# Supplementary material for: Plasma lipidomic profiling reveals metabolic adaptations to pregnancy and signatures of cardiometabolic risk: a preconception and longitudinal cohort study
Source: BMC Med. 2023 Feb 13;21:53. doi: 10.1186/s12916-023-02740-x (PMC9926745; doi:10.1186/s12916-023-02740-x)
Supplement: Supplementary file 2 — Additional file 2: Table S1. A. Demographic, anthropometric and clinical characteristics of the study cohort. B. Comparison of characteristics between preconception, pregnancy and postpartum by paired t-test using trio subjects. C. Comparison of characteristics between pre-pregnant and non-pregnant subjects at preconception. D. The differences of lipidomic profiles between pre-pregnant and non-pregnant subjects at preconception. E. The group comparison results between preconception, pregnancy and postpartum using paired t-test and the patterns of lipid change. [file 12916_2023_2740_MOESM2_ESM.xlsx]

## Sheet: TableS1A
Table S1A Demographic, anthropometric and clinical characteristics of the study cohort
Variable	Preconception (N = 976)		Pregnancy (N = 337)		Postpartum (N = 282)
	n	Mean(Std)	n	Mean(Std)	n	Mean(Std)
		or %		or %		or %
Ethnicity
Chinese	705	0.7223	255	0.7567	218	0.773
Malay	147	0.1506	46	0.1365	39	0.1383
Indian	88	0.0902	21	0.0623	16	0.0567
Others	36	0.0369	15	0.0445	9	0.0319
Education
Below university	363	0.3719	95	0.2819	81	0.2872
University & above	612	0.627	242	0.7181	201	0.7128
Missing	1	0.001	0	0	0	0
Parity
Nulliparous	630	0.6455	211	0.6261	172	0.6099
Parous	344	0.3525	125	0.3709	109	0.3865
Missing	2	0.002	1	0.003	1	0.0035
Age at recruitment (years)	976	30.78(3.73)	337	29.90(3.22)	282	30.05(3.27)
Pre-pregnancy BMI (kg/m2)	970	23.78(5.25)	336	26.05(4.34)	274	24.39(4.57)
Breastfeedinga
Yes	---	---	---	---	245	0.8688
No	---	---	---	---	27	0.0957
Missing	---	---	---	---	10	0.0355
Weight (kg)	971	60.71(13.71)	336	66.69(11.32)	274	61.74(11.71)
Gestational weight gainb (kg)	---	---	333	7.84(3.83)	---	---
Weight lossc (kg)	---	---	---	---	270	4.87(3.50)
Postpartum weight retentiond (kg)	---	---	---	---	272	2.80(4.33)
Total cholesterol (mmol/L)	963	4.82(0.83)	319	6.39(0.96)	275	5.06(0.88)
Triglyceride (mmol/L)	962	0.90(0.50)	319	2.04(0.65)	274	0.80(0.38)
HDL cholesterol (mmol/L)	963	1.43(0.30)	319	1.99(0.35)	275	1.58(0.33)
LDL cholesterol (mmol/L)	962	2.97(0.74)	319	3.48(0.81)	274	3.11(0.80)
Fasting glucose (mmol/L)	973	4.81(0.67)	344	4.27(0.40)	287	4.56(0.41)
2-h post-load glucose (mmol/L)	965	5.98(1.95)	329	6.73(1.40)	269	5.66(1.10)
Fasting insulin (mU/mL)	974	7.12(6.35)	336	7.28(4.51)	279	5.29(5.19)
HOMA-IR	971	1.57(1.66)	335	1.41(0.97)	278	1.11(1.19)
HbA1c (%)	973	5.13(0.42)	335	4.79(0.30)	282	5.10(0.27)
a - exclusive breastfeeding at three months postpartum
b - gestational weight gain: the difference between preconception weight (reference) and the weight at pregnancy (26-28 weeks of gestation)
c - weight loss: the difference between the weight at pregnancy (26-28 weeks of gestation) and the weight at 3 months postpartum (reference)
d - postpartum weight retention: the difference between preconception weight (reference) and the weight at 3 months postpartum
BMI: body mass index
HDL: high-density lipoprotein
LDL: low-density lipoprotein
HOMA-IR: homeostatic model assessment for insulin resistance
HbA1c: glycated haemoglobin

## Sheet: TableS1B
Table S1B Comparison of characteristics between preconception, pregnancy and postpartum by paired t-test using trio subjects
Variable	Preconception		Pregnancy		Postpartum		Pregnancy vs. Preconception		Pregnancy vs. Postpartum		Postpartum vs. Preconception
	n	Mean(Std)	n	Mean(Std)	n	Mean(Std)	β(95%CI)	p-value	β(95%CI)	p-value	β(95%CI)	p-value
		or %		or %		or %
Total cholesterol (mmol/L)	241	4.69(0.78)	241	6.37(0.96)	241	5.03(0.86)	1.67(1.57,1.78)	4.85e-88	1.34(1.23,1.45)	6.12e-64	0.34(0.26,0.41)	6.1e-16
Triglyceride (mmol/L)	241	0.79(0.35)	241	2.02(0.63)	241	0.78(0.36)	1.24(1.16,1.30)	1.5e-93	1.23(1.16,1.31)	1.84e-88	-0.01(-0.05,0.03)	0.64
HDL cholesterol (mmol/L)	241	1.46(0.28)	241	1.99(0.35)	241	1.59(0.32)	0.53(0.5,0.57)	1.7e-80	0.41(0.36,0.45)	1.17e-50	0.13(0.10,0.16)	1.18e-14
LDL cholesterol (mmol/L)	241	2.87(0.7)	241	3.46(0.81)	241	3.09(0.78)	0.59(0.49,0.68)	1.24e-27	0.37(0.27,0.47)	3.19e-12	0.22(0.15,0.28)	7.96e-11
Fasting glucose (mmol/L)	249	4.73(0.34)	249	4.27(0.35)	249	4.56(0.38)	-0.45(-0.49,-0.41)	1.29e-58	-0.29(-0.34,-0.25)	3.94e-29	-0.16(-0.21,-0.11)	1.7e-10
2-h post-load glucose (mmol/L)	226	5.59(1.17)	226	6.67(1.29)	226	5.66(1.05)	1.08(0.89,1.28)	1.41e-22	1.01(0.83,1.19)	1.63e-22	0.07(-0.1,0.24)	0.42
Fasting insulin (mU/mL)	243	5.7(3.61)	243	7.07(3.78)	243	4.80(3.2)	1.37(0.88,1.86)	8.41e-08	2.27(1.81,2.73)	3.36e-19	-0.89(-1.33,-0.46)	7.01e-05
HOMA-IR	240	1.19(0.78)	240	1.35(0.76)	240	1.00(0.72)	0.16(0.06,0.26)	0.00143	0.36(0.26,0.45)	5.72e-12	-0.19(-0.29,-0.1)	5.91e-05
HbA1c (%)	249	5.06(0.27)	249	4.79(0.29)	249	5.10(0.28)	-0.27(-0.3,-0.24)	9.24e-56	-0.31(-0.33,-0.28)	1.02e-60	0.04(0.01,0.06)	0.00702
β - group mean difference
HDL- high-density lipoprotein
LDL - low-density lipoprotein
HOMA-IR - homeostatic model assessment for insulin resistance
HbA1c - glycated haemoglobin

## Sheet: TableS1C
Table S1C Comparison of characteristics between pre-pregnant and non-pregnant subjects at preconception
Variable	Preconception				Univariate p-valuec (Pre-pregnant vs. Non-pregnant)
	Non-pregnanta		Pre-pregnantb
	n	Mean(Std)	n	Mean(Std)
		or %		or %
Ethnicity
Chinese	342	0.692308	276	0.766667	0.0359
Malay	82	0.165992	49	0.136111
Indian	51	0.103239	20	0.0555556
Others	19	0.0384615	15	0.0416667
Education
Below university	225	0.455466	99	0.275	8.01e-08
University & above	269	0.544534	261	0.725
Parity
Nulliparous	328	0.663968	225	0.625	0.239
Parous	166	0.336032	135	0.375
Age at recruitment (years)	494	31.35(4.08)	360	29.95(3.20)	7.71e-08
Pre-pregnancy BMI (kg/m2)	494	24.29(5.87)	360	23.06(4.22)	0.000799
Total cholesterol (mmol/L)	485	4.87(0.85)	357	4.74(0.82)	0.0202
Triglyceride (mmol/L)	485	0.96(0.56)	356	0.81(0.39)	2.78e-05
HDL cholesterol (mmol/L)	485	1.42(0.32)	357	1.46(0.28)	0.0409
LDL cholesterol (mmol/L)	485	3.02(0.77)	356	2.90(0.71)	0.0191
Fasting glucose (mmol/L)	493	4.88(0.85)	358	4.71(0.37)	0.000363
2-h post-load glucose (mmol/L)	489	6.24(2.38)	356	5.63(1.24)	1.22e-05
Fasting insulin (mU/mL)	493	7.96(7.46)	359	6.08(4.76)	3.14e-05
HOMA-IR	492	1.80(2.03)	357	1.28(1.07)	1.39e-05
HbA1c (%)	493	5.17(0.53)	358	5.06(0.26)	0.000361
a - not pregnant within 12 months of recruitment (494 subjects)
b - pregnant within 12 months of recruitment and give live birth to singletons (360 subjects)
c - student's t test for continuous variables and chi-square test for categorical variables
BMI - body mass index
HDL- high-density lipoprotein
LDL - low-density lipoprotein
HOMA-IR - homeostatic model assessment for insulin resistance
HbA1c - glycated haemoglobin

## Sheet: TableS1D
Table S1D The differences of lipidomic profiles between pre-pregnant and non-pregnant subjects at preconception
Study			Pre-pregnant (n=360) vs. Non-pregnant (n=494)			Significant label based on p-value	Significant label based on p-value (BH)
Covariates			adjusted for ethnicity, age, education, parity and pre-pregnancy BMI
Index	Lipid Class	Lipid	%change in lipid concentration between two groups (95%CI)	p-value	p-value (BH)
1	AC	AC(12:0)	-1.79( -8.99, 5.97)	0.64069	0.87699	Not significant	Not significant
2	AC	AC(13:0)	1.67( -7.61,11.90)	0.73371	0.9081	Not significant	Not significant
3	AC	AC(14:0)	-3.09( -8.08, 2.17)	0.2437	0.57899	Not significant	Not significant
4	AC	AC(14:1)	-2.90(-10.18, 4.97)	0.45933	0.75284	Not significant	Not significant
5	AC	AC(14:2)	-0.55( -7.43, 6.85)	0.88069	0.96105	Not significant	Not significant
6	AC	AC(15:0) (a)	4.05( -2.62,11.18)	0.2396	0.57722	Not significant	Not significant
7	AC	AC(15:0) (b)	2.53( -2.31, 7.61)	0.31042	0.64811	Not significant	Not significant
8	AC	AC(16:0)	-2.32( -5.87, 1.36)	0.21269	0.54274	Not significant	Not significant
9	AC	AC(16:1)	-2.40( -7.82, 3.33)	0.40363	0.71815	Not significant	Not significant
10	AC	AC(17:0) (a)	-0.61( -6.52, 5.66)	0.84353	0.95439	Not significant	Not significant
11	AC	AC(17:0) (b)	1.73( -2.51, 6.15)	0.42857	0.73425	Not significant	Not significant
12	AC	AC(18:0)	-0.88( -4.79, 3.19)	0.66594	0.88898	Not significant	Not significant
13	AC	AC(18:1)	-3.07( -7.17, 1.21)	0.15659	0.47929	Not significant	Not significant
14	AC	AC(18:2)	-1.71( -5.91, 2.68)	0.43952	0.7386	Not significant	Not significant
15	CE	CE(14:0)	-4.55( -9.98, 1.21)	0.11887	0.45986	Not significant	Not significant
16	CE	CE(15:0)	1.03( -4.00, 6.33)	0.69281	0.89882	Not significant	Not significant
17	CE	CE(16:0)	-0.38( -4.17, 3.55)	0.84607	0.95439	Not significant	Not significant
18	CE	CE(16:1)	-6.20(-11.55,-0.53)	0.032528	0.36384	Significant	Not significant
19	CE	CE(16:2)	-2.04( -6.87, 3.05)	0.42487	0.73425	Not significant	Not significant
20	CE	CE(17:0)	1.53( -3.32, 6.62)	0.54265	0.81813	Not significant	Not significant
21	CE	CE(17:1)	-2.08( -6.90, 3.00)	0.41554	0.72559	Not significant	Not significant
22	CE	CE(18:0)	0.47( -3.41, 4.51)	0.81509	0.9407	Not significant	Not significant
23	CE	CE(18:1)	-4.47( -8.27,-0.52)	0.027187	0.36384	Significant	Not significant
24	CE	CE(18:2)	-3.70( -7.04,-0.24)	0.036223	0.36812	Significant	Not significant
25	CE	CE(18:3)	-2.33( -7.43, 3.06)	0.3892	0.71378	Not significant	Not significant
26	CE	CE(20:0)	-1.11( -6.05, 4.08)	0.66861	0.88898	Not significant	Not significant
27	CE	CE(20:1)	-4.15( -9.19, 1.17)	0.12428	0.45986	Not significant	Not significant
28	CE	CE(20:2)	-1.88( -5.93, 2.35)	0.37855	0.70492	Not significant	Not significant
29	CE	CE(20:3)	-5.76(-10.50,-0.77)	0.024313	0.34973	Significant	Not significant
30	CE	CE(20:4)	2.14( -3.80, 8.45)	0.48784	0.77806	Not significant	Not significant
31	CE	CE(20:5)	5.15( -5.23,16.67)	0.34291	0.67951	Not significant	Not significant
32	CE	CE(22:0)	-1.57( -6.53, 3.66)	0.54927	0.82092	Not significant	Not significant
33	CE	CE(22:1)	-4.90(-11.48, 2.18)	0.17	0.49843	Not significant	Not significant
34	CE	CE(22:4)	-3.21( -7.56, 1.35)	0.16429	0.49136	Not significant	Not significant
35	CE	CE(22:5) (n3)	-1.09( -7.02, 5.23)	0.72911	0.90657	Not significant	Not significant
36	CE	CE(22:5) (n6)	-0.14( -4.33, 4.24)	0.95009	0.9838	Not significant	Not significant
37	CE	CE(22:6)	-0.15( -5.77, 5.82)	0.9604	0.98616	Not significant	Not significant
38	CE	CE(24:0)	-1.33( -5.75, 3.30)	0.56775	0.83586	Not significant	Not significant
39	CE	CE(24:1)	-2.12( -6.43, 2.39)	0.35018	0.6835	Not significant	Not significant
40	CE	CE(24:4)	-2.46( -7.64, 3.02)	0.37179	0.69609	Not significant	Not significant
41	CE	CE(24:5)	-1.82( -7.88, 4.63)	0.5707	0.83841	Not significant	Not significant
42	CE	CE(24:6)	0.99( -5.03, 7.38)	0.75387	0.91987	Not significant	Not significant
43	Cer	Cer(d16:1/16:0)	-2.48( -7.74, 3.08)	0.37414	0.6986	Not significant	Not significant
44	Cer	Cer(d16:1/18:0)	-5.88(-11.95, 0.62)	0.075367	0.40907	Not significant	Not significant
45	Cer	Cer(d16:1/20:0)	-4.58(-10.53, 1.75)	0.15235	0.47496	Not significant	Not significant
46	Cer	Cer(d16:1/22:0)	-1.42( -6.79, 4.26)	0.61687	0.86933	Not significant	Not significant
47	Cer	Cer(d16:1/23:0)	-1.15( -6.66, 4.68)	0.69156	0.89882	Not significant	Not significant
48	Cer	Cer(d16:1/24:0)	0.52( -4.86, 6.19)	0.85394	0.95439	Not significant	Not significant
49	Cer	Cer(d16:1/24:1)	-0.39( -5.50, 4.99)	0.88332	0.96108	Not significant	Not significant
50	Cer	Cer(d17:1/16:0)	1.21( -3.66, 6.34)	0.63122	0.87684	Not significant	Not significant
51	Cer	Cer(d17:1/18:0)	-4.63(-10.06, 1.13)	0.11328	0.45986	Not significant	Not significant
52	Cer	Cer(d17:1/22:0)	-0.06( -5.19, 5.35)	0.98286	0.99241	Not significant	Not significant
53	Cer	Cer(d17:1/23:0)	1.15( -3.99, 6.56)	0.66734	0.88898	Not significant	Not significant
54	Cer	Cer(d17:1/24:0)	2.87( -2.07, 8.05)	0.25989	0.59098	Not significant	Not significant
55	Cer	Cer(d17:1/24:1)	0.91( -3.55, 5.59)	0.6929	0.89882	Not significant	Not significant
56	Cer	Cer(d18:1/14:0)	-2.42( -7.76, 3.22)	0.39237	0.71505	Not significant	Not significant
57	Cer	Cer(d18:1/16:0)	-2.86( -6.32, 0.73)	0.11754	0.45986	Not significant	Not significant
58	Cer	Cer(d18:1/18:0)	-4.11( -8.76, 0.78)	0.097876	0.44326	Not significant	Not significant
59	Cer	Cer(d18:1/20:0)	-3.50( -7.99, 1.20)	0.14176	0.46109	Not significant	Not significant
60	Cer	Cer(d18:1/21:0)	-2.78( -7.25, 1.91)	0.24087	0.57794	Not significant	Not significant
61	Cer	Cer(d18:1/22:0)	-3.03( -7.08, 1.19)	0.15682	0.47929	Not significant	Not significant
62	Cer	Cer(d18:1/23:0)	-1.94( -6.02, 2.33)	0.36739	0.69541	Not significant	Not significant
63	Cer	Cer(d18:1/24:0)	-1.09( -5.02, 3.00)	0.59602	0.85875	Not significant	Not significant
64	Cer	Cer(d18:1/24:1)	-2.46( -6.26, 1.48)	0.21737	0.55061	Not significant	Not significant
65	Cer	Cer(d18:1/26:0)	0.32( -3.59, 4.38)	0.87585	0.9594	Not significant	Not significant
66	Cer	Cer(d18:2/16:0)	-1.89( -5.82, 2.20)	0.35941	0.68979	Not significant	Not significant
67	Cer	Cer(d18:2/18:0)	-1.62( -6.61, 3.64)	0.53901	0.81443	Not significant	Not significant
68	Cer	Cer(d18:2/20:0)	-0.93( -5.57, 3.93)	0.70141	0.90331	Not significant	Not significant
69	Cer	Cer(d18:2/22:0)	-0.30( -4.90, 4.51)	0.89889	0.96771	Not significant	Not significant
70	Cer	Cer(d18:2/23:0)	2.07( -2.80, 7.20)	0.41091	0.72223	Not significant	Not significant
71	Cer	Cer(d18:2/24:0)	2.47( -2.06, 7.21)	0.29024	0.62885	Not significant	Not significant
72	Cer	Cer(d18:2/24:1)	-0.33( -4.75, 4.30)	0.88715	0.96108	Not significant	Not significant
73	Cer	Cer(d18:2/26:0)	4.26( -0.72, 9.48)	0.09477	0.44326	Not significant	Not significant
74	Cer	Cer(d19:1/22:0)	1.84( -5.40, 9.63)	0.62824	0.87674	Not significant	Not significant
75	Cer	Cer(d19:1/23:0)	4.20( -3.28,12.25)	0.2789	0.61198	Not significant	Not significant
76	Cer	Cer(d19:1/24:0)	3.57( -3.46,11.10)	0.32757	0.66351	Not significant	Not significant
77	Cer	Cer(d19:1/24:1)	3.46( -3.77,11.24)	0.35648	0.68607	Not significant	Not significant
78	Cer	Cer(d20:1/22:0)	-2.77( -8.51, 3.32)	0.36391	0.69233	Not significant	Not significant
79	Cer	Cer(d20:1/23:0)	-2.10( -7.43, 3.53)	0.45625	0.75025	Not significant	Not significant
80	Cer	Cer(d20:1/24:0)	-1.03( -6.01, 4.22)	0.69532	0.89882	Not significant	Not significant
81	Cer	Cer(d20:1/24:1)	-1.79( -7.39, 4.15)	0.54696	0.82092	Not significant	Not significant
82	DeoxyCer	Cer(m17:0/22:0)	-2.17( -7.79, 3.79)	0.4671	0.75552	Not significant	Not significant
83	DeoxyCer	Cer(m17:0/23:0)	-1.18( -7.21, 5.24)	0.71107	0.90657	Not significant	Not significant
84	DeoxyCer	Cer(m17:0/24:0)	2.57( -2.95, 8.40)	0.36843	0.69547	Not significant	Not significant
85	DeoxyCer	Cer(m17:0/24:1)	-2.14( -7.69, 3.74)	0.4665	0.75552	Not significant	Not significant
86	DeoxyCer	Cer(m18:0/20:0)	-4.42(-10.55, 2.14)	0.18154	0.50923	Not significant	Not significant
87	DeoxyCer	Cer(m18:0/22:0)	-5.65(-11.43, 0.51)	0.071377	0.40311	Not significant	Not significant
88	DeoxyCer	Cer(m18:0/23:0)	-1.78( -7.59, 4.40)	0.56338	0.83302	Not significant	Not significant
89	DeoxyCer	Cer(m18:0/24:0)	-4.75(-10.14, 0.96)	0.10132	0.44326	Not significant	Not significant
90	DeoxyCer	Cer(m18:0/24:1)	-4.03( -9.68, 1.97)	0.18302	0.50923	Not significant	Not significant
91	DeoxyCer	Cer(m18:1/18:0)	-2.96( -9.91, 4.53)	0.42838	0.73425	Not significant	Not significant
92	DeoxyCer	Cer(m18:1/20:0)	-3.13( -9.27, 3.42)	0.34045	0.67951	Not significant	Not significant
93	DeoxyCer	Cer(m18:1/22:0)	-1.61( -7.49, 4.64)	0.60506	0.86379	Not significant	Not significant
94	DeoxyCer	Cer(m18:1/23:0)	-0.52( -6.45, 5.79)	0.86854	0.9583	Not significant	Not significant
95	DeoxyCer	Cer(m18:1/24:0)	-0.16( -5.83, 5.85)	0.95629	0.98488	Not significant	Not significant
96	DeoxyCer	Cer(m18:1/24:1)	-2.35( -8.20, 3.87)	0.44952	0.74376	Not significant	Not significant
97	Cer1P	Cer1P(d18:1/16:0)	0.06( -4.70, 5.05)	0.98165	0.99241	Not significant	Not significant
98	COH	COH	-1.74( -4.50, 1.10)	0.22647	0.55928	Not significant	Not significant
99	DE	DE(18:1)	-4.65( -8.41,-0.74)	0.020191	0.34576	Significant	Not significant
100	DE	DE(18:2)	-1.91( -7.52, 4.05)	0.52184	0.80615	Not significant	Not significant
101	DE	DE(20:4)	-0.59( -7.36, 6.68)	0.86928	0.9583	Not significant	Not significant
102	DE	DE(20:5)	0.31( -9.43,11.10)	0.9527	0.9838	Not significant	Not significant
103	DE	DE(22:6)	0.74( -6.79, 8.89)	0.85149	0.95439	Not significant	Not significant
104	DG	DG(14:0_16:0)	-4.87(-12.25, 3.12)	0.22484	0.55726	Not significant	Not significant
105	DG	DG(16:0_16:0)	-4.96(-10.21, 0.59)	0.078797	0.40907	Not significant	Not significant
106	DG	DG(16:0_16:1)	-7.27(-14.19, 0.21)	0.056548	0.37261	Not significant	Not significant
107	DG	DG(14:0_18:2)	-3.10(-11.81, 6.46)	0.5111	0.80034	Not significant	Not significant
108	DG	DG(16:0_18:1)	-5.51(-12.10, 1.57)	0.12402	0.45986	Not significant	Not significant
109	DG	DG(16:1_18:1)	-6.41(-13.35, 1.10)	0.092266	0.43842	Not significant	Not significant
110	DG	DG(16:0_18:2)	-3.93(-10.33, 2.93)	0.25464	0.58761	Not significant	Not significant
111	DG	DG(18:0_18:1)	-6.93(-13.35,-0.02)	0.049306	0.37261	Significant	Not significant
112	DG	DG(18:1_18:1)	-5.37(-11.70, 1.42)	0.11826	0.45986	Not significant	Not significant
113	DG	DG(18:0_18:2)	-4.00(-10.59, 3.06)	0.25924	0.59098	Not significant	Not significant
114	DG	DG(18:1_18:2)	-3.94(-10.35, 2.94)	0.25426	0.58761	Not significant	Not significant
115	DG	DG(18:2_18:2)	-1.71( -9.03, 6.19)	0.66115	0.88625	Not significant	Not significant
116	DG	DG(18:1_18:3)	-1.75( -8.75, 5.78)	0.63905	0.87699	Not significant	Not significant
117	DG	DG(16:0_20:4)	-4.66(-11.18, 2.34)	0.1863	0.50938	Not significant	Not significant
118	DG	DG(18:1_20:3)	-3.64(-10.30, 3.51)	0.30976	0.64811	Not significant	Not significant
119	DG	DG(18:0_20:4)	-4.97(-10.51, 0.91)	0.095905	0.44326	Not significant	Not significant
120	DG	DG(18:1_20:4)	-2.29( -7.98, 3.75)	0.44896	0.74376	Not significant	Not significant
121	DG	DG(16:0_22:5)	-0.72( -7.82, 6.93)	0.84881	0.95439	Not significant	Not significant
122	DG	DG(18:2_20:4)	-1.40( -7.73, 5.37)	0.67742	0.89586	Not significant	Not significant
123	DG	DG(16:0_22:6)	-3.24(-12.09, 6.51)	0.50102	0.78994	Not significant	Not significant
124	DG	DG(18:1_20:5)	-0.89( -9.81, 8.92)	0.85281	0.95439	Not significant	Not significant
125	DG	DG(18:1_22:5)	-1.23( -7.95, 5.98)	0.73022	0.90657	Not significant	Not significant
126	DG	DG(18:0_22:6)	-2.57( -9.53, 4.92)	0.4907	0.78082	Not significant	Not significant
127	DG	DG(18:1_22:6)	-3.80(-12.75, 6.06)	0.43595	0.7386	Not significant	Not significant
128	DG	DG(18:2_22:6)	-1.77(-11.50, 9.02)	0.73631	0.9081	Not significant	Not significant
129	dhCer	dhCer(d18:0/16:0)	-3.07( -8.88, 3.11)	0.32304	0.65869	Not significant	Not significant
130	dhCer	dhCer(d18:0/18:0)	-6.03(-13.26, 1.80)	0.12771	0.45986	Not significant	Not significant
131	dhCer	dhCer(d18:0/20:0)	-2.65( -8.61, 3.71)	0.40546	0.71815	Not significant	Not significant
132	dhCer	dhCer(d18:0/22:0)	-3.76( -9.12, 1.91)	0.18915	0.51189	Not significant	Not significant
133	dhCer	dhCer(d18:0/24:0)	-2.73( -7.64, 2.44)	0.29384	0.63285	Not significant	Not significant
134	dhCer	dhCer(d18:0/24:1)	-3.96( -8.72, 1.05)	0.11964	0.45986	Not significant	Not significant
135	GM3	GM3(d18:1/16:0)	-1.98( -4.82, 0.94)	0.1822	0.50923	Not significant	Not significant
136	GM3	GM3(d18:1/18:0)	-1.17( -4.77, 2.57)	0.53432	0.8113	Not significant	Not significant
137	GM3	GM3(d18:1/20:0)	0.37( -3.75, 4.66)	0.86285	0.95745	Not significant	Not significant
138	GM3	GM3(d18:1/22:0)	-4.01( -7.83,-0.04)	0.047679	0.37261	Significant	Not significant
139	GM3	GM3(d18:1/24:0)	-1.19( -5.07, 2.84)	0.55626	0.8268	Not significant	Not significant
140	GM3	GM3(d18:1/24:1)	-1.09( -4.97, 2.96)	0.59326	0.85693	Not significant	Not significant
141	GM3	GM3(d18:2/24:1)	-0.98( -6.23, 4.55)	0.72109	0.90657	Not significant	Not significant
142	HexCer	HexCer(d16:1/18:0)	1.51( -4.80, 8.24)	0.64652	0.87861	Not significant	Not significant
143	HexCer	HexCer(d16:1/20:0)	-0.05( -5.25, 5.44)	0.98628	0.99241	Not significant	Not significant
144	HexCer	HexCer(d16:1/22:0)	0.22( -4.35, 5.00)	0.92768	0.97882	Not significant	Not significant
145	HexCer	HexCer(d16:1/24:0)	0.60( -4.17, 5.59)	0.80997	0.93951	Not significant	Not significant
146	HexCer	HexCer(d18:1/16:0)	0.40( -3.30, 4.25)	0.83387	0.9525	Not significant	Not significant
147	HexCer	HexCer(d18:1/18:0)	-1.07( -5.29, 3.33)	0.62746	0.87674	Not significant	Not significant
148	HexCer	HexCer(d18:1/20:0)	-0.90( -4.76, 3.12)	0.65552	0.88411	Not significant	Not significant
149	HexCer	HexCer(d18:1/22:0)	-0.15( -4.01, 3.86)	0.93938	0.98215	Not significant	Not significant
150	HexCer	HexCer(d18:1/24:0)	-1.72( -5.60, 2.33)	0.40044	0.71815	Not significant	Not significant
151	HexCer	HexCer(d18:1/24:1)	1.07( -3.06, 5.38)	0.61698	0.86933	Not significant	Not significant
152	HexCer	HexCer(d18:2/18:0)	1.26( -3.93, 6.73)	0.64151	0.87699	Not significant	Not significant
153	HexCer	HexCer(d18:2/20:0)	0.81( -3.38, 5.18)	0.70927	0.90657	Not significant	Not significant
154	HexCer	HexCer(d18:2/22:0)	1.52( -2.38, 5.56)	0.45014	0.74376	Not significant	Not significant
155	HexCer	HexCer(d18:2/24:0)	1.65( -2.40, 5.88)	0.42946	0.73425	Not significant	Not significant
156	Hex2Cer	Hex2Cer(d16:1/16:0)	-0.10( -4.44, 4.44)	0.96577	0.98873	Not significant	Not significant
157	Hex2Cer	Hex2Cer(d16:1/24:1)	-1.71( -7.12, 4.01)	0.54927	0.82092	Not significant	Not significant
158	Hex2Cer	Hex2Cer(d18:1/16:0)	-1.80( -5.43, 1.97)	0.34485	0.67951	Not significant	Not significant
159	Hex2Cer	Hex2Cer(d18:1/18:0)	0.51( -3.54, 4.73)	0.8086	0.93951	Not significant	Not significant
160	Hex2Cer	Hex2Cer(d18:1/20:0)	-7.18(-12.44,-1.61)	0.01228	0.32908	Significant	Not significant
161	Hex2Cer	Hex2Cer(d18:1/22:0)	-7.81(-13.35,-1.91)	0.010218	0.32908	Significant	Not significant
162	Hex2Cer	Hex2Cer(d18:1/24:0)	-6.85(-11.90,-1.52)	0.012569	0.32908	Significant	Not significant
163	Hex2Cer	Hex2Cer(d18:1/24:1)	-3.30( -7.38, 0.95)	0.12637	0.45986	Not significant	Not significant
164	Hex2Cer	Hex2Cer(d18:2/16:0)	-0.49( -3.99, 3.14)	0.78788	0.93757	Not significant	Not significant
165	Hex2Cer	Hex2Cer(d18:2/18:0)	-0.31( -3.61, 3.11)	0.85689	0.95439	Not significant	Not significant
166	Hex2Cer	Hex2Cer(d18:2/24:1)	-1.64( -5.94, 2.85)	0.4665	0.75552	Not significant	Not significant
167	Hex3Cer	Hex3Cer(d18:1/16:0)	-0.10( -3.31, 3.20)	0.94976	0.9838	Not significant	Not significant
168	Hex3Cer	Hex3Cer(d18:1/18:0)	-0.68( -5.04, 3.88)	0.76446	0.92244	Not significant	Not significant
169	Hex3Cer	Hex3Cer(d18:1/20:0)	0.95( -3.81, 5.94)	0.70117	0.90331	Not significant	Not significant
170	Hex3Cer	Hex3Cer(d18:1/22:0)	-0.97( -6.03, 4.36)	0.71488	0.90657	Not significant	Not significant
171	Hex3Cer	Hex3Cer(d18:1/24:0)	-0.58( -5.06, 4.11)	0.80421	0.93757	Not significant	Not significant
172	Hex3Cer	Hex3Cer(d18:1/24:1)	-0.73( -4.72, 3.43)	0.72739	0.90657	Not significant	Not significant
173	LPC	LPC(14:0) [sn2]	3.35( -4.65,12.03)	0.42206	0.73425	Not significant	Not significant
174	LPC	LPC(14:0) [sn1]	3.86( -4.14,12.54)	0.35394	0.68607	Not significant	Not significant
175	LPC	LPC(15:0) [sn2]	4.67( -0.56,10.16)	0.080817	0.40907	Not significant	Not significant
176	LPC	LPC(15:0) [sn1]	4.94( -0.10,10.24)	0.05496	0.37261	Not significant	Not significant
177	LPC	LPC(16:0) [sn2]	-0.10( -4.17, 4.15)	0.96285	0.98721	Not significant	Not significant
178	LPC	LPC(16:0) [sn1]	-0.59( -5.22, 4.26)	0.80613	0.93822	Not significant	Not significant
179	LPC	LPC(16:1) [sn2]	-0.99( -6.04, 4.33)	0.70965	0.90657	Not significant	Not significant
180	LPC	LPC(16:1) [sn1]	-0.97( -5.69, 3.98)	0.69416	0.89882	Not significant	Not significant
181	LPC	LPC(15-MHDA) [sn2]	7.31( 0.39,14.71)	0.0382	0.37261	Significant	Not significant
182	LPC	LPC(15-MHDA) [sn1] / LPC(17:0) [sn2]	5.50( 0.02,11.28)	0.049241	0.37261	Significant	Not significant
183	LPC	LPC(17:0) [sn1]	3.67( -1.13, 8.71)	0.13601	0.46109	Not significant	Not significant
184	LPC	LPC(17:1) [sn2]	5.22( -0.61,11.41)	0.080349	0.40907	Not significant	Not significant
185	LPC	LPC(17:1) [sn1]	2.77( -2.56, 8.39)	0.31484	0.6534	Not significant	Not significant
186	LPC	LPC(18:0) [sn2]	1.66( -3.05, 6.60)	0.49519	0.78434	Not significant	Not significant
187	LPC	LPC(18:0) [sn1]	0.95( -3.95, 6.11)	0.70839	0.90657	Not significant	Not significant
188	LPC	LPC(18:1) [sn2]	0.23( -4.77, 5.49)	0.93113	0.97946	Not significant	Not significant
189	LPC	LPC(18:1) [sn1]	-0.75( -5.32, 4.04)	0.75432	0.91987	Not significant	Not significant
190	LPC	LPC(18:2) [sn2]	0.50( -4.33, 5.59)	0.84118	0.95439	Not significant	Not significant
191	LPC	LPC(18:2) [sn1]	1.07( -4.62, 7.10)	0.71846	0.90657	Not significant	Not significant
192	LPC	LPC(18:3) (a) [sn1] [104_sn1]	1.09( -5.18, 7.76)	0.74021	0.9081	Not significant	Not significant
193	LPC	LPC(18:3) [sn2] (a)	1.03( -5.32, 7.81)	0.75732	0.92118	Not significant	Not significant
194	LPC	LPC(18:3) [sn1] (a)/LPC(18:3) [sn2] (b)	1.59( -4.69, 8.28)	0.6286	0.87674	Not significant	Not significant
195	LPC	LPC(19:0) [sn1] (a) / LPC(19:0) [sn2] (b)	0.06( -6.71, 7.32)	0.98665	0.99241	Not significant	Not significant
196	LPC	LPC(19:0) [sn1] (b)	4.02( -1.34, 9.67)	0.14383	0.46309	Not significant	Not significant
197	LPC	LPC(19:0) (c)	4.32( -0.54, 9.42)	0.081933	0.40907	Not significant	Not significant
198	LPC	LPC(19:1) [sn1]	1.55( -3.53, 6.88)	0.5568	0.8268	Not significant	Not significant
199	LPC	LPC(20:0) [sn2]	1.23( -4.14, 6.89)	0.66021	0.88625	Not significant	Not significant
200	LPC	LPC(20:0) [sn1]	-1.45( -6.49, 3.86)	0.58478	0.84824	Not significant	Not significant
201	LPC	LPC(20:1) [sn2]	-1.55( -6.89, 4.09)	0.58167	0.84729	Not significant	Not significant
202	LPC	LPC(20:1) [sn1]	-2.78( -7.88, 2.59)	0.30398	0.63855	Not significant	Not significant
203	LPC	LPC(20:2) [sn2]	1.19( -3.11, 5.68)	0.59224	0.85693	Not significant	Not significant
204	LPC	LPC(20:2) [sn1]	0.05( -4.44, 4.76)	0.98198	0.99241	Not significant	Not significant
205	LPC	LPC(20:3) [sn2]	-1.42( -6.31, 3.73)	0.58112	0.84729	Not significant	Not significant
206	LPC	LPC(20:3) [sn1]	-2.32( -7.61, 3.28)	0.40931	0.72223	Not significant	Not significant
207	LPC	LPC(20:3) [104_sn1]	-2.47( -7.87, 3.25)	0.38959	0.71378	Not significant	Not significant
208	LPC	LPC(20:4) [sn2]	-0.68( -5.23, 4.09)	0.7747	0.92927	Not significant	Not significant
209	LPC	LPC(20:4) [sn1]	1.08( -4.08, 6.53)	0.68683	0.89882	Not significant	Not significant
210	LPC	LPC(20:5) [sn2]	0.11( -8.34, 9.34)	0.98062	0.99241	Not significant	Not significant
211	LPC	LPC(20:5) [sn1]	1.40( -7.26,10.88)	0.7594	0.92118	Not significant	Not significant
212	LPC	LPC(22:0) [sn1]	-0.04( -4.42, 4.53)	0.98479	0.99241	Not significant	Not significant
213	LPC	LPC(22:1) [sn1]	-4.40(-11.24, 2.97)	0.235	0.57418	Not significant	Not significant
214	LPC	LPC(22:4) [sn2]	-2.31( -7.44, 3.11)	0.39631	0.71505	Not significant	Not significant
215	LPC	LPC(22:4) [sn1]	-4.41( -9.99, 1.52)	0.14187	0.46109	Not significant	Not significant
216	LPC	LPC(22:5) [sn2] (n3)	2.17( -2.93, 7.54)	0.4099	0.72223	Not significant	Not significant
217	LPC	LPC(22:5) [sn1] (n3)/LPC(22:5) [sn2] (n6)	1.32( -3.69, 6.61)	0.61131	0.86488	Not significant	Not significant
218	LPC	LPC(22:5) [sn1] (n6)	-1.17( -6.77, 4.77)	0.69242	0.89882	Not significant	Not significant
219	LPC	LPC(22:5) (n3) [sn1] [104_sn1]	2.21( -3.64, 8.40)	0.46713	0.75552	Not significant	Not significant
220	LPC	LPC(22:6) [sn2]	2.55( -2.23, 7.57)	0.30092	0.63659	Not significant	Not significant
221	LPC	LPC(22:6) [sn1]	1.45( -4.00, 7.20)	0.60929	0.86379	Not significant	Not significant
222	LPC	LPC(24:0) [sn2]	1.66( -2.83, 6.36)	0.47418	0.76512	Not significant	Not significant
223	LPC	LPC(24:0) [sn1]	1.07( -2.63, 4.91)	0.57593	0.84429	Not significant	Not significant
224	LPC(O)	LPC(O-16:0)	0.14( -4.09, 4.56)	0.94894	0.9838	Not significant	Not significant
225	LPC(O)	LPC(O-18:0)	-0.03( -4.75, 4.94)	0.99173	0.99462	Not significant	Not significant
226	LPC(O)	LPC(O-18:1)	0.44( -3.72, 4.79)	0.83875	0.95439	Not significant	Not significant
227	LPC(O)	LPC(O-20:0)	-0.86( -5.69, 4.22)	0.73571	0.9081	Not significant	Not significant
228	LPC(O)	LPC(O-20:1)	-1.57( -6.11, 3.19)	0.5103	0.80034	Not significant	Not significant
229	LPC(O)	LPC(O-22:0)	-0.62( -4.08, 2.96)	0.72919	0.90657	Not significant	Not significant
230	LPC(O)	LPC(O-22:1)	0.22( -4.07, 4.70)	0.92137	0.97665	Not significant	Not significant
231	LPC(O)	LPC(O-24:0)	-0.23( -3.95, 3.63)	0.90447	0.97069	Not significant	Not significant
232	LPC(O)	LPC(O-24:1)	0.06( -3.67, 3.93)	0.97519	0.99241	Not significant	Not significant
233	LPC(O)	LPC(O-24:2)	1.06( -3.28, 5.60)	0.6374	0.87699	Not significant	Not significant
234	LPC(P)	LPC(P-16:0)	1.99( -2.45, 6.64)	0.38398	0.7112	Not significant	Not significant
235	LPC(P)	LPC(P-18:1)	0.69( -4.01, 5.63)	0.77714	0.9296	Not significant	Not significant
236	LPE	LPE(16:0) [sn2]	-1.59( -6.67, 3.77)	0.55341	0.82533	Not significant	Not significant
237	LPE	LPE(16:0) [sn1]	-2.88( -7.78, 2.28)	0.26797	0.60071	Not significant	Not significant
238	LPE	LPE(17:0) [sn2]	0.19( -3.32, 3.83)	0.91566	0.97334	Not significant	Not significant
239	LPE	LPE(17:0) [sn1]	0.65( -3.14, 4.59)	0.74071	0.9081	Not significant	Not significant
240	LPE	LPE(18:0) [sn2]	-3.15( -8.72, 2.75)	0.28845	0.62828	Not significant	Not significant
241	LPE	LPE(18:0) [sn1]	-4.01( -9.43, 1.72)	0.16634	0.49188	Not significant	Not significant
242	LPE	LPE(18:1) [sn2]	-4.30( -9.69, 1.42)	0.13793	0.46109	Not significant	Not significant
243	LPE	LPE(18:1) [sn1]	-4.10( -9.48, 1.59)	0.15445	0.47721	Not significant	Not significant
244	LPE	LPE(18:2) [sn2]	-4.14( -9.40, 1.42)	0.14172	0.46109	Not significant	Not significant
245	LPE	LPE(18:2) [sn1]	-3.55( -8.99, 2.22)	0.22284	0.55429	Not significant	Not significant
246	LPE	LPE(20:4) [sn2]	-3.26( -7.40, 1.07)	0.13788	0.46109	Not significant	Not significant
247	LPE	LPE(20:4) [sn1]	-2.72( -7.04, 1.80)	0.23299	0.57157	Not significant	Not significant
248	LPE	LPE(22:6) [sn2]	-1.23( -5.70, 3.46)	0.60152	0.86343	Not significant	Not significant
249	LPE	LPE(22:6) [sn1]	-2.73( -7.28, 2.04)	0.25636	0.58878	Not significant	Not significant
250	LPE(P)	LPE(P-16:0)	-5.10(-12.31, 2.70)	0.19373	0.51627	Not significant	Not significant
251	LPE(P)	LPE(P-18:0)	-3.06(-10.03, 4.45)	0.41364	0.72518	Not significant	Not significant
252	LPE(P)	LPE(P-18:1)	-4.40(-11.54, 3.31)	0.255	0.58761	Not significant	Not significant
253	LPI	LPI(18:0) [sn1]	-2.24( -6.69, 2.42)	0.33964	0.67951	Not significant	Not significant
254	LPI	LPI(18:1) [sn1]	-4.08( -9.60, 1.79)	0.16901	0.49765	Not significant	Not significant
255	LPI	LPI(18:2) [sn1]	-4.02( -8.79, 0.99)	0.11402	0.45986	Not significant	Not significant
256	LPI	LPI(20:4) [sn2]	-2.07( -6.40, 2.46)	0.36476	0.69233	Not significant	Not significant
257	LPI	LPI(20:4) [sn1]	-3.36( -7.83, 1.33)	0.15721	0.47929	Not significant	Not significant
258	LPS	LPS(16:0)	-0.78( -5.66, 4.34)	0.75927	0.92118	Not significant	Not significant
259	LPS	LPS(18:0)	-13.42(-24.17,-1.14)	0.033308	0.36428	Significant	Not significant
260	PC	PC(28:0)	-2.92(-11.37, 6.35)	0.5241	0.80669	Not significant	Not significant
261	PC	PC(14:0_16:0)	-1.04( -4.11, 2.14)	0.51664	0.80534	Not significant	Not significant
262	PC	PC(31:0) (a)	-0.53( -9.28, 9.06)	0.90958	0.97334	Not significant	Not significant
263	PC	PC(31:0) (b)	0.30( -4.43, 5.26)	0.90327	0.97069	Not significant	Not significant
264	PC	PC(31:1)	-2.39( -8.90, 4.59)	0.49193	0.78096	Not significant	Not significant
265	PC	PC(16:0/16:0)	-2.90( -6.69, 1.04)	0.14667	0.46697	Not significant	Not significant
266	PC	PC(32:1)	-7.22(-12.67,-1.43)	0.015346	0.32908	Significant	Not significant
267	PC	PC(32:2)	-2.27( -8.27, 4.13)	0.47795	0.76852	Not significant	Not significant
268	PC	PC(33:0) (a)	0.35( -5.65, 6.74)	0.91031	0.97334	Not significant	Not significant
269	PC	PC(33:0) (b)	1.08( -3.15, 5.49)	0.62314	0.87442	Not significant	Not significant
270	PC	PC(33:1)	-1.49( -6.94, 4.28)	0.60578	0.86379	Not significant	Not significant
271	PC	PC(33:2)	0.95( -4.01, 6.16)	0.7133	0.90657	Not significant	Not significant
272	PC	PC(16:0_18:0)	-3.01( -7.32, 1.51)	0.18851	0.51189	Not significant	Not significant
273	PC	PC(16:0_18:1)	-5.60( -9.68,-1.34)	0.010606	0.32908	Significant	Not significant
274	PC	PC(16:0_18:2)	-1.51( -3.39, 0.40)	0.11953	0.45986	Not significant	Not significant
275	PC	PC(16:0_18:3) (a)	-4.36( -9.20, 0.73)	0.091887	0.43842	Not significant	Not significant
276	PC	PC(16:0_18:3) (b)	-2.79( -7.88, 2.59)	0.30293	0.63828	Not significant	Not significant
277	PC	PC(14:0_20:4)	-0.76( -7.19, 6.12)	0.824	0.94416	Not significant	Not significant
278	PC	PC(34:5)	2.38( -7.34,13.11)	0.64384	0.87712	Not significant	Not significant
279	PC	PC(15-MHDA_18:1)	1.41( -4.71, 7.93)	0.65852	0.88617	Not significant	Not significant
280	PC	PC(17:0_18:1)	0.77( -3.34, 5.06)	0.7172	0.90657	Not significant	Not significant
281	PC	PC(15-MHDA_18:2)	1.69( -4.62, 8.43)	0.60703	0.86379	Not significant	Not significant
282	PC	PC(17:0_18:2)	0.76( -3.48, 5.19)	0.72823	0.90657	Not significant	Not significant
283	PC	PC(17:1_18:2)	-1.14( -6.54, 4.58)	0.68915	0.89882	Not significant	Not significant
284	PC	PC(15:0_20:3)	-0.17( -5.12, 5.03)	0.94677	0.9838	Not significant	Not significant
285	PC	PC(15:0_20:4)	3.26( -2.15, 8.98)	0.24242	0.57794	Not significant	Not significant
286	PC	PC(35:5)	3.62( -5.74,13.90)	0.46142	0.75337	Not significant	Not significant
287	PC	PC(36:0)	-4.44( -9.64, 1.06)	0.11183	0.45986	Not significant	Not significant
288	PC	PC(18:0_18:1)	-3.07( -7.60, 1.69)	0.20239	0.52227	Not significant	Not significant
289	PC	PC(18:1_18:1)	-3.07( -7.59, 1.66)	0.19942	0.51849	Not significant	Not significant
290	PC	PC(18:0_18:2)	-3.10( -6.80, 0.75)	0.11256	0.45986	Not significant	Not significant
291	PC	PC(18:1_18:2)	-3.25( -7.77, 1.48)	0.17429	0.50256	Not significant	Not significant
292	PC	PC(16:0_20:3)	-6.08(-11.44,-0.39)	0.036481	0.36812	Significant	Not significant
293	PC	PC(18:2_18:2)	-0.93( -6.27, 4.70)	0.73949	0.9081	Not significant	Not significant
294	PC	PC(16:0_20:4)	-1.37( -3.72, 1.04)	0.26283	0.59341	Not significant	Not significant
295	PC	PC(16:1_20:4)	-1.35( -6.05, 3.58)	0.5832	0.84773	Not significant	Not significant
296	PC	PC(16:0_20:5)	-1.05( -9.49, 8.18)	0.81667	0.94094	Not significant	Not significant
297	PC	PC(36:6) (a)	0.01( -7.89, 8.58)	0.99887	0.99887	Not significant	Not significant
298	PC	PC(14:0_22:6)	1.46( -5.43, 8.86)	0.68597	0.89882	Not significant	Not significant
299	PC	PC(15-MHDA_20:4)	1.34( -4.68, 7.73)	0.67012	0.88898	Not significant	Not significant
300	PC	PC(17:0_20:4)	2.57( -2.19, 7.58)	0.29506	0.63285	Not significant	Not significant
301	PC	PC(15:0_22:6)	3.73( -2.19,10.01)	0.22138	0.55394	Not significant	Not significant
302	PC	PC(38:2)	-1.79( -5.27, 1.81)	0.32446	0.65945	Not significant	Not significant
303	PC	PC(18:0_20:3)	-5.65(-11.02, 0.04)	0.051402	0.37261	Not significant	Not significant
304	PC	PC(18:1_20:3)	-4.67( -9.45, 0.35)	0.067974	0.39356	Not significant	Not significant
305	PC	PC(38:4) (b)	-4.16( -8.84, 0.77)	0.096738	0.44326	Not significant	Not significant
306	PC	PC(18:0_20:4)	-1.71( -6.09, 2.89)	0.46001	0.75284	Not significant	Not significant
307	PC	PC(38:5) (a)	0.32( -3.11, 3.89)	0.85521	0.95439	Not significant	Not significant
308	PC	PC(38:5) (b)	-2.57( -8.48, 3.74)	0.41597	0.72559	Not significant	Not significant
309	PC	PC(38:6) (a)	0.34( -4.00, 4.87)	0.88155	0.96105	Not significant	Not significant
310	PC	PC(16:0_22:6)	-0.48( -6.22, 5.61)	0.87399	0.9594	Not significant	Not significant
311	PC	PC(18:2_20:5)	1.87( -5.71,10.04)	0.63864	0.87699	Not significant	Not significant
312	PC	PC(16:1_22:6)	0.50( -4.45, 5.71)	0.84627	0.95439	Not significant	Not significant
313	PC	PC(38:7) (c)	-1.47( -4.84, 2.01)	0.40254	0.71815	Not significant	Not significant
314	PC	PC(39:5)	0.14( -4.19, 4.66)	0.95013	0.9838	Not significant	Not significant
315	PC	PC(15-MHDA_22:6)	4.78( -1.48,11.44)	0.13746	0.46109	Not significant	Not significant
316	PC	PC(17:0_22:6)	4.07( -1.90,10.39)	0.18551	0.50923	Not significant	Not significant
317	PC	PC(40:10)	-0.75( -5.58, 4.33)	0.76735	0.92431	Not significant	Not significant
318	PC	PC(18:0_22:4)	-0.77( -5.15, 3.82)	0.73873	0.9081	Not significant	Not significant
319	PC	PC(20:0_20:4)	-4.45( -8.63,-0.07)	0.04637	0.37261	Significant	Not significant
320	PC	PC(18:0_22:5) (n3)/PC(20:1_20:4)	-2.44( -7.44, 2.82)	0.35608	0.68607	Not significant	Not significant
321	PC	PC(18:0_22:6)	1.17( -3.37, 5.92)	0.6201	0.87194	Not significant	Not significant
322	PC	PC(40:7)	1.40( -2.87, 5.87)	0.52522	0.80669	Not significant	Not significant
323	PC	PC(40:8)	-0.05( -4.10, 4.17)	0.98068	0.99241	Not significant	Not significant
324	PC	PC(44:12)	-2.00(-10.04, 6.77)	0.64416	0.87712	Not significant	Not significant
325	PC(O)	PC(O-16:0/16:0)	-2.22( -5.51, 1.19)	0.19905	0.51849	Not significant	Not significant
326	PC(O)	PC(O-32:1)	-2.87( -7.05, 1.50)	0.19482	0.51627	Not significant	Not significant
327	PC(O)	PC(O-32:2)	-0.88(-10.74,10.07)	0.86859	0.9583	Not significant	Not significant
328	PC(O)	PC(O-34:1)	-3.00( -6.26, 0.36)	0.079827	0.40907	Not significant	Not significant
329	PC(O)	PC(O-34:2)	0.20( -4.44, 5.07)	0.93438	0.98139	Not significant	Not significant
330	PC(O)	PC(O-34:4)	-3.49(-13.42, 7.57)	0.52064	0.80615	Not significant	Not significant
331	PC(O)	PC(O-35:4)	1.29( -6.21, 9.38)	0.74385	0.91033	Not significant	Not significant
332	PC(O)	PC(O-36:0)	-5.36(-11.33, 1.00)	0.096718	0.44326	Not significant	Not significant
333	PC(O)	PC(O-18:0/18:1)	-0.11( -4.08, 4.03)	0.95935	0.98616	Not significant	Not significant
334	PC(O)	PC(O-18:1/18:1)	-1.14( -4.53, 2.37)	0.51971	0.80615	Not significant	Not significant
335	PC(O)	PC(O-18:0/18:2)	0.42( -3.90, 4.93)	0.85143	0.95439	Not significant	Not significant
336	PC(O)	PC(O-18:1/18:2)	0.91( -3.19, 5.19)	0.66795	0.88898	Not significant	Not significant
337	PC(O)	PC(O-16:0/20:3)	-2.94( -6.73, 1.00)	0.14103	0.46109	Not significant	Not significant
338	PC(O)	PC(O-16:0/20:4)	-1.78( -5.68, 2.28)	0.38491	0.7112	Not significant	Not significant
339	PC(O)	PC(O-36:5)	0.90( -6.83, 9.28)	0.82494	0.94416	Not significant	Not significant
340	PC(O)	PC(O-18:0/20:4)	-1.71( -5.37, 2.09)	0.37161	0.69609	Not significant	Not significant
341	PC(O)	PC(O-38:5)	-0.76( -4.20, 2.80)	0.67093	0.88898	Not significant	Not significant
342	PC(O)	PC(O-16:0/22:6)	-1.31( -6.57, 4.24)	0.63598	0.87699	Not significant	Not significant
343	PC(O)	PC(O-40:5)	-1.91( -5.50, 1.82)	0.31136	0.64811	Not significant	Not significant
344	PC(O)	PC(O-18:0/22:6)	-1.95( -4.47, 0.63)	0.1363	0.46109	Not significant	Not significant
345	PC(O)	PC(O-40:7) (a)	0.20( -4.61, 5.24)	0.93768	0.98215	Not significant	Not significant
346	PC(O)	PC(O-40:7) (b)	-1.95( -4.06, 0.21)	0.076519	0.40907	Not significant	Not significant
347	PC(P)	PC(P-16:0/14:0)	-0.66( -5.66, 4.61)	0.80225	0.93757	Not significant	Not significant
348	PC(P)	PC(P-16:0/16:0)	-2.09( -5.90, 1.87)	0.29611	0.63285	Not significant	Not significant
349	PC(P)	PC(P-16:0/16:1)	-3.13( -7.47, 1.42)	0.17416	0.50256	Not significant	Not significant
350	PC(P)	PC(P-16:0/18:2)	-1.42( -5.82, 3.18)	0.53846	0.81443	Not significant	Not significant
351	PC(P)	PC(P-16:0/18:3)	2.78( -2.14, 7.95)	0.27272	0.60602	Not significant	Not significant
352	PC(P)	PC(P-35:2)(a)	2.19( -5.05, 9.97)	0.56341	0.83302	Not significant	Not significant
353	PC(P)	PC(P-35:2)(b)	2.37( -3.09, 8.15)	0.40176	0.71815	Not significant	Not significant
354	PC(P)	PC(P-15:0/20:4)	5.25( -1.66,12.64)	0.13942	0.46109	Not significant	Not significant
355	PC(P)	PC(P-36:3)	-2.30( -6.48, 2.06)	0.29543	0.63285	Not significant	Not significant
356	PC(P)	PC(P-16:0/20:4)	-1.70( -5.95, 2.74)	0.44587	0.74376	Not significant	Not significant
357	PC(P)	PC(P-16:0/20:5)	0.25( -7.43, 8.56)	0.95128	0.9838	Not significant	Not significant
358	PC(P)	PC(P-17:0/20:4) (a)	0.86( -5.50, 7.64)	0.79725	0.93757	Not significant	Not significant
359	PC(P)	PC(P-17:0/20:4) (b)	2.27( -3.44, 8.32)	0.44261	0.74199	Not significant	Not significant
360	PC(P)	PC(P-18:0/20:4)	-0.19( -4.32, 4.13)	0.93102	0.97946	Not significant	Not significant
361	PC(P)	PC(P-38:5) (a)	-0.81( -5.01, 3.58)	0.71372	0.90657	Not significant	Not significant
362	PC(P)	PC(P-38:5) (b)	0.95( -4.05, 6.21)	0.71555	0.90657	Not significant	Not significant
363	PC(P)	PC(P-16:0/22:6)	0.24( -4.73, 5.48)	0.92542	0.97882	Not significant	Not significant
364	PC(P)	PC(P-20:0/20:4)	-1.98( -6.82, 3.10)	0.43707	0.7386	Not significant	Not significant
365	PC(P)	PC(P-18:0/22:5)	-0.24( -4.54, 4.26)	0.91648	0.97334	Not significant	Not significant
366	PC(P)	PC(P-18:1/22:6)	0.03( -4.99, 5.32)	0.99015	0.99448	Not significant	Not significant
367	PE	PE(16:0_16:0)	-4.99(-10.62, 0.99)	0.10024	0.44326	Not significant	Not significant
368	PE	PE(16:0_16:1)	-9.84(-17.53,-1.43)	0.022873	0.34973	Significant	Not significant
369	PE	PE(16:0_18:1)	-8.16(-14.54,-1.30)	0.020575	0.34576	Significant	Not significant
370	PE	PE(16:0_18:2)	-8.99(-15.69,-1.75)	0.015904	0.32908	Significant	Not significant
371	PE	PE(16:1_18:2)	-8.86(-16.26,-0.81)	0.031791	0.36384	Significant	Not significant
372	PE	PE(16:0_18:3) (a)	-5.73(-13.72, 3.00)	0.19162	0.51373	Not significant	Not significant
373	PE	PE(16:0_18:3) (b)	-5.88(-13.52, 2.44)	0.16061	0.48324	Not significant	Not significant
374	PE	PE(15-MHDA_18:1)	-1.03( -9.23, 7.91)	0.8139	0.9407	Not significant	Not significant
375	PE	PE(17:0_18:1)	-2.77( -9.29, 4.22)	0.42741	0.73425	Not significant	Not significant
376	PE	PE(15-MHDA_18:2)	-2.53( -9.99, 5.55)	0.52804	0.80669	Not significant	Not significant
377	PE	PE(17:0_18:2)	-4.08(-10.27, 2.54)	0.22089	0.55394	Not significant	Not significant
378	PE	PE(36:0)	-2.47( -5.16, 0.29)	0.078878	0.40907	Not significant	Not significant
379	PE	PE(18:0_18:1)	-8.69(-14.77,-2.19)	0.0096664	0.32908	Significant	Not significant
380	PE	PE(18:1_18:1)	-8.18(-14.76,-1.10)	0.024364	0.34973	Significant	Not significant
381	PE	PE(18:0_18:2)	-7.78(-13.69,-1.46)	0.016754	0.32908	Significant	Not significant
382	PE	PE(18:1_18:2)	-8.72(-15.10,-1.86)	0.013701	0.32908	Significant	Not significant
383	PE	PE(16:0_20:3)	-7.72(-14.42,-0.50)	0.036666	0.36812	Significant	Not significant
384	PE	PE(16:0_20:4)	-7.81(-13.66,-1.57)	0.015032	0.32908	Significant	Not significant
385	PE	PE(16:1_20:4)	-5.91(-13.04, 1.80)	0.12941	0.46109	Not significant	Not significant
386	PE	PE(16:0_20:5)	-4.29(-12.63, 4.84)	0.34518	0.67951	Not significant	Not significant
387	PE	PE(15-MHDA_20:4)	-3.47(-11.54, 5.34)	0.42759	0.73425	Not significant	Not significant
388	PE	PE(17:0_20:4)	-3.33( -9.35, 3.09)	0.3012	0.63659	Not significant	Not significant
389	PE	PE(18:0_20:3) (a)	-7.48(-13.81,-0.68)	0.031701	0.36384	Significant	Not significant
390	PE	PE(18:0_20:3) (b)	-5.63(-10.73,-0.23)	0.04127	0.37261	Significant	Not significant
391	PE	PE(18:0_20:4)	-6.19(-12.02, 0.02)	0.050711	0.37261	Not significant	Not significant
392	PE	PE(38:5) (a)	-6.43(-12.60, 0.18)	0.056358	0.37261	Not significant	Not significant
393	PE	PE(16:0_22:6)	-3.77(-10.84, 3.86)	0.32304	0.65869	Not significant	Not significant
394	PE	PE(15-MHDA_22:6)	2.00( -6.43,11.19)	0.65171	0.88392	Not significant	Not significant
395	PE	PE(17:0_22:6)	1.00( -6.59, 9.21)	0.80297	0.93757	Not significant	Not significant
396	PE	PE(18:0_22:4)	-10.08(-17.47,-2.01)	0.015416	0.32908	Significant	Not significant
397	PE	PE(18:0_22:5) (n3)	-7.22(-13.50,-0.49)	0.035881	0.36812	Significant	Not significant
398	PE	PE(18:0_22:5) (n6)	-9.48(-15.99,-2.46)	0.00905	0.32908	Significant	Not significant
399	PE	PE(18:0_22:6)	-5.97(-12.66, 1.23)	0.10165	0.44326	Not significant	Not significant
400	PE	PE(18:1_22:6)	-6.36(-13.41, 1.26)	0.099802	0.44326	Not significant	Not significant
401	PE(O)	PE(O-34:1)	-1.02( -5.40, 3.56)	0.6557	0.88411	Not significant	Not significant
402	PE(O)	PE(O-16:0/18:2)	0.01( -5.92, 6.32)	0.99644	0.99789	Not significant	Not significant
403	PE(O)	PE(O-18:1/18:2)	2.95( -2.56, 8.78)	0.29999	0.63659	Not significant	Not significant
404	PE(O)	PE(O-16:0/20:3)	-2.23( -8.23, 4.17)	0.48577	0.77656	Not significant	Not significant
405	PE(O)	PE(O-16:0/20:4)	0.22( -6.06, 6.93)	0.94583	0.9838	Not significant	Not significant
406	PE(O)	PE(O-36:5)	-2.64(-11.47, 7.07)	0.58116	0.84729	Not significant	Not significant
407	PE(O)	PE(O-16:0/22:4)	-3.30( -8.13, 1.79)	0.19904	0.51849	Not significant	Not significant
408	PE(O)	PE(O-18:0/20:4)	0.86( -5.58, 7.73)	0.79988	0.93757	Not significant	Not significant
409	PE(O)	PE(O-38:5) (a)	1.75( -3.82, 7.64)	0.54629	0.82092	Not significant	Not significant
410	PE(O)	PE(O-38:5) (b)	-0.47( -6.65, 6.13)	0.88624	0.96108	Not significant	Not significant
411	PE(O)	PE(O-16:0/22:6)	-2.38( -7.67, 3.21)	0.39644	0.71505	Not significant	Not significant
412	PE(O)	PE(O-18:0/22:5)	0.82( -4.40, 6.33)	0.76269	0.92244	Not significant	Not significant
413	PE(O)	PE(O-18:0/22:6)	0.73( -4.87, 6.66)	0.80342	0.93757	Not significant	Not significant
414	PE(O)	PE(O-18:1/22:6)	2.58( -2.71, 8.17)	0.34467	0.67951	Not significant	Not significant
415	PE(P)	PE(P-15:0/20:4) (b)	1.95( -5.80,10.33)	0.63262	0.87699	Not significant	Not significant
416	PE(P)	PE(P-15:0/22:6) (a)	3.88( -4.44,12.93)	0.37114	0.69609	Not significant	Not significant
417	PE(P)	PE(P-15:0/22:6) (b)	-0.79( -7.17, 6.03)	0.81486	0.9407	Not significant	Not significant
418	PE(P)	PE(P-16:0/18:1)	-4.09( -8.46, 0.49)	0.079382	0.40907	Not significant	Not significant
419	PE(P)	PE(P-16:0/18:2)	-3.62( -8.65, 1.69)	0.17802	0.50923	Not significant	Not significant
420	PE(P)	PE(P-16:0/18:3)	-0.86( -7.34, 6.07)	0.80165	0.93757	Not significant	Not significant
421	PE(P)	PE(P-16:0/20:3)	-3.91( -8.89, 1.34)	0.14138	0.46109	Not significant	Not significant
422	PE(P)	PE(P-16:0/20:4)	-4.26( -9.59, 1.39)	0.1369	0.46109	Not significant	Not significant
423	PE(P)	PE(P-16:0/20:5)	-5.52(-13.76, 3.50)	0.2219	0.55394	Not significant	Not significant
424	PE(P)	PE(P-16:0/22:4)	-7.37(-14.10,-0.12)	0.04647	0.37261	Significant	Not significant
425	PE(P)	PE(P-16:0/22:5) (a)	-1.89( -6.63, 3.10)	0.45122	0.74376	Not significant	Not significant
426	PE(P)	PE(P-16:0/22:5) (b)	-2.39( -7.17, 2.63)	0.34337	0.67951	Not significant	Not significant
427	PE(P)	PE(P-16:0/22:6)	-0.78( -5.09, 3.73)	0.73026	0.90657	Not significant	Not significant
428	PE(P)	PE(P-17:0/20:4) (a)	-1.05( -7.68, 6.05)	0.76437	0.92244	Not significant	Not significant
429	PE(P)	PE(P-17:0/20:4) (b)	-0.69( -6.52, 5.50)	0.82213	0.94408	Not significant	Not significant
430	PE(P)	PE(P-17:0/22:6) (a)	0.71( -6.49, 8.46)	0.85233	0.95439	Not significant	Not significant
431	PE(P)	PE(P-17:0/22:6) (b)	-1.09( -7.00, 5.20)	0.72755	0.90657	Not significant	Not significant
432	PE(P)	PE(P-18:0/18:1)	-2.56( -6.93, 2.02)	0.26853	0.60071	Not significant	Not significant
433	PE(P)	PE(P-18:0/18:2)	-2.47( -7.19, 2.49)	0.32313	0.65869	Not significant	Not significant
434	PE(P)	PE(P-18:0/18:3)	0.45( -4.93, 6.14)	0.87177	0.9594	Not significant	Not significant
435	PE(P)	PE(P-18:0/20:3) (a)	-5.08(-10.49, 0.65)	0.081273	0.40907	Not significant	Not significant
436	PE(P)	PE(P-18:0/20:3) (b)	-1.78( -8.30, 5.21)	0.60846	0.86379	Not significant	Not significant
437	PE(P)	PE(P-18:0/20:4)	-2.16( -7.37, 3.35)	0.43499	0.7386	Not significant	Not significant
438	PE(P)	PE(P-18:0/20:5)	-3.64(-12.28, 5.86)	0.43891	0.7386	Not significant	Not significant
439	PE(P)	PE(P-18:0/22:4)	-8.17(-16.09, 0.50)	0.064082	0.37928	Not significant	Not significant
440	PE(P)	PE(P-18:0/22:5) (a)	-2.39( -7.74, 3.28)	0.40039	0.71815	Not significant	Not significant
441	PE(P)	PE(P-18:0/22:5) (b)	-2.06( -7.08, 3.24)	0.43848	0.7386	Not significant	Not significant
442	PE(P)	PE(P-18:0/22:6)	-1.22( -6.08, 3.90)	0.63448	0.87699	Not significant	Not significant
443	PE(P)	PE(P-18:1/18:1)	-2.40( -6.66, 2.06)	0.28695	0.62765	Not significant	Not significant
444	PE(P)	PE(P-18:1/18:2) (a)	-0.40( -6.10, 5.66)	0.89492	0.96494	Not significant	Not significant
445	PE(P)	PE(P-18:1/18:2) (b)	-1.71( -8.40, 5.46)	0.63032	0.87684	Not significant	Not significant
446	PE(P)	PE(P-18:1/18:3)	0.12( -6.83, 7.59)	0.97385	0.99241	Not significant	Not significant
447	PE(P)	PE(P-18:1/20:3) (a)	-1.06( -6.07, 4.21)	0.68713	0.89882	Not significant	Not significant
448	PE(P)	PE(P-18:1/20:3) (b)	-1.56( -7.26, 4.48)	0.60362	0.86379	Not significant	Not significant
449	PE(P)	PE(P-18:1/20:4)	-0.97( -6.20, 4.56)	0.72595	0.90657	Not significant	Not significant
450	PE(P)	PE(P-18:1/20:5)	-4.54(-13.04, 4.79)	0.32839	0.66351	Not significant	Not significant
451	PE(P)	PE(P-18:1/22:4)	-5.72(-11.26, 0.18)	0.057104	0.37261	Not significant	Not significant
452	PE(P)	PE(P-18:1/22:5) (a)	0.67( -4.06, 5.64)	0.78478	0.93663	Not significant	Not significant
453	PE(P)	PE(P-18:1/22:5) (b)	0.20( -4.75, 5.41)	0.93918	0.98215	Not significant	Not significant
454	PE(P)	PE(P-18:1/22:6)	-0.69( -5.52, 4.39)	0.78574	0.93663	Not significant	Not significant
455	PE(P)	PE(P-19:0/20:4) (a)	-3.45(-11.69, 5.55)	0.43941	0.7386	Not significant	Not significant
456	PE(P)	PE(P-19:0/20:4) (b)	-0.85( -7.16, 5.89)	0.79898	0.93757	Not significant	Not significant
457	PE(P)	PE(P-20:0/18:1)	-3.61( -7.96, 0.94)	0.11808	0.45986	Not significant	Not significant
458	PE(P)	PE(P-20:0/18:2)	-0.82( -5.27, 3.85)	0.72597	0.90657	Not significant	Not significant
459	PE(P)	PE(P-20:0/20:4)	-4.32(-10.36, 2.14)	0.18483	0.50923	Not significant	Not significant
460	PE(P)	PE(P-20:0/22:6)	-0.52( -4.88, 4.04)	0.81969	0.94285	Not significant	Not significant
461	PE(P)	PE(P-20:1/20:4)	-6.31(-13.11, 1.03)	0.090108	0.43722	Not significant	Not significant
462	PE(P)	PE(P-20:1/22:6) (a)	-4.06(-10.95, 3.36)	0.2753	0.60602	Not significant	Not significant
463	PG	PG(34:1)	-8.42(-14.52,-1.88)	0.012542	0.32908	Significant	Not significant
464	PG	PG(34:2)	-5.37(-11.99, 1.76)	0.13604	0.46109	Not significant	Not significant
465	PG	PG(36:1)	-7.03(-13.66, 0.12)	0.053676	0.37261	Not significant	Not significant
466	PG	PG(36:2)	-2.48( -8.64, 4.10)	0.45121	0.74376	Not significant	Not significant
467	PI	PI(16:0/16:0)	-7.44(-15.11, 0.93)	0.079891	0.40907	Not significant	Not significant
468	PI	PI(16:0_16:1)	-9.13(-16.31,-1.35)	0.022475	0.34973	Significant	Not significant
469	PI	PI(34:0)	-4.91(-12.20, 3.00)	0.21656	0.55058	Not significant	Not significant
470	PI	PI(34:1)	-6.79(-12.07,-1.20)	0.018057	0.32908	Significant	Not significant
471	PI	PI(15-MHDA_18:1)/PI(17:0_18:1)	1.80( -3.79, 7.72)	0.53458	0.8113	Not significant	Not significant
472	PI	PI(15-MHDA_18:2)/PI(17:0_18:2)	-0.48( -5.75, 5.09)	0.86296	0.95745	Not significant	Not significant
473	PI	PI(18:0_18:1)	-4.42( -9.95, 1.44)	0.13609	0.46109	Not significant	Not significant
474	PI	PI(36:2)	-3.13( -7.84, 1.82)	0.21011	0.53817	Not significant	Not significant
475	PI	PI(18:1_18:2)	-3.49( -9.16, 2.54)	0.24994	0.58761	Not significant	Not significant
476	PI	PI(16:0_20:3) (a)	-6.37(-11.87,-0.54)	0.03274	0.36384	Significant	Not significant
477	PI	PI(16:0_20:3) (b)	-4.74(-10.51, 1.39)	0.12702	0.45986	Not significant	Not significant
478	PI	PI(16:0_20:4)	-6.27(-10.80,-1.50)	0.010556	0.32908	Significant	Not significant
479	PI	PI(15-MHDA_20:4)/PI(17:0_20:4)	-1.70( -6.32, 3.15)	0.48497	0.77656	Not significant	Not significant
480	PI	PI(37:6)	-1.79( -7.08, 3.79)	0.52108	0.80615	Not significant	Not significant
481	PI	PI(18:0_20:2)	-3.77( -8.97, 1.72)	0.17433	0.50256	Not significant	Not significant
482	PI	PI(18:0_20:3) (a)	-4.43( -9.34, 0.74)	0.091707	0.43842	Not significant	Not significant
483	PI	PI(18:0_20:3) (b)	-3.82( -9.19, 1.87)	0.18416	0.50923	Not significant	Not significant
484	PI	PI(18:0_20:4)	-4.24( -8.21,-0.09)	0.045203	0.37261	Significant	Not significant
485	PI	PI(38:5) (a)	-5.11( -9.76,-0.21)	0.041354	0.37261	Significant	Not significant
486	PI	PI(38:5) (b)	-0.59( -6.16, 5.31)	0.84041	0.95439	Not significant	Not significant
487	PI	PI(38:6)	-5.47(-10.76, 0.13)	0.055412	0.37261	Not significant	Not significant
488	PI	PI(39:6)	0.19( -6.10, 6.90)	0.95381	0.9838	Not significant	Not significant
489	PI	PI(18:0_22:4)	-3.79( -8.45, 1.10)	0.12636	0.45986	Not significant	Not significant
490	PI	PI(20:0_20:4)	0.64( -6.12, 7.88)	0.85742	0.95439	Not significant	Not significant
491	PI	PI(18:0_22:5) (n3)	-1.37( -6.31, 3.82)	0.59701	0.85875	Not significant	Not significant
492	PI	PI(18:0_22:5) (n6)	-2.84( -8.54, 3.22)	0.35008	0.6835	Not significant	Not significant
493	PI	PI(18:0_22:6)	-4.11( -9.44, 1.54)	0.15064	0.47178	Not significant	Not significant
494	PS	PS(36:1)	-9.97(-21.22, 2.87)	0.12254	0.45986	Not significant	Not significant
495	PS	PS(36:2)	-8.77(-18.49, 2.11)	0.11031	0.45986	Not significant	Not significant
496	PS	PS(38:3)	-12.27(-22.31,-0.94)	0.034735	0.36812	Significant	Not significant
497	PS	PS(38:4)	-10.93(-21.42, 0.95)	0.069924	0.39816	Not significant	Not significant
498	PS	PS(38:5)	-7.91(-16.72, 1.85)	0.10865	0.45699	Not significant	Not significant
499	PS	PS(40:5)	-7.47(-16.61, 2.67)	0.1431	0.46289	Not significant	Not significant
500	PS	PS(40:6)	-7.44(-15.75, 1.70)	0.10731	0.45699	Not significant	Not significant
501	S1P	S1P(d16:1)	-0.92( -5.14, 3.50)	0.67877	0.89592	Not significant	Not significant
502	S1P	S1P(d18:0)	-2.53( -6.79, 1.93)	0.26179	0.59334	Not significant	Not significant
503	S1P	S1P(d18:1)	-3.60( -7.07,-0.00)	0.04993	0.37261	Significant	Not significant
504	S1P	S1P(d18:2)	-1.65( -4.89, 1.70)	0.32998	0.66478	Not significant	Not significant
505	SM	SM(d17:1/14:0)	1.50( -3.07, 6.28)	0.52698	0.80669	Not significant	Not significant
506	SM	SM(d18:0/14:0)	-1.43( -6.13, 3.51)	0.56462	0.83302	Not significant	Not significant
507	SM	SM(d18:1/14:0)/SM(d16:1/16:0)	-0.53( -4.36, 3.45)	0.79131	0.93757	Not significant	Not significant
508	SM	SM(d18:2/14:0)	0.07( -3.84, 4.15)	0.97167	0.99241	Not significant	Not significant
509	SM	SM(d17:1/16:0)	1.27( -2.21, 4.87)	0.47851	0.76852	Not significant	Not significant
510	SM	SM(d18:0/16:0)	-1.86( -4.98, 1.36)	0.25438	0.58761	Not significant	Not significant
511	SM	SM(d18:1/16:0)	-2.77( -6.37, 0.98)	0.14505	0.46484	Not significant	Not significant
512	SM	SM(d18:2/16:0)	-0.41( -3.45, 2.72)	0.79419	0.93757	Not significant	Not significant
513	SM	SM(34:3)	-1.23( -4.99, 2.68)	0.53194	0.81086	Not significant	Not significant
514	SM	SM(d16:1/19:0)	2.26( -2.89, 7.68)	0.39585	0.71505	Not significant	Not significant
515	SM	SM(d18:1/17:0)/SM(d17:1/18:0)	1.01( -2.09, 4.22)	0.52717	0.80669	Not significant	Not significant
516	SM	SM(d18:2/17:0)	2.14( -1.36, 5.76)	0.23311	0.57157	Not significant	Not significant
517	SM	SM(35:2) (b)	-2.97( -6.40, 0.59)	0.1011	0.44326	Not significant	Not significant
518	SM	SM(d18:1/18:0)/SM(d16:1/20:0)	-3.46( -7.30, 0.53)	0.08844	0.43216	Not significant	Not significant
519	SM	SM(d18:2/18:0)	-1.86( -5.65, 2.10)	0.35184	0.68479	Not significant	Not significant
520	SM	SM(d18:2/18:1)	0.18( -3.12, 3.59)	0.91646	0.97334	Not significant	Not significant
521	SM	SM(37:1)	-1.99( -6.38, 2.61)	0.39056	0.71378	Not significant	Not significant
522	SM	SM(37:2)	0.06( -4.33, 4.64)	0.98049	0.99241	Not significant	Not significant
523	SM	SM(d18:1/20:0)/SM(d16:1/22:0)	-1.70( -5.14, 1.86)	0.34434	0.67951	Not significant	Not significant
524	SM	SM(d18:2/20:0)	-1.80( -5.23, 1.76)	0.31649	0.65484	Not significant	Not significant
525	SM	SM(38:3) (a)	-2.30( -5.47, 0.97)	0.16545	0.49136	Not significant	Not significant
526	SM	SM(38:3) (b)	0.41( -4.60, 5.68)	0.87519	0.9594	Not significant	Not significant
527	SM	SM(d16:1/23:0)/SM(d17:1/22:0)	0.29( -3.48, 4.22)	0.8805	0.96105	Not significant	Not significant
528	SM	SM(d18:0/22:0)	-4.17( -9.39, 1.34)	0.13525	0.46109	Not significant	Not significant
529	SM	SM(d18:1/22:0)/SM(d16:1/24:0)	-3.21( -7.20, 0.95)	0.12815	0.45986	Not significant	Not significant
530	SM	SM(d16:1/24:1)	-0.30( -4.29, 3.87)	0.88675	0.96108	Not significant	Not significant
531	SM	SM(d18:2/22:0)	-0.31( -3.92, 3.43)	0.86919	0.9583	Not significant	Not significant
532	SM	SM(40:3) (a)	-2.01( -5.52, 1.63)	0.27449	0.60602	Not significant	Not significant
533	SM	SM(40:3) (b)	-0.30( -4.50, 4.08)	0.89078	0.9635	Not significant	Not significant
534	SM	SM(40:3) (c)	-1.74( -5.58, 2.27)	0.38989	0.71378	Not significant	Not significant
535	SM	SM(41:0)	-1.59( -6.06, 3.09)	0.49763	0.78639	Not significant	Not significant
536	SM	SM(d18:1/23:0)/SM(d17:1/24:0)	-0.51( -3.95, 3.05)	0.77551	0.92927	Not significant	Not significant
537	SM	SM(d17:1/24:1)	0.24( -3.23, 3.83)	0.89318	0.96458	Not significant	Not significant
538	SM	SM(d18:2/23:0)	1.70( -1.64, 5.17)	0.32216	0.65869	Not significant	Not significant
539	SM	SM(d18:1/24:0)	-1.63( -5.22, 2.09)	0.38502	0.7112	Not significant	Not significant
540	SM	SM(d18:1/24:1)	-2.17( -6.12, 1.95)	0.29668	0.63285	Not significant	Not significant
541	SM	SM(d18:2/24:0)	0.73( -2.44, 4.01)	0.65568	0.88411	Not significant	Not significant
542	SM	SM(43:1)	1.56( -2.40, 5.68)	0.44641	0.74376	Not significant	Not significant
543	SM	SM(d19:1/24:1)	0.76( -5.00, 6.85)	0.80173	0.93757	Not significant	Not significant
544	SM	SM(43:2) (b)	-0.48( -4.17, 3.35)	0.80352	0.93757	Not significant	Not significant
545	SM	SM(43:2) (c)	2.11( -1.42, 5.76)	0.24464	0.57923	Not significant	Not significant
546	SM	SM(44:1)	-1.20( -4.70, 2.44)	0.51315	0.80172	Not significant	Not significant
547	SM	SM(44:2)	-0.19( -3.74, 3.48)	0.91683	0.97334	Not significant	Not significant
548	SM	SM(44:3)	-0.19( -3.56, 3.29)	0.91319	0.97334	Not significant	Not significant
549	Sph	Sph(d18:1)	-11.70(-20.97,-1.35)	0.027855	0.36384	Significant	Not significant
550	Sph	Sph(d18:2)	-8.76(-16.91, 0.18)	0.054589	0.37261	Not significant	Not significant
551	Sulfatide	Sulfatide (d18:1/16:0(OH)) [264]	-0.20( -4.30, 4.09)	0.92652	0.97882	Not significant	Not significant
552	Sulfatide	Sulfatide (d18:1/16:0) [264]	2.42( -1.87, 6.91)	0.27311	0.60602	Not significant	Not significant
553	Sulfatide	Sulfatide (d18:1/24:0(OH)) [264]	-3.31( -7.97, 1.58)	0.1813	0.50923	Not significant	Not significant
554	Sulfatide	Sulfatide (d18:1/24:0) [264]	1.03( -3.99, 6.32)	0.69246	0.89882	Not significant	Not significant
555	Sulfatide	Sulfatide (d18:1/24:1(OH)) [264]	-0.55( -5.55, 4.73)	0.83499	0.9525	Not significant	Not significant
556	Sulfatide	Sulfatide (d18:1/24:1) [264]	-0.68( -5.10, 3.95)	0.76963	0.92543	Not significant	Not significant
557	TG	TG(48:0) [NL-16:0]	-12.51(-20.95,-3.16)	0.0099623	0.32908	Significant	Not significant
558	TG	TG(48:0) [NL-18:0]	-8.98(-19.28, 2.65)	0.12496	0.45986	Not significant	Not significant
559	TG	TG(48:1) [NL-16:1]	-14.52(-23.25,-4.80)	0.0043562	0.32908	Significant	Not significant
560	TG	TG(48:1) [NL-18:1]	-11.08(-20.92,-0.02)	0.049668	0.37261	Significant	Not significant
561	TG	TG(48:2) [NL-14:0]	-10.70(-20.81, 0.69)	0.06467	0.37928	Not significant	Not significant
562	TG	TG(48:2) [NL-14:1]	-10.60(-20.50, 0.54)	0.061404	0.37461	Not significant	Not significant
563	TG	TG(48:2) [NL-16:1]	-13.41(-23.08,-2.52)	0.017259	0.32908	Significant	Not significant
564	TG	TG(48:2) [NL-18:2]	-10.98(-21.09, 0.43)	0.058728	0.37261	Not significant	Not significant
565	TG	TG(48:3) [NL-14:0]	-9.69(-20.05, 2.01)	0.10092	0.44326	Not significant	Not significant
566	TG	TG(48:3) [NL-16:1]	-8.98(-18.59, 1.76)	0.098299	0.44326	Not significant	Not significant
567	TG	TG(48:3) [NL-18:3]	-9.88(-21.71, 3.74)	0.14737	0.46697	Not significant	Not significant
568	TG	TG(49:1) [NL-16:1]	-6.46(-13.17, 0.77)	0.078684	0.40907	Not significant	Not significant
569	TG	TG(49:1) [NL-17:1]	-9.09(-17.32,-0.05)	0.048806	0.37261	Significant	Not significant
570	TG	TG(50:0) [NL-18:0]	-10.34(-19.41,-0.26)	0.044754	0.37261	Significant	Not significant
571	TG	TG(50:1) [NL-14:0]	-10.56(-19.77,-0.28)	0.044474	0.37261	Significant	Not significant
572	TG	TG(50:1) [NL-16:0]	-11.03(-18.03,-3.42)	0.0053043	0.32908	Significant	Not significant
573	TG	TG(50:1) [NL-18:1]	-11.01(-17.95,-3.48)	0.0049205	0.32908	Significant	Not significant
574	TG	TG(50:2) [NL-14:0]	-9.50(-17.25,-1.04)	0.028688	0.36384	Significant	Not significant
575	TG	TG(50:2) [NL-16:1]	-9.44(-16.61,-1.66)	0.018482	0.32908	Significant	Not significant
576	TG	TG(50:2) [NL-18:1]	-9.24(-16.44,-1.42)	0.021613	0.34973	Significant	Not significant
577	TG	TG(50:2) [NL-18:2]	-9.73(-16.24,-2.71)	0.0074442	0.32908	Significant	Not significant
578	TG	TG(50:3) [NL-14:0]	-8.61(-17.30, 1.00)	0.077448	0.40907	Not significant	Not significant
579	TG	TG(50:3) [NL-14:1]	-11.47(-18.85,-3.42)	0.0061434	0.32908	Significant	Not significant
580	TG	TG(50:3) [NL-16:1]	-10.08(-18.17,-1.19)	0.027246	0.36384	Significant	Not significant
581	TG	TG(50:3) [NL-18:2]	-9.35(-17.33,-0.60)	0.036865	0.36812	Significant	Not significant
582	TG	TG(50:3) [NL-18:3]	-9.34(-18.11, 0.37)	0.058946	0.37261	Not significant	Not significant
583	TG	TG(50:4) [NL-14:0]	-8.48(-18.10, 2.26)	0.11735	0.45986	Not significant	Not significant
584	TG	TG(50:4) [NL-18:3]	-8.51(-18.14, 2.25)	0.11689	0.45986	Not significant	Not significant
585	TG	TG(50:4) [NL-20:4]	-9.67(-21.45, 3.87)	0.15347	0.47632	Not significant	Not significant
586	TG	TG(51:1) [NL-17:0]	-7.52(-15.95, 1.75)	0.10854	0.45699	Not significant	Not significant
587	TG	TG(51:2) [NL-15:0]	-5.50(-13.20, 2.87)	0.19113	0.51373	Not significant	Not significant
588	TG	TG(51:2) [NL-17:0]	-7.39(-15.21, 1.14)	0.087595	0.43109	Not significant	Not significant
589	TG	TG(51:2) [NL-17:1]	-7.40(-15.21, 1.14)	0.087537	0.43109	Not significant	Not significant
590	TG	TG(52:1) [NL-18:0]	-11.86(-20.37,-2.43)	0.014945	0.32908	Significant	Not significant
591	TG	TG(52:1) [NL-18:1]	-12.28(-20.69,-2.97)	0.010923	0.32908	Significant	Not significant
592	TG	TG(52:2) [NL-16:0]	-6.44(-12.34,-0.14)	0.045383	0.37261	Significant	Not significant
593	TG	TG(52:2) [NL-18:2]	-8.59(-15.59,-1.00)	0.02727	0.36384	Significant	Not significant
594	TG	TG(52:3) [NL-16:1]	-7.51(-13.85,-0.70)	0.031315	0.36384	Significant	Not significant
595	TG	TG(52:3) [NL-18:2]	-6.31(-11.96,-0.29)	0.040115	0.37261	Significant	Not significant
596	TG	TG(52:4) [NL-16:1]	-7.89(-15.46, 0.36)	0.060258	0.37461	Not significant	Not significant
597	TG	TG(52:4) [NL-18:2]	-6.66(-14.18, 1.52)	0.10786	0.45699	Not significant	Not significant
598	TG	TG(52:4) [NL-18:3]	-5.43(-13.14, 2.96)	0.19745	0.51849	Not significant	Not significant
599	TG	TG(52:5) [NL-18:3]	-6.13(-15.13, 3.83)	0.2184	0.55119	Not significant	Not significant
600	TG	TG(52:5) [NL-20:4]	-9.08(-18.22, 1.08)	0.078223	0.40907	Not significant	Not significant
601	TG	TG(52:5) [NL-20:5]	-8.41(-18.70, 3.18)	0.14812	0.46697	Not significant	Not significant
602	TG	TG(53:2) [NL-17:1]	-8.41(-16.32, 0.24)	0.056333	0.37261	Not significant	Not significant
603	TG	TG(53:2) [NL-18:1]	-3.81(-11.44, 4.46)	0.35539	0.68607	Not significant	Not significant
604	TG	TG(54:0) [NL-18:0]	-3.93(-10.81, 3.47)	0.28906	0.62828	Not significant	Not significant
605	TG	TG(54:1) [NL-18:1]	-12.50(-21.58,-2.37)	0.016915	0.32908	Significant	Not significant
606	TG	TG(54:2) [NL-18:0]	-11.83(-19.03,-3.98)	0.0038474	0.32908	Significant	Not significant
607	TG	TG(54:2) [NL-20:1]	-10.83(-18.30,-2.69)	0.01022	0.32908	Significant	Not significant
608	TG	TG(54:3) [NL-18:1]	-8.53(-14.28,-2.39)	0.00717	0.32908	Significant	Not significant
609	TG	TG(54:3) [NL-18:2]	-6.82(-12.90,-0.32)	0.040131	0.37261	Significant	Not significant
610	TG	TG(54:4) [NL-18:2]	-8.88(-14.73,-2.62)	0.0060997	0.32908	Significant	Not significant
611	TG	TG(54:4) [NL-20:3]	-8.56(-15.66,-0.87)	0.029824	0.36384	Significant	Not significant
612	TG	TG(54:5) [NL-18:3]	-7.89(-15.84, 0.81)	0.074383	0.40907	Not significant	Not significant
613	TG	TG(54:5) [NL-20:4]	-7.14(-13.71,-0.07)	0.047915	0.37261	Significant	Not significant
614	TG	TG(54:6) [NL-18:3]	-7.03(-16.52, 3.55)	0.18483	0.50923	Not significant	Not significant
615	TG	TG(54:6) [NL-20:4]	-6.53(-13.94, 1.51)	0.10878	0.45699	Not significant	Not significant
616	TG	TG(54:6) [NL-20:5]	-5.90(-15.24, 4.48)	0.2543	0.58761	Not significant	Not significant
617	TG	TG(54:6) [NL-22:6]	-10.86(-21.08, 0.68)	0.064161	0.37928	Not significant	Not significant
618	TG	TG(54:7) [NL-20:5]	-4.69(-14.88, 6.72)	0.40479	0.71815	Not significant	Not significant
619	TG	TG(54:7) [NL-22:6]	-7.84(-18.69, 4.45)	0.20076	0.52001	Not significant	Not significant
620	TG	TG(56:6) [NL-20:4]	-5.50(-10.93, 0.25)	0.060544	0.37461	Not significant	Not significant
621	TG	TG(56:6) [NL-22:5]	-5.12(-11.82, 2.08)	0.15889	0.48016	Not significant	Not significant
622	TG	TG(56:7) [NL-20:4]	-5.60(-11.93, 1.18)	0.10342	0.44813	Not significant	Not significant
623	TG	TG(56:7) [NL-20:5]	-4.84(-13.74, 4.98)	0.32163	0.65869	Not significant	Not significant
624	TG	TG(56:7) [NL-22:5]	-4.76(-12.47, 3.63)	0.25753	0.5895	Not significant	Not significant
625	TG	TG(56:7) [NL-22:6]	-7.21(-16.79, 3.48)	0.1785	0.50923	Not significant	Not significant
626	TG	TG(56:8) [NL-20:4]	-4.96(-12.73, 3.51)	0.24238	0.57794	Not significant	Not significant
627	TG	TG(56:8) [NL-20:5]	-4.84(-14.49, 5.90)	0.36254	0.69194	Not significant	Not significant
628	TG	TG(56:8) [NL-22:6]	-6.50(-16.89, 5.20)	0.26355	0.59341	Not significant	Not significant
629	TG	TG(56:9) [NL-22:6]	-7.07(-17.05, 4.11)	0.20567	0.52875	Not significant	Not significant
630	TG	TG(58:10) [NL-22:6]	-4.46(-14.58, 6.86)	0.42395	0.73425	Not significant	Not significant
631	TG	TG(58:8) [NL-22:6]	-8.00(-17.30, 2.36)	0.12538	0.45986	Not significant	Not significant
632	TG	TG(58:9) [NL-22:6]	-5.22(-15.24, 5.98)	0.34644	0.68006	Not significant	Not significant
633	TG(O)	TG(O-50:1) [NL-15:0]	-8.40(-15.37,-0.86)	0.029819	0.36384	Significant	Not significant
634	TG(O)	TG(O-50:1) [NL-16:0]	-7.11(-13.87, 0.19)	0.056047	0.37261	Not significant	Not significant
635	TG(O)	TG(O-50:1) [NL-18:1]	-7.86(-15.35, 0.29)	0.058364	0.37261	Not significant	Not significant
636	TG(O)	TG(O-50:2) [NL-16:1]	-5.94(-11.80, 0.29)	0.061438	0.37461	Not significant	Not significant
637	TG(O)	TG(O-50:2) [NL-18:1]	-6.49(-13.91, 1.57)	0.11169	0.45986	Not significant	Not significant
638	TG(O)	TG(O-50:2) [NL-18:2]	-6.07(-12.68, 1.05)	0.092964	0.43871	Not significant	Not significant
639	TG(O)	TG(O-52:0) [NL-16:0]	-5.24(-13.56, 3.89)	0.25097	0.58761	Not significant	Not significant
640	TG(O)	TG(O-52:1) [NL-16:0]	-6.29(-12.90, 0.83)	0.081829	0.40907	Not significant	Not significant
641	TG(O)	TG(O-52:1) [NL-18:1]	-5.51(-13.12, 2.76)	0.1852	0.50923	Not significant	Not significant
642	TG(O)	TG(O-52:2) [NL-16:0]	-6.40(-12.58, 0.22)	0.057952	0.37261	Not significant	Not significant
643	TG(O)	TG(O-52:2) [NL-18:1]	-6.59(-13.22, 0.55)	0.069513	0.39816	Not significant	Not significant
644	TG(O)	TG(O-54:2) [NL-17:1]	-8.17(-16.11, 0.53)	0.064957	0.37928	Not significant	Not significant
645	TG(O)	TG(O-54:2) [NL-18:1]	-3.79(-11.44, 4.53)	0.3609	0.69073	Not significant	Not significant
646	TG(O)	TG(O-54:3) [NL-18:1]	-7.22(-13.37,-0.63)	0.032389	0.36384	Significant	Not significant
647	TG(O)	TG(O-54:4) [NL-17:1]	-5.09(-12.97, 3.51)	0.23764	0.5745	Not significant	Not significant
648	TG(O)	TG(O-54:4) [NL-18:2]	-3.73(-11.81, 5.09)	0.39484	0.71505	Not significant	Not significant
649	TG	TG(48:0) [SIM]	-11.07(-19.34,-1.94)	0.018627	0.32908	Significant	Not significant
650	TG	TG(48:1) [SIM]	-11.52(-20.78,-1.17)	0.030133	0.36384	Significant	Not significant
651	TG	TG(48:2) [SIM]	-10.74(-20.63, 0.38)	0.057803	0.37261	Not significant	Not significant
652	TG	TG(48:3) [SIM]	-8.09(-17.82, 2.79)	0.13933	0.46109	Not significant	Not significant
653	TG	TG(49:1) [SIM]	-5.74(-13.84, 3.11)	0.19624	0.51805	Not significant	Not significant
654	TG	TG(50:0) [SIM]	-9.40(-18.04, 0.14)	0.053392	0.37261	Not significant	Not significant
655	TG	TG(50:1) [SIM]	-9.93(-16.85,-2.43)	0.010406	0.32908	Significant	Not significant
656	TG	TG(50:2) [SIM]	-10.11(-16.67,-3.04)	0.0058527	0.32908	Significant	Not significant
657	TG	TG(50:3) [SIM]	-8.35(-16.24, 0.28)	0.057674	0.37261	Not significant	Not significant
658	TG	TG(50:4) [SIM]	-7.57(-16.49, 2.29)	0.12789	0.45986	Not significant	Not significant
659	TG	TG(51:1) [SIM]	-7.12(-15.39, 1.96)	0.12068	0.45986	Not significant	Not significant
660	TG	TG(51:2) [SIM]	-5.61(-13.11, 2.53)	0.17087	0.49886	Not significant	Not significant
661	TG	TG(52:1) [SIM]	-12.30(-20.68,-3.03)	0.010505	0.32908	Significant	Not significant
662	TG	TG(52:2) [SIM]	-7.48(-12.98,-1.62)	0.013136	0.32908	Significant	Not significant
663	TG	TG(52:3) [SIM]	-4.37( -9.84, 1.43)	0.13705	0.46109	Not significant	Not significant
664	TG	TG(52:4) [SIM]	-6.23(-13.56, 1.72)	0.12109	0.45986	Not significant	Not significant
665	TG	TG(52:5) [SIM]	-6.51(-15.00, 2.82)	0.16519	0.49136	Not significant	Not significant
666	TG	TG(53:2) [SIM]	-5.11(-12.34, 2.72)	0.19458	0.51627	Not significant	Not significant
667	TG	TG(54:0) [SIM]	-5.05(-11.25, 1.57)	0.13183	0.46109	Not significant	Not significant
668	TG	TG(54:1) [SIM]	-14.81(-23.47,-5.17)	0.0034141	0.32908	Significant	Not significant
669	TG	TG(54:2) [SIM]	-11.23(-18.20,-3.66)	0.0043789	0.32908	Significant	Not significant
670	TG	TG(54:3) [SIM]	-8.54(-14.20,-2.51)	0.0061689	0.32908	Significant	Not significant
671	TG	TG(54:4) [SIM]	-7.08(-12.78,-1.00)	0.023127	0.34973	Significant	Not significant
672	TG	TG(54:5) [SIM]	-7.34(-14.21, 0.09)	0.052637	0.37261	Not significant	Not significant
673	TG	TG(54:6) [SIM]	-6.51(-14.34, 2.03)	0.13099	0.46109	Not significant	Not significant
674	TG	TG(54:7) [SIM]	-5.28(-14.07, 4.40)	0.27411	0.60602	Not significant	Not significant
675	TG	TG(56:6) [SIM]	-6.15(-12.22, 0.35)	0.063121	0.37928	Not significant	Not significant
676	TG	TG(56:7) [SIM]	-6.00(-13.57, 2.23)	0.14843	0.46697	Not significant	Not significant
677	TG	TG(56:8) [SIM]	-5.61(-14.46, 4.16)	0.25031	0.58761	Not significant	Not significant
678	TG	TG(56:9) [SIM]	-4.11(-10.54, 2.79)	0.23651	0.5745	Not significant	Not significant
679	TG	TG(58:10) [SIM]	-6.06(-11.78, 0.04)	0.051338	0.37261	Not significant	Not significant
680	TG	TG(58:8) [SIM]	-10.68(-18.47,-2.14)	0.015382	0.32908	Significant	Not significant
681	TG	TG(58:9) [SIM]	-5.92(-11.60, 0.12)	0.054748	0.37261	Not significant	Not significant
682	TG(O)	TG(O-50:2) [SIM]	-7.02(-12.71,-0.95)	0.024055	0.34973	Significant	Not significant
683	TG(O)	TG(O-50:3) [SIM]	-6.06(-13.89, 2.47)	0.15828	0.48016	Not significant	Not significant
684	TG(O)	TG(O-52:1) [SIM]	-7.12(-15.38, 1.96)	0.12047	0.45986	Not significant	Not significant
685	TG(O)	TG(O-52:2) [SIM]	-5.47(-12.96, 2.66)	0.1812	0.50923	Not significant	Not significant
686	TG(O)	TG(O-54:2) [SIM]	-5.16(-12.39, 2.66)	0.18945	0.51189	Not significant	Not significant
687	TG(O)	TG(O-54:3) [SIM]	-1.14( -4.43, 2.26)	0.50599	0.79595	Not significant	Not significant
688	TG(O)	TG(O-54:4) [SIM]	-5.81(-11.39, 0.12)	0.054805	0.37261	Not significant	Not significant
689	Ubiquinone	Ubiquinone	-2.87( -7.44, 1.93)	0.23698	0.5745	Not significant	Not significant

## Sheet: TableS1E
Table S1E The group comparison results between preconception, pregnancy and postpartum using paired t-test and the patterns of lipid change
Studies			Pregnancy vs. Preconception (n=263)			Pregnancy vs. Postpartum (n=263)			Postpartum vs. Preconception (n=263)			Pattern of Lipid Change
Index	Lipid Class	Lipid	log2FC (95%CI)	p-value	p-value (BH)	log2FC (95%CI)	p-value	p-value (BH)	log2FC (95%CI)	p-value	p-value (BH)
1	AC	AC(12:0)	-1.29(-1.4,-1.18)	1.79502e-65	1.26201e-64	-1.46(-1.56,-1.35)	5.03814e-81	5.69062e-80	0.16(0.07,0.26)	0.00095793	0.00183848	2
2	AC	AC(13:0)	-1.15(-1.29,-1.02)	3.22369e-43	8.35009e-43	-1.32(-1.46,-1.18)	6.38371e-50	1.98125e-49	0.17(0.04,0.29)	0.00936665	0.0153144	2
3	AC	AC(14:0)	-0.84(-0.91,-0.77)	6.08898e-64	3.84891e-63	-0.99(-1.06,-0.92)	2.36653e-76	2.14544e-75	0.15(0.09,0.22)	1.04221e-05	3.2201e-05	2
4	AC	AC(14:1)	-1.38(-1.5,-1.25)	6.83527e-63	4.1677e-62	-1.6(-1.72,-1.49)	1.2722e-79	1.3281e-78	0.23(0.13,0.33)	1.85156e-05	5.33775e-05	2
5	AC	AC(14:2)	-1.32(-1.43,-1.2)	2.75463e-61	1.5063e-60	-1.52(-1.62,-1.41)	4.28494e-81	5.00394e-80	0.2(0.11,0.3)	2.91257e-05	7.93187e-05	2
6	AC	AC(15:0) (a)	-1.09(-1.19,-0.99)	4.53674e-59	2.20128e-58	-1.2(-1.3,-1.1)	9.14061e-65	5.77787e-64	0.11(0.01,0.2)	0.0277524	0.0409452	2
7	AC	AC(15:0) (b)	-0.64(-0.72,-0.57)	2.26687e-43	5.91618e-43	-0.77(-0.84,-0.7)	2.05652e-59	9.97848e-59	0.12(0.06,0.19)	0.000311894	0.000653175	2
8	AC	AC(16:0)	-0.77(-0.83,-0.71)	1.13464e-74	1.32503e-73	-0.88(-0.94,-0.82)	1.41376e-87	2.78308e-86	0.11(0.06,0.16)	3.94765e-05	0.000103299	2
9	AC	AC(16:1)	-1.02(-1.1,-0.93)	1.72213e-65	1.22325e-64	-1.22(-1.31,-1.14)	3.92435e-83	5.51812e-82	0.21(0.13,0.28)	7.62233e-08	3.5485e-07	2
10	AC	AC(17:0) (a)	-0.8(-0.89,-0.7)	9.21247e-44	2.43195e-43	-0.91(-1,-0.82)	5.2651e-53	1.85084e-52	0.11(0.03,0.19)	0.00595092	0.0100742	2
11	AC	AC(17:0) (b)	-0.74(-0.81,-0.67)	6.33477e-55	2.76244e-54	-0.78(-0.85,-0.71)	2.10716e-63	1.24088e-62	0.04(-0.02,0.1)	0.220667	0.2715	2
12	AC	AC(18:0)	-0.93(-1,-0.87)	1.48461e-83	2.69183e-82	-0.92(-0.98,-0.86)	5.13357e-87	9.55954e-86	-0.01(-0.06,0.04)	0.669909	0.710772	2
13	AC	AC(18:1)	-0.91(-0.98,-0.84)	2.52658e-69	2.09737e-68	-0.98(-1.05,-0.91)	4.50401e-79	4.56362e-78	0.07(0.01,0.13)	0.0208072	0.0313701	2
14	AC	AC(18:2)	-1.06(-1.14,-0.98)	6.68896e-75	7.94603e-74	-1.08(-1.15,-1.01)	8.39159e-89	1.80681e-87	0.02(-0.04,0.08)	0.593572	0.647275	2
15	CE	CE(14:0)	0.57(0.48,0.66)	3.35377e-28	6.21168e-28	0.55(0.46,0.64)	2.58699e-25	4.83045e-25	0.02(-0.07,0.11)	0.6332	0.67998	4
16	CE	CE(15:0)	0.18(0.11,0.26)	5.31126e-06	6.65356e-06	0.14(0.08,0.21)	1.06835e-05	1.34324e-05	0.04(-0.04,0.12)	0.322625	0.376123	4
17	CE	CE(16:0)	0.17(0.11,0.24)	1.02731e-07	1.33048e-07	0.18(0.12,0.24)	3.72092e-08	5.00726e-08	-0.01(-0.06,0.05)	0.77383	0.805806	4
18	CE	CE(16:1)	0.72(0.63,0.81)	8.11322e-39	1.92759e-38	0.58(0.5,0.67)	3.94399e-31	8.01595e-31	0.13(0.06,0.21)	0.000738502	0.00143737	4
19	CE	CE(16:2)	0.03(-0.04,0.11)	0.398815	0.412588	-0.05(-0.13,0.02)	0.178012	0.190747	0.08(0.01,0.16)	0.0371657	0.0540236	9
20	CE	CE(17:0)	0.03(-0.04,0.09)	0.444751	0.456682	-0.02(-0.08,0.05)	0.62407	0.638906	0.04(-0.02,0.11)	0.21481	0.264766	9
21	CE	CE(17:1)	0.33(0.25,0.4)	1.1941e-15	1.7808e-15	0.22(0.15,0.29)	2.20877e-09	3.06206e-09	0.11(0.04,0.18)	0.00348201	0.00618327	4
22	CE	CE(18:0)	-0.22(-0.27,-0.17)	1.00186e-15	1.49736e-15	-0.23(-0.29,-0.18)	5.87513e-17	9.22088e-17	0.01(-0.04,0.06)	0.651904	0.694222	2
23	CE	CE(18:1)	0.44(0.38,0.5)	4.22618e-36	9.27337e-36	0.42(0.36,0.47)	9.33571e-37	2.11589e-36	0.02(-0.04,0.08)	0.441247	0.497577	4
24	CE	CE(18:2)	0.23(0.18,0.28)	3.76781e-18	5.8601e-18	0.12(0.08,0.17)	3.77607e-07	4.94622e-07	0.11(0.06,0.16)	5.856e-05	0.000144904	4
25	CE	CE(18:3)	0.07(-0.02,0.15)	0.111797	0.120357	-0.17(-0.25,-0.09)	6.3771e-05	7.79047e-05	0.24(0.16,0.31)	4.92208e-09	3.11129e-08	8
26	CE	CE(20:0)	-0.1(-0.17,-0.04)	0.00124552	0.00145946	-0.09(-0.15,-0.03)	0.00595265	0.00679036	-0.02(-0.08,0.05)	0.644822	0.690953	2
27	CE	CE(20:1)	0.1(0.03,0.16)	0.00318419	0.00366262	0.03(-0.04,0.1)	0.382757	0.40079	0.07(-0.01,0.15)	0.0895611	0.119821	6
28	CE	CE(20:2)	0.56(0.5,0.63)	6.36845e-48	1.96765e-47	0.52(0.46,0.58)	2.32192e-44	6.15309e-44	0.04(-0.02,0.1)	0.206922	0.256882	4
29	CE	CE(20:3)	0.54(0.46,0.61)	2.81804e-36	6.24317e-36	0.43(0.36,0.5)	1.66563e-28	3.25104e-28	0.11(0.04,0.18)	0.00311296	0.00562948	4
30	CE	CE(20:4)	-0.66(-0.75,-0.58)	6.41828e-39	1.53017e-38	-0.79(-0.86,-0.71)	9.1375e-54	3.3488e-53	0.12(0.05,0.2)	0.00162573	0.00305213	2
31	CE	CE(20:5)	-1.04(-1.19,-0.89)	7.58594e-33	1.56488e-32	-1.47(-1.62,-1.33)	4.74605e-53	1.67694e-52	0.43(0.29,0.58)	2.01815e-08	1.06962e-07	2
32	CE	CE(22:0)	-0.09(-0.15,-0.02)	0.00979377	0.0109722	-0.1(-0.17,-0.04)	0.00245788	0.0028606	0.02(-0.05,0.09)	0.609274	0.662129	2
33	CE	CE(22:1)	-0.06(-0.14,0.03)	0.201534	0.213298	-0.12(-0.22,-0.02)	0.0189159	0.0210891	0.06(-0.04,0.17)	0.242401	0.291473	8
34	CE	CE(22:4)	0.11(0.05,0.17)	0.000797793	0.000946092	0.17(0.1,0.23)	1.91875e-07	2.52777e-07	-0.06(-0.12,0.01)	0.0795304	0.107689	4
35	CE	CE(22:5) (n3)	0.33(0.24,0.43)	2.10572e-11	2.93693e-11	0.31(0.23,0.39)	2.33156e-14	3.49227e-14	0.02(-0.07,0.12)	0.59592	0.648639	4
36	CE	CE(22:5) (n6)	0.06(0,0.13)	0.0464239	0.050691	0.05(-0.02,0.11)	0.156726	0.168462	0.02(-0.04,0.08)	0.593653	0.647275	9
37	CE	CE(22:6)	0.36(0.28,0.44)	9.13138e-17	1.38886e-16	0.35(0.27,0.42)	3.46444e-16	5.31626e-16	0.01(-0.07,0.09)	0.793868	0.821781	4
38	CE	CE(24:0)	-0.12(-0.17,-0.06)	2.381e-05	2.93998e-05	-0.13(-0.18,-0.07)	1.76059e-05	2.19755e-05	0.01(-0.05,0.07)	0.775398	0.805806	2
39	CE	CE(24:1)	-0.07(-0.13,-0.01)	0.0151955	0.0168595	0.01(-0.05,0.07)	0.770924	0.782277	-0.08(-0.14,-0.02)	0.0121638	0.0192663	3
40	CE	CE(24:4)	0.45(0.38,0.52)	3.79889e-29	7.29091e-29	0.58(0.51,0.66)	1.61542e-37	3.74756e-37	-0.13(-0.2,-0.06)	0.000414429	0.000839828	4
41	CE	CE(24:5)	1.21(1.12,1.31)	7.96489e-71	7.03565e-70	1.3(1.21,1.4)	1.35167e-77	1.25851e-76	-0.09(-0.18,0)	0.0554972	0.0781954	4
42	CE	CE(24:6)	0.89(0.8,0.97)	3.88035e-53	1.59141e-52	0.76(0.67,0.85)	1.43114e-44	3.85178e-44	0.13(0.04,0.21)	0.00495363	0.00857551	4
43	Cer	Cer(d16:1/16:0)	0.35(0.28,0.42)	5.63771e-19	8.9502e-19	0.11(0.05,0.18)	0.000608667	0.000719334	0.24(0.17,0.3)	1.55186e-11	1.72457e-10	4
44	Cer	Cer(d16:1/18:0)	0.36(0.27,0.44)	1.2394e-14	1.81691e-14	0.21(0.13,0.28)	1.95466e-07	2.57016e-07	0.15(0.07,0.23)	0.000327694	0.000682118	4
45	Cer	Cer(d16:1/20:0)	0.35(0.26,0.43)	1.99024e-13	2.86878e-13	0.09(0.03,0.15)	0.00358653	0.00413231	0.25(0.16,0.34)	1.29148e-07	5.74084e-07	4
46	Cer	Cer(d16:1/22:0)	0.08(0.03,0.14)	0.00538741	0.00614557	-0.24(-0.3,-0.17)	3.99541e-12	5.81996e-12	0.32(0.25,0.39)	2.21764e-18	1.17535e-16	5
47	Cer	Cer(d16:1/23:0)	0(-0.06,0.07)	0.946475	0.947851	-0.35(-0.42,-0.28)	1.47084e-19	2.44195e-19	0.35(0.28,0.42)	5.68323e-20	4.35083e-18	8
48	Cer	Cer(d16:1/24:0)	-0.18(-0.25,-0.12)	7.78703e-09	1.03377e-08	-0.52(-0.59,-0.46)	6.07312e-37	1.38556e-36	0.34(0.27,0.41)	4.22454e-19	2.6461e-17	2
49	Cer	Cer(d16:1/24:1)	-0.02(-0.08,0.03)	0.408201	0.421034	-0.31(-0.37,-0.24)	3.66187e-19	5.99294e-19	0.28(0.22,0.34)	8.31219e-18	3.36888e-16	8
50	Cer	Cer(d17:1/16:0)	0.22(0.16,0.29)	1.95478e-11	2.73194e-11	0.09(0.03,0.15)	0.0027638	0.00320044	0.13(0.07,0.19)	7.14506e-05	0.000172735	4
51	Cer	Cer(d17:1/18:0)	0.27(0.19,0.36)	1.73541e-09	2.35838e-09	0.17(0.1,0.23)	4.03732e-06	5.13232e-06	0.11(0.02,0.2)	0.0134145	0.0209582	4
52	Cer	Cer(d17:1/22:0)	-0.06(-0.12,0)	0.0500635	0.0545787	-0.34(-0.41,-0.28)	9.79495e-21	1.67462e-20	0.29(0.22,0.35)	3.52025e-16	1.06078e-14	8
53	Cer	Cer(d17:1/23:0)	-0.08(-0.14,-0.03)	0.00388899	0.00445843	-0.35(-0.41,-0.28)	8.11873e-23	1.45294e-22	0.26(0.2,0.32)	2.48345e-15	6.3374e-14	2
54	Cer	Cer(d17:1/24:0)	-0.29(-0.34,-0.23)	1.28714e-22	2.20059e-22	-0.53(-0.59,-0.47)	7.77785e-47	2.25165e-46	0.25(0.18,0.31)	6.08726e-14	1.16503e-12	2
55	Cer	Cer(d17:1/24:1)	-0.06(-0.11,-0.01)	0.0240626	0.026442	-0.28(-0.33,-0.22)	7.37816e-20	1.23387e-19	0.22(0.16,0.27)	1.53747e-14	3.31037e-13	2
56	Cer	Cer(d18:1/14:0)	0.52(0.44,0.6)	6.43889e-29	1.22215e-28	0.39(0.31,0.47)	3.71877e-20	6.24935e-20	0.13(0.05,0.21)	0.00149151	0.00282322	4
57	Cer	Cer(d18:1/16:0)	0.37(0.32,0.42)	7.82652e-37	1.77384e-36	0.26(0.21,0.31)	2.31764e-20	3.91385e-20	0.11(0.06,0.15)	4.12604e-06	1.38002e-05	4
58	Cer	Cer(d18:1/18:0)	0.36(0.29,0.42)	1.71141e-22	2.91151e-22	0.31(0.24,0.38)	1.63384e-16	2.52403e-16	0.05(-0.01,0.11)	0.112475	0.14733	4
59	Cer	Cer(d18:1/20:0)	0.4(0.34,0.46)	7.90005e-29	1.49127e-28	0.27(0.2,0.33)	1.3967e-14	2.10575e-14	0.13(0.08,0.19)	7.97549e-06	2.49778e-05	4
60	Cer	Cer(d18:1/21:0)	0.23(0.17,0.29)	2.14622e-12	3.05526e-12	0.06(0,0.13)	0.0403743	0.0447233	0.16(0.1,0.22)	1.72846e-07	7.49001e-07	4
61	Cer	Cer(d18:1/22:0)	0.03(-0.01,0.08)	0.147317	0.157123	-0.17(-0.22,-0.12)	8.821e-10	1.22781e-09	0.2(0.16,0.25)	2.84939e-15	7.01154e-14	8
62	Cer	Cer(d18:1/23:0)	0.02(-0.03,0.07)	0.440697	0.453195	-0.17(-0.23,-0.12)	6.96935e-11	9.94179e-11	0.19(0.14,0.24)	1.61159e-13	2.70825e-12	8
63	Cer	Cer(d18:1/24:0)	-0.1(-0.14,-0.06)	5.57258e-06	6.96826e-06	-0.29(-0.34,-0.24)	1.21836e-25	2.28733e-25	0.19(0.14,0.24)	1.88442e-13	3.09135e-12	2
64	Cer	Cer(d18:1/24:1)	0.14(0.09,0.18)	1.37493e-08	1.82179e-08	0(-0.06,0.05)	0.975657	0.979924	0.14(0.09,0.19)	4.38163e-08	2.1719e-07	6
65	Cer	Cer(d18:1/26:0)	-0.25(-0.3,-0.2)	2.07252e-20	3.3758e-20	-0.48(-0.53,-0.42)	2.21341e-45	6.14935e-45	0.22(0.17,0.27)	4.88561e-16	1.40258e-14	2
66	Cer	Cer(d18:2/16:0)	0.37(0.31,0.43)	4.37185e-29	8.36724e-29	0.29(0.24,0.35)	9.42297e-23	1.67763e-22	0.07(0.02,0.13)	0.00947549	0.0154341	4
67	Cer	Cer(d18:2/18:0)	0.08(0.01,0.15)	0.0350048	0.038405	0.09(0.02,0.17)	0.00940237	0.0106902	-0.02(-0.08,0.05)	0.629724	0.677937	4
68	Cer	Cer(d18:2/20:0)	0.12(0.06,0.18)	8.27445e-05	0.000101083	0.05(-0.01,0.1)	0.133918	0.144623	0.07(0.02,0.13)	0.0106224	0.0171001	6
69	Cer	Cer(d18:2/22:0)	-0.24(-0.29,-0.19)	1.07062e-17	1.65765e-17	-0.41(-0.46,-0.35)	6.31355e-35	1.37225e-34	0.17(0.11,0.22)	1.55842e-08	8.38869e-08	2
70	Cer	Cer(d18:2/23:0)	-0.27(-0.32,-0.22)	8.54102e-21	1.40784e-20	-0.44(-0.5,-0.39)	5.17675e-38	1.20908e-37	0.17(0.12,0.23)	1.43775e-08	7.83412e-08	2
71	Cer	Cer(d18:2/24:0)	-0.38(-0.43,-0.33)	3.80055e-39	9.18801e-39	-0.55(-0.61,-0.5)	2.26254e-53	8.07715e-53	0.17(0.11,0.23)	7.93248e-09	4.75259e-08	2
72	Cer	Cer(d18:2/24:1)	-0.2(-0.25,-0.14)	1.20803e-11	1.69518e-11	-0.32(-0.38,-0.27)	6.22929e-23	1.12062e-22	0.13(0.07,0.19)	5.72365e-05	0.000143404	2
73	Cer	Cer(d18:2/26:0)	-0.56(-0.63,-0.49)	4.75106e-40	1.1691e-39	-0.76(-0.84,-0.69)	1.05985e-56	4.5927e-56	0.21(0.14,0.27)	2.63839e-09	1.81785e-08	2
74	Cer	Cer(d19:1/22:0)	-0.53(-0.62,-0.43)	1.90823e-23	3.32013e-23	-0.76(-0.86,-0.67)	1.57238e-40	3.84175e-40	0.23(0.15,0.32)	4.21484e-08	2.10437e-07	2
75	Cer	Cer(d19:1/23:0)	-0.41(-0.5,-0.31)	3.66465e-15	5.40674e-15	-0.67(-0.76,-0.57)	3.33226e-32	6.89467e-32	0.26(0.18,0.34)	1.52746e-09	1.09627e-08	2
76	Cer	Cer(d19:1/24:0)	-0.55(-0.64,-0.46)	2.61321e-27	4.76323e-27	-0.79(-0.88,-0.7)	3.53371e-45	9.77803e-45	0.24(0.16,0.32)	1.44403e-08	7.83412e-08	2
77	Cer	Cer(d19:1/24:1)	-0.35(-0.45,-0.26)	4.01939e-12	5.68657e-12	-0.5(-0.6,-0.4)	3.74354e-19	6.11208e-19	0.14(0.06,0.23)	0.000713743	0.00140105	2
78	Cer	Cer(d20:1/22:0)	-0.39(-0.46,-0.32)	6.15031e-24	1.07552e-23	-0.53(-0.61,-0.46)	7.26791e-36	1.61535e-35	0.14(0.08,0.21)	1.46861e-05	4.34279e-05	2
79	Cer	Cer(d20:1/23:0)	-0.3(-0.36,-0.23)	2.68003e-15	3.97106e-15	-0.42(-0.5,-0.35)	7.73121e-26	1.4594e-25	0.13(0.06,0.19)	0.000130946	0.000294843	2
80	Cer	Cer(d20:1/24:0)	-0.4(-0.46,-0.35)	1.03181e-34	2.18073e-34	-0.52(-0.58,-0.46)	2.83187e-42	7.14711e-42	0.12(0.06,0.17)	2.18256e-05	6.06581e-05	2
81	Cer	Cer(d20:1/24:1)	-0.15(-0.22,-0.07)	0.000106294	0.000128938	-0.22(-0.3,-0.14)	1.91143e-07	2.52294e-07	0.07(0.01,0.13)	0.0311032	0.0457908	2
82	DeoxyCer	Cer(m17:0/22:0)	0.09(0.02,0.16)	0.0082811	0.00935357	-0.22(-0.29,-0.15)	8.31875e-09	1.13723e-08	0.31(0.24,0.38)	3.54106e-16	1.06078e-14	5
83	DeoxyCer	Cer(m17:0/23:0)	0.06(-0.01,0.13)	0.110547	0.119197	-0.3(-0.38,-0.22)	1.60129e-12	2.33748e-12	0.36(0.28,0.44)	1.82049e-16	6.27158e-15	8
84	DeoxyCer	Cer(m17:0/24:0)	-0.18(-0.24,-0.11)	1.94435e-07	2.49937e-07	-0.51(-0.58,-0.44)	1.31441e-33	2.81251e-33	0.33(0.26,0.41)	1.87322e-17	7.17029e-16	2
85	DeoxyCer	Cer(m17:0/24:1)	-0.03(-0.1,0.03)	0.317014	0.330443	-0.34(-0.41,-0.26)	1.06288e-15	1.61662e-15	0.3(0.23,0.37)	1.40279e-14	3.11782e-13	8
86	DeoxyCer	Cer(m18:0/20:0)	1.08(0.99,1.17)	2.16493e-65	1.5067e-64	1.01(0.92,1.1)	1.05515e-61	5.5923e-61	0.07(0,0.15)	0.0628689	0.0871891	4
87	DeoxyCer	Cer(m18:0/22:0)	0.94(0.85,1.03)	9.63978e-60	4.95657e-59	0.76(0.68,0.85)	7.61822e-45	2.09122e-44	0.18(0.1,0.25)	3.96155e-06	1.338e-05	4
88	DeoxyCer	Cer(m18:0/23:0)	0.86(0.77,0.94)	5.65585e-53	2.29228e-52	0.69(0.59,0.78)	2.86126e-36	6.46364e-36	0.17(0.09,0.25)	1.66804e-05	4.91145e-05	4
89	DeoxyCer	Cer(m18:0/24:0)	0.75(0.67,0.83)	2.94293e-51	1.0672e-50	0.58(0.49,0.66)	5.43582e-32	1.11799e-31	0.17(0.1,0.24)	1.76617e-06	6.20863e-06	4
90	DeoxyCer	Cer(m18:0/24:1)	0.97(0.89,1.06)	2.74642e-61	1.5063e-60	0.85(0.77,0.94)	3.61329e-55	1.43905e-54	0.12(0.05,0.19)	0.000785464	0.00151592	4
91	DeoxyCer	Cer(m18:1/18:0)	0.67(0.57,0.77)	1.77246e-31	3.52954e-31	0.66(0.58,0.75)	3.32191e-36	7.47973e-36	0(-0.09,0.1)	0.922936	0.932409	4
92	DeoxyCer	Cer(m18:1/20:0)	0.73(0.65,0.81)	2.9571e-47	8.89713e-47	0.67(0.59,0.75)	9.23331e-42	2.32181e-41	0.07(0,0.13)	0.0634356	0.0875894	4
93	DeoxyCer	Cer(m18:1/22:0)	0.57(0.5,0.65)	8.27191e-37	1.86864e-36	0.44(0.37,0.51)	6.77472e-26	1.2829e-25	0.13(0.07,0.2)	0.000101219	0.000233243	4
94	DeoxyCer	Cer(m18:1/23:0)	0.57(0.49,0.65)	1.47965e-35	3.16608e-35	0.41(0.33,0.49)	1.52214e-20	2.59593e-20	0.16(0.1,0.23)	4.39552e-06	1.45602e-05	4
95	DeoxyCer	Cer(m18:1/24:0)	0.37(0.3,0.44)	3.19334e-21	5.32738e-21	0.2(0.13,0.28)	1.64591e-07	2.18504e-07	0.16(0.1,0.22)	1.07359e-06	3.95562e-06	4
96	DeoxyCer	Cer(m18:1/24:1)	0.59(0.52,0.67)	4.49175e-39	1.07833e-38	0.49(0.42,0.56)	2.03648e-30	4.07887e-30	0.1(0.04,0.17)	0.00204039	0.00379954	4
97	Cer1P	Cer1P(d18:1/16:0)	0.86(0.79,0.94)	5.10377e-63	3.13973e-62	0.78(0.71,0.84)	1.68563e-64	1.04631e-63	0.08(0.02,0.15)	0.0100113	0.0162301	4
98	COH	COH	0.2(0.16,0.24)	4.57732e-20	7.42064e-20	0.13(0.09,0.17)	5.1745e-10	7.21706e-10	0.07(0.03,0.1)	0.000155753	0.000342855	4
99	DE	DE(18:1)	0.35(0.29,0.4)	3.87259e-25	6.87683e-25	0.16(0.11,0.2)	3.94471e-10	5.52419e-10	0.19(0.13,0.25)	1.19057e-08	6.66914e-08	4
100	DE	DE(18:2)	-0.25(-0.34,-0.17)	7.31734e-09	9.75174e-09	-0.88(-0.97,-0.79)	8.30315e-53	2.904e-52	0.63(0.53,0.73)	5.53525e-27	3.81378e-24	2
101	DE	DE(20:4)	-0.48(-0.57,-0.39)	5.97581e-22	1.00668e-21	-1.1(-1.2,-0.99)	5.00114e-58	2.31261e-57	0.62(0.51,0.73)	8.15299e-25	1.12348e-22	2
102	DE	DE(20:5)	-0.02(-0.15,0.11)	0.7642	0.770913	-0.78(-0.92,-0.63)	1.53554e-22	2.71279e-22	0.76(0.61,0.91)	3.88796e-20	3.3485e-18	8
103	DE	DE(22:6)	0.48(0.38,0.57)	2.09937e-19	3.36387e-19	0.08(-0.02,0.17)	0.103914	0.113286	0.4(0.3,0.5)	2.90453e-13	4.35047e-12	6
104	DG	DG(14:0_16:0)	1.65(1.51,1.79)	9.12169e-65	5.98557e-64	1.78(1.63,1.92)	1.28346e-66	8.58547e-66	-0.12(-0.23,-0.02)	0.0232776	0.0347148	4
105	DG	DG(16:0_16:0)	1.45(1.35,1.55)	8.13368e-83	1.33431e-81	1.54(1.44,1.64)	4.46008e-87	8.53611e-86	-0.09(-0.16,-0.03)	0.00680596	0.0113818	4
106	DG	DG(16:0_16:1)	1.51(1.39,1.63)	1.37949e-68	1.0925e-67	1.57(1.44,1.7)	2.72174e-69	2.131e-68	-0.06(-0.16,0.04)	0.238295	0.288044	4
107	DG	DG(14:0_18:2)	1.54(1.4,1.67)	1.37391e-62	8.30375e-62	1.8(1.65,1.96)	1.18105e-64	7.39765e-64	-0.27(-0.4,-0.13)	9.94429e-05	0.00022992	4
108	DG	DG(16:0_18:1)	1.42(1.31,1.53)	1.40394e-74	1.61219e-73	1.63(1.52,1.74)	1.66779e-81	2.05198e-80	-0.21(-0.3,-0.12)	4.86139e-06	1.60263e-05	4
109	DG	DG(16:1_18:1)	1.04(0.93,1.15)	3.64276e-49	1.20666e-48	1.13(1.01,1.24)	2.84815e-52	9.57255e-52	-0.09(-0.19,0.01)	0.078348	0.106473	4
110	DG	DG(16:0_18:2)	1.34(1.24,1.44)	4.52829e-77	5.77777e-76	1.56(1.45,1.67)	1.79345e-83	2.68628e-82	-0.22(-0.31,-0.13)	2.47101e-06	8.55539e-06	4
111	DG	DG(18:0_18:1)	1(0.9,1.1)	2.10931e-55	9.37621e-55	1.17(1.07,1.28)	1.84803e-62	1.01863e-61	-0.17(-0.26,-0.09)	5.86767e-05	0.000144904	4
112	DG	DG(18:1_18:1)	0.96(0.86,1.06)	4.81313e-51	1.73625e-50	1.17(1.07,1.27)	5.10991e-63	2.90969e-62	-0.21(-0.29,-0.12)	8.22307e-06	2.56366e-05	4
113	DG	DG(18:0_18:2)	1.01(0.92,1.11)	2.80832e-59	1.40212e-58	1.23(1.12,1.33)	2.55619e-66	1.67735e-65	-0.21(-0.3,-0.12)	5.45555e-06	1.78146e-05	4
114	DG	DG(18:1_18:2)	0.92(0.82,1.02)	1.85968e-48	6.04395e-48	1.16(1.05,1.27)	1.80544e-60	9.01413e-60	-0.24(-0.33,-0.15)	7.46053e-07	2.83995e-06	4
115	DG	DG(18:2_18:2)	0.81(0.7,0.92)	1.37321e-35	2.94747e-35	1.08(0.96,1.2)	2.07257e-48	6.2087e-48	-0.27(-0.37,-0.16)	1.07133e-06	3.95562e-06	4
116	DG	DG(18:1_18:3)	0.65(0.55,0.75)	3.22344e-30	6.23863e-30	0.81(0.71,0.92)	1.41963e-37	3.30447e-37	-0.16(-0.26,-0.07)	0.000967064	0.00185085	4
117	DG	DG(16:0_20:4)	1.41(1.3,1.52)	9.43456e-71	8.22837e-70	1.42(1.31,1.54)	4.64002e-69	3.51316e-68	-0.02(-0.1,0.07)	0.730808	0.767571	4
118	DG	DG(18:1_20:3)	0.82(0.72,0.91)	2.71759e-44	7.34283e-44	0.77(0.68,0.86)	1.58933e-42	4.05573e-42	0.05(-0.03,0.13)	0.226147	0.277251	4
119	DG	DG(18:0_20:4)	0.53(0.45,0.61)	6.7653e-31	1.32423e-30	0.38(0.3,0.46)	4.48217e-19	7.30075e-19	0.15(0.07,0.23)	0.000279736	0.000589413	4
120	DG	DG(18:1_20:4)	0.8(0.72,0.88)	2.00416e-52	7.75769e-52	0.84(0.76,0.93)	4.70461e-52	1.5584e-51	-0.04(-0.12,0.03)	0.24992	0.299469	4
121	DG	DG(16:0_22:5)	1.41(1.29,1.53)	8.16913e-68	6.32419e-67	1.74(1.62,1.86)	1.44797e-81	1.82749e-80	-0.33(-0.43,-0.23)	1.93578e-10	1.67163e-09	4
122	DG	DG(18:2_20:4)	0.81(0.73,0.9)	3.26824e-48	1.02823e-47	0.92(0.82,1.02)	3.01718e-50	9.4924e-50	-0.11(-0.19,-0.02)	0.0152878	0.0235645	4
123	DG	DG(16:0_22:6)	1.69(1.55,1.83)	1.70405e-65	1.22301e-64	2.08(1.93,2.22)	4.53279e-83	6.24619e-82	-0.39(-0.51,-0.26)	4.64992e-09	2.98808e-08	4
124	DG	DG(18:1_20:5)	0.42(0.29,0.55)	1.78089e-09	2.41542e-09	0.24(0.11,0.38)	0.000415836	0.000493134	0.17(0.04,0.31)	0.0112263	0.0179465	4
125	DG	DG(18:1_22:5)	1.03(0.92,1.14)	5.71147e-50	1.95781e-49	1.41(1.3,1.52)	3.57434e-73	3.04039e-72	-0.38(-0.48,-0.28)	8.78439e-13	1.16393e-11	4
126	DG	DG(18:0_22:6)	0.85(0.75,0.95)	3.24219e-41	8.24306e-41	1.14(1.03,1.24)	6.25552e-61	3.24064e-60	-0.29(-0.38,-0.19)	8.59607e-09	5.06469e-08	4
127	DG	DG(18:1_22:6)	1.26(1.12,1.41)	8.19724e-45	2.25016e-44	1.66(1.53,1.8)	2.44331e-68	1.77204e-67	-0.4(-0.54,-0.26)	2.84333e-08	1.47297e-07	4
128	DG	DG(18:2_22:6)	1.32(1.17,1.47)	1.75913e-45	4.94711e-45	1.78(1.63,1.93)	5.95094e-66	3.86811e-65	-0.46(-0.61,-0.31)	6.79902e-09	4.22029e-08	4
129	dhCer	dhCer(d18:0/16:0)	0.33(0.25,0.41)	4.43435e-14	6.4457e-14	0.14(0.07,0.22)	0.000328887	0.000390696	0.18(0.11,0.26)	3.22253e-06	1.09376e-05	4
130	dhCer	dhCer(d18:0/18:0)	0.72(0.61,0.83)	6.54937e-29	1.2397e-28	0.47(0.37,0.57)	7.12448e-17	1.10807e-16	0.25(0.15,0.36)	3.20278e-06	1.09243e-05	4
131	dhCer	dhCer(d18:0/20:0)	0.42(0.33,0.51)	1.69043e-17	2.6056e-17	0.2(0.11,0.29)	8.62277e-06	1.08811e-05	0.22(0.14,0.31)	6.41293e-07	2.48231e-06	4
132	dhCer	dhCer(d18:0/22:0)	0.24(0.17,0.31)	2.09927e-10	2.89279e-10	-0.07(-0.15,0)	0.0571344	0.0631871	0.31(0.23,0.39)	1.43453e-13	2.47097e-12	6
133	dhCer	dhCer(d18:0/24:0)	0.1(0.04,0.16)	0.00184779	0.00215056	-0.21(-0.27,-0.14)	5.85359e-09	8.03411e-09	0.3(0.23,0.37)	1.40005e-15	3.71013e-14	5
134	dhCer	dhCer(d18:0/24:1)	0.43(0.36,0.5)	4.78319e-29	9.12913e-29	0.16(0.08,0.23)	4.38997e-05	5.3916e-05	0.27(0.21,0.34)	2.06793e-14	4.1906e-13	4
135	GM3	GM3(d18:1/16:0)	0.11(0.07,0.15)	4.48546e-09	6.02434e-09	0.06(0.02,0.1)	0.00503251	0.00575025	0.05(0.02,0.09)	0.00527074	0.00907885	4
136	GM3	GM3(d18:1/18:0)	-0.42(-0.47,-0.37)	3.64537e-44	9.81117e-44	-0.4(-0.45,-0.35)	1.24555e-39	2.99018e-39	-0.02(-0.07,0.02)	0.243547	0.292342	2
137	GM3	GM3(d18:1/20:0)	-0.3(-0.36,-0.25)	7.17361e-21	1.18528e-20	-0.31(-0.37,-0.26)	1.45024e-23	2.64343e-23	0.01(-0.03,0.05)	0.649863	0.694222	2
138	GM3	GM3(d18:1/22:0)	-0.08(-0.13,-0.03)	0.00127178	0.0014877	-0.26(-0.31,-0.21)	1.52438e-18	2.45397e-18	0.18(0.12,0.23)	7.29124e-11	6.97731e-10	2
139	GM3	GM3(d18:1/24:0)	-0.43(-0.48,-0.38)	6.74937e-43	1.73519e-42	-0.52(-0.57,-0.47)	8.39301e-54	3.10902e-53	0.09(0.04,0.14)	0.000337827	0.000698986	2
140	GM3	GM3(d18:1/24:1)	-0.1(-0.15,-0.05)	0.000120046	0.000145108	-0.2(-0.25,-0.14)	4.0946e-11	5.87746e-11	0.1(0.05,0.15)	0.000261965	0.000555365	2
141	GM3	GM3(d18:2/24:1)	-0.31(-0.4,-0.22)	1.05644e-10	1.46163e-10	-0.44(-0.51,-0.38)	9.38434e-32	1.92435e-31	0.13(0.04,0.22)	0.00545888	0.00935614	2
142	HexCer	HexCer(d16:1/18:0)	0.28(0.2,0.36)	3.43412e-11	4.77038e-11	0.17(0.08,0.25)	0.000132631	0.000160602	0.11(0.03,0.19)	0.00617766	0.0104324	4
143	HexCer	HexCer(d16:1/20:0)	0.29(0.24,0.35)	2.65588e-22	4.50715e-22	0.18(0.12,0.24)	2.52783e-08	3.43526e-08	0.11(0.05,0.17)	0.000277188	0.000585837	4
144	HexCer	HexCer(d16:1/22:0)	0.04(-0.01,0.09)	0.123211	0.132025	-0.05(-0.1,0)	0.075231	0.0829346	0.09(0.03,0.14)	0.00231973	0.00427352	9
145	HexCer	HexCer(d16:1/24:0)	-0.23(-0.28,-0.17)	7.02413e-14	1.01887e-13	-0.27(-0.32,-0.21)	1.16942e-18	1.88696e-18	0.04(-0.02,0.1)	0.168174	0.214578	2
146	HexCer	HexCer(d18:1/16:0)	-0.18(-0.23,-0.13)	1.14762e-11	1.6137e-11	-0.08(-0.13,-0.02)	0.00404211	0.00464169	-0.1(-0.15,-0.06)	2.27954e-06	7.93235e-06	2
147	HexCer	HexCer(d18:1/18:0)	0.22(0.17,0.27)	8.7137e-16	1.308e-15	0.32(0.26,0.38)	6.0885e-22	1.06742e-21	-0.1(-0.16,-0.04)	0.000486275	0.000973963	4
148	HexCer	HexCer(d18:1/20:0)	0.19(0.14,0.23)	1.2513e-14	1.83046e-14	0.28(0.23,0.33)	1.11703e-21	1.94845e-21	-0.09(-0.14,-0.04)	0.000347274	0.000712119	4
149	HexCer	HexCer(d18:1/22:0)	-0.02(-0.06,0.03)	0.457728	0.46861	0.11(0.06,0.15)	2.07947e-05	2.59088e-05	-0.12(-0.17,-0.07)	1.13976e-06	4.13313e-06	7
150	HexCer	HexCer(d18:1/24:0)	-0.13(-0.18,-0.09)	5.26018e-09	7.0374e-09	0(-0.05,0.05)	0.930213	0.938385	-0.13(-0.18,-0.08)	1.79005e-07	7.66054e-07	3
151	HexCer	HexCer(d18:1/24:1)	0.06(0.01,0.11)	0.0123597	0.0137574	0.2(0.15,0.26)	1.01638e-11	1.4681e-11	-0.14(-0.2,-0.09)	2.29845e-07	9.71554e-07	4
152	HexCer	HexCer(d18:2/18:0)	0.3(0.23,0.37)	4.09115e-16	6.16806e-16	0.21(0.14,0.28)	7.23475e-09	9.91002e-09	0.09(0.02,0.16)	0.012041	0.0191157	4
153	HexCer	HexCer(d18:2/20:0)	0.07(0.02,0.12)	0.0088798	0.00999703	0.03(-0.03,0.09)	0.343189	0.361003	0.04(-0.02,0.1)	0.158657	0.204709	6
154	HexCer	HexCer(d18:2/22:0)	-0.22(-0.26,-0.17)	2.57941e-17	3.95817e-17	-0.18(-0.23,-0.13)	2.57606e-11	3.70543e-11	-0.04(-0.09,0.01)	0.121107	0.158141	2
155	HexCer	HexCer(d18:2/24:0)	-0.3(-0.35,-0.26)	1.30281e-28	2.44588e-28	-0.26(-0.31,-0.21)	1.8417e-20	3.13317e-20	-0.05(-0.1,0.01)	0.0917725	0.122541	2
156	Hex2Cer	Hex2Cer(d16:1/16:0)	-0.09(-0.14,-0.04)	0.000428246	0.000512259	0.03(-0.02,0.07)	0.309112	0.327658	-0.11(-0.16,-0.07)	1.36758e-06	4.88219e-06	3
157	Hex2Cer	Hex2Cer(d16:1/24:1)	-0.66(-0.73,-0.58)	5.04145e-44	1.34114e-43	-0.6(-0.67,-0.53)	8.66454e-43	2.22756e-42	-0.06(-0.13,0)	0.0675049	0.0928361	2
158	Hex2Cer	Hex2Cer(d18:1/16:0)	-0.01(-0.06,0.03)	0.548238	0.559609	0.18(0.14,0.23)	1.22264e-13	1.80772e-13	-0.19(-0.24,-0.15)	6.1153e-16	1.68538e-14	7
159	Hex2Cer	Hex2Cer(d18:1/18:0)	-0.4(-0.45,-0.35)	1.76383e-36	3.93294e-36	-0.5(-0.55,-0.44)	3.94226e-52	1.31218e-51	0.09(0.05,0.14)	0.000147278	0.000328396	2
160	Hex2Cer	Hex2Cer(d18:1/20:0)	-0.01(-0.1,0.07)	0.742461	0.750081	-0.14(-0.22,-0.07)	0.000303679	0.000361373	0.13(0.06,0.2)	0.000390276	0.000795562	8
161	Hex2Cer	Hex2Cer(d18:1/22:0)	-0.16(-0.24,-0.08)	0.000120747	0.0001457	-0.3(-0.38,-0.22)	6.6326e-12	9.60055e-12	0.14(0.07,0.21)	0.000188432	0.000405717	2
162	Hex2Cer	Hex2Cer(d18:1/24:0)	-0.37(-0.44,-0.3)	1.64896e-21	2.76431e-21	-0.45(-0.52,-0.38)	8.64535e-28	1.68267e-27	0.08(0.02,0.14)	0.0141504	0.022058	2
163	Hex2Cer	Hex2Cer(d18:1/24:1)	-0.41(-0.46,-0.36)	3.33859e-41	8.45693e-41	-0.32(-0.37,-0.27)	1.11784e-30	2.26526e-30	-0.09(-0.13,-0.05)	6.08826e-05	0.000149704	2
164	Hex2Cer	Hex2Cer(d18:2/16:0)	-0.11(-0.16,-0.07)	1.77018e-06	2.2338e-06	0.09(0.05,0.13)	2.38888e-05	2.971e-05	-0.2(-0.25,-0.16)	4.83286e-18	2.2199e-16	1
165	Hex2Cer	Hex2Cer(d18:2/18:0)	-0.28(-0.33,-0.23)	7.60009e-24	1.32569e-23	-0.29(-0.33,-0.24)	1.03989e-27	2.01259e-27	0.01(-0.04,0.06)	0.663412	0.705387	2
166	Hex2Cer	Hex2Cer(d18:2/24:1)	-0.7(-0.75,-0.64)	6.82619e-72	6.62429e-71	-0.59(-0.64,-0.54)	2.04684e-66	1.35603e-65	-0.1(-0.15,-0.06)	3.18279e-05	8.49977e-05	2
167	Hex3Cer	Hex3Cer(d18:1/16:0)	0.02(-0.02,0.06)	0.311377	0.325059	-0.05(-0.09,-0.01)	0.0158322	0.0178242	0.07(0.03,0.11)	0.000704082	0.00138604	8
168	Hex3Cer	Hex3Cer(d18:1/18:0)	-0.21(-0.27,-0.16)	1.37069e-14	2.00086e-14	-0.35(-0.4,-0.29)	3.05901e-27	5.90381e-27	0.13(0.08,0.18)	6.38324e-07	2.48231e-06	2
169	Hex3Cer	Hex3Cer(d18:1/20:0)	-0.29(-0.35,-0.23)	1.61164e-18	2.5352e-18	-0.51(-0.57,-0.45)	4.6325e-41	1.14813e-40	0.22(0.16,0.28)	3.71306e-13	5.32978e-12	2
170	Hex3Cer	Hex3Cer(d18:1/22:0)	-0.26(-0.32,-0.21)	3.19257e-18	4.98794e-18	-0.51(-0.57,-0.44)	5.19844e-39	1.22662e-38	0.24(0.18,0.3)	3.56223e-14	7.01251e-13	2
171	Hex3Cer	Hex3Cer(d18:1/24:0)	-0.42(-0.47,-0.37)	9.35391e-39	2.21472e-38	-0.57(-0.63,-0.52)	2.65138e-54	9.9825e-54	0.15(0.1,0.21)	3.43385e-08	1.73965e-07	2
172	Hex3Cer	Hex3Cer(d18:1/24:1)	-0.26(-0.31,-0.22)	1.34503e-24	2.36409e-24	-0.43(-0.48,-0.38)	5.83032e-44	1.53324e-43	0.17(0.13,0.22)	8.40225e-13	1.13513e-11	2
173	LPC	LPC(14:0) [sn2]	-1.24(-1.38,-1.1)	7.25251e-46	2.04794e-45	-1.28(-1.43,-1.13)	1.06771e-44	2.89626e-44	0.04(-0.06,0.14)	0.424585	0.482758	2
174	LPC	LPC(14:0) [sn1]	-1.21(-1.35,-1.07)	6.51399e-45	1.80973e-44	-1.26(-1.4,-1.11)	1.67069e-44	4.46165e-44	0.05(-0.05,0.15)	0.319685	0.373327	2
175	LPC	LPC(15:0) [sn2]	-0.87(-0.96,-0.79)	1.21837e-55	5.45103e-55	-0.88(-0.96,-0.79)	3.55007e-56	1.50061e-55	0.01(-0.07,0.08)	0.883058	0.902845	2
176	LPC	LPC(15:0) [sn1]	-0.83(-0.91,-0.75)	1.27947e-56	5.87703e-56	-0.85(-0.93,-0.77)	2.58938e-58	1.21366e-57	0.02(-0.05,0.09)	0.610776	0.662716	2
177	LPC	LPC(16:0) [sn2]	-0.64(-0.7,-0.59)	7.64847e-62	4.39149e-61	-0.65(-0.7,-0.59)	1.12215e-63	6.66521e-63	0(-0.05,0.06)	0.903694	0.91918	2
178	LPC	LPC(16:0) [sn1]	-0.7(-0.76,-0.63)	2.23046e-59	1.12174e-58	-0.71(-0.77,-0.64)	6.58052e-63	3.71638e-62	0.01(-0.05,0.06)	0.813027	0.838586	2
179	LPC	LPC(16:1) [sn2]	-1.4(-1.5,-1.3)	8.62659e-79	1.213e-77	-1.54(-1.64,-1.45)	1.59417e-91	4.22454e-90	0.14(0.07,0.21)	3.64806e-05	9.63033e-05	2
180	LPC	LPC(16:1) [sn1]	-1.33(-1.42,-1.24)	4.0472e-82	6.19671e-81	-1.45(-1.54,-1.37)	1.54625e-94	5.07316e-93	0.13(0.06,0.19)	0.000129476	0.000292489	2
181	LPC	LPC(15-MHDA) [sn2]	-0.96(-1.05,-0.86)	9.53686e-54	3.98236e-53	-0.99(-1.09,-0.9)	3.92733e-58	1.82833e-57	0.04(-0.05,0.12)	0.379291	0.435553	2
182	LPC	LPC(15-MHDA) [sn1] / LPC(17:0) [sn2]	-0.85(-0.93,-0.77)	2.46772e-61	1.37118e-60	-0.88(-0.95,-0.81)	1.16687e-68	8.5529e-68	0.03(-0.04,0.1)	0.427343	0.484275	2
183	LPC	LPC(17:0) [sn1]	-0.8(-0.87,-0.74)	1.2921e-69	1.08568e-68	-0.81(-0.87,-0.75)	1.80976e-73	1.55865e-72	0.01(-0.05,0.07)	0.85042	0.873233	2
184	LPC	LPC(17:1) [sn2]	-1.09(-1.18,-1)	1.70463e-71	1.60889e-70	-1.21(-1.3,-1.12)	2.45089e-77	2.25155e-76	0.12(0.04,0.2)	0.00450687	0.00790136	2
185	LPC	LPC(17:1) [sn1]	-0.97(-1.05,-0.89)	6.56903e-70	5.58773e-69	-1.08(-1.16,-1)	6.28112e-80	6.86936e-79	0.11(0.04,0.18)	0.00347637	0.00618327	2
186	LPC	LPC(18:0) [sn2]	-1.11(-1.18,-1.04)	1.92307e-89	5.09614e-88	-1.15(-1.21,-1.08)	6.59089e-95	2.27056e-93	0.03(-0.03,0.09)	0.275054	0.325064	2
187	LPC	LPC(18:0) [sn1]	-1.16(-1.24,-1.09)	2.4362e-89	5.9948e-88	-1.21(-1.28,-1.14)	1.04702e-95	4.00777e-94	0.04(-0.02,0.11)	0.197026	0.24772	2
188	LPC	LPC(18:1) [sn2]	-1.05(-1.12,-0.97)	1.5377e-78	2.11895e-77	-1.06(-1.13,-0.99)	7.28816e-83	9.76856e-82	0.01(-0.06,0.08)	0.714583	0.751676	2
189	LPC	LPC(18:1) [sn1]	-1.1(-1.17,-1.03)	3.43408e-88	7.39401e-87	-1.12(-1.19,-1.06)	2.38861e-95	8.66186e-94	0.02(-0.04,0.09)	0.448886	0.50454	2
190	LPC	LPC(18:2) [sn2]	-1.29(-1.38,-1.21)	4.65888e-88	9.72717e-87	-1.38(-1.46,-1.3)	3.27757e-98	1.5055e-96	0.09(0.02,0.16)	0.0169039	0.0256537	2
191	LPC	LPC(18:2) [sn1]	-1.84(-1.94,-1.73)	8.3506e-99	6.39285e-97	-1.93(-2.03,-1.83)	1.9354e-110	1.33349e-107	0.09(0.01,0.18)	0.0341517	0.0497474	2
192	LPC	LPC(18:3) (a) [sn1] [104_sn1]	-1.41(-1.52,-1.3)	3.97611e-72	3.97035e-71	-1.59(-1.7,-1.48)	2.19333e-82	2.85133e-81	0.18(0.08,0.27)	0.00022019	0.000471152	2
193	LPC	LPC(18:3) [sn2] (a)	-0.91(-1.01,-0.81)	4.73398e-48	1.47589e-47	-1.03(-1.13,-0.93)	1.00264e-53	3.63591e-53	0.12(0.02,0.22)	0.0159681	0.0245034	2
194	LPC	LPC(18:3) [sn1] (a)/LPC(18:3) [sn2] (b)	-1.28(-1.38,-1.17)	3.96608e-66	2.97025e-65	-1.42(-1.53,-1.31)	6.122e-75	5.40776e-74	0.15(0.05,0.24)	0.00241812	0.00444289	2
195	LPC	LPC(19:0) [sn1] (a) / LPC(19:0) [sn2] (b)	-1.61(-1.73,-1.49)	1.83579e-75	2.29974e-74	-1.82(-1.94,-1.7)	1.13171e-85	1.99936e-84	0.22(0.12,0.31)	2.01505e-05	5.71346e-05	2
196	LPC	LPC(19:0) [sn1] (b)	-0.93(-1,-0.86)	3.05562e-72	3.09606e-71	-0.99(-1.06,-0.92)	1.74226e-81	2.106e-80	0.06(-0.01,0.13)	0.0877045	0.117565	2
197	LPC	LPC(19:0) (c)	-0.88(-0.95,-0.81)	8.74591e-73	9.56498e-72	-0.93(-0.99,-0.86)	1.65717e-84	2.65532e-83	0.04(-0.02,0.11)	0.181822	0.229023	2
198	LPC	LPC(19:1) [sn1]	-0.87(-0.94,-0.8)	6.75974e-65	4.52181e-64	-0.96(-1.03,-0.89)	7.31719e-79	7.20559e-78	0.09(0.02,0.15)	0.00678479	0.011374	2
199	LPC	LPC(20:0) [sn2]	-0.73(-0.8,-0.65)	3.4617e-52	1.31774e-51	-0.88(-0.96,-0.8)	2.64268e-59	1.27209e-58	0.15(0.08,0.22)	6.50575e-05	0.000158952	2
200	LPC	LPC(20:0) [sn1]	-0.72(-0.79,-0.64)	3.57943e-52	1.35507e-51	-0.87(-0.95,-0.79)	8.05889e-61	4.11302e-60	0.15(0.08,0.22)	1.83883e-05	5.32334e-05	2
201	LPC	LPC(20:1) [sn2]	-0.57(-0.64,-0.5)	5.30478e-38	1.2432e-37	-0.77(-0.85,-0.69)	2.5812e-52	8.71789e-52	0.2(0.13,0.27)	7.90457e-09	4.75259e-08	2
202	LPC	LPC(20:1) [sn1]	-0.54(-0.61,-0.47)	4.17833e-38	9.82549e-38	-0.73(-0.8,-0.65)	1.10404e-52	3.84183e-52	0.19(0.12,0.25)	2.61336e-08	1.37451e-07	2
203	LPC	LPC(20:2) [sn2]	-0.26(-0.32,-0.2)	7.34123e-17	1.12153e-16	-0.34(-0.4,-0.27)	1.69466e-21	2.91906e-21	0.08(0.02,0.14)	0.00789123	0.0130466	2
204	LPC	LPC(20:2) [sn1]	-0.53(-0.59,-0.47)	1.13068e-46	3.30795e-46	-0.62(-0.69,-0.56)	2.69041e-51	8.66212e-51	0.09(0.03,0.14)	0.00209533	0.00389133	2
205	LPC	LPC(20:3) [sn2]	-0.31(-0.38,-0.24)	9.10778e-18	1.41335e-17	-0.43(-0.5,-0.35)	4.38986e-24	8.06564e-24	0.12(0.06,0.18)	0.000256306	0.000545047	2
206	LPC	LPC(20:3) [sn1]	-0.81(-0.89,-0.74)	4.31742e-57	2.00993e-56	-0.95(-1.03,-0.87)	7.87522e-63	4.4114e-62	0.14(0.07,0.21)	0.000132394	0.000297133	2
207	LPC	LPC(20:3) [104_sn1]	-0.85(-0.92,-0.77)	4.41347e-59	2.15665e-58	-0.98(-1.06,-0.89)	2.57816e-63	1.49274e-62	0.13(0.06,0.2)	0.000392651	0.000798043	2
208	LPC	LPC(20:4) [sn2]	-0.79(-0.86,-0.71)	8.62746e-56	3.88518e-55	-0.83(-0.89,-0.77)	1.45369e-75	1.30077e-74	0.04(-0.03,0.11)	0.229952	0.281416	2
209	LPC	LPC(20:4) [sn1]	-1.25(-1.33,-1.17)	2.79711e-86	5.35337e-85	-1.25(-1.32,-1.18)	1.74373e-98	8.58167e-97	0(-0.07,0.06)	0.926439	0.934578	2
210	LPC	LPC(20:5) [sn2]	-0.94(-1.08,-0.8)	9.05829e-31	1.76803e-30	-1.23(-1.36,-1.09)	2.28007e-48	6.80074e-48	0.29(0.16,0.42)	1.27141e-05	3.82532e-05	2
211	LPC	LPC(20:5) [sn1]	-1.28(-1.42,-1.14)	7.80091e-49	2.57169e-48	-1.54(-1.67,-1.4)	1.39976e-62	7.77773e-62	0.25(0.13,0.38)	7.63875e-05	0.000182114	2
212	LPC	LPC(22:0) [sn1]	-0.62(-0.68,-0.56)	1.95263e-54	8.25375e-54	-0.7(-0.77,-0.64)	1.41379e-57	6.45101e-57	0.08(0.01,0.15)	0.0167503	0.0255119	2
213	LPC	LPC(22:1) [sn1]	-0.7(-0.81,-0.6)	4.88734e-31	9.59367e-31	-0.95(-1.06,-0.83)	1.1973e-40	2.93573e-40	0.25(0.13,0.36)	1.70222e-05	4.99077e-05	2
214	LPC	LPC(22:4) [sn2]	-0.37(-0.44,-0.3)	1.03568e-19	1.66726e-19	-0.46(-0.54,-0.39)	8.55816e-27	1.6425e-26	0.09(0.02,0.17)	0.0132351	0.020894	2
215	LPC	LPC(22:4) [sn1]	-0.66(-0.74,-0.58)	5.2652e-39	1.25963e-38	-0.75(-0.83,-0.66)	1.06907e-45	2.99425e-45	0.09(0.01,0.17)	0.022958	0.0343634	2
216	LPC	LPC(22:5) [sn2] (n3)	-0.87(-0.95,-0.79)	2.26355e-58	1.08305e-57	-0.94(-1.02,-0.87)	2.49245e-68	1.78885e-67	0.08(0.01,0.14)	0.0273943	0.0405036	2
217	LPC	LPC(22:5) [sn1] (n3)/LPC(22:5) [sn2] (n6)	-1(-1.07,-0.92)	1.45392e-74	1.64221e-73	-1.05(-1.12,-0.98)	2.75633e-81	3.27433e-80	0.05(-0.01,0.12)	0.121188	0.158141	2
218	LPC	LPC(22:5) [sn1] (n6)	-0.77(-0.85,-0.68)	3.33557e-46	9.61593e-46	-0.82(-0.9,-0.74)	7.87077e-52	2.59472e-51	0.05(-0.02,0.13)	0.174943	0.221981	2
219	LPC	LPC(22:5) (n3) [sn1] [104_sn1]	-1.25(-1.34,-1.16)	1.69306e-78	2.28729e-77	-1.3(-1.38,-1.21)	8.19763e-88	1.66122e-86	0.05(-0.02,0.12)	0.180416	0.228505	2
220	LPC	LPC(22:6) [sn2]	-0.35(-0.41,-0.29)	3.40209e-23	5.88955e-23	-0.35(-0.41,-0.28)	1.20693e-22	2.14323e-22	0(-0.07,0.06)	0.912484	0.925923	2
221	LPC	LPC(22:6) [sn1]	-0.82(-0.89,-0.74)	4.1983e-59	2.06616e-58	-0.81(-0.88,-0.74)	3.95976e-61	2.06687e-60	-0.01(-0.08,0.06)	0.808493	0.83516	2
222	LPC	LPC(24:0) [sn2]	-0.37(-0.43,-0.31)	1.88177e-27	3.46669e-27	-0.36(-0.43,-0.3)	1.7329e-23	3.15031e-23	-0.01(-0.08,0.06)	0.785399	0.81497	2
223	LPC	LPC(24:0) [sn1]	-0.42(-0.47,-0.36)	4.41711e-37	1.00775e-36	-0.4(-0.46,-0.34)	1.55573e-30	3.13421e-30	-0.02(-0.08,0.04)	0.57282	0.630468	2
224	LPC(O)	LPC(O-16:0)	-0.87(-0.93,-0.81)	3.60484e-79	5.17445e-78	-0.91(-0.97,-0.84)	8.93119e-80	9.46707e-79	0.04(-0.01,0.09)	0.15293	0.198062	2
225	LPC(O)	LPC(O-18:0)	-0.66(-0.73,-0.59)	2.47405e-48	7.89333e-48	-0.69(-0.76,-0.61)	6.18591e-50	1.92855e-49	0.03(-0.03,0.09)	0.360156	0.417054	2
226	LPC(O)	LPC(O-18:1)	-0.8(-0.86,-0.73)	2.65018e-72	2.72533e-71	-0.85(-0.91,-0.79)	6.76458e-78	6.47333e-77	0.05(0,0.1)	0.0627885	0.0871891	2
227	LPC(O)	LPC(O-20:0)	-0.51(-0.57,-0.44)	3.5932e-36	7.90963e-36	-0.45(-0.52,-0.38)	1.66159e-30	3.33771e-30	-0.06(-0.12,0.01)	0.0806498	0.108846	2
228	LPC(O)	LPC(O-20:1)	-0.6(-0.67,-0.54)	1.10036e-52	4.30765e-52	-0.46(-0.52,-0.39)	1.99143e-35	4.39774e-35	-0.15(-0.2,-0.09)	3.53364e-07	1.44921e-06	2
229	LPC(O)	LPC(O-22:0)	-0.45(-0.5,-0.4)	1.73463e-48	5.66427e-48	-0.27(-0.32,-0.22)	1.84446e-23	3.3443e-23	-0.18(-0.23,-0.13)	3.50846e-13	5.14326e-12	2
230	LPC(O)	LPC(O-22:1)	-0.63(-0.69,-0.57)	9.15135e-58	4.34847e-57	-0.37(-0.43,-0.32)	1.30427e-30	2.63531e-30	-0.26(-0.32,-0.21)	3.50905e-18	1.72695e-16	2
231	LPC(O)	LPC(O-24:0)	-0.15(-0.21,-0.1)	4.07579e-08	5.33883e-08	0.16(0.1,0.21)	1.4535e-07	1.93332e-07	-0.31(-0.36,-0.26)	1.78782e-26	4.10602e-24	1
232	LPC(O)	LPC(O-24:1)	-0.29(-0.34,-0.24)	2.28641e-23	3.96811e-23	0(-0.05,0.05)	0.97984	0.982693	-0.29(-0.34,-0.24)	1.71002e-26	4.10602e-24	3
233	LPC(O)	LPC(O-24:2)	-0.5(-0.56,-0.45)	1.13364e-46	3.30795e-46	-0.18(-0.23,-0.13)	1.17683e-10	1.66838e-10	-0.32(-0.38,-0.27)	3.31911e-26	5.71717e-24	2
234	LPC(P)	LPC(P-16:0)	-1.27(-1.35,-1.2)	9.95429e-98	5.71542e-96	-1.23(-1.29,-1.16)	1.49905e-106	2.06569e-104	-0.05(-0.1,0.01)	0.101624	0.134422	2
235	LPC(P)	LPC(P-18:1)	-1.18(-1.25,-1.1)	1.8087e-91	6.55893e-90	-1.16(-1.23,-1.1)	3.05148e-100	2.10247e-98	-0.01(-0.07,0.04)	0.617774	0.667158	2
236	LPE	LPE(16:0) [sn2]	0.34(0.27,0.41)	4.72191e-19	7.53101e-19	0.21(0.14,0.27)	2.81612e-09	3.88061e-09	0.13(0.07,0.2)	5.45498e-05	0.000138179	4
237	LPE	LPE(16:0) [sn1]	0.44(0.37,0.51)	2.66516e-28	4.96296e-28	0.32(0.26,0.39)	1.29413e-19	2.15376e-19	0.12(0.06,0.18)	0.000192311	0.000412779	4
238	LPE	LPE(17:0) [sn2]	-0.02(-0.07,0.03)	0.361537	0.374585	-0.07(-0.12,-0.02)	0.00441875	0.00505734	0.05(0,0.1)	0.0576056	0.080659	8
239	LPE	LPE(17:0) [sn1]	0.07(0.01,0.12)	0.0188163	0.0208097	0.01(-0.05,0.07)	0.741695	0.754841	0.06(0,0.11)	0.0502443	0.0715255	6
240	LPE	LPE(18:0) [sn2]	0.02(-0.05,0.09)	0.645912	0.656392	-0.2(-0.27,-0.13)	1.34751e-08	1.83485e-08	0.22(0.15,0.29)	4.09362e-09	2.66086e-08	8
241	LPE	LPE(18:0) [sn1]	0.06(-0.01,0.13)	0.117253	0.125837	-0.17(-0.23,-0.1)	1.02687e-06	1.32493e-06	0.22(0.15,0.29)	1.08227e-09	8.19433e-09	8
242	LPE	LPE(18:1) [sn2]	0.1(0.02,0.17)	0.0105507	0.0117819	-0.05(-0.12,0.02)	0.191461	0.204522	0.15(0.07,0.22)	0.000163669	0.000357993	6
243	LPE	LPE(18:1) [sn1]	0.04(-0.03,0.12)	0.247742	0.261	-0.09(-0.17,-0.02)	0.0106802	0.0121031	0.14(0.06,0.21)	0.000428424	0.000863112	8
244	LPE	LPE(18:2) [sn2]	-0.73(-0.81,-0.64)	1.67575e-44	4.56361e-44	-0.87(-0.96,-0.79)	1.90559e-55	7.76893e-55	0.15(0.07,0.23)	0.00028578	0.000600312	2
245	LPE	LPE(18:2) [sn1]	-1(-1.09,-0.9)	6.1177e-60	3.21763e-59	-1.14(-1.23,-1.05)	3.18149e-70	2.57888e-69	0.14(0.06,0.23)	0.000725127	0.00141533	2
246	LPE	LPE(20:4) [sn2]	-0.45(-0.51,-0.39)	7.47609e-34	1.5562e-33	-0.59(-0.65,-0.53)	1.82877e-52	6.30012e-52	0.14(0.09,0.2)	1.10711e-06	4.03599e-06	2
247	LPE	LPE(20:4) [sn1]	-0.77(-0.84,-0.7)	3.27209e-61	1.77517e-60	-0.9(-0.96,-0.83)	2.67803e-79	2.75397e-78	0.13(0.08,0.19)	7.70693e-06	2.43581e-05	2
248	LPE	LPE(22:6) [sn2]	-0.01(-0.07,0.05)	0.793526	0.798159	-0.09(-0.15,-0.02)	0.00904565	0.0103016	0.08(0.02,0.14)	0.0132521	0.020894	8
249	LPE	LPE(22:6) [sn1]	-0.28(-0.34,-0.21)	1.43276e-15	2.13212e-15	-0.35(-0.41,-0.28)	1.384e-21	2.38992e-21	0.07(0.01,0.13)	0.0210169	0.0316172	2
250	LPE(P)	LPE(P-16:0)	-0.21(-0.31,-0.1)	0.000108174	0.000130987	-0.58(-0.68,-0.47)	4.7009e-22	8.26255e-22	0.37(0.27,0.47)	3.86021e-12	4.66611e-11	2
251	LPE(P)	LPE(P-18:0)	-0.31(-0.41,-0.21)	3.67189e-09	4.9704e-09	-0.61(-0.71,-0.51)	1.68478e-25	3.15438e-25	0.3(0.21,0.4)	1.62051e-09	1.15107e-08	2
252	LPE(P)	LPE(P-18:1)	-0.29(-0.39,-0.19)	5.62437e-08	7.3255e-08	-0.68(-0.79,-0.58)	3.84194e-29	7.56314e-29	0.39(0.3,0.49)	1.07067e-13	1.94129e-12	2
253	LPI	LPI(18:0) [sn1]	0.13(0.07,0.19)	6.22762e-05	7.63493e-05	0.02(-0.04,0.08)	0.523443	0.540708	0.11(0.05,0.17)	0.00034415	0.000707819	6
254	LPI	LPI(18:1) [sn1]	-0.17(-0.25,-0.09)	2.01708e-05	2.4951e-05	-0.18(-0.26,-0.1)	7.19091e-06	9.1076e-06	0.01(-0.07,0.09)	0.757493	0.793181	2
255	LPI	LPI(18:2) [sn1]	-0.54(-0.62,-0.47)	4.65115e-33	9.62356e-33	-0.64(-0.71,-0.56)	3.95539e-44	1.04416e-43	0.09(0.03,0.16)	0.00621249	0.0104655	2
256	LPI	LPI(20:4) [sn2]	-0.45(-0.51,-0.39)	4.03632e-35	8.557e-35	-0.57(-0.63,-0.5)	8.55754e-44	2.23339e-43	0.12(0.06,0.18)	0.000107073	0.000245118	2
257	LPI	LPI(20:4) [sn1]	-0.82(-0.88,-0.75)	3.8278e-70	3.29669e-69	-0.91(-0.97,-0.85)	1.91919e-80	2.13277e-79	0.09(0.03,0.15)	0.00213609	0.00395636	2
258	LPS	LPS(16:0)	-0.72(-0.8,-0.64)	1.18726e-46	3.43707e-46	-0.7(-0.78,-0.62)	2.73062e-48	8.10316e-48	-0.02(-0.09,0.04)	0.50408	0.564733	2
259	LPS	LPS(18:0)	0.06(-0.1,0.22)	0.4462	0.457488	-0.51(-0.66,-0.37)	4.16569e-11	5.96707e-11	0.58(0.41,0.74)	4.59091e-11	4.58539e-10	8
260	PC	PC(28:0)	0.87(0.72,1.02)	2.26488e-25	4.0323e-25	0.75(0.6,0.9)	2.23928e-19	3.69106e-19	0.12(-0.01,0.26)	0.0795551	0.107689	4
261	PC	PC(14:0_16:0)	-0.02(-0.06,0.02)	0.275501	0.288919	-0.09(-0.13,-0.05)	1.17365e-05	1.47294e-05	0.07(0.03,0.11)	0.00152823	0.0028848	8
262	PC	PC(31:0) (a)	0.81(0.67,0.96)	3.68633e-23	6.3497e-23	0.76(0.63,0.9)	8.26682e-23	1.47561e-22	0.05(-0.1,0.19)	0.515357	0.57643	4
263	PC	PC(31:0) (b)	0.55(0.47,0.63)	6.7897e-34	1.42192e-33	0.54(0.46,0.62)	2.7796e-32	5.76852e-32	0.01(-0.06,0.08)	0.767714	0.801714	4
264	PC	PC(31:1)	1.07(0.96,1.18)	3.27231e-49	1.09448e-48	0.9(0.78,1.02)	3.49173e-36	7.83648e-36	0.17(0.08,0.27)	0.000416647	0.000841848	4
265	PC	PC(16:0/16:0)	0.69(0.63,0.75)	9.11991e-62	5.15051e-61	0.61(0.54,0.67)	9.10214e-52	2.98637e-51	0.08(0.03,0.13)	0.00257354	0.00471587	4
266	PC	PC(32:1)	1.23(1.13,1.33)	8.04894e-69	6.44851e-68	1.07(0.97,1.17)	7.58059e-57	3.30572e-56	0.16(0.08,0.23)	3.78054e-05	9.94195e-05	4
267	PC	PC(32:2)	1.16(1.06,1.26)	1.47568e-62	8.84124e-62	1.02(0.91,1.12)	1.36691e-51	4.46351e-51	0.14(0.04,0.24)	0.00521954	0.00901319	4
268	PC	PC(33:0) (a)	0.69(0.6,0.78)	1.35015e-38	3.18579e-38	0.62(0.53,0.72)	2.08613e-31	4.25249e-31	0.07(-0.02,0.15)	0.135146	0.175689	4
269	PC	PC(33:0) (b)	0.34(0.27,0.4)	3.42996e-21	5.70831e-21	0.28(0.22,0.34)	2.68798e-17	4.23803e-17	0.06(0,0.11)	0.0640871	0.088312	4
270	PC	PC(33:1)	1.09(0.99,1.18)	1.98623e-63	1.23289e-62	0.98(0.89,1.08)	7.47567e-56	3.12166e-55	0.11(0.03,0.19)	0.0101567	0.0164271	4
271	PC	PC(33:2)	0.94(0.86,1.02)	1.91345e-64	1.22071e-63	0.8(0.72,0.88)	1.50947e-55	6.26519e-55	0.14(0.07,0.21)	0.000178377	0.000387704	4
272	PC	PC(16:0_18:0)	0.12(0.04,0.19)	0.00341479	0.00392132	-0.02(-0.07,0.04)	0.530598	0.54646	0.13(0.06,0.21)	0.000490666	0.000979911	6
273	PC	PC(16:0_18:1)	0.87(0.8,0.94)	4.63531e-69	3.75733e-68	0.82(0.75,0.89)	3.97904e-68	2.79751e-67	0.05(-0.01,0.11)	0.0869282	0.116751	4
274	PC	PC(16:0_18:2)	0.36(0.33,0.38)	6.25455e-71	5.59661e-70	0.3(0.27,0.33)	6.654e-57	2.93885e-56	0.06(0.03,0.09)	3.27893e-05	8.68917e-05	4
275	PC	PC(16:0_18:3) (a)	0.68(0.6,0.76)	1.29188e-43	3.39736e-43	0.43(0.37,0.49)	1.437e-31	2.93797e-31	0.25(0.17,0.32)	1.29379e-10	1.18856e-09	4
276	PC	PC(16:0_18:3) (b)	1.08(0.99,1.17)	3.86679e-66	2.92771e-65	0.87(0.78,0.96)	3.51652e-51	1.1217e-50	0.21(0.13,0.28)	1.77955e-07	7.66054e-07	4
277	PC	PC(14:0_20:4)	1.01(0.91,1.11)	9.3071e-53	3.6797e-52	0.86(0.75,0.97)	3.97656e-39	9.44777e-39	0.15(0.05,0.26)	0.00281548	0.00513191	4
278	PC	PC(34:5)	0.8(0.65,0.96)	1.85331e-20	3.0259e-20	0.47(0.31,0.63)	2.67914e-08	3.63371e-08	0.33(0.18,0.49)	4.09098e-05	0.000106365	4
279	PC	PC(15-MHDA_18:1)	0.55(0.46,0.63)	3.34617e-29	6.43998e-29	0.43(0.34,0.51)	2.02244e-20	3.43217e-20	0.12(0.04,0.2)	0.00291646	0.00530196	4
280	PC	PC(17:0_18:1)	0.55(0.48,0.61)	1.58988e-43	4.16513e-43	0.52(0.45,0.58)	4.16018e-40	1.00574e-39	0.03(-0.03,0.09)	0.34359	0.398541	4
281	PC	PC(15-MHDA_18:2)	0.71(0.61,0.8)	1.72455e-37	3.9873e-37	0.48(0.39,0.56)	8.22059e-24	1.50238e-23	0.23(0.15,0.31)	1.16452e-07	5.21007e-07	4
282	PC	PC(17:0_18:2)	0.49(0.42,0.55)	9.02592e-38	2.10097e-37	0.36(0.3,0.42)	1.26016e-26	2.41181e-26	0.12(0.06,0.18)	5.40872e-05	0.000137513	4
283	PC	PC(17:1_18:2)	0.74(0.65,0.82)	1.6369e-44	4.47549e-44	0.5(0.42,0.58)	1.12031e-29	2.23091e-29	0.24(0.16,0.32)	1.02966e-08	5.86308e-08	4
284	PC	PC(15:0_20:3)	0.88(0.8,0.96)	9.2969e-60	4.81621e-59	0.71(0.62,0.79)	8.26142e-45	2.25878e-44	0.17(0.1,0.24)	6.33941e-06	2.05063e-05	4
285	PC	PC(15:0_20:4)	0.81(0.73,0.89)	9.34612e-53	3.6797e-52	0.69(0.62,0.77)	1.0669e-45	2.99425e-45	0.11(0.04,0.18)	0.00191744	0.00358998	4
286	PC	PC(35:5)	0.6(0.46,0.74)	3.8228e-15	5.62801e-15	0.27(0.13,0.41)	0.000172494	0.000207777	0.33(0.19,0.47)	7.86869e-06	2.47558e-05	4
287	PC	PC(36:0)	0.65(0.58,0.72)	6.83568e-47	2.03887e-46	0.31(0.25,0.38)	7.95052e-18	1.25929e-17	0.33(0.27,0.4)	1.58856e-18	9.12096e-17	4
288	PC	PC(18:0_18:1)	0.31(0.24,0.38)	1.88507e-16	2.85453e-16	0.23(0.15,0.3)	2.49493e-09	3.45182e-09	0.08(0.02,0.15)	0.0133044	0.0209287	4
289	PC	PC(18:1_18:1)	0.77(0.69,0.84)	1.30103e-57	6.13979e-57	0.7(0.62,0.77)	8.89824e-50	2.737e-49	0.07(0,0.13)	0.0498017	0.0710421	4
290	PC	PC(18:0_18:2)	0.08(0.03,0.13)	0.00201996	0.00234697	-0.08(-0.13,-0.02)	0.00368893	0.00424319	0.15(0.1,0.2)	1.88383e-09	1.31107e-08	5
291	PC	PC(18:1_18:2)	0.51(0.44,0.57)	2.03576e-37	4.6911e-37	0.35(0.28,0.41)	1.27174e-21	2.20159e-21	0.16(0.1,0.22)	4.17811e-07	1.664e-06	4
292	PC	PC(16:0_20:3)	1.4(1.3,1.49)	4.25715e-83	7.15409e-82	1.21(1.11,1.3)	4.4856e-70	3.59369e-69	0.19(0.12,0.27)	7.61498e-07	2.88281e-06	4
293	PC	PC(18:2_18:2)	0.12(0.05,0.19)	0.000830977	0.000983296	-0.07(-0.14,0)	0.0654702	0.07229	0.19(0.11,0.27)	2.24315e-06	7.84532e-06	6
294	PC	PC(16:0_20:4)	0.33(0.3,0.37)	1.85438e-52	7.21847e-52	0.29(0.26,0.32)	3.974e-46	1.12679e-45	0.04(0.01,0.07)	0.00469141	0.00814201	4
295	PC	PC(16:1_20:4)	0.59(0.53,0.66)	4.38933e-45	1.22439e-44	0.36(0.3,0.43)	7.75586e-22	1.35629e-21	0.23(0.17,0.29)	2.4279e-12	3.09782e-11	4
296	PC	PC(16:0_20:5)	0.67(0.53,0.8)	1.35365e-19	2.17405e-19	0.29(0.15,0.42)	3.79107e-05	4.67272e-05	0.38(0.25,0.52)	7.67922e-08	3.55099e-07	4
297	PC	PC(36:6) (a)	0.44(0.31,0.56)	3.25055e-11	4.5245e-11	0.02(-0.1,0.15)	0.712021	0.725714	0.41(0.29,0.54)	1.94093e-10	1.67163e-09	6
298	PC	PC(14:0_22:6)	1.23(1.12,1.34)	4.39597e-62	2.5668e-61	1.19(1.07,1.31)	1.06768e-54	4.15611e-54	0.04(-0.06,0.15)	0.418664	0.477582	4
299	PC	PC(15-MHDA_20:4)	0.78(0.69,0.87)	4.24872e-45	1.18999e-44	0.57(0.49,0.65)	7.29749e-33	1.53292e-32	0.21(0.13,0.28)	3.59573e-07	1.46453e-06	4
300	PC	PC(17:0_20:4)	0.4(0.34,0.47)	9.82636e-27	1.76772e-26	0.31(0.24,0.37)	4.68999e-18	7.4801e-18	0.09(0.03,0.15)	0.00201883	0.00376958	4
301	PC	PC(15:0_22:6)	0.93(0.85,1.02)	1.83471e-59	9.29498e-59	0.92(0.83,1.01)	1.55487e-54	5.9188e-54	0.02(-0.06,0.1)	0.650691	0.694222	4
302	PC	PC(38:2)	0.53(0.48,0.58)	2.13665e-53	8.86837e-53	0.41(0.35,0.46)	3.13855e-35	6.88682e-35	0.12(0.07,0.17)	1.26447e-06	4.54961e-06	4
303	PC	PC(18:0_20:3)	0.47(0.4,0.55)	2.58089e-27	4.71679e-27	0.34(0.25,0.42)	7.6312e-13	1.11633e-12	0.14(0.07,0.21)	0.000109514	0.000249851	4
304	PC	PC(18:1_20:3)	0.84(0.77,0.92)	2.50448e-62	1.47486e-61	0.63(0.56,0.71)	8.57044e-43	2.21162e-42	0.21(0.14,0.27)	1.28264e-09	9.40146e-09	4
305	PC	PC(38:4) (b)	0.9(0.82,0.97)	5.38341e-62	3.11695e-61	0.78(0.69,0.87)	1.1217e-45	3.12897e-45	0.12(0.05,0.19)	0.00143679	0.00272713	4
306	PC	PC(18:0_20:4)	-0.05(-0.1,0.01)	0.112678	0.121116	-0.16(-0.21,-0.1)	6.89156e-08	9.21997e-08	0.11(0.06,0.16)	2.10823e-05	5.95315e-05	8
307	PC	PC(38:5) (a)	0.25(0.2,0.3)	3.79835e-20	6.17232e-20	0.18(0.13,0.23)	4.36322e-12	6.34232e-12	0.07(0.02,0.12)	0.00334448	0.0059698	4
308	PC	PC(38:5) (b)	0.66(0.57,0.75)	1.85668e-35	3.96054e-35	0.38(0.29,0.48)	2.01775e-14	3.03544e-14	0.28(0.19,0.37)	7.77177e-09	4.73872e-08	4
309	PC	PC(38:6) (a)	0.12(0.06,0.18)	0.00026374	0.00031658	-0.13(-0.19,-0.06)	0.000173126	0.000207811	0.25(0.18,0.31)	4.35084e-13	5.99546e-12	5
310	PC	PC(16:0_22:6)	1.09(1,1.18)	2.5033e-71	2.33077e-70	1.09(1,1.18)	1.20082e-67	8.35721e-67	0(-0.08,0.07)	0.904505	0.91918	4
311	PC	PC(18:2_20:5)	-0.03(-0.15,0.09)	0.645909	0.656392	-0.38(-0.5,-0.27)	2.21427e-10	3.1199e-10	0.36(0.23,0.48)	3.97192e-08	1.99756e-07	8
312	PC	PC(16:1_22:6)	0.77(0.7,0.84)	1.2205e-59	6.22906e-59	0.68(0.6,0.75)	9.27452e-48	2.70769e-47	0.09(0.02,0.16)	0.00889969	0.0145997	4
313	PC	PC(38:7) (c)	0.41(0.36,0.46)	3.70327e-44	9.92823e-44	0.33(0.29,0.38)	5.93578e-36	1.32354e-35	0.08(0.04,0.12)	0.00037008	0.000756633	4
314	PC	PC(39:5)	0.26(0.2,0.33)	7.09466e-14	1.02694e-13	0.13(0.07,0.2)	7.58117e-05	9.21239e-05	0.13(0.07,0.19)	5.81957e-05	0.000144904	4
315	PC	PC(15-MHDA_22:6)	0.51(0.43,0.59)	6.95574e-27	1.26451e-26	0.4(0.32,0.49)	2.07547e-19	3.43751e-19	0.11(0.03,0.18)	0.00760584	0.012658	4
316	PC	PC(17:0_22:6)	0.74(0.66,0.82)	1.14202e-47	3.49713e-47	0.74(0.66,0.83)	8.6978e-45	2.36869e-44	0(-0.08,0.07)	0.913835	0.92593	4
317	PC	PC(40:10)	0.15(0.09,0.21)	2.74061e-06	3.44577e-06	0(-0.06,0.07)	0.96431	0.969941	0.15(0.08,0.22)	2.46124e-05	6.75615e-05	6
318	PC	PC(18:0_22:4)	-0.02(-0.08,0.05)	0.640543	0.652861	-0.14(-0.2,-0.07)	7.34682e-05	8.94339e-05	0.12(0.06,0.18)	6.55762e-05	0.000159654	8
319	PC	PC(20:0_20:4)	0.76(0.68,0.84)	3.32777e-49	1.10765e-48	0.65(0.59,0.72)	3.82097e-52	1.27798e-51	0.11(0.04,0.18)	0.00353864	0.00626768	4
320	PC	PC(18:0_22:5) (n3)/PC(20:1_20:4)	0.7(0.62,0.78)	2.49307e-43	6.48198e-43	0.69(0.61,0.76)	5.51664e-48	1.62434e-47	0.01(-0.06,0.08)	0.816959	0.841383	4
321	PC	PC(18:0_22:6)	0.8(0.73,0.87)	2.15794e-58	1.03974e-57	0.71(0.65,0.77)	3.14075e-62	1.69061e-61	0.09(0.02,0.15)	0.0066	0.0110912	4
322	PC	PC(40:7)	0.78(0.72,0.85)	5.22684e-66	3.83117e-65	0.7(0.64,0.76)	2.7616e-63	1.58562e-62	0.08(0.03,0.14)	0.00312405	0.00563474	4
323	PC	PC(40:8)	0.24(0.19,0.3)	2.79495e-14	4.0713e-14	0.12(0.07,0.18)	2.95503e-05	3.65532e-05	0.12(0.06,0.18)	4.8293e-05	0.000124156	4
324	PC	PC(44:12)	0.72(0.6,0.84)	5.27235e-25	9.33844e-25	0.68(0.57,0.79)	1.02722e-27	1.99368e-27	0.04(-0.09,0.16)	0.556345	0.615283	4
325	PC(O)	PC(O-16:0/16:0)	0.19(0.15,0.24)	3.85045e-17	5.89547e-17	0.22(0.17,0.27)	6.45096e-18	1.02413e-17	-0.02(-0.07,0.02)	0.267875	0.31767	4
326	PC(O)	PC(O-32:1)	0.37(0.32,0.42)	1.54712e-31	3.09875e-31	0.42(0.36,0.48)	6.59474e-33	1.38953e-32	-0.05(-0.1,0.01)	0.0808842	0.108846	4
327	PC(O)	PC(O-32:2)	0.31(0.16,0.47)	8.43308e-05	0.000102839	0.12(-0.02,0.26)	0.0983121	0.10769	0.2(0.05,0.35)	0.0110774	0.017791	6
328	PC(O)	PC(O-34:1)	0.26(0.21,0.3)	8.07435e-27	1.46401e-26	0.2(0.15,0.24)	2.9068e-16	4.4705e-16	0.06(0.02,0.1)	0.00295222	0.00535283	4
329	PC(O)	PC(O-34:2)	0.2(0.13,0.26)	1.51343e-08	1.99761e-08	-0.01(-0.07,0.06)	0.841463	0.8526	0.2(0.14,0.27)	1.43401e-09	1.04004e-08	6
330	PC(O)	PC(O-34:4)	-0.2(-0.36,-0.05)	0.00957093	0.01074	-0.36(-0.49,-0.23)	1.81061e-07	2.39906e-07	0.15(0,0.3)	0.0543599	0.0769075	2
331	PC(O)	PC(O-35:4)	-0.28(-0.38,-0.19)	2.6638e-08	3.50259e-08	-0.4(-0.49,-0.31)	3.79541e-16	5.81119e-16	0.12(0.01,0.22)	0.0268204	0.0397404	2
332	PC(O)	PC(O-36:0)	0.58(0.49,0.67)	1.64791e-28	3.08535e-28	0.35(0.27,0.44)	3.41051e-14	5.09727e-14	0.23(0.14,0.31)	3.18922e-07	1.32372e-06	4
333	PC(O)	PC(O-18:0/18:1)	0.39(0.34,0.44)	4.4081e-37	1.00775e-36	0.12(0.07,0.17)	1.8496e-06	2.37314e-06	0.27(0.22,0.32)	4.47876e-21	5.14311e-19	4
334	PC(O)	PC(O-18:1/18:1)	0.12(0.07,0.16)	2.62513e-07	3.35569e-07	0.05(0.01,0.1)	0.0179382	0.020103	0.06(0.02,0.11)	0.00268259	0.00490266	4
335	PC(O)	PC(O-18:0/18:2)	0.19(0.13,0.25)	4.23584e-09	5.70019e-09	0.12(0.06,0.18)	0.000199619	0.000238446	0.07(0.01,0.13)	0.0229921	0.0343634	4
336	PC(O)	PC(O-18:1/18:2)	0.18(0.12,0.24)	7.42721e-09	9.87905e-09	0.03(-0.03,0.08)	0.373355	0.39154	0.15(0.09,0.21)	2.63827e-07	1.10168e-06	6
337	PC(O)	PC(O-16:0/20:3)	0.22(0.16,0.27)	2.29938e-12	3.26653e-12	0.1(0.04,0.16)	0.00214883	0.00250939	0.12(0.06,0.17)	2.93802e-05	7.96968e-05	4
338	PC(O)	PC(O-16:0/20:4)	0.09(0.03,0.14)	0.00168461	0.00196395	-0.02(-0.08,0.04)	0.487411	0.504244	0.11(0.05,0.16)	6.78307e-05	0.000164561	6
339	PC(O)	PC(O-36:5)	-0.2(-0.31,-0.1)	0.000103669	0.000125975	-0.43(-0.54,-0.33)	6.47675e-14	9.63818e-14	0.23(0.12,0.34)	6.10548e-05	0.000149704	2
340	PC(O)	PC(O-18:0/20:4)	0.06(0.01,0.11)	0.0217959	0.0240663	0.08(0.03,0.13)	0.000913931	0.00107825	-0.02(-0.07,0.03)	0.386276	0.442835	4
341	PC(O)	PC(O-38:5)	0.03(-0.02,0.07)	0.285024	0.298	-0.04(-0.08,0.01)	0.119846	0.130038	0.06(0.02,0.11)	0.00789614	0.0130466	9
342	PC(O)	PC(O-16:0/22:6)	0.57(0.49,0.65)	3.79744e-35	8.07542e-35	0.41(0.33,0.49)	2.22049e-20	3.75901e-20	0.16(0.09,0.22)	8.43992e-06	2.61942e-05	4
343	PC(O)	PC(O-40:5)	0.27(0.22,0.32)	8.74912e-21	1.4387e-20	0.37(0.32,0.42)	7.75849e-35	1.68101e-34	-0.1(-0.15,-0.05)	4.4382e-05	0.000114529	4
344	PC(O)	PC(O-18:0/22:6)	0.27(0.23,0.31)	6.54227e-36	1.42646e-35	0.2(0.17,0.24)	2.08076e-24	3.83328e-24	0.07(0.03,0.1)	0.000155665	0.000342855	4
345	PC(O)	PC(O-40:7) (a)	0.4(0.33,0.47)	5.60277e-25	9.87292e-25	0.32(0.25,0.39)	4.34837e-17	6.84025e-17	0.08(0.02,0.14)	0.00559532	0.00956619	4
346	PC(O)	PC(O-40:7) (b)	0.26(0.23,0.29)	1.74573e-40	4.34227e-40	0.23(0.2,0.26)	6.87835e-37	1.56409e-36	0.03(0,0.06)	0.076962	0.104796	4
347	PC(P)	PC(P-16:0/14:0)	0.21(0.16,0.27)	1.01049e-11	1.4267e-11	0.2(0.14,0.26)	4.8496e-10	6.77764e-10	0.01(-0.05,0.07)	0.709179	0.747132	4
348	PC(P)	PC(P-16:0/16:0)	0.02(-0.02,0.07)	0.343387	0.356853	0.03(-0.02,0.07)	0.30563	0.324467	0(-0.05,0.04)	0.892148	0.910652	9
349	PC(P)	PC(P-16:0/16:1)	0.26(0.2,0.31)	3.10211e-18	4.85762e-18	0.18(0.13,0.24)	3.86222e-10	5.4197e-10	0.07(0.02,0.12)	0.00395243	0.006947	4
350	PC(P)	PC(P-16:0/18:2)	0.05(-0.01,0.1)	0.102025	0.11018	-0.07(-0.13,-0.02)	0.0127318	0.0144043	0.12(0.07,0.18)	1.92534e-05	5.52733e-05	8
351	PC(P)	PC(P-16:0/18:3)	-0.08(-0.15,-0.01)	0.0169578	0.0187844	-0.15(-0.22,-0.09)	6.09676e-06	7.73604e-06	0.07(0,0.14)	0.0493889	0.0707463	2
352	PC(P)	PC(P-35:2)(a)	0.07(-0.03,0.16)	0.172445	0.182792	0(-0.09,0.09)	0.986732	0.986732	0.07(-0.04,0.17)	0.199325	0.2497	9
353	PC(P)	PC(P-35:2)(b)	-0.01(-0.08,0.06)	0.731248	0.739838	-0.16(-0.23,-0.09)	8.34082e-06	1.05446e-05	0.15(0.08,0.22)	7.66762e-05	0.000182172	8
354	PC(P)	PC(P-15:0/20:4)	-0.29(-0.38,-0.21)	3.71501e-10	5.10906e-10	-0.39(-0.48,-0.3)	6.61129e-17	1.03058e-16	0.1(0,0.19)	0.0518024	0.0735914	2
355	PC(P)	PC(P-36:3)	0.12(0.06,0.17)	3.1916e-05	3.9268e-05	0.02(-0.04,0.07)	0.527078	0.543648	0.1(0.05,0.16)	0.000447186	0.000898284	6
356	PC(P)	PC(P-16:0/20:4)	0.08(0.02,0.14)	0.00740376	0.00839012	-0.04(-0.09,0.02)	0.184737	0.197646	0.12(0.06,0.17)	2.13738e-05	6.01084e-05	6
357	PC(P)	PC(P-16:0/20:5)	0.05(-0.05,0.15)	0.3328	0.346373	-0.22(-0.33,-0.12)	3.75766e-05	4.63983e-05	0.27(0.16,0.38)	1.55927e-06	5.53784e-06	8
358	PC(P)	PC(P-17:0/20:4) (a)	-0.01(-0.09,0.07)	0.801595	0.8051	-0.06(-0.13,0.01)	0.0829446	0.0911464	0.05(-0.04,0.14)	0.266608	0.316711	9
359	PC(P)	PC(P-17:0/20:4) (b)	-0.18(-0.25,-0.12)	9.05335e-08	1.17694e-07	-0.32(-0.39,-0.26)	2.13105e-19	3.52109e-19	0.14(0.07,0.21)	0.000125618	0.000284707	2
360	PC(P)	PC(P-18:0/20:4)	0.09(0.03,0.14)	0.00445242	0.00509587	-0.02(-0.07,0.04)	0.538844	0.554124	0.1(0.04,0.16)	0.00059263	0.00116998	6
361	PC(P)	PC(P-38:5) (a)	0.05(-0.01,0.1)	0.0854301	0.092404	-0.12(-0.17,-0.07)	1.37328e-05	1.71723e-05	0.17(0.12,0.22)	4.57626e-10	3.66485e-09	8
362	PC(P)	PC(P-38:5) (b)	0.05(-0.01,0.11)	0.130889	0.139818	-0.09(-0.16,-0.03)	0.0025767	0.00299384	0.14(0.08,0.21)	1.34239e-05	4.02132e-05	8
363	PC(P)	PC(P-16:0/22:6)	0.35(0.28,0.42)	3.48929e-21	5.79306e-21	0.22(0.16,0.29)	1.94839e-10	2.75091e-10	0.12(0.06,0.18)	5.84036e-05	0.000144904	4
364	PC(P)	PC(P-20:0/20:4)	0.34(0.26,0.42)	3.13525e-15	4.63559e-15	0.31(0.25,0.37)	2.3687e-20	3.9903e-20	0.03(-0.04,0.11)	0.405535	0.464143	4
365	PC(P)	PC(P-18:0/22:5)	0.27(0.21,0.33)	1.57943e-17	2.43997e-17	0.38(0.32,0.44)	2.68732e-29	5.32058e-29	-0.11(-0.16,-0.06)	7.80816e-05	0.000184874	4
366	PC(P)	PC(P-18:1/22:6)	0.34(0.27,0.41)	8.82293e-19	1.39427e-18	0.12(0.05,0.18)	0.000462388	0.000547397	0.22(0.16,0.28)	8.8321e-12	9.97593e-11	4
367	PE	PE(16:0_16:0)	1.76(1.65,1.87)	8.56526e-90	2.36059e-88	1.71(1.6,1.82)	1.28794e-89	2.95798e-88	0.06(-0.03,0.14)	0.181223	0.228945	4
368	PE	PE(16:0_16:1)	2.76(2.59,2.93)	3.55382e-93	1.36032e-91	2.42(2.26,2.57)	1.02056e-90	2.42472e-89	0.35(0.23,0.46)	6.48425e-09	4.0615e-08	4
369	PE	PE(16:0_18:1)	2.48(2.34,2.61)	1.76877e-100	2.03113e-98	2.27(2.15,2.39)	6.51073e-106	6.40841e-104	0.2(0.11,0.3)	1.98645e-05	5.65563e-05	4
370	PE	PE(16:0_18:2)	2.82(2.67,2.97)	2.42136e-106	8.34158e-104	2.54(2.4,2.67)	3.64153e-106	4.1817e-104	0.28(0.18,0.38)	1.0693e-07	4.81537e-07	4
371	PE	PE(16:1_18:2)	2.44(2.28,2.6)	2.58666e-89	6.14555e-88	2.01(1.87,2.15)	2.88578e-83	4.1423e-82	0.43(0.32,0.54)	2.14872e-13	3.44294e-12	4
372	PE	PE(16:0_18:3) (a)	3.16(2.99,3.34)	9.37864e-102	1.29238e-99	2.85(2.69,3.01)	8.07247e-100	5.0563e-98	0.32(0.19,0.44)	6.65501e-07	2.54739e-06	4
373	PE	PE(16:0_18:3) (b)	2.01(1.87,2.16)	6.02905e-78	7.9885e-77	1.65(1.52,1.79)	8.57668e-69	6.35412e-68	0.36(0.24,0.48)	4.68379e-09	2.98808e-08	4
374	PE	PE(15-MHDA_18:1)	1.86(1.71,2.01)	6.70052e-72	6.59523e-71	1.65(1.52,1.78)	4.44829e-72	3.73765e-71	0.21(0.09,0.33)	0.000753462	0.00145824	4
375	PE	PE(17:0_18:1)	2.13(2,2.26)	4.93138e-91	1.41572e-89	2(1.88,2.12)	4.18814e-94	1.30382e-92	0.13(0.03,0.22)	0.0105601	0.0170396	4
376	PE	PE(15-MHDA_18:2)	2.06(1.92,2.2)	3.48909e-82	5.46361e-81	1.8(1.68,1.93)	7.17711e-85	1.17739e-83	0.25(0.14,0.37)	1.39778e-05	4.16913e-05	4
377	PE	PE(17:0_18:2)	2.1(1.98,2.23)	2.06888e-95	9.50305e-94	1.92(1.81,2.04)	2.10411e-96	8.52784e-95	0.18(0.09,0.27)	0.000183435	0.000396196	4
378	PE	PE(36:0)	0.16(0.11,0.21)	1.50942e-08	1.99614e-08	0.1(0.06,0.13)	1.07198e-07	1.43138e-07	0.06(0.01,0.12)	0.0167734	0.0255119	4
379	PE	PE(18:0_18:1)	1.87(1.75,1.99)	1.62734e-88	3.6169e-87	1.7(1.59,1.8)	3.98164e-92	1.09734e-90	0.17(0.07,0.26)	0.000585401	0.00115903	4
380	PE	PE(18:1_18:1)	2(1.87,2.13)	5.22997e-89	1.20115e-87	1.77(1.66,1.88)	7.88465e-91	1.94019e-89	0.23(0.13,0.33)	6.76246e-06	2.17726e-05	4
381	PE	PE(18:0_18:2)	1.84(1.73,1.95)	9.10161e-95	3.68883e-93	1.64(1.54,1.74)	4.28926e-93	1.23138e-91	0.2(0.12,0.28)	2.55706e-06	8.80907e-06	4
382	PE	PE(18:1_18:2)	2.25(2.12,2.39)	1.58096e-96	7.7806e-95	1.96(1.84,2.08)	4.35236e-94	1.30382e-92	0.3(0.2,0.39)	7.14237e-09	4.39383e-08	4
383	PE	PE(16:0_20:3)	2.46(2.31,2.6)	1.44024e-97	7.63328e-96	2.17(2.05,2.3)	1.5663e-98	8.30137e-97	0.28(0.18,0.38)	1.06901e-07	4.81537e-07	4
384	PE	PE(16:0_20:4)	2.2(2.07,2.32)	1.40071e-99	1.37869e-97	1.91(1.8,2.02)	1.70224e-100	1.30316e-98	0.29(0.2,0.37)	2.12403e-10	1.78471e-09	4
385	PE	PE(16:1_20:4)	2.19(2.05,2.33)	2.18509e-89	5.57602e-88	1.75(1.62,1.87)	1.85492e-78	1.80005e-77	0.44(0.34,0.55)	1.2857e-14	2.95283e-13	4
386	PE	PE(16:0_20:5)	2.18(2.04,2.33)	2.50152e-83	4.30887e-82	1.74(1.6,1.88)	6.97935e-69	5.22692e-68	0.44(0.31,0.57)	4.59204e-11	4.58539e-10	4
387	PE	PE(15-MHDA_20:4)	1.46(1.33,1.59)	1.89206e-63	1.18512e-62	1.11(1,1.21)	1.58303e-56	6.81692e-56	0.36(0.24,0.47)	3.11929e-09	2.0866e-08	4
388	PE	PE(17:0_20:4)	1.62(1.51,1.73)	1.56512e-83	2.76505e-82	1.37(1.28,1.46)	2.16691e-83	3.1766e-82	0.25(0.16,0.33)	5.66135e-08	2.7088e-07	4
389	PE	PE(18:0_20:3) (a)	1.82(1.71,1.94)	2.26126e-91	7.41908e-90	1.57(1.46,1.67)	1.86683e-85	3.21561e-84	0.26(0.17,0.35)	2.89817e-08	1.49018e-07	4
390	PE	PE(18:0_20:3) (b)	0.78(0.7,0.87)	1.96239e-48	6.31817e-48	0.5(0.43,0.57)	2.63678e-34	5.69511e-34	0.28(0.2,0.36)	8.01359e-11	7.4613e-10	4
391	PE	PE(18:0_20:4)	1.13(1.04,1.22)	2.40466e-68	1.88274e-67	0.87(0.8,0.95)	4.18537e-62	2.23544e-61	0.26(0.18,0.34)	2.74674e-09	1.87377e-08	4
392	PE	PE(38:5) (a)	1.89(1.77,2.01)	4.92814e-91	1.41572e-89	1.57(1.47,1.67)	1.77425e-89	3.94342e-88	0.32(0.23,0.41)	4.0574e-11	4.17246e-10	4
393	PE	PE(16:0_22:6)	2.53(2.39,2.67)	2.93181e-103	5.05005e-101	2.4(2.27,2.52)	1.39286e-107	2.3992e-105	0.14(0.05,0.23)	0.00332878	0.00595721	4
394	PE	PE(15-MHDA_22:6)	1.96(1.82,2.1)	1.21999e-79	1.78845e-78	1.79(1.66,1.91)	1.45881e-81	1.82749e-80	0.17(0.06,0.29)	0.00379818	0.00669296	4
395	PE	PE(17:0_22:6)	2.16(2.03,2.3)	1.92836e-91	6.64321e-90	2.08(1.96,2.21)	1.15376e-97	4.96838e-96	0.08(-0.03,0.19)	0.140466	0.182262	4
396	PE	PE(18:0_22:4)	1.2(1.08,1.32)	6.80768e-55	2.95e-54	0.88(0.77,0.98)	1.44666e-43	3.76132e-43	0.32(0.21,0.43)	5.45351e-08	2.6276e-07	4
397	PE	PE(18:0_22:5) (n3)	1.34(1.24,1.44)	1.3535e-72	1.41297e-71	1.01(0.91,1.1)	7.50349e-58	3.4466e-57	0.33(0.24,0.42)	2.02027e-11	2.17494e-10	4
398	PE	PE(18:0_22:5) (n6)	1.79(1.66,1.93)	3.7711e-75	4.6398e-74	1.61(1.5,1.72)	1.30526e-83	1.9985e-82	0.18(0.08,0.29)	0.000747307	0.00145041	4
399	PE	PE(18:0_22:6)	2.09(1.97,2.21)	4.06517e-98	2.8009e-96	1.99(1.89,2.1)	4.32962e-103	3.72888e-101	0.1(0.01,0.18)	0.0316877	0.0465518	4
400	PE	PE(18:1_22:6)	2.92(2.76,3.07)	1.03466e-106	7.12879e-104	2.68(2.54,2.82)	1.94007e-108	6.68353e-106	0.24(0.14,0.34)	5.81133e-06	1.88868e-05	4
401	PE(O)	PE(O-34:1)	0.16(0.1,0.22)	3.78894e-07	4.80769e-07	-0.04(-0.1,0.02)	0.146088	0.157273	0.2(0.14,0.27)	3.74777e-09	2.48289e-08	6
402	PE(O)	PE(O-16:0/18:2)	0.14(0.05,0.22)	0.00124145	0.00145718	-0.07(-0.14,0.01)	0.100508	0.109921	0.2(0.12,0.29)	3.98323e-06	1.33875e-05	6
403	PE(O)	PE(O-18:1/18:2)	0.13(0.05,0.2)	0.0012208	0.00143538	-0.08(-0.15,-0.02)	0.0149486	0.0168846	0.21(0.13,0.28)	1.30517e-07	5.7645e-07	5
404	PE(O)	PE(O-16:0/20:3)	0.02(-0.07,0.1)	0.700987	0.710265	-0.15(-0.23,-0.06)	0.00105973	0.001246	0.16(0.07,0.25)	0.000342068	0.000705644	8
405	PE(O)	PE(O-16:0/20:4)	-0.12(-0.21,-0.04)	0.00586475	0.00667903	-0.25(-0.33,-0.17)	3.45991e-09	4.75824e-09	0.13(0.04,0.21)	0.00328396	0.00589231	2
406	PE(O)	PE(O-36:5)	0.32(0.19,0.45)	2.23817e-06	2.81919e-06	0.03(-0.09,0.16)	0.603607	0.619799	0.29(0.15,0.42)	3.95805e-05	0.000103299	6
407	PE(O)	PE(O-16:0/22:4)	0.13(0.06,0.19)	0.000163555	0.00019701	-0.03(-0.1,0.03)	0.326763	0.344777	0.16(0.09,0.23)	7.11249e-06	2.26875e-05	6
408	PE(O)	PE(O-18:0/20:4)	-0.07(-0.16,0.03)	0.157399	0.167358	-0.17(-0.26,-0.08)	0.000172798	0.00020778	0.11(0.01,0.2)	0.0238947	0.0355582	8
409	PE(O)	PE(O-38:5) (a)	-0.08(-0.15,0)	0.041137	0.0449895	-0.28(-0.35,-0.21)	1.29811e-13	1.9152e-13	0.2(0.13,0.28)	4.81781e-07	1.90774e-06	2
410	PE(O)	PE(O-38:5) (b)	0.15(0.06,0.24)	0.00127788	0.0014923	-0.06(-0.15,0.03)	0.200564	0.213583	0.21(0.11,0.3)	1.96469e-05	5.6169e-05	6
411	PE(O)	PE(O-16:0/22:6)	0.2(0.12,0.27)	3.33626e-07	4.24111e-07	0.03(-0.04,0.1)	0.384045	0.401528	0.17(0.1,0.24)	7.04225e-06	2.2568e-05	6
412	PE(O)	PE(O-18:0/22:5)	-0.2(-0.27,-0.12)	1.86566e-07	2.40719e-07	-0.35(-0.43,-0.28)	2.77203e-19	4.5583e-19	0.16(0.08,0.23)	4.88081e-05	0.000125014	2
413	PE(O)	PE(O-18:0/22:6)	0.05(-0.03,0.13)	0.243008	0.256405	-0.09(-0.16,-0.02)	0.0181509	0.0203019	0.14(0.06,0.22)	0.000831303	0.00159991	8
414	PE(O)	PE(O-18:1/22:6)	0.16(0.09,0.23)	1.95827e-05	2.42671e-05	0(-0.07,0.07)	0.899626	0.90886	0.16(0.09,0.23)	2.14647e-05	6.01185e-05	6
415	PE(P)	PE(P-15:0/20:4) (b)	0.19(0.07,0.3)	0.00118564	0.00139642	-0.06(-0.17,0.06)	0.31494	0.333324	0.24(0.12,0.37)	8.28653e-05	0.00019354	6
416	PE(P)	PE(P-15:0/22:6) (a)	-0.28(-0.39,-0.16)	6.51273e-06	8.11442e-06	-0.52(-0.63,-0.41)	1.91635e-17	3.02836e-17	0.24(0.12,0.37)	0.000154067	0.000341324	2
417	PE(P)	PE(P-15:0/22:6) (b)	0.67(0.58,0.75)	4.88966e-37	1.11187e-36	0.39(0.31,0.47)	4.53416e-18	7.24834e-18	0.28(0.19,0.37)	3.81585e-09	2.50393e-08	4
418	PE(P)	PE(P-16:0/18:1)	0.18(0.12,0.24)	4.99397e-09	6.69425e-09	-0.04(-0.1,0.02)	0.195778	0.208809	0.22(0.16,0.28)	4.98105e-11	4.90278e-10	6
419	PE(P)	PE(P-16:0/18:2)	0.1(0.03,0.17)	0.00316292	0.00364519	-0.16(-0.24,-0.09)	8.82897e-06	1.1121e-05	0.27(0.19,0.34)	1.66463e-11	1.82053e-10	5
420	PE(P)	PE(P-16:0/18:3)	0.44(0.32,0.56)	1.22922e-12	1.75349e-12	0.15(0.04,0.26)	0.0102948	0.0116855	0.29(0.18,0.4)	8.30997e-07	3.0949e-06	4
421	PE(P)	PE(P-16:0/20:3)	0.12(0.05,0.19)	0.00109303	0.00128955	-0.15(-0.22,-0.08)	4.37769e-05	5.38612e-05	0.27(0.2,0.34)	4.00643e-12	4.75936e-11	5
422	PE(P)	PE(P-16:0/20:4)	0.04(-0.03,0.12)	0.25233	0.265428	-0.24(-0.31,-0.16)	2.78349e-09	3.84334e-09	0.28(0.21,0.36)	3.46537e-12	4.26364e-11	8
423	PE(P)	PE(P-16:0/20:5)	0.23(0.1,0.35)	0.000376663	0.000451341	-0.25(-0.38,-0.12)	0.000186521	0.000223501	0.48(0.35,0.61)	7.81258e-12	8.97145e-11	5
424	PE(P)	PE(P-16:0/22:4)	0.29(0.2,0.39)	4.02441e-09	5.4369e-09	0(-0.09,0.09)	0.954542	0.961519	0.3(0.2,0.4)	9.20663e-09	5.37573e-08	6
425	PE(P)	PE(P-16:0/22:5) (a)	0.13(0.07,0.2)	8.62956e-05	0.000105049	-0.21(-0.28,-0.14)	4.72688e-08	6.33623e-08	0.34(0.27,0.41)	3.30665e-19	2.27828e-17	5
426	PE(P)	PE(P-16:0/22:5) (b)	0.24(0.17,0.31)	9.61859e-11	1.33344e-10	0.01(-0.06,0.08)	0.755075	0.767325	0.23(0.16,0.31)	3.0118e-09	2.03444e-08	6
427	PE(P)	PE(P-16:0/22:6)	0.39(0.33,0.45)	1.83395e-31	3.64148e-31	0.16(0.1,0.22)	1.18124e-07	1.57423e-07	0.23(0.17,0.28)	1.04762e-13	1.94129e-12	4
428	PE(P)	PE(P-17:0/20:4) (a)	-0.25(-0.34,-0.17)	2.99867e-08	3.9354e-08	-0.39(-0.47,-0.3)	1.38042e-16	2.13733e-16	0.13(0.04,0.23)	0.00772255	0.0128213	2
429	PE(P)	PE(P-17:0/20:4) (b)	-0.21(-0.29,-0.13)	2.92318e-07	3.72287e-07	-0.39(-0.47,-0.32)	9.9913e-20	1.66683e-19	0.19(0.1,0.27)	1.20239e-05	3.64955e-05	2
430	PE(P)	PE(P-17:0/22:6) (a)	0.09(0,0.17)	0.0555912	0.0605092	-0.03(-0.11,0.05)	0.436107	0.452527	0.12(0.02,0.21)	0.0133983	0.0209582	9
431	PE(P)	PE(P-17:0/22:6) (b)	0.07(0,0.15)	0.0562642	0.0611452	-0.11(-0.19,-0.04)	0.00274464	0.0031836	0.19(0.11,0.27)	7.56006e-06	2.40041e-05	8
432	PE(P)	PE(P-18:0/18:1)	0.06(0,0.12)	0.0354318	0.0388116	-0.07(-0.13,-0.01)	0.0187757	0.0209667	0.13(0.07,0.2)	2.31079e-05	6.39412e-05	5
433	PE(P)	PE(P-18:0/18:2)	0.04(-0.02,0.11)	0.163029	0.173077	-0.13(-0.19,-0.06)	0.000251797	0.000300153	0.17(0.1,0.24)	3.01392e-06	1.03313e-05	8
434	PE(P)	PE(P-18:0/18:3)	0.23(0.13,0.32)	3.98802e-06	5.005e-06	0.07(-0.03,0.17)	0.168101	0.180408	0.16(0.07,0.25)	0.00071851	0.0014064	6
435	PE(P)	PE(P-18:0/20:3) (a)	0.16(0.07,0.25)	0.000779821	0.000926373	-0.06(-0.13,0.02)	0.131407	0.142134	0.22(0.12,0.31)	1.12176e-05	3.45042e-05	6
436	PE(P)	PE(P-18:0/20:3) (b)	0.02(-0.07,0.11)	0.648485	0.658036	-0.23(-0.31,-0.15)	3.84099e-08	5.15876e-08	0.25(0.16,0.34)	1.47072e-07	6.4543e-07	8
437	PE(P)	PE(P-18:0/20:4)	-0.13(-0.2,-0.06)	0.000527442	0.000627647	-0.34(-0.42,-0.26)	1.13988e-16	1.76887e-16	0.21(0.14,0.28)	2.77651e-08	1.44926e-07	2
438	PE(P)	PE(P-18:0/20:5)	0(-0.12,0.12)	0.998842	0.998842	-0.34(-0.47,-0.21)	2.64572e-07	3.47219e-07	0.34(0.21,0.47)	3.61349e-07	1.46453e-06	8
439	PE(P)	PE(P-18:0/22:4)	0.31(0.2,0.42)	1.88401e-07	2.42632e-07	-0.01(-0.12,0.1)	0.864854	0.875014	0.32(0.2,0.44)	1.55212e-07	6.76843e-07	6
440	PE(P)	PE(P-18:0/22:5) (a)	0.03(-0.04,0.11)	0.360427	0.373997	-0.28(-0.37,-0.2)	8.77253e-11	1.24882e-10	0.32(0.24,0.4)	2.02265e-14	4.1906e-13	8
441	PE(P)	PE(P-18:0/22:5) (b)	0.1(0.03,0.18)	0.00864936	0.00975354	-0.09(-0.17,-0.02)	0.0151159	0.0170456	0.19(0.12,0.27)	1.26782e-06	4.54961e-06	5
442	PE(P)	PE(P-18:0/22:6)	0.04(-0.02,0.1)	0.216681	0.228977	-0.16(-0.22,-0.1)	1.85776e-07	2.45681e-07	0.2(0.14,0.26)	3.82611e-10	3.13832e-09	8
443	PE(P)	PE(P-18:1/18:1)	0.16(0.1,0.22)	2.14161e-07	2.7478e-07	-0.04(-0.1,0.01)	0.127307	0.137916	0.21(0.14,0.27)	6.23883e-10	4.82984e-09	6
444	PE(P)	PE(P-18:1/18:2) (a)	0.15(0.08,0.21)	3.89825e-05	4.78769e-05	-0.11(-0.18,-0.04)	0.0029389	0.00339748	0.25(0.18,0.32)	6.41341e-11	6.22372e-10	5
445	PE(P)	PE(P-18:1/18:2) (b)	0.14(0.05,0.23)	0.00316375	0.00364519	-0.04(-0.12,0.05)	0.41501	0.431285	0.17(0.08,0.27)	0.000554072	0.00110016	6
446	PE(P)	PE(P-18:1/18:3)	0.49(0.38,0.6)	1.95386e-15	2.90132e-15	0.23(0.12,0.34)	6.74727e-05	8.22809e-05	0.26(0.14,0.38)	3.01156e-05	8.10718e-05	4
447	PE(P)	PE(P-18:1/20:3) (a)	0.2(0.13,0.27)	1.19975e-07	1.5509e-07	-0.03(-0.11,0.04)	0.414169	0.431061	0.23(0.15,0.31)	8.60041e-09	5.06469e-08	6
448	PE(P)	PE(P-18:1/20:3) (b)	0.12(0.04,0.2)	0.00497293	0.00568218	-0.13(-0.21,-0.05)	0.00137113	0.00160938	0.25(0.16,0.33)	1.33595e-08	7.42315e-08	5
449	PE(P)	PE(P-18:1/20:4)	-0.11(-0.19,-0.04)	0.00267058	0.00309249	-0.38(-0.45,-0.3)	2.15805e-21	3.69875e-21	0.26(0.19,0.34)	3.22918e-11	3.42293e-10	2
450	PE(P)	PE(P-18:1/20:5)	0.39(0.26,0.51)	4.04988e-09	5.4606e-09	-0.07(-0.2,0.07)	0.326431	0.344777	0.45(0.31,0.59)	5.62334e-10	4.40282e-09	6
451	PE(P)	PE(P-18:1/22:4)	0.21(0.13,0.29)	5.37799e-07	6.79896e-07	-0.03(-0.11,0.05)	0.395955	0.413353	0.25(0.16,0.33)	1.80989e-08	9.66679e-08	6
452	PE(P)	PE(P-18:1/22:5) (a)	-0.02(-0.09,0.05)	0.538477	0.55046	-0.33(-0.4,-0.26)	8.68848e-19	1.40856e-18	0.31(0.24,0.38)	1.1023e-16	3.9973e-15	8
453	PE(P)	PE(P-18:1/22:5) (b)	0.17(0.09,0.25)	1.61744e-05	2.00796e-05	-0.03(-0.11,0.04)	0.344686	0.362025	0.2(0.13,0.28)	6.38237e-08	3.00261e-07	6
454	PE(P)	PE(P-18:1/22:6)	0.25(0.18,0.31)	1.07879e-12	1.54209e-12	0(-0.06,0.06)	0.986635	0.986732	0.25(0.19,0.31)	2.55906e-13	3.91821e-12	6
455	PE(P)	PE(P-19:0/20:4) (a)	-0.31(-0.42,-0.19)	5.29568e-07	6.70721e-07	-0.38(-0.49,-0.26)	3.18446e-10	4.47774e-10	0.07(-0.05,0.2)	0.260345	0.31088	2
456	PE(P)	PE(P-19:0/20:4) (b)	-0.16(-0.25,-0.07)	0.000487557	0.000581188	-0.34(-0.43,-0.26)	6.66967e-14	9.90388e-14	0.18(0.09,0.27)	0.000117636	0.000267495	2
457	PE(P)	PE(P-20:0/18:1)	0.17(0.1,0.23)	2.80969e-07	3.58495e-07	0.07(0.01,0.13)	0.0291304	0.0323723	0.1(0.03,0.16)	0.00315673	0.00567883	4
458	PE(P)	PE(P-20:0/18:2)	0.07(0.02,0.12)	0.00670476	0.00762307	-0.05(-0.11,0.01)	0.0785454	0.0864501	0.12(0.07,0.18)	2.42019e-05	6.67003e-05	6
459	PE(P)	PE(P-20:0/20:4)	0.05(-0.04,0.14)	0.281365	0.294621	-0.19(-0.29,-0.1)	4.54644e-05	5.57384e-05	0.25(0.16,0.33)	3.23342e-08	1.65024e-07	8
460	PE(P)	PE(P-20:0/22:6)	0.2(0.14,0.26)	5.68725e-10	7.77484e-10	0.05(-0.01,0.11)	0.0936028	0.102695	0.15(0.1,0.21)	1.00841e-07	4.60127e-07	6
461	PE(P)	PE(P-20:1/20:4)	-0.14(-0.24,-0.04)	0.00751567	0.00850295	-0.27(-0.36,-0.17)	3.26195e-08	4.40683e-08	0.12(0.02,0.22)	0.0161993	0.024748	2
462	PE(P)	PE(P-20:1/22:6) (a)	0.07(-0.02,0.17)	0.128636	0.137624	-0.02(-0.11,0.07)	0.682658	0.696817	0.09(0,0.19)	0.0522893	0.0741303	9
463	PG	PG(34:1)	1.91(1.79,2.03)	4.04157e-91	1.26574e-89	1.75(1.64,1.86)	2.29108e-91	5.8465e-90	0.16(0.07,0.25)	0.000512908	0.00102137	4
464	PG	PG(34:2)	1.52(1.4,1.63)	1.18778e-72	1.27872e-71	1.31(1.21,1.42)	1.36009e-71	1.12904e-70	0.2(0.1,0.3)	7.90297e-05	0.000186478	4
465	PG	PG(36:1)	1.04(0.93,1.14)	1.41663e-54	6.02504e-54	0.97(0.87,1.07)	1.64814e-54	6.2394e-54	0.07(-0.03,0.16)	0.166809	0.213887	4
466	PG	PG(36:2)	1(0.89,1.12)	8.99272e-47	2.65922e-46	0.98(0.9,1.05)	1.31318e-73	1.14529e-72	0.03(-0.08,0.14)	0.592255	0.647275	4
467	PI	PI(16:0/16:0)	2.94(2.77,3.11)	1.61705e-99	1.39269e-97	2.88(2.72,3.05)	2.77503e-99	1.59333e-97	0.05(-0.06,0.17)	0.366937	0.423483	4
468	PI	PI(16:0_16:1)	1.76(1.63,1.9)	5.56338e-71	5.04364e-70	1.55(1.41,1.7)	6.40864e-61	3.29519e-60	0.21(0.11,0.31)	8.05578e-05	0.000189435	4
469	PI	PI(34:0)	3.03(2.87,3.19)	2.65225e-105	6.09133e-103	2.89(2.74,3.04)	2.94225e-108	6.75738e-106	0.14(0.02,0.25)	0.0177799	0.0269239	4
470	PI	PI(34:1)	1.56(1.46,1.66)	2.59887e-87	5.26653e-86	1.48(1.38,1.58)	4.78437e-81	5.49406e-80	0.08(0,0.16)	0.0577139	0.080659	4
471	PI	PI(15-MHDA_18:1)/PI(17:0_18:1)	1.1(1.01,1.19)	5.01722e-67	3.84096e-66	1.08(0.99,1.17)	5.45622e-67	3.68563e-66	0.02(-0.06,0.1)	0.578772	0.636003	4
472	PI	PI(15-MHDA_18:2)/PI(17:0_18:2)	1.42(1.32,1.51)	1.03202e-85	1.92178e-84	1.24(1.15,1.33)	8.33955e-78	7.87117e-77	0.17(0.09,0.26)	7.33283e-05	0.000176655	4
473	PI	PI(18:0_18:1)	1.46(1.36,1.56)	2.48708e-82	3.98512e-81	1.37(1.27,1.47)	7.32063e-79	7.20559e-78	0.08(-0.01,0.17)	0.0682884	0.0937266	4
474	PI	PI(36:2)	1.44(1.35,1.52)	4.86011e-98	3.04419e-96	1.24(1.16,1.32)	1.79154e-86	3.24834e-85	0.19(0.13,0.26)	6.40616e-08	3.00261e-07	4
475	PI	PI(18:1_18:2)	1.13(1.04,1.21)	5.37256e-75	6.4942e-74	0.9(0.81,0.98)	2.11278e-57	9.5144e-57	0.23(0.14,0.32)	3.72534e-07	1.50103e-06	4
476	PI	PI(16:0_20:3) (a)	1.4(1.3,1.5)	2.08522e-77	2.71079e-76	1.21(1.11,1.32)	2.8281e-65	1.82109e-64	0.18(0.1,0.27)	1.44078e-05	4.27888e-05	4
477	PI	PI(16:0_20:3) (b)	1.15(1.04,1.26)	8.2032e-56	3.71843e-55	0.87(0.75,0.98)	5.77736e-36	1.2924e-35	0.28(0.18,0.38)	6.03315e-08	2.86678e-07	4
478	PI	PI(16:0_20:4)	0.98(0.9,1.06)	4.9493e-66	3.66674e-65	0.87(0.78,0.95)	1.34267e-54	5.13943e-54	0.11(0.04,0.18)	0.00161102	0.00303277	4
479	PI	PI(15-MHDA_20:4)/PI(17:0_20:4)	0.79(0.71,0.86)	7.02205e-55	3.02387e-54	0.61(0.54,0.69)	4.77423e-39	1.13039e-38	0.17(0.1,0.24)	4.21344e-06	1.40244e-05	4
480	PI	PI(37:6)	0.23(0.16,0.29)	1.35696e-11	1.9003e-11	0.16(0.1,0.23)	2.73178e-06	3.49202e-06	0.06(-0.01,0.13)	0.0808243	0.108846	4
481	PI	PI(18:0_20:2)	1.62(1.52,1.71)	2.61991e-95	1.1282e-93	1.45(1.35,1.54)	3.97811e-88	8.3058e-87	0.17(0.1,0.25)	1.19532e-05	3.64413e-05	4
482	PI	PI(18:0_20:3) (a)	0.72(0.65,0.79)	2.30993e-52	8.8913e-52	0.58(0.51,0.65)	3.02748e-39	7.21775e-39	0.14(0.08,0.2)	1.63944e-06	5.79268e-06	4
483	PI	PI(18:0_20:3) (b)	0.8(0.71,0.89)	7.69769e-47	2.28608e-46	0.52(0.44,0.6)	3.75606e-30	7.50123e-30	0.28(0.2,0.36)	1.51685e-10	1.37514e-09	4
484	PI	PI(18:0_20:4)	0.55(0.49,0.61)	6.09015e-48	1.89014e-47	0.34(0.28,0.39)	6.77758e-26	1.2829e-25	0.22(0.16,0.27)	1.5469e-12	2.01097e-11	4
485	PI	PI(38:5) (a)	0.75(0.66,0.83)	2.2357e-47	6.75614e-47	0.45(0.38,0.52)	1.07755e-28	2.10918e-28	0.3(0.22,0.38)	6.61103e-12	7.72034e-11	4
486	PI	PI(38:5) (b)	0.9(0.82,0.99)	1.69456e-57	7.94255e-57	0.65(0.56,0.73)	5.11422e-38	1.19854e-37	0.26(0.17,0.34)	9.50256e-09	5.45605e-08	4
487	PI	PI(38:6)	1.36(1.26,1.45)	7.79355e-81	1.16734e-79	1.47(1.37,1.57)	7.3725e-83	9.76856e-82	-0.11(-0.19,-0.03)	0.00575375	0.00981172	4
488	PI	PI(39:6)	1.28(1.18,1.39)	1.46684e-71	1.40368e-70	1.27(1.17,1.38)	2.64766e-68	1.88066e-67	0.01(-0.08,0.11)	0.794349	0.821781	4
489	PI	PI(18:0_22:4)	1.04(0.96,1.12)	1.3231e-72	1.40249e-71	0.9(0.82,0.98)	2.40442e-62	1.3148e-61	0.14(0.07,0.21)	8.24641e-05	0.000193258	4
490	PI	PI(20:0_20:4)	0.69(0.59,0.79)	3.23621e-34	6.81879e-34	0.46(0.37,0.56)	5.67714e-18	9.0336e-18	0.23(0.12,0.33)	1.74851e-05	5.08322e-05	4
491	PI	PI(18:0_22:5) (n3)	0.53(0.46,0.6)	8.61847e-36	1.86734e-35	0.33(0.25,0.4)	5.18316e-16	7.91839e-16	0.2(0.14,0.27)	9.28909e-09	5.3783e-08	4
492	PI	PI(18:0_22:5) (n6)	1.12(1.02,1.22)	1.55592e-62	9.2416e-62	1.06(0.97,1.15)	3.3015e-64	2.03101e-63	0.06(-0.01,0.13)	0.105594	0.138844	4
493	PI	PI(18:0_22:6)	1.34(1.26,1.43)	2.8955e-87	5.69999e-86	1.34(1.25,1.43)	4.10599e-85	6.90007e-84	0(-0.07,0.07)	0.99094	0.99238	4
494	PS	PS(36:1)	0.39(0.22,0.56)	5.75676e-06	7.18552e-06	-0.17(-0.32,-0.01)	0.0335581	0.0372327	0.56(0.39,0.72)	2.10922e-10	1.78471e-09	5
495	PS	PS(36:2)	0.27(0.13,0.41)	0.000199946	0.000240424	-0.19(-0.32,-0.06)	0.00427664	0.00490283	0.46(0.32,0.6)	4.62761e-10	3.66485e-09	5
496	PS	PS(38:3)	0.31(0.16,0.46)	6.28001e-05	7.68548e-05	-0.2(-0.34,-0.07)	0.00318972	0.00368127	0.52(0.37,0.67)	7.40369e-11	6.98787e-10	5
497	PS	PS(38:4)	0.07(-0.09,0.22)	0.401553	0.414798	-0.42(-0.56,-0.28)	1.32633e-08	1.80959e-08	0.49(0.33,0.64)	1.74984e-09	1.23024e-08	8
498	PS	PS(38:5)	0.17(0.04,0.3)	0.0125831	0.0139835	-0.26(-0.38,-0.14)	5.13465e-05	6.28379e-05	0.43(0.3,0.55)	4.30373e-10	3.48855e-09	5
499	PS	PS(40:5)	0.12(-0.01,0.26)	0.0749755	0.0812234	-0.27(-0.4,-0.15)	2.52834e-05	3.13314e-05	0.39(0.26,0.53)	1.06669e-08	6.02418e-08	8
500	PS	PS(40:6)	0.74(0.62,0.87)	5.28683e-25	9.34007e-25	0.48(0.37,0.6)	1.48956e-15	2.26058e-15	0.26(0.14,0.38)	1.71321e-05	5.0017e-05	4
501	S1P	S1P(d16:1)	-0.21(-0.26,-0.15)	6.82044e-13	9.76982e-13	-0.36(-0.41,-0.31)	5.41474e-32	1.11699e-31	0.15(0.1,0.21)	4.73349e-08	2.32955e-07	2
502	S1P	S1P(d18:0)	-0.08(-0.15,-0.02)	0.0111061	0.0123821	-0.16(-0.22,-0.1)	7.71382e-07	9.97152e-07	0.07(0.01,0.14)	0.0248866	0.0369544	2
503	S1P	S1P(d18:1)	0.1(0.04,0.15)	0.000438172	0.000523225	0.02(-0.03,0.07)	0.470471	0.487451	0.08(0.02,0.13)	0.00576741	0.00981172	6
504	S1P	S1P(d18:2)	-0.26(-0.31,-0.21)	1.53666e-20	2.51486e-20	-0.26(-0.31,-0.21)	3.98693e-22	7.02556e-22	0(-0.05,0.05)	0.91852	0.92931	2
505	SM	SM(d17:1/14:0)	0.22(0.17,0.28)	1.00496e-13	1.45161e-13	0.11(0.05,0.17)	0.000199686	0.000238446	0.11(0.05,0.17)	0.000144877	0.000324092	4
506	SM	SM(d18:0/14:0)	0.31(0.25,0.36)	5.91001e-21	9.78845e-21	0.05(-0.01,0.11)	0.101876	0.11124	0.26(0.2,0.32)	1.04191e-14	2.47544e-13	6
507	SM	SM(d18:1/14:0)/SM(d16:1/16:0)	0.23(0.18,0.27)	3.9318e-19	6.2854e-19	0.07(0.03,0.12)	0.00195636	0.0022924	0.15(0.11,0.2)	3.64345e-10	3.0245e-09	4
508	SM	SM(d18:2/14:0)	0.22(0.17,0.27)	2.07579e-16	3.13645e-16	0.18(0.12,0.23)	1.11618e-10	1.58566e-10	0.05(0,0.1)	0.0633522	0.0875894	4
509	SM	SM(d17:1/16:0)	0.19(0.15,0.23)	7.43651e-17	1.13357e-16	0.11(0.07,0.15)	4.73033e-07	6.17273e-07	0.08(0.04,0.12)	8.74907e-05	0.000203652	4
510	SM	SM(d18:0/16:0)	-0.05(-0.09,-0.01)	0.00952905	0.0107105	-0.1(-0.13,-0.06)	2.79261e-06	3.56316e-06	0.04(0,0.09)	0.0486522	0.0698362	2
511	SM	SM(d18:1/16:0)	0.32(0.27,0.37)	3.49516e-28	6.45621e-28	0.25(0.2,0.3)	3.06872e-18	4.91709e-18	0.07(0.02,0.12)	0.00581586	0.00986977	4
512	SM	SM(d18:2/16:0)	0.25(0.21,0.29)	1.51055e-29	2.91532e-29	0.22(0.18,0.26)	1.44058e-22	2.55157e-22	0.03(-0.01,0.07)	0.101015	0.134362	4
513	SM	SM(34:3)	0.15(0.11,0.2)	7.69714e-10	1.05016e-09	0.09(0.04,0.13)	8.06236e-05	9.77988e-05	0.07(0.02,0.12)	0.00961947	0.0156316	4
514	SM	SM(d16:1/19:0)	-0.07(-0.13,-0.01)	0.022178	0.024449	-0.14(-0.2,-0.09)	1.09504e-06	1.41025e-06	0.07(0.01,0.13)	0.0133974	0.0209582	2
515	SM	SM(d18:1/17:0)/SM(d17:1/18:0)	-0.2(-0.24,-0.16)	3.61318e-18	5.63232e-18	-0.18(-0.22,-0.14)	6.01118e-17	9.41296e-17	-0.02(-0.05,0.02)	0.377243	0.43465	2
516	SM	SM(d18:2/17:0)	0.14(0.09,0.18)	6.62698e-09	8.84882e-09	0.11(0.07,0.15)	5.69332e-07	7.38737e-07	0.03(-0.01,0.07)	0.207612	0.257275	4
517	SM	SM(35:2) (b)	0.24(0.19,0.29)	5.07498e-19	8.07543e-19	0.19(0.14,0.24)	2.29804e-14	3.44956e-14	0.05(0,0.09)	0.04165	0.060161	4
518	SM	SM(d18:1/18:0)/SM(d16:1/20:0)	0.36(0.31,0.42)	2.0876e-31	4.1332e-31	0.33(0.27,0.38)	1.04096e-25	1.95962e-25	0.04(-0.01,0.09)	0.123822	0.161273	4
519	SM	SM(d18:2/18:0)	0.31(0.26,0.36)	2.72252e-28	5.05611e-28	0.31(0.26,0.36)	1.37802e-26	2.63008e-26	0(-0.05,0.05)	0.977652	0.981927	4
520	SM	SM(d18:2/18:1)	0.23(0.19,0.28)	1.24906e-22	2.14079e-22	0.18(0.14,0.23)	5.21546e-14	7.77803e-14	0.05(0.01,0.1)	0.0111115	0.0178043	4
521	SM	SM(37:1)	0.44(0.36,0.51)	3.10624e-26	5.55896e-26	0.28(0.24,0.33)	7.87774e-25	1.45516e-24	0.15(0.08,0.22)	3.01225e-05	8.10718e-05	4
522	SM	SM(37:2)	0.02(-0.03,0.08)	0.420885	0.433468	-0.07(-0.12,-0.01)	0.0175632	0.0197407	0.09(0.04,0.15)	0.00111689	0.00213168	8
523	SM	SM(d18:1/20:0)/SM(d16:1/22:0)	0.41(0.36,0.46)	4.90387e-41	1.23764e-40	0.24(0.19,0.28)	7.91361e-23	1.41992e-22	0.17(0.12,0.22)	1.75182e-10	1.56753e-09	4
524	SM	SM(d18:2/20:0)	0.32(0.27,0.36)	1.73507e-32	3.52644e-32	0.29(0.25,0.33)	1.72681e-29	3.42874e-29	0.03(-0.02,0.07)	0.199053	0.2497	4
525	SM	SM(38:3) (a)	0.39(0.35,0.44)	1.13786e-46	3.30795e-46	0.33(0.28,0.38)	3.39918e-33	7.20627e-33	0.06(0.02,0.11)	0.0053374	0.00917075	4
526	SM	SM(38:3) (b)	0.1(0.03,0.16)	0.00287397	0.00332243	0.02(-0.04,0.07)	0.605751	0.621075	0.08(0.01,0.15)	0.0181902	0.0274848	6
527	SM	SM(d16:1/23:0)/SM(d17:1/22:0)	0.35(0.31,0.4)	1.0316e-35	2.22813e-35	0.12(0.08,0.17)	4.91473e-07	6.40123e-07	0.23(0.18,0.28)	7.46254e-18	3.21356e-16	4
528	SM	SM(d18:0/22:0)	0.63(0.56,0.7)	4.98231e-46	1.4244e-45	0.32(0.25,0.38)	5.19864e-19	8.44778e-19	0.31(0.24,0.38)	2.18681e-16	7.17483e-15	4
529	SM	SM(d18:1/22:0)/SM(d16:1/24:0)	0.44(0.39,0.5)	7.01056e-40	1.71896e-39	0.23(0.17,0.28)	1.02836e-15	1.56757e-15	0.22(0.16,0.27)	2.49853e-13	3.91247e-12	4
530	SM	SM(d16:1/24:1)	0.41(0.36,0.46)	2.68277e-44	7.27727e-44	0.17(0.12,0.22)	1.41178e-10	1.99736e-10	0.24(0.19,0.28)	3.86777e-20	3.3485e-18	4
531	SM	SM(d18:2/22:0)	0.18(0.13,0.22)	4.84314e-13	6.96644e-13	0.05(0.01,0.1)	0.0269039	0.0299463	0.13(0.08,0.17)	3.48471e-07	1.4377e-06	4
532	SM	SM(40:3) (a)	0.61(0.56,0.65)	5.26347e-71	4.83538e-70	0.49(0.44,0.54)	2.51948e-53	8.94803e-53	0.11(0.07,0.15)	4.88081e-07	1.92165e-06	4
533	SM	SM(40:3) (b)	0.4(0.35,0.45)	1.09007e-36	2.4385e-36	0.3(0.25,0.35)	6.49541e-26	1.23628e-25	0.1(0.05,0.15)	0.000107084	0.000245118	4
534	SM	SM(40:3) (c)	0.2(0.15,0.25)	6.32596e-13	9.0804e-13	0.13(0.08,0.18)	3.96772e-07	5.18739e-07	0.07(0.02,0.13)	0.0117608	0.018714	4
535	SM	SM(41:0)	0.68(0.61,0.74)	1.39831e-56	6.38035e-56	0.43(0.38,0.49)	1.21814e-35	2.69872e-35	0.24(0.18,0.3)	1.34262e-13	2.37197e-12	4
536	SM	SM(d18:1/23:0)/SM(d17:1/24:0)	0.44(0.4,0.49)	2.51662e-48	7.99057e-48	0.26(0.21,0.31)	2.4609e-23	4.45029e-23	0.18(0.14,0.23)	4.01789e-13	5.64964e-12	4
537	SM	SM(d17:1/24:1)	0.42(0.37,0.46)	4.33383e-52	1.6317e-51	0.27(0.23,0.32)	5.93265e-25	1.10178e-24	0.14(0.1,0.19)	1.91356e-10	1.67163e-09	4
538	SM	SM(d18:2/23:0)	0.2(0.16,0.24)	8.28758e-20	1.33727e-19	0.07(0.03,0.11)	0.000985941	0.00116122	0.13(0.09,0.17)	1.16801e-09	8.74736e-09	4
539	SM	SM(d18:1/24:0)	0.27(0.22,0.32)	4.51012e-22	7.61635e-22	0.1(0.05,0.14)	0.000152184	0.000183633	0.17(0.12,0.22)	8.81759e-10	6.75035e-09	4
540	SM	SM(d18:1/24:1)	0.64(0.58,0.7)	6.08276e-60	3.21763e-59	0.5(0.44,0.56)	1.03018e-41	2.58106e-41	0.14(0.09,0.2)	6.1262e-07	2.39827e-06	4
541	SM	SM(d18:2/24:0)	0.09(0.05,0.12)	1.53601e-05	1.91031e-05	-0.02(-0.06,0.02)	0.342076	0.360383	0.1(0.06,0.15)	1.10348e-06	4.03599e-06	6
542	SM	SM(43:1)	0.01(-0.04,0.06)	0.792258	0.798049	-0.14(-0.19,-0.09)	3.2082e-08	4.34274e-08	0.15(0.1,0.2)	1.4338e-08	7.83412e-08	8
543	SM	SM(d19:1/24:1)	0.22(0.14,0.29)	4.99262e-08	6.51499e-08	0.05(-0.02,0.13)	0.145141	0.156498	0.16(0.09,0.23)	1.25569e-05	3.79462e-05	6
544	SM	SM(43:2) (b)	0.39(0.33,0.44)	1.05646e-36	2.37511e-36	0.25(0.2,0.31)	3.44499e-19	5.65142e-19	0.13(0.08,0.18)	7.68152e-07	2.88854e-06	4
545	SM	SM(43:2) (c)	0.01(-0.04,0.05)	0.808339	0.810693	-0.11(-0.15,-0.07)	6.44283e-07	8.34419e-07	0.12(0.07,0.16)	2.12905e-07	9.05505e-07	8
546	SM	SM(44:1)	-0.13(-0.18,-0.09)	4.67715e-08	6.11491e-08	-0.22(-0.27,-0.17)	2.98998e-18	4.80209e-18	0.09(0.04,0.13)	0.000326789	0.000682118	2
547	SM	SM(44:2)	0.04(-0.01,0.08)	0.152927	0.162854	-0.06(-0.11,-0.01)	0.0179439	0.020103	0.1(0.05,0.14)	9.77126e-05	0.00022668	8
548	SM	SM(44:3)	0.02(-0.02,0.06)	0.270356	0.283956	0.03(-0.01,0.08)	0.110052	0.119599	-0.01(-0.05,0.03)	0.554459	0.615173	9
549	Sph	Sph(d18:1)	0.5(0.36,0.64)	1.07109e-11	1.50916e-11	0.08(-0.05,0.2)	0.243068	0.258448	0.42(0.29,0.56)	1.26428e-09	9.36653e-09	6
550	Sph	Sph(d18:2)	0.33(0.21,0.45)	9.36981e-08	1.21578e-07	-0.1(-0.21,0.02)	0.104258	0.113481	0.43(0.31,0.54)	2.66769e-12	3.34189e-11	6
551	Sulfatide	Sulfatide (d18:1/16:0(OH)) [264]	-0.06(-0.11,-0.01)	0.0103349	0.0115597	-0.09(-0.14,-0.05)	0.000145264	0.000175591	0.03(-0.02,0.08)	0.201476	0.25148	2
552	Sulfatide	Sulfatide (d18:1/16:0) [264]	0.05(0.01,0.1)	0.0235057	0.0258713	-0.12(-0.17,-0.07)	1.77174e-06	2.27748e-06	0.18(0.13,0.23)	3.50879e-11	3.66296e-10	5
553	Sulfatide	Sulfatide (d18:1/24:0(OH)) [264]	-0.19(-0.26,-0.12)	2.48063e-07	3.17686e-07	-0.36(-0.42,-0.3)	6.73279e-25	1.24701e-24	0.17(0.1,0.25)	1.16912e-05	3.58011e-05	2
554	Sulfatide	Sulfatide (d18:1/24:0) [264]	-0.21(-0.28,-0.14)	1.83455e-08	2.41684e-08	-0.36(-0.43,-0.29)	1.23986e-21	2.1518e-21	0.15(0.08,0.23)	2.52971e-05	6.91654e-05	2
555	Sulfatide	Sulfatide (d18:1/24:1(OH)) [264]	-0.11(-0.18,-0.03)	0.00709002	0.00804781	-0.27(-0.33,-0.21)	1.55609e-15	2.35637e-15	0.16(0.09,0.24)	5.28495e-05	0.000134864	2
556	Sulfatide	Sulfatide (d18:1/24:1) [264]	-0.14(-0.21,-0.08)	2.50924e-05	3.09279e-05	-0.27(-0.33,-0.22)	1.94953e-21	3.34969e-21	0.13(0.07,0.19)	5.54809e-05	0.000140023	2
557	TG	TG(48:0) [NL-16:0]	2.13(1.96,2.3)	2.82477e-69	2.31698e-68	2.15(1.97,2.33)	1.9014e-67	1.31007e-66	-0.02(-0.15,0.11)	0.754949	0.79172	4
558	TG	TG(48:0) [NL-18:0]	1.43(1.23,1.63)	7.14616e-34	1.49203e-33	1.48(1.27,1.69)	2.30319e-33	4.89784e-33	-0.05(-0.22,0.12)	0.555628	0.615283	4
559	TG	TG(48:1) [NL-16:1]	2.09(1.91,2.26)	4.43249e-65	3.02375e-64	2.04(1.87,2.22)	7.89452e-64	4.77134e-63	0.04(-0.09,0.18)	0.526558	0.588004	4
560	TG	TG(48:1) [NL-18:1]	1.83(1.66,2.01)	2.606e-55	1.15098e-54	1.94(1.75,2.12)	2.72405e-57	1.21875e-56	-0.1(-0.26,0.05)	0.181428	0.228945	4
561	TG	TG(48:2) [NL-14:0]	2.03(1.85,2.22)	3.2074e-60	1.72648e-59	2.17(1.97,2.36)	4.45564e-60	2.20859e-59	-0.13(-0.29,0.03)	0.101687	0.134422	4
562	TG	TG(48:2) [NL-14:1]	1.7(1.51,1.88)	9.91302e-48	3.04914e-47	1.78(1.59,1.97)	2.74025e-48	8.10316e-48	-0.08(-0.23,0.07)	0.288544	0.339261	4
563	TG	TG(48:2) [NL-16:1]	1.79(1.61,1.97)	5.08291e-52	1.89304e-51	1.74(1.56,1.93)	8.44856e-50	2.61034e-49	0.05(-0.1,0.2)	0.541069	0.602256	4
564	TG	TG(48:2) [NL-18:2]	2.07(1.88,2.25)	1.8582e-61	1.04089e-60	2.2(2,2.39)	3.34241e-61	1.75795e-60	-0.13(-0.29,0.03)	0.104121	0.137169	4
565	TG	TG(48:3) [NL-14:0]	1.77(1.58,1.96)	4.52063e-50	1.55736e-49	1.86(1.66,2.05)	5.34478e-50	1.67389e-49	-0.09(-0.25,0.08)	0.297827	0.348392	4
566	TG	TG(48:3) [NL-16:1]	1.57(1.4,1.74)	3.15349e-47	9.44675e-47	1.61(1.43,1.79)	1.43706e-46	4.10846e-46	-0.04(-0.19,0.11)	0.584915	0.64173	4
567	TG	TG(48:3) [NL-18:3]	2(1.78,2.22)	9.34473e-47	2.7515e-46	2.04(1.8,2.27)	7.10264e-45	1.95749e-44	-0.04(-0.22,0.15)	0.687034	0.726022	4
568	TG	TG(49:1) [NL-16:1]	1.05(0.91,1.19)	1.05829e-36	2.37511e-36	1.05(0.92,1.19)	1.53555e-38	3.6109e-38	0(-0.1,0.1)	0.994554	0.994554	4
569	TG	TG(49:1) [NL-17:1]	1.89(1.72,2.05)	8.31467e-62	4.73455e-61	1.88(1.71,2.04)	2.4054e-63	1.40451e-62	0.01(-0.12,0.13)	0.898474	0.915752	4
570	TG	TG(50:0) [NL-18:0]	1.82(1.66,1.99)	8.2534e-60	4.30802e-59	1.9(1.73,2.07)	1.61832e-60	8.13883e-60	-0.08(-0.21,0.06)	0.260334	0.31088	4
571	TG	TG(50:1) [NL-14:0]	1.13(0.96,1.3)	2.96492e-30	5.77071e-30	1.22(1.05,1.4)	4.07067e-33	8.60334e-33	-0.09(-0.24,0.06)	0.240967	0.290256	4
572	TG	TG(50:1) [NL-16:0]	1.59(1.45,1.72)	4.77742e-65	3.2271e-64	1.65(1.51,1.78)	3.20218e-69	2.47899e-68	-0.06(-0.17,0.05)	0.291267	0.341879	4
573	TG	TG(50:1) [NL-18:1]	1.53(1.4,1.67)	1.63445e-64	1.06239e-63	1.58(1.45,1.71)	3.35857e-69	2.57117e-68	-0.05(-0.16,0.06)	0.378556	0.435434	4
574	TG	TG(50:2) [NL-14:0]	0.95(0.82,1.08)	7.96522e-34	1.65302e-33	1.09(0.95,1.22)	1.41171e-41	3.52416e-41	-0.13(-0.26,-0.01)	0.0318354	0.0465703	4
575	TG	TG(50:2) [NL-16:1]	1.02(0.89,1.15)	3.87827e-39	9.34312e-39	0.99(0.86,1.11)	2.43282e-40	5.92301e-40	0.03(-0.08,0.14)	0.569541	0.627862	4
576	TG	TG(50:2) [NL-18:1]	0.93(0.81,1.06)	1.13747e-35	2.44912e-35	0.96(0.84,1.08)	3.87523e-40	9.40153e-40	-0.03(-0.14,0.08)	0.565051	0.62391	4
577	TG	TG(50:2) [NL-18:2]	1.42(1.3,1.54)	3.43179e-65	2.3645e-64	1.49(1.37,1.6)	3.20821e-71	2.6315e-70	-0.07(-0.17,0.03)	0.162031	0.208672	4
578	TG	TG(50:3) [NL-14:0]	1.31(1.17,1.45)	1.40947e-47	4.297e-47	1.53(1.38,1.67)	2.07466e-55	8.35931e-55	-0.22(-0.36,-0.08)	0.00220142	0.00406642	4
579	TG	TG(50:3) [NL-14:1]	1.01(0.87,1.14)	1.14386e-37	2.6536e-37	1.08(0.95,1.21)	4.21542e-41	1.04853e-40	-0.08(-0.19,0.04)	0.210221	0.259573	4
580	TG	TG(50:3) [NL-16:1]	1.3(1.16,1.44)	2.90029e-49	9.74781e-49	1.3(1.16,1.44)	1.47757e-49	4.52463e-49	0(-0.12,0.13)	0.983889	0.986753	4
581	TG	TG(50:3) [NL-18:2]	1.24(1.11,1.37)	4.09245e-50	1.41693e-49	1.31(1.17,1.44)	1.52176e-51	4.94572e-51	-0.07(-0.19,0.05)	0.27679	0.325998	4
582	TG	TG(50:3) [NL-18:3]	1.66(1.5,1.82)	8.66165e-57	4.00529e-56	1.67(1.51,1.83)	1.98662e-55	8.05167e-55	-0.01(-0.14,0.11)	0.859268	0.881006	4
583	TG	TG(50:4) [NL-14:0]	1.51(1.35,1.67)	3.27147e-50	1.14419e-49	1.74(1.57,1.91)	7.52145e-55	2.9613e-54	-0.23(-0.38,-0.08)	0.00361945	0.00639437	4
584	TG	TG(50:4) [NL-18:3]	1.3(1.13,1.46)	1.56148e-39	3.80162e-39	1.29(1.13,1.46)	1.72342e-37	3.9847e-37	0(-0.14,0.15)	0.956391	0.961976	4
585	TG	TG(50:4) [NL-20:4]	2.23(2,2.45)	2.96304e-53	1.22247e-52	2.34(2.1,2.57)	1.01078e-53	3.64621e-53	-0.11(-0.29,0.07)	0.232849	0.283948	4
586	TG	TG(51:1) [NL-17:0]	1.54(1.39,1.69)	4.27715e-54	1.79693e-53	1.66(1.51,1.81)	3.06609e-62	1.66341e-61	-0.12(-0.25,0)	0.054815	0.0773925	4
587	TG	TG(51:2) [NL-15:0]	1.05(0.92,1.17)	8.23525e-41	2.07083e-40	1.18(1.06,1.3)	2.45087e-52	8.40124e-52	-0.14(-0.24,-0.03)	0.0144434	0.0224638	4
588	TG	TG(51:2) [NL-17:0]	1.3(1.16,1.43)	1.35369e-50	4.8077e-50	1.32(1.19,1.45)	1.10128e-54	4.26284e-54	-0.02(-0.14,0.09)	0.672017	0.711244	4
589	TG	TG(51:2) [NL-17:1]	1.3(1.16,1.43)	1.3855e-50	4.89543e-50	1.32(1.19,1.45)	1.12338e-54	4.32409e-54	-0.02(-0.14,0.09)	0.67054	0.710772	4
590	TG	TG(52:1) [NL-18:0]	1.45(1.29,1.6)	3.6118e-50	1.25683e-49	1.55(1.4,1.7)	2.95105e-55	1.18214e-54	-0.1(-0.23,0.02)	0.101841	0.134422	4
591	TG	TG(52:1) [NL-18:1]	1.38(1.23,1.53)	1.61974e-48	5.31429e-48	1.46(1.32,1.61)	1.56973e-52	5.43491e-52	-0.09(-0.21,0.04)	0.167012	0.213887	4
592	TG	TG(52:2) [NL-16:0]	0.68(0.58,0.78)	9.70355e-33	1.9898e-32	0.77(0.68,0.87)	9.3274e-43	2.38906e-42	-0.1(-0.18,-0.01)	0.0329715	0.04813	4
593	TG	TG(52:2) [NL-18:2]	1.01(0.88,1.13)	1.26259e-40	3.16336e-40	1.1(0.98,1.22)	7.35291e-47	2.13762e-46	-0.09(-0.2,0.02)	0.101766	0.134422	4
594	TG	TG(52:3) [NL-16:1]	0.37(0.26,0.48)	1.31983e-10	1.82238e-10	0.39(0.29,0.49)	7.60497e-14	1.12684e-13	-0.01(-0.11,0.08)	0.76797	0.801714	4
595	TG	TG(52:3) [NL-18:2]	0.64(0.55,0.74)	2.30565e-31	4.55184e-31	0.74(0.65,0.82)	2.28679e-43	5.92331e-43	-0.09(-0.18,0)	0.0385443	0.055792	4
596	TG	TG(52:4) [NL-16:1]	0.78(0.65,0.91)	2.44907e-27	4.4878e-27	0.86(0.74,0.98)	5.43936e-35	1.18599e-34	-0.08(-0.2,0.04)	0.167992	0.214578	4
597	TG	TG(52:4) [NL-18:2]	0.99(0.87,1.11)	4.18074e-43	1.07885e-42	1.15(1.03,1.26)	3.25974e-51	1.04463e-50	-0.16(-0.27,-0.04)	0.00700182	0.011681	4
598	TG	TG(52:4) [NL-18:3]	0.93(0.81,1.05)	7.34488e-38	1.71547e-37	1.01(0.89,1.13)	2.341e-42	5.92995e-42	-0.08(-0.19,0.03)	0.166848	0.213887	4
599	TG	TG(52:5) [NL-18:3]	1.14(1,1.28)	2.43776e-41	6.22079e-41	1.22(1.07,1.37)	1.76771e-42	4.49429e-42	-0.08(-0.21,0.05)	0.233258	0.283948	4
600	TG	TG(52:5) [NL-20:4]	1.55(1.38,1.71)	1.47442e-49	4.97978e-49	1.58(1.41,1.75)	4.50431e-49	1.35523e-48	-0.03(-0.16,0.09)	0.633596	0.67998	4
601	TG	TG(52:5) [NL-20:5]	1.43(1.25,1.61)	3.31342e-40	8.18259e-40	1.27(1.1,1.45)	1.0367e-33	2.22519e-33	0.16(-0.01,0.32)	0.0628925	0.0871891	4
602	TG	TG(53:2) [NL-17:1]	0.95(0.82,1.09)	1.06418e-32	2.17572e-32	0.98(0.85,1.11)	2.74278e-37	6.29926e-37	-0.03(-0.15,0.09)	0.651433	0.694222	4
603	TG	TG(53:2) [NL-18:1]	0.83(0.71,0.96)	1.31425e-31	2.64e-31	0.99(0.88,1.1)	1.24901e-44	3.37477e-44	-0.16(-0.26,-0.05)	0.00454206	0.00794284	4
604	TG	TG(54:0) [NL-18:0]	0.18(0.07,0.3)	0.00216654	0.00251304	0.31(0.19,0.43)	5.45958e-07	7.09746e-07	-0.13(-0.23,-0.03)	0.0150757	0.0232896	4
605	TG	TG(54:1) [NL-18:1]	1.12(0.96,1.28)	3.02676e-32	6.11564e-32	1.11(0.95,1.27)	1.68611e-32	3.52039e-32	0.01(-0.13,0.15)	0.88319	0.902845	4
606	TG	TG(54:2) [NL-18:0]	0.85(0.73,0.97)	8.00686e-33	1.64678e-32	0.91(0.8,1.03)	1.29435e-39	3.09656e-39	-0.06(-0.17,0.05)	0.264733	0.315284	4
607	TG	TG(54:2) [NL-20:1]	1.86(1.72,2)	2.33596e-73	2.59593e-72	1.93(1.8,2.06)	1.18143e-83	1.85001e-82	-0.07(-0.18,0.05)	0.235611	0.286307	4
608	TG	TG(54:3) [NL-18:1]	0.32(0.22,0.42)	1.11031e-09	1.51186e-09	0.35(0.26,0.44)	4.20885e-13	6.17e-13	-0.04(-0.13,0.06)	0.444886	0.50086	4
609	TG	TG(54:3) [NL-18:2]	0.52(0.42,0.61)	9.06562e-22	1.52347e-21	0.61(0.52,0.71)	2.9531e-29	5.83004e-29	-0.1(-0.19,0)	0.0441059	0.0635752	4
610	TG	TG(54:4) [NL-18:2]	0.32(0.22,0.42)	3.82782e-10	5.25372e-10	0.37(0.28,0.47)	2.28807e-13	3.36137e-13	-0.05(-0.15,0.04)	0.274481	0.324944	4
611	TG	TG(54:4) [NL-20:3]	1.14(1.02,1.25)	3.18084e-50	1.11816e-49	1.15(1.03,1.26)	1.55486e-53	5.57967e-53	-0.01(-0.11,0.09)	0.82358	0.846935	4
612	TG	TG(54:5) [NL-18:3]	0.6(0.48,0.73)	8.77324e-19	1.3896e-18	0.63(0.5,0.75)	5.98075e-20	1.00261e-19	-0.02(-0.15,0.1)	0.696893	0.735312	4
613	TG	TG(54:5) [NL-20:4]	0.9(0.79,1.01)	8.98907e-42	2.30241e-41	0.94(0.84,1.05)	1.26444e-46	3.63e-46	-0.04(-0.13,0.05)	0.366118	0.423247	4
614	TG	TG(54:6) [NL-18:3]	0.87(0.73,1.02)	9.3994e-27	1.69534e-26	0.95(0.79,1.1)	4.17671e-27	8.03842e-27	-0.07(-0.22,0.07)	0.332913	0.386808	4
615	TG	TG(54:6) [NL-20:4]	1.19(1.07,1.3)	6.44858e-53	2.59829e-52	1.25(1.13,1.37)	3.47064e-56	1.47609e-55	-0.06(-0.17,0.04)	0.237129	0.287644	4
616	TG	TG(54:6) [NL-20:5]	0.7(0.56,0.85)	1.66306e-18	2.61014e-18	0.53(0.39,0.67)	4.64136e-12	6.73242e-12	0.17(0.02,0.32)	0.0225527	0.0338536	4
617	TG	TG(54:6) [NL-22:6]	2.16(1.97,2.34)	6.97849e-66	5.06125e-65	2.49(2.31,2.67)	7.66486e-80	8.2517e-79	-0.34(-0.5,-0.18)	4.28123e-05	0.000110894	4
618	TG	TG(54:7) [NL-20:5]	0.85(0.69,1.01)	2.74983e-22	4.65512e-22	0.7(0.54,0.85)	1.9665e-16	3.03114e-16	0.15(-0.01,0.31)	0.0601839	0.0839406	4
619	TG	TG(54:7) [NL-22:6]	1.76(1.59,1.94)	7.56462e-53	3.03025e-52	2.09(1.91,2.27)	8.07038e-64	4.83521e-63	-0.33(-0.5,-0.16)	0.000156675	0.000343788	4
620	TG	TG(56:6) [NL-20:4]	0.09(0,0.18)	0.0623834	0.0676884	0.02(-0.06,0.1)	0.643044	0.657355	0.07(-0.01,0.15)	0.107665	0.141297	9
621	TG	TG(56:6) [NL-22:5]	0.58(0.47,0.69)	1.3414e-22	2.28768e-22	0.78(0.67,0.88)	5.18028e-37	1.18578e-36	-0.2(-0.3,-0.09)	0.000178959	0.000387746	4
622	TG	TG(56:7) [NL-20:4]	0.64(0.54,0.74)	1.10973e-28	2.08908e-28	0.56(0.46,0.65)	4.58107e-24	8.39456e-24	0.08(-0.01,0.17)	0.0692824	0.0949017	4
623	TG	TG(56:7) [NL-20:5]	0.24(0.1,0.37)	0.00083202	0.000983296	-0.06(-0.19,0.08)	0.407094	0.424339	0.29(0.15,0.44)	7.49561e-05	0.000179947	6
624	TG	TG(56:7) [NL-22:5]	0.96(0.84,1.07)	1.30328e-40	3.25347e-40	1.21(1.1,1.33)	4.54209e-57	2.01903e-56	-0.25(-0.37,-0.14)	3.24638e-05	8.63613e-05	4
625	TG	TG(56:7) [NL-22:6]	1.39(1.24,1.54)	2.47454e-48	7.89333e-48	1.72(1.57,1.87)	8.99076e-65	5.73577e-64	-0.33(-0.48,-0.18)	3.03965e-05	8.14911e-05	4
626	TG	TG(56:8) [NL-20:4]	0.9(0.78,1.02)	7.09005e-36	1.54102e-35	0.78(0.66,0.91)	5.62546e-29	1.10426e-28	0.12(0.01,0.23)	0.031761	0.0465603	4
627	TG	TG(56:8) [NL-20:5]	0.54(0.4,0.69)	3.87812e-12	5.498e-12	0.23(0.08,0.38)	0.00222887	0.00259846	0.31(0.16,0.47)	7.54848e-05	0.000180587	4
628	TG	TG(56:8) [NL-22:6]	1.67(1.5,1.83)	3.41547e-55	1.49889e-54	2.01(1.85,2.17)	5.0232e-70	3.97814e-69	-0.35(-0.51,-0.18)	5.64071e-05	0.000141841	4
629	TG	TG(56:9) [NL-22:6]	1.41(1.25,1.57)	6.84694e-45	1.89459e-44	1.69(1.53,1.85)	2.25797e-56	9.66298e-56	-0.28(-0.45,-0.11)	0.00114108	0.00217184	4
630	TG	TG(58:10) [NL-22:6]	1.27(1.11,1.43)	1.14029e-39	2.78604e-39	1.5(1.35,1.66)	3.86189e-51	1.22619e-50	-0.23(-0.39,-0.06)	0.00873328	0.0143609	4
631	TG	TG(58:8) [NL-22:6]	1.17(1.03,1.31)	2.53192e-40	6.27517e-40	1.38(1.24,1.53)	2.4412e-51	7.89666e-51	-0.21(-0.37,-0.06)	0.00821356	0.0135386	4
632	TG	TG(58:9) [NL-22:6]	1.34(1.19,1.5)	6.09026e-44	1.61392e-43	1.58(1.43,1.74)	7.44758e-55	2.94907e-54	-0.24(-0.41,-0.08)	0.00461535	0.00805057	4
633	TG(O)	TG(O-50:1) [NL-15:0]	0.63(0.51,0.76)	1.06047e-20	1.73968e-20	0.35(0.24,0.46)	1.08509e-09	1.50732e-09	0.28(0.17,0.39)	7.71395e-07	2.88854e-06	4
634	TG(O)	TG(O-50:1) [NL-16:0]	0.66(0.54,0.78)	3.56705e-23	6.15964e-23	0.38(0.27,0.48)	6.45176e-11	9.22253e-11	0.28(0.18,0.39)	3.9718e-07	1.59103e-06	4
635	TG(O)	TG(O-50:1) [NL-18:1]	0.54(0.42,0.66)	9.03096e-16	1.35268e-15	0.26(0.15,0.38)	1.29344e-05	1.62033e-05	0.28(0.16,0.39)	4.97562e-06	1.63248e-05	4
636	TG(O)	TG(O-50:2) [NL-16:1]	0.56(0.46,0.67)	2.28836e-21	3.8269e-21	0.35(0.25,0.44)	1.22355e-11	1.76365e-11	0.22(0.12,0.32)	2.18334e-05	6.06581e-05	4
637	TG(O)	TG(O-50:2) [NL-18:1]	0.54(0.41,0.66)	5.38796e-16	8.10547e-16	0.31(0.18,0.43)	3.08223e-06	3.92543e-06	0.23(0.11,0.36)	0.000334339	0.000693854	4
638	TG(O)	TG(O-50:2) [NL-18:2]	0.68(0.57,0.78)	2.41193e-27	4.43152e-27	0.4(0.3,0.5)	1.79295e-13	2.63962e-13	0.28(0.17,0.38)	6.47861e-07	2.49372e-06	4
639	TG(O)	TG(O-52:0) [NL-16:0]	1.34(1.19,1.5)	3.77868e-44	1.00911e-43	1.37(1.22,1.53)	8.94934e-47	2.57996e-46	-0.03(-0.16,0.09)	0.613269	0.664374	4
640	TG(O)	TG(O-52:1) [NL-16:0]	0.71(0.59,0.83)	8.84456e-27	1.59945e-26	0.52(0.41,0.62)	1.0664e-18	1.72476e-18	0.19(0.09,0.3)	0.000237125	0.000505818	4
641	TG(O)	TG(O-52:1) [NL-18:1]	0.56(0.43,0.68)	1.87567e-16	2.84655e-16	0.33(0.22,0.45)	3.44467e-08	4.64458e-08	0.22(0.11,0.34)	0.00017499	0.000381545	4
642	TG(O)	TG(O-52:2) [NL-16:0]	0.73(0.62,0.84)	3.10236e-30	6.0212e-30	0.44(0.34,0.54)	6.29709e-17	9.83831e-17	0.29(0.19,0.39)	4.78423e-08	2.33783e-07	4
643	TG(O)	TG(O-52:2) [NL-18:1]	0.53(0.42,0.64)	2.16943e-17	3.33647e-17	0.22(0.12,0.33)	2.4039e-05	2.98431e-05	0.31(0.2,0.42)	8.55148e-08	3.92798e-07	4
644	TG(O)	TG(O-54:2) [NL-17:1]	0.96(0.82,1.09)	1.37346e-32	2.79974e-32	0.99(0.86,1.12)	2.17479e-37	5.01147e-37	-0.03(-0.15,0.09)	0.616955	0.667158	4
645	TG(O)	TG(O-54:2) [NL-18:1]	0.83(0.71,0.96)	1.65931e-31	3.3138e-31	0.99(0.87,1.1)	1.49909e-44	4.01895e-44	-0.16(-0.26,-0.05)	0.00469098	0.00814201	4
646	TG(O)	TG(O-54:3) [NL-18:1]	0.46(0.35,0.57)	8.6594e-15	1.27214e-14	0.15(0.06,0.25)	0.00203793	0.00238393	0.3(0.2,0.41)	5.17884e-08	2.51283e-07	4
647	TG(O)	TG(O-54:4) [NL-17:1]	0.78(0.66,0.9)	2.58222e-28	4.82155e-28	0.84(0.72,0.96)	7.98047e-33	1.67129e-32	-0.06(-0.18,0.06)	0.332049	0.386456	4
648	TG(O)	TG(O-54:4) [NL-18:2]	0.75(0.62,0.87)	2.58925e-26	4.64581e-26	0.9(0.78,1.02)	2.15628e-35	4.74658e-35	-0.15(-0.27,-0.03)	0.0117205	0.018693	4
649	TG	TG(48:0) [SIM]	2.01(1.84,2.18)	6.96676e-65	4.61548e-64	2.01(1.84,2.19)	4.09559e-64	2.49723e-63	0(-0.13,0.12)	0.947245	0.95417	4
650	TG	TG(48:1) [SIM]	1.95(1.77,2.13)	3.59253e-59	1.78076e-58	2(1.81,2.18)	1.18823e-59	5.80629e-59	-0.05(-0.19,0.1)	0.534117	0.59548	4
651	TG	TG(48:2) [SIM]	1.88(1.69,2.06)	7.71671e-55	3.30237e-54	1.93(1.74,2.12)	9.62789e-55	3.7691e-54	-0.05(-0.21,0.1)	0.493089	0.55332	4
652	TG	TG(48:3) [SIM]	1.54(1.37,1.72)	6.90512e-45	1.90305e-44	1.61(1.42,1.79)	1.69608e-44	4.51196e-44	-0.06(-0.22,0.09)	0.425497	0.482977	4
653	TG	TG(49:1) [SIM]	1.55(1.39,1.71)	9.00032e-53	3.58452e-52	1.63(1.48,1.78)	8.38785e-59	3.95838e-58	-0.08(-0.2,0.04)	0.204811	0.25518	4
654	TG	TG(50:0) [SIM]	1.73(1.58,1.89)	4.49988e-60	2.40342e-59	1.8(1.64,1.97)	4.52295e-60	2.22594e-59	-0.07(-0.19,0.06)	0.276236	0.325902	4
655	TG	TG(50:1) [SIM]	1.56(1.42,1.69)	1.8497e-64	1.19107e-63	1.6(1.47,1.73)	3.61768e-67	2.4679e-66	-0.04(-0.15,0.06)	0.424603	0.482758	4
656	TG	TG(50:2) [SIM]	1.18(1.06,1.3)	4.27817e-53	1.74418e-52	1.2(1.08,1.31)	6.96845e-57	3.05813e-56	-0.01(-0.12,0.09)	0.775032	0.805806	4
657	TG	TG(50:3) [SIM]	1.31(1.17,1.44)	1.72056e-51	6.27231e-51	1.38(1.24,1.51)	9.11029e-54	3.3488e-53	-0.07(-0.19,0.05)	0.264948	0.315284	4
658	TG	TG(50:4) [SIM]	1.39(1.25,1.54)	1.31506e-49	4.46343e-49	1.49(1.33,1.64)	4.64162e-51	1.46701e-50	-0.09(-0.23,0.04)	0.168688	0.214836	4
659	TG	TG(51:1) [SIM]	1.46(1.31,1.61)	1.18884e-51	4.38026e-51	1.57(1.43,1.72)	2.82005e-59	1.34001e-58	-0.11(-0.24,0.01)	0.0746118	0.101797	4
660	TG	TG(51:2) [SIM]	1.19(1.07,1.32)	1.91242e-48	6.18618e-48	1.26(1.14,1.38)	1.58146e-55	6.5247e-55	-0.07(-0.17,0.04)	0.240327	0.289992	4
661	TG	TG(52:1) [SIM]	1.48(1.33,1.63)	2.42677e-52	9.28913e-52	1.56(1.41,1.71)	4.28841e-56	1.80166e-55	-0.08(-0.21,0.05)	0.206438	0.256743	4
662	TG	TG(52:2) [SIM]	0.66(0.57,0.76)	1.80262e-32	3.65295e-32	0.73(0.64,0.81)	5.17023e-41	1.2768e-40	-0.06(-0.15,0.03)	0.174647	0.221981	4
663	TG	TG(52:3) [SIM]	0.61(0.52,0.7)	1.19983e-31	2.4172e-31	0.7(0.62,0.78)	7.73558e-44	2.02655e-43	-0.08(-0.17,0)	0.0461343	0.0663602	4
664	TG	TG(52:4) [SIM]	1.03(0.91,1.14)	1.73873e-47	5.27747e-47	1.13(1.02,1.25)	2.51673e-52	8.55464e-52	-0.11(-0.22,0)	0.056129	0.0789243	4
665	TG	TG(52:5) [SIM]	1.18(1.05,1.31)	4.3782e-48	1.37117e-47	1.26(1.13,1.4)	3.98701e-49	1.20485e-48	-0.08(-0.21,0.04)	0.201132	0.25148	4
666	TG	TG(53:2) [SIM]	0.9(0.78,1.02)	2.67913e-36	5.95459e-36	1.03(0.92,1.14)	2.34125e-49	7.13769e-49	-0.13(-0.24,-0.02)	0.0156946	0.0241375	4
667	TG	TG(54:0) [SIM]	0.62(0.51,0.73)	1.05643e-22	1.81517e-22	0.65(0.53,0.76)	5.06543e-25	9.43265e-25	-0.02(-0.12,0.07)	0.593726	0.647275	4
668	TG	TG(54:1) [SIM]	1.28(1.1,1.46)	4.0764e-34	8.56292e-34	1.22(1.07,1.37)	1.09157e-39	2.62969e-39	0.06(-0.09,0.21)	0.416559	0.475969	4
669	TG	TG(54:2) [SIM]	1.05(0.93,1.17)	3.80579e-46	1.09258e-45	1.11(1,1.22)	2.52045e-52	8.55464e-52	-0.06(-0.16,0.05)	0.294239	0.34478	4
670	TG	TG(54:3) [SIM]	0.45(0.35,0.54)	1.05836e-18	1.66867e-18	0.47(0.38,0.56)	1.21894e-21	2.12083e-21	-0.03(-0.12,0.06)	0.542718	0.603117	4
671	TG	TG(54:4) [SIM]	0.46(0.37,0.55)	6.85123e-20	1.1081e-19	0.49(0.41,0.58)	3.44937e-23	6.2215e-23	-0.04(-0.13,0.05)	0.43669	0.494055	4
672	TG	TG(54:5) [SIM]	0.81(0.7,0.92)	4.019e-37	9.23029e-37	0.88(0.77,0.99)	6.98456e-41	1.7187e-40	-0.07(-0.17,0.04)	0.20861	0.258048	4
673	TG	TG(54:6) [SIM]	1.16(1.05,1.28)	4.69498e-52	1.75807e-51	1.24(1.11,1.36)	9.52878e-54	3.47372e-53	-0.07(-0.19,0.05)	0.23174	0.283101	4
674	TG	TG(54:7) [SIM]	1.22(1.09,1.36)	6.43681e-46	1.83263e-45	1.28(1.13,1.42)	2.16821e-46	6.17313e-46	-0.05(-0.19,0.08)	0.438602	0.495404	4
675	TG	TG(56:6) [SIM]	0.56(0.47,0.65)	6.89654e-26	1.23101e-25	0.64(0.55,0.73)	3.29848e-35	7.21478e-35	-0.08(-0.17,0.02)	0.0986652	0.13149	4
676	TG	TG(56:7) [SIM]	1.05(0.93,1.16)	6.92468e-46	1.96342e-45	1.19(1.08,1.31)	2.07441e-57	9.40306e-57	-0.15(-0.27,-0.03)	0.01476	0.0229046	4
677	TG	TG(56:8) [SIM]	1.35(1.22,1.49)	5.56756e-52	2.06239e-51	1.5(1.37,1.64)	1.1533e-60	5.84283e-60	-0.15(-0.29,-0.01)	0.0384438	0.0557637	4
678	TG	TG(56:9) [SIM]	0.73(0.63,0.84)	2.80978e-31	5.53126e-31	0.71(0.61,0.81)	2.50877e-32	5.22219e-32	0.03(-0.08,0.13)	0.620404	0.668949	4
679	TG	TG(58:10) [SIM]	0.71(0.61,0.8)	5.11545e-36	1.1189e-35	0.8(0.71,0.89)	5.08838e-46	1.43684e-45	-0.09(-0.18,0)	0.0495578	0.0708409	4
680	TG	TG(58:8) [SIM]	1.34(1.2,1.48)	1.01817e-49	3.47287e-49	1.41(1.27,1.55)	2.67215e-54	1.0006e-53	-0.07(-0.18,0.05)	0.23817	0.288044	4
681	TG	TG(58:9) [SIM]	0.56(0.46,0.66)	1.37947e-24	2.41846e-24	0.64(0.55,0.74)	7.95717e-34	1.71328e-33	-0.09(-0.18,0)	0.0566526	0.0794982	4
682	TG(O)	TG(O-50:2) [SIM]	0.65(0.55,0.75)	5.12488e-29	9.75426e-29	0.4(0.3,0.49)	3.50543e-15	5.29659e-15	0.25(0.16,0.35)	2.34323e-07	9.84443e-07	4
683	TG(O)	TG(O-50:3) [SIM]	1.36(1.22,1.5)	6.78242e-51	2.4339e-50	1.45(1.31,1.59)	3.28197e-54	1.22231e-53	-0.09(-0.21,0.03)	0.155717	0.201293	4
684	TG(O)	TG(O-52:1) [SIM]	1.46(1.31,1.61)	1.23189e-51	4.51473e-51	1.57(1.43,1.72)	2.65865e-59	1.27209e-58	-0.11(-0.24,0.01)	0.0733028	0.10021	4
685	TG(O)	TG(O-52:2) [SIM]	1.19(1.06,1.32)	3.03325e-48	9.58674e-48	1.26(1.13,1.38)	1.8726e-55	7.67988e-55	-0.07(-0.18,0.04)	0.222595	0.273383	4
686	TG(O)	TG(O-54:2) [SIM]	0.9(0.78,1.02)	3.58775e-36	7.90963e-36	1.03(0.92,1.14)	3.19613e-49	9.70102e-49	-0.13(-0.24,-0.02)	0.0160797	0.0246198	4
687	TG(O)	TG(O-54:3) [SIM]	0.19(0.14,0.25)	4.09474e-10	5.6089e-10	0.13(0.07,0.18)	2.03739e-06	2.60922e-06	0.07(0.01,0.13)	0.0149007	0.023071	4
688	TG(O)	TG(O-54:4) [SIM]	0.79(0.69,0.89)	3.02829e-39	7.34681e-39	0.68(0.58,0.77)	2.27881e-33	4.86098e-33	0.11(0.03,0.19)	0.00937982	0.0153144	4
689	Ubiquinone	Ubiquinone	0.67(0.6,0.74)	8.27027e-51	2.95244e-50	0.54(0.48,0.6)	5.85587e-48	1.71689e-47	0.13(0.06,0.19)	0.000151073	0.000335772	4
