# Supplementary material for: Plasma lipidomic profiling reveals metabolic adaptations to pregnancy and signatures of cardiometabolic risk: a preconception and longitudinal cohort study
Source: BMC Med. 2023 Feb 13;21:53. doi: 10.1186/s12916-023-02740-x (PMC9926745; doi:10.1186/s12916-023-02740-x)
Supplement: Supplementary file 3 — Additional file 3: Table S2. A. The association results of plasma lipid changes against body weight changes. B. The association results of multivariate linear regression analysis for changes in lipid profile against body weight changes. [file 12916_2023_2740_MOESM3_ESM.xlsx]

## Sheet: TableS2A
Table S2A The association results of plasma lipid changes against body weight changes (β - standardized effect size)
Studies		log2FC (Pregnancy/Preconception) vs. Gestational Weight Gain (n=261)						log2FC(Pregnancy/Postpartum) vs. Weight Loss (n=253)						log2FC(Postpartum/Preconception) vs. Postpartum Weight Retention (n=253)						Intersection label of significant lipid species in GWG, WL and PWR based on p-value (BH)
Covariates		adjusted for ethnicity, age, education, parity and ppBMI						adjusted for ethnicity, age, education, parity and ppBMI						adjusted for ethnicity, age, education, parity and ppBMI
Variables		ppBMI (covariate)			Gestational Weight Gain (GWG)			ppBMI (covariate)			Weight Loss (WL)			ppBMI (covariate)			Postpartum Weight Retention (PWR)
Index	Lipid	β(95%CI)	p-value	p-value (BH)	β(95%CI)	p-value	p-value (BH)	β(95%CI)	p-value	p-value (BH)	β(95%CI)	p-value	p-value (BH)	β(95%CI)	p-value	p-value (BH)	β(95%CI)	p-value	p-value (BH)
1	AC(12:0)	0.13(0,0.26)	0.0551486	0.155727	0.03(-0.1,0.15)	0.681333	0.805211	0.16(0.02,0.29)	0.0208856	0.0730466	-0.09(-0.22,0.03)	0.151654	0.337876	0.02(-0.11,0.15)	0.731874	0.971715	0.14(0.02,0.27)	0.0222518	0.0603093	Not significant
2	AC(13:0)	0.02(-0.12,0.15)	0.807595	0.889554	-0.05(-0.18,0.07)	0.393946	0.549451	0.05(-0.08,0.19)	0.415788	0.645221	-0.12(-0.25,0)	0.0566911	0.159429	-0.02(-0.15,0.11)	0.771274	0.991432	-0.01(-0.13,0.11)	0.859909	0.901792	Not significant
3	AC(14:0)	0.13(0,0.27)	0.0487924	0.141848	0.03(-0.09,0.16)	0.610444	0.745737	0.12(-0.02,0.25)	0.0904375	0.224142	-0.1(-0.22,0.03)	0.139248	0.316639	0.05(-0.09,0.18)	0.495396	0.937437	0.08(-0.04,0.21)	0.181303	0.291183	Not significant
4	AC(14:1)	0.18(0.05,0.32)	0.00598841	0.0340993	0.01(-0.12,0.13)	0.932624	0.961943	0.18(0.05,0.31)	0.00784242	0.0333545	-0.11(-0.23,0.02)	0.0860435	0.220387	0.06(-0.07,0.19)	0.361144	0.916422	0.12(0,0.24)	0.0538675	0.120502	Not significant
5	AC(14:2)	0.16(0.03,0.29)	0.0181386	0.0766717	0.03(-0.09,0.16)	0.578973	0.721798	0.19(0.06,0.32)	0.0054745	0.025643	-0.04(-0.17,0.08)	0.497849	0.73171	0.03(-0.1,0.16)	0.643881	0.963512	0.17(0.05,0.3)	0.00474801	0.0211019	PWR only
6	AC(15:0) (a)	0.1(-0.03,0.23)	0.145625	0.312866	-0.05(-0.17,0.08)	0.450571	0.606335	0.08(-0.05,0.22)	0.222228	0.425319	-0.09(-0.22,0.04)	0.165346	0.356995	0.04(-0.09,0.18)	0.543777	0.941362	0.09(-0.04,0.21)	0.184413	0.294122	Not significant
7	AC(15:0) (b)	-0.01(-0.14,0.13)	0.920491	0.966797	-0.08(-0.2,0.05)	0.230483	0.397013	0(-0.14,0.13)	0.957626	0.983315	-0.06(-0.19,0.07)	0.372009	0.613191	0.01(-0.12,0.15)	0.869941	0.992523	-0.02(-0.15,0.11)	0.76306	0.835848	Not significant
8	AC(16:0)	0.05(-0.08,0.18)	0.460656	0.65307	0(-0.13,0.13)	0.989714	0.991153	0.03(-0.11,0.16)	0.708512	0.863806	-0.08(-0.21,0.05)	0.216218	0.42932	0.04(-0.1,0.17)	0.595779	0.948577	0(-0.13,0.13)	0.994442	0.997337	Not significant
9	AC(16:1)	0.17(0.04,0.31)	0.0102574	0.0512126	0.01(-0.11,0.14)	0.843905	0.904625	0.16(0.03,0.3)	0.0160392	0.06006	-0.06(-0.19,0.07)	0.35556	0.597416	0.06(-0.07,0.19)	0.365773	0.916422	0.13(0.01,0.25)	0.0403615	0.0982653	Not significant
10	AC(17:0) (a)	-0.05(-0.18,0.08)	0.447036	0.644468	-0.18(-0.3,-0.06)	0.00467229	0.0222014	0.02(-0.12,0.15)	0.8201	0.923238	-0.1(-0.22,0.03)	0.142052	0.321953	-0.07(-0.2,0.07)	0.312591	0.904157	-0.14(-0.27,-0.01)	0.0326007	0.0835013	GWG only
11	AC(17:0) (b)	-0.05(-0.19,0.08)	0.431115	0.636181	-0.1(-0.23,0.02)	0.101517	0.222755	-0.01(-0.14,0.13)	0.913192	0.962063	-0.01(-0.14,0.12)	0.853374	0.930978	-0.06(-0.19,0.08)	0.410838	0.925775	-0.11(-0.24,0.02)	0.0908458	0.176816	Not significant
12	AC(18:0)	0.02(-0.11,0.16)	0.732857	0.854448	-0.08(-0.2,0.04)	0.209786	0.370894	0.06(-0.07,0.19)	0.354375	0.578588	-0.07(-0.2,0.05)	0.243027	0.466422	-0.04(-0.18,0.09)	0.51838	0.937437	-0.04(-0.17,0.09)	0.51726	0.620892	Not significant
13	AC(18:1)	0.13(0,0.27)	0.0517792	0.147421	-0.04(-0.17,0.08)	0.486359	0.643189	0.1(-0.03,0.23)	0.143933	0.314824	-0.08(-0.2,0.05)	0.230998	0.450871	0.09(-0.04,0.22)	0.196577	0.904157	0.08(-0.05,0.2)	0.225856	0.34126	Not significant
14	AC(18:2)	0.06(-0.07,0.2)	0.359811	0.57122	0(-0.12,0.13)	0.951658	0.972837	0.05(-0.08,0.19)	0.450584	0.683816	0(-0.13,0.13)	0.979701	0.990898	0.05(-0.08,0.18)	0.443345	0.927571	0.13(0.01,0.25)	0.0406373	0.0984251	Not significant
15	CE(14:0)	-0.19(-0.32,-0.06)	0.00374998	0.026303	0.2(0.08,0.32)	0.00152309	0.00916864	-0.3(-0.43,-0.17)	5.85024e-06	0.000226384	0.1(-0.02,0.22)	0.0931905	0.235195	0.07(-0.06,0.21)	0.280595	0.904157	-0.05(-0.17,0.08)	0.451325	0.556285	GWG only
16	CE(15:0)	-0.04(-0.17,0.1)	0.60201	0.75968	0.11(-0.01,0.24)	0.069483	0.169765	-0.13(-0.27,0)	0.0543071	0.152725	-0.02(-0.15,0.1)	0.711369	0.868713	0.04(-0.09,0.18)	0.513572	0.937437	-0.07(-0.2,0.06)	0.292989	0.411978	Not significant
17	CE(16:0)	-0.12(-0.25,0.02)	0.0832556	0.207087	-0.02(-0.15,0.1)	0.702002	0.819795	0.08(-0.05,0.21)	0.230532	0.436364	0.06(-0.07,0.19)	0.346024	0.590125	-0.24(-0.38,-0.11)	0.000364935	0.25144	-0.14(-0.27,-0.02)	0.0246557	0.0653377	Not significant
18	CE(16:1)	-0.19(-0.31,-0.06)	0.00372683	0.026303	0.26(0.15,0.38)	1.34065e-05	0.000577318	-0.25(-0.38,-0.12)	0.000130049	0.00131513	0.17(0.05,0.29)	0.00686875	0.034294	0.03(-0.1,0.16)	0.674265	0.96551	0.06(-0.06,0.19)	0.321212	0.43566	GWG & WL
19	CE(16:2)	-0.1(-0.23,0.04)	0.149504	0.319901	0.17(0.04,0.29)	0.00823148	0.0331666	-0.15(-0.29,-0.02)	0.0239047	0.0803432	0.02(-0.11,0.15)	0.741189	0.879125	0.01(-0.13,0.15)	0.886231	0.992523	-0.11(-0.24,0.02)	0.0975108	0.184574	GWG only
20	CE(17:0)	-0.16(-0.29,-0.03)	0.0179532	0.0763564	-0.02(-0.14,0.11)	0.809749	0.885452	-0.05(-0.19,0.08)	0.428702	0.660795	0.01(-0.11,0.14)	0.838914	0.927787	-0.13(-0.26,0.01)	0.0669107	0.904157	-0.13(-0.25,0)	0.0457454	0.106658	Not significant
21	CE(17:1)	-0.11(-0.24,0.02)	0.0989541	0.237559	0.2(0.07,0.32)	0.00171954	0.00995602	-0.2(-0.33,-0.07)	0.00332285	0.017594	0.07(-0.05,0.2)	0.242855	0.466422	0.05(-0.08,0.19)	0.43944	0.927571	0.03(-0.09,0.16)	0.609094	0.702441	GWG only
22	CE(18:0)	-0.2(-0.33,-0.07)	0.00270879	0.0227604	0.06(-0.06,0.18)	0.335643	0.49985	-0.15(-0.28,-0.02)	0.0212531	0.0735847	0.06(-0.06,0.18)	0.328267	0.572597	-0.07(-0.21,0.06)	0.285183	0.904157	-0.03(-0.15,0.1)	0.664037	0.753742	Not significant
23	CE(18:1)	-0.1(-0.23,0.03)	0.127565	0.280807	0.2(0.07,0.32)	0.00181596	0.0101724	-0.21(-0.34,-0.07)	0.00265806	0.0147694	0.04(-0.08,0.17)	0.495115	0.731124	0.05(-0.08,0.19)	0.446829	0.927571	-0.07(-0.2,0.06)	0.271745	0.390068	GWG only
24	CE(18:2)	-0.07(-0.2,0.06)	0.309834	0.524511	0.24(0.12,0.36)	0.000160344	0.00213599	-0.12(-0.26,0.01)	0.078455	0.2017	0.07(-0.06,0.2)	0.294327	0.539339	-0.01(-0.14,0.13)	0.920056	0.992523	0(-0.13,0.13)	0.992661	0.997002	GWG only
25	CE(18:3)	-0.15(-0.28,-0.02)	0.0239891	0.08777	0.22(0.1,0.34)	0.000400256	0.00362864	-0.24(-0.37,-0.11)	0.000300191	0.00249195	0.08(-0.04,0.21)	0.180784	0.379757	0.02(-0.12,0.15)	0.815816	0.992523	-0.13(-0.26,0)	0.0424531	0.10187	GWG only
26	CE(20:0)	-0.19(-0.32,-0.05)	0.00596876	0.0340993	0.08(-0.04,0.2)	0.197115	0.357531	-0.16(-0.29,-0.03)	0.0167097	0.0618568	0.04(-0.09,0.16)	0.580463	0.800052	-0.07(-0.2,0.06)	0.30951	0.904157	-0.09(-0.21,0.04)	0.167802	0.277256	Not significant
27	CE(20:1)	0.01(-0.12,0.15)	0.835429	0.91222	0.12(0,0.25)	0.0515346	0.138751	-0.05(-0.18,0.09)	0.478568	0.713708	-0.09(-0.21,0.04)	0.175785	0.372665	0.04(-0.1,0.18)	0.585508	0.948577	-0.06(-0.19,0.07)	0.389561	0.497974	Not significant
28	CE(20:2)	-0.15(-0.28,-0.02)	0.028355	0.0967157	0.21(0.09,0.34)	0.000631188	0.00511634	-0.28(-0.41,-0.15)	3.22346e-05	0.000472546	0.12(0,0.25)	0.0507066	0.147413	0.08(-0.06,0.21)	0.254846	0.904157	-0.06(-0.19,0.07)	0.372748	0.483189	GWG only
29	CE(20:3)	-0.12(-0.24,0.01)	0.0655781	0.175811	0.37(0.26,0.49)	1.07369e-09	7.39769e-07	-0.21(-0.34,-0.08)	0.00124083	0.00848563	0.22(0.1,0.34)	0.000370763	0.00481992	0.04(-0.09,0.18)	0.539702	0.939027	0.07(-0.06,0.2)	0.270712	0.390061	GWG & WL
30	CE(20:4)	0.18(0.04,0.31)	0.00940158	0.048341	0.08(-0.04,0.21)	0.194854	0.356112	0.13(0,0.26)	0.0585052	0.159961	-0.12(-0.24,0)	0.0577008	0.161435	0.06(-0.08,0.19)	0.391232	0.922417	-0.11(-0.24,0.01)	0.076339	0.156286	Not significant
31	CE(20:5)	0.11(-0.02,0.24)	0.101255	0.241399	0.08(-0.05,0.2)	0.236766	0.404793	0.09(-0.04,0.22)	0.186052	0.368159	-0.14(-0.26,-0.01)	0.0307956	0.0977794	-0.01(-0.14,0.13)	0.941216	0.992523	-0.14(-0.27,-0.01)	0.0314235	0.0813941	Not significant
32	CE(22:0)	-0.19(-0.32,-0.06)	0.00437276	0.0295376	0.14(0.01,0.26)	0.0280333	0.088196	-0.09(-0.23,0.04)	0.169393	0.350486	0.11(-0.02,0.23)	0.0912727	0.231762	-0.14(-0.27,0)	0.0426932	0.827965	-0.08(-0.21,0.04)	0.195266	0.306932	Not significant
33	CE(22:1)	-0.03(-0.16,0.1)	0.663028	0.813573	0.06(-0.07,0.18)	0.370488	0.53006	-0.03(-0.16,0.1)	0.642974	0.823177	-0.11(-0.23,0.02)	0.0965428	0.241007	0(-0.14,0.14)	0.994273	0.998621	-0.08(-0.21,0.05)	0.235584	0.349822	Not significant
34	CE(22:4)	0.1(-0.03,0.23)	0.145762	0.312866	0.14(0.02,0.26)	0.0251971	0.0818906	-0.05(-0.19,0.08)	0.439129	0.672356	-0.01(-0.14,0.12)	0.870588	0.93578	0.11(-0.02,0.24)	0.109172	0.904157	-0.12(-0.25,0)	0.0574471	0.124079	Not significant
35	CE(22:5) (n3)	0.01(-0.12,0.14)	0.847084	0.918187	0.19(0.07,0.31)	0.00187347	0.0103265	-0.03(-0.17,0.1)	0.613525	0.797583	0.06(-0.07,0.18)	0.352231	0.593367	0.01(-0.12,0.15)	0.84313	0.992523	0.06(-0.07,0.19)	0.371918	0.483189	GWG only
36	CE(22:5) (n6)	-0.03(-0.15,0.1)	0.671406	0.818758	0.15(0.04,0.27)	0.0106089	0.0408353	-0.09(-0.22,0.04)	0.159331	0.338824	-0.01(-0.13,0.11)	0.855358	0.93103	0.04(-0.1,0.17)	0.586454	0.948577	-0.11(-0.24,0.02)	0.100502	0.18715	GWG only
37	CE(22:6)	0.02(-0.11,0.15)	0.744085	0.854448	0.17(0.04,0.29)	0.00819467	0.0331666	-0.02(-0.15,0.11)	0.756097	0.890514	0.03(-0.1,0.15)	0.664644	0.842475	0.04(-0.1,0.17)	0.599493	0.948577	0.07(-0.06,0.2)	0.299741	0.418009	GWG only
38	CE(24:0)	-0.19(-0.32,-0.05)	0.0058717	0.0340993	0.14(0.02,0.27)	0.0215642	0.0739138	-0.08(-0.21,0.06)	0.262113	0.476507	0.11(-0.01,0.24)	0.0802467	0.207452	-0.14(-0.27,-0.01)	0.0413045	0.827965	-0.11(-0.24,0.02)	0.0885861	0.173362	Not significant
39	CE(24:1)	-0.08(-0.21,0.06)	0.263693	0.462302	0.09(-0.03,0.22)	0.145747	0.288562	-0.09(-0.22,0.04)	0.171328	0.351587	-0.07(-0.19,0.06)	0.298083	0.54333	-0.02(-0.16,0.11)	0.764235	0.990543	-0.15(-0.28,-0.03)	0.0173937	0.0499344	PWR only
40	CE(24:4)	0.11(-0.02,0.24)	0.0845703	0.208849	0.11(-0.02,0.23)	0.0867423	0.199884	0.01(-0.12,0.15)	0.836155	0.930582	0(-0.13,0.13)	0.971911	0.989338	0.07(-0.06,0.2)	0.298366	0.904157	-0.11(-0.24,0.01)	0.0813631	0.163668	Not significant
41	CE(24:5)	-0.06(-0.19,0.07)	0.37435	0.580918	0.18(0.06,0.3)	0.0045549	0.0219464	-0.1(-0.23,0.03)	0.121684	0.277618	0.08(-0.05,0.2)	0.226358	0.445388	0.01(-0.13,0.14)	0.914975	0.992523	-0.04(-0.16,0.09)	0.573642	0.674407	GWG only
42	CE(24:6)	-0.06(-0.19,0.07)	0.362199	0.57369	0.26(0.14,0.39)	2.46833e-05	0.000779091	-0.06(-0.19,0.08)	0.408956	0.637786	0(-0.12,0.13)	0.969419	0.989338	-0.05(-0.19,0.08)	0.444272	0.927571	-0.03(-0.16,0.09)	0.600695	0.696766	GWG only
43	Cer(d16:1/16:0)	-0.09(-0.22,0.04)	0.175209	0.355056	0.21(0.09,0.33)	0.00086166	0.00618421	-0.03(-0.16,0.11)	0.685269	0.847561	0.03(-0.09,0.16)	0.593654	0.811563	-0.08(-0.21,0.05)	0.215942	0.904157	0.11(-0.01,0.23)	0.0831401	0.165428	GWG only
44	Cer(d16:1/18:0)	-0.07(-0.2,0.06)	0.302432	0.520579	0.16(0.04,0.28)	0.0119503	0.0452403	-0.03(-0.16,0.1)	0.660159	0.831534	0.1(-0.02,0.23)	0.104248	0.254196	-0.03(-0.16,0.09)	0.599461	0.948577	0.22(0.1,0.34)	0.000381466	0.0052566	GWG & PWR
45	Cer(d16:1/20:0)	-0.07(-0.2,0.06)	0.268038	0.468726	0.17(0.05,0.3)	0.00594437	0.0264237	-0.04(-0.18,0.09)	0.506495	0.728684	0.08(-0.04,0.21)	0.194446	0.400124	-0.07(-0.2,0.06)	0.31757	0.904157	0.07(-0.05,0.2)	0.232955	0.346666	GWG only
46	Cer(d16:1/22:0)	-0.22(-0.35,-0.09)	0.000933262	0.0123657	0.2(0.08,0.32)	0.0010482	0.00729508	-0.1(-0.23,0.02)	0.111156	0.261387	0.11(-0.02,0.23)	0.0914937	0.231762	-0.13(-0.26,0.01)	0.0598913	0.904157	0.05(-0.07,0.18)	0.419209	0.527071	GWG only
47	Cer(d16:1/23:0)	-0.18(-0.31,-0.05)	0.00853596	0.0445551	0.16(0.03,0.28)	0.0127058	0.0468145	-0.11(-0.23,0.02)	0.103653	0.24884	0.08(-0.04,0.21)	0.169559	0.362815	-0.08(-0.22,0.05)	0.209014	0.904157	0(-0.12,0.13)	0.964213	0.981303	GWG only
48	Cer(d16:1/24:0)	-0.25(-0.38,-0.12)	0.000180768	0.00479036	0.18(0.05,0.3)	0.0046066	0.0220413	-0.09(-0.21,0.04)	0.191945	0.375711	0.08(-0.04,0.21)	0.177027	0.373002	-0.17(-0.3,-0.04)	0.0117629	0.555671	0(-0.12,0.13)	0.941353	0.963733	GWG only
49	Cer(d16:1/24:1)	-0.06(-0.2,0.07)	0.341448	0.553547	0.06(-0.06,0.19)	0.336971	0.500373	-0.05(-0.18,0.09)	0.495966	0.725521	0.05(-0.08,0.17)	0.477694	0.7202	-0.01(-0.15,0.12)	0.856483	0.992523	0(-0.13,0.13)	0.999915	0.999915	Not significant
50	Cer(d17:1/16:0)	-0.02(-0.16,0.11)	0.740192	0.854448	0.13(0,0.25)	0.0477018	0.131994	-0.01(-0.15,0.12)	0.866599	0.941024	0.05(-0.08,0.18)	0.473091	0.717973	-0.04(-0.18,0.09)	0.517552	0.937437	0.01(-0.11,0.14)	0.854123	0.899839	Not significant
51	Cer(d17:1/18:0)	-0.03(-0.16,0.1)	0.678708	0.820465	0.08(-0.04,0.2)	0.204586	0.367083	-0.03(-0.16,0.11)	0.714615	0.863806	0.06(-0.07,0.19)	0.340163	0.583251	-0.03(-0.16,0.1)	0.661436	0.963656	0.03(-0.1,0.15)	0.656969	0.74695	Not significant
52	Cer(d17:1/22:0)	-0.19(-0.32,-0.05)	0.00571924	0.0340993	0.05(-0.07,0.18)	0.391786	0.548761	-0.06(-0.19,0.08)	0.392637	0.620474	-0.02(-0.15,0.1)	0.725878	0.872576	-0.13(-0.27,0)	0.0510093	0.857204	0(-0.12,0.13)	0.984777	0.991754	Not significant
53	Cer(d17:1/23:0)	-0.14(-0.27,-0.01)	0.0341781	0.109529	0.08(-0.04,0.21)	0.185145	0.34333	-0.07(-0.19,0.06)	0.295035	0.512037	0.03(-0.09,0.15)	0.596912	0.814401	-0.08(-0.21,0.05)	0.235917	0.904157	-0.02(-0.15,0.1)	0.741617	0.821501	Not significant
54	Cer(d17:1/24:0)	-0.19(-0.32,-0.06)	0.00441759	0.0295507	0.06(-0.06,0.18)	0.327415	0.494746	-0.07(-0.2,0.06)	0.289835	0.504284	-0.01(-0.13,0.11)	0.850429	0.930978	-0.11(-0.25,0.02)	0.0974484	0.904157	-0.07(-0.2,0.05)	0.259539	0.37806	Not significant
55	Cer(d17:1/24:1)	0(-0.13,0.13)	0.984767	0.9978	-0.04(-0.16,0.08)	0.532922	0.681231	-0.02(-0.15,0.11)	0.778536	0.90305	-0.06(-0.19,0.06)	0.331222	0.573927	0.01(-0.12,0.15)	0.859617	0.992523	-0.07(-0.2,0.05)	0.241524	0.357871	Not significant
56	Cer(d18:1/14:0)	-0.16(-0.3,-0.03)	0.0151878	0.0679508	0.11(-0.01,0.24)	0.0793166	0.187155	-0.13(-0.26,0)	0.0567653	0.158365	0.09(-0.03,0.22)	0.154633	0.339307	-0.09(-0.22,0.04)	0.190905	0.904157	-0.09(-0.21,0.03)	0.152398	0.25799	Not significant
57	Cer(d18:1/16:0)	0(-0.13,0.14)	0.988476	0.998622	0.07(-0.06,0.19)	0.299772	0.472638	-0.02(-0.15,0.12)	0.815969	0.923238	0.01(-0.12,0.14)	0.915304	0.956972	0(-0.14,0.13)	0.982192	0.996658	-0.04(-0.17,0.09)	0.545868	0.648453	Not significant
58	Cer(d18:1/18:0)	0.03(-0.11,0.16)	0.687809	0.824496	0.01(-0.11,0.14)	0.831202	0.897646	0(-0.13,0.14)	0.985925	0.994586	0.01(-0.12,0.14)	0.849692	0.930978	0.04(-0.09,0.17)	0.518007	0.937437	0.15(0.03,0.28)	0.0160906	0.0475802	PWR only
59	Cer(d18:1/20:0)	-0.06(-0.2,0.07)	0.373639	0.580918	-0.02(-0.14,0.11)	0.794965	0.877119	-0.03(-0.16,0.11)	0.667842	0.838148	-0.01(-0.14,0.12)	0.875454	0.936628	-0.04(-0.17,0.09)	0.542009	0.940666	0.03(-0.09,0.16)	0.601938	0.697034	Not significant
60	Cer(d18:1/21:0)	-0.02(-0.15,0.12)	0.787318	0.878004	0.02(-0.1,0.15)	0.736605	0.844461	-0.02(-0.15,0.11)	0.768999	0.900592	0.01(-0.11,0.14)	0.865194	0.934355	0(-0.13,0.13)	0.987801	0.997783	0.08(-0.04,0.21)	0.184315	0.294122	Not significant
61	Cer(d18:1/22:0)	-0.11(-0.24,0.02)	0.103843	0.245313	0.13(0.01,0.26)	0.0361409	0.108265	-0.05(-0.18,0.08)	0.480095	0.71444	0(-0.13,0.12)	0.972946	0.989338	-0.09(-0.23,0.04)	0.186369	0.904157	-0.02(-0.14,0.11)	0.809078	0.869664	Not significant
62	Cer(d18:1/23:0)	-0.06(-0.2,0.07)	0.351323	0.563458	0.11(-0.02,0.23)	0.0873135	0.20053	-0.03(-0.16,0.1)	0.653628	0.827386	-0.03(-0.15,0.09)	0.589972	0.809664	-0.05(-0.18,0.09)	0.484738	0.937437	-0.02(-0.15,0.1)	0.723556	0.805559	Not significant
63	Cer(d18:1/24:0)	-0.23(-0.36,-0.1)	0.000467398	0.00829067	0.12(0,0.24)	0.0506617	0.138516	-0.07(-0.2,0.06)	0.279656	0.490288	-0.01(-0.13,0.12)	0.934666	0.968398	-0.15(-0.28,-0.02)	0.0292685	0.827965	-0.03(-0.16,0.09)	0.610685	0.702441	Not significant
64	Cer(d18:1/24:1)	0.04(-0.09,0.17)	0.548565	0.726193	-0.07(-0.2,0.05)	0.246869	0.418315	0.01(-0.12,0.14)	0.8663	0.941024	-0.06(-0.19,0.06)	0.331528	0.573927	0.05(-0.09,0.18)	0.483892	0.937437	0(-0.13,0.12)	0.957882	0.977749	Not significant
65	Cer(d18:1/26:0)	-0.12(-0.25,0.01)	0.0727156	0.189777	0.05(-0.08,0.17)	0.453198	0.608682	-0.04(-0.17,0.09)	0.546023	0.759464	-0.13(-0.25,-0.01)	0.0388161	0.117735	-0.1(-0.24,0.03)	0.130185	0.904157	-0.12(-0.25,0)	0.055313	0.121759	Not significant
66	Cer(d18:2/16:0)	0.05(-0.09,0.18)	0.509179	0.687891	0.14(0.02,0.27)	0.0272771	0.0862106	0.04(-0.09,0.18)	0.539977	0.756187	0.09(-0.03,0.22)	0.153251	0.338429	-0.01(-0.15,0.12)	0.830022	0.992523	0.08(-0.04,0.21)	0.179985	0.289742	Not significant
67	Cer(d18:2/18:0)	0.09(-0.04,0.23)	0.173491	0.354704	0.04(-0.09,0.16)	0.570786	0.716342	0.04(-0.09,0.17)	0.547556	0.759464	0.07(-0.06,0.19)	0.297059	0.5429	0.07(-0.06,0.2)	0.291682	0.904157	0.16(0.04,0.29)	0.00806715	0.0289493	PWR only
68	Cer(d18:2/20:0)	0.04(-0.09,0.18)	0.524973	0.705081	0.01(-0.12,0.13)	0.914517	0.946099	0(-0.13,0.14)	0.96213	0.983559	0.04(-0.09,0.16)	0.568892	0.791852	0.02(-0.11,0.15)	0.780481	0.992523	0.02(-0.1,0.14)	0.749778	0.828527	Not significant
69	Cer(d18:2/22:0)	0(-0.13,0.14)	0.949525	0.982684	0.05(-0.08,0.17)	0.469215	0.625318	0.06(-0.07,0.19)	0.335527	0.559398	0.04(-0.08,0.17)	0.490035	0.731124	-0.09(-0.22,0.05)	0.210864	0.904157	0.01(-0.11,0.14)	0.847183	0.895259	Not significant
70	Cer(d18:2/23:0)	0.02(-0.11,0.15)	0.777499	0.871052	0.01(-0.11,0.13)	0.815752	0.88652	0.02(-0.1,0.15)	0.732108	0.881858	0.03(-0.09,0.15)	0.626546	0.833871	-0.02(-0.16,0.11)	0.742979	0.977653	-0.06(-0.18,0.07)	0.36855	0.481171	Not significant
71	Cer(d18:2/24:0)	0.01(-0.13,0.14)	0.936832	0.976517	0.06(-0.07,0.18)	0.356462	0.520345	0.03(-0.09,0.16)	0.619302	0.802066	0.02(-0.1,0.14)	0.801776	0.910088	-0.05(-0.19,0.08)	0.434997	0.927571	-0.07(-0.2,0.05)	0.246348	0.362678	Not significant
72	Cer(d18:2/24:1)	0.13(0,0.26)	0.0446843	0.133636	-0.07(-0.19,0.05)	0.254994	0.427858	0.06(-0.07,0.19)	0.328196	0.554232	-0.05(-0.17,0.08)	0.455405	0.705212	0.07(-0.06,0.2)	0.290441	0.904157	0.01(-0.11,0.14)	0.814368	0.872628	Not significant
73	Cer(d18:2/26:0)	-0.06(-0.2,0.07)	0.34257	0.554063	0.01(-0.12,0.13)	0.911936	0.944848	-0.01(-0.14,0.12)	0.891467	0.950806	-0.14(-0.26,-0.02)	0.026022	0.0866799	-0.09(-0.22,0.04)	0.190883	0.904157	-0.13(-0.25,0)	0.0459186	0.106658	Not significant
74	Cer(d19:1/22:0)	-0.16(-0.29,-0.03)	0.0143556	0.0646472	-0.02(-0.15,0.1)	0.689783	0.809643	-0.04(-0.17,0.09)	0.562081	0.765901	0(-0.12,0.13)	0.974979	0.989338	-0.12(-0.26,0.01)	0.0688423	0.904157	0.05(-0.07,0.18)	0.408598	0.514669	Not significant
75	Cer(d19:1/23:0)	-0.12(-0.25,0.01)	0.0742903	0.192429	-0.06(-0.18,0.07)	0.381092	0.541387	-0.03(-0.17,0.1)	0.60037	0.789417	-0.01(-0.14,0.11)	0.821779	0.921031	-0.07(-0.21,0.06)	0.277844	0.904157	-0.01(-0.14,0.12)	0.888559	0.920627	Not significant
76	Cer(d19:1/24:0)	-0.16(-0.29,-0.03)	0.0194303	0.0787198	-0.04(-0.16,0.09)	0.554393	0.699591	-0.01(-0.14,0.12)	0.851184	0.938795	-0.03(-0.15,0.09)	0.631589	0.833871	-0.14(-0.27,0)	0.0451399	0.827965	0.03(-0.1,0.16)	0.644583	0.735295	Not significant
77	Cer(d19:1/24:1)	-0.04(-0.17,0.09)	0.531942	0.710582	-0.13(-0.26,-0.01)	0.0320843	0.0982493	0.02(-0.11,0.16)	0.738921	0.882351	-0.06(-0.19,0.06)	0.322235	0.566069	-0.03(-0.17,0.11)	0.659709	0.963656	0.02(-0.1,0.15)	0.716445	0.801348	Not significant
78	Cer(d20:1/22:0)	-0.1(-0.23,0.03)	0.124942	0.276801	0.14(0.01,0.26)	0.0288262	0.0898699	-0.1(-0.23,0.04)	0.153511	0.328476	0.09(-0.04,0.21)	0.176525	0.373002	-0.01(-0.15,0.12)	0.828562	0.992523	0.12(-0.01,0.25)	0.0662554	0.139602	Not significant
79	Cer(d20:1/23:0)	-0.09(-0.22,0.04)	0.172211	0.353135	0.07(-0.05,0.19)	0.263681	0.437954	-0.02(-0.15,0.11)	0.745764	0.882872	0.01(-0.11,0.14)	0.8253	0.921031	-0.08(-0.22,0.05)	0.233011	0.904157	0.07(-0.05,0.2)	0.258842	0.377844	Not significant
80	Cer(d20:1/24:0)	-0.15(-0.29,-0.02)	0.0209109	0.0809417	0.09(-0.03,0.21)	0.153523	0.298682	-0.06(-0.19,0.08)	0.408261	0.637786	0.04(-0.09,0.16)	0.570274	0.792175	-0.09(-0.23,0.04)	0.168651	0.904157	0.06(-0.07,0.18)	0.374907	0.483728	Not significant
81	Cer(d20:1/24:1)	-0.01(-0.14,0.13)	0.929035	0.969856	-0.06(-0.18,0.07)	0.377292	0.537683	-0.03(-0.16,0.1)	0.654442	0.827386	-0.02(-0.15,0.11)	0.758486	0.885757	0.08(-0.06,0.21)	0.262577	0.904157	0.12(-0.01,0.25)	0.0658486	0.139599	Not significant
82	Cer(m17:0/22:0)	-0.27(-0.39,-0.14)	3.58153e-05	0.00352525	0.22(0.1,0.33)	0.000383786	0.00352571	-0.1(-0.24,0.03)	0.116856	0.268379	0.12(-0.01,0.24)	0.0613273	0.169018	-0.18(-0.31,-0.05)	0.00865188	0.499038	0.08(-0.05,0.2)	0.231399	0.346574	GWG only
83	Cer(m17:0/23:0)	-0.18(-0.31,-0.05)	0.00633635	0.0354938	0.12(-0.01,0.24)	0.0637564	0.161282	-0.11(-0.24,0.01)	0.0820548	0.207852	0.1(-0.02,0.22)	0.107521	0.259489	-0.06(-0.19,0.08)	0.425395	0.927571	0.06(-0.07,0.19)	0.355468	0.471902	Not significant
84	Cer(m17:0/24:0)	-0.2(-0.33,-0.07)	0.00229893	0.0203072	0.14(0.02,0.26)	0.0230335	0.0770851	-0.1(-0.23,0.03)	0.128697	0.290929	0.07(-0.05,0.19)	0.2509	0.475721	-0.1(-0.24,0.03)	0.129754	0.904157	0(-0.13,0.12)	0.95438	0.97562	Not significant
85	Cer(m17:0/24:1)	-0.04(-0.17,0.09)	0.562341	0.733813	0.08(-0.05,0.2)	0.231624	0.397978	-0.06(-0.19,0.08)	0.394655	0.620815	-0.03(-0.15,0.1)	0.680357	0.846478	0.01(-0.12,0.15)	0.832195	0.992523	-0.04(-0.16,0.09)	0.579383	0.67775	Not significant
86	Cer(m18:0/20:0)	-0.21(-0.34,-0.09)	0.00119918	0.0137706	0.16(0.04,0.29)	0.0080788	0.0331666	-0.24(-0.36,-0.11)	0.000367722	0.00298071	0.17(0.05,0.29)	0.00710979	0.035242	-0.01(-0.14,0.13)	0.899061	0.992523	0.08(-0.05,0.21)	0.210722	0.324804	GWG & WL
87	Cer(m18:0/22:0)	-0.19(-0.31,-0.06)	0.00377938	0.026303	0.28(0.16,0.4)	5.14501e-06	0.000506416	-0.21(-0.33,-0.08)	0.00139654	0.00916399	0.25(0.13,0.37)	6.01532e-05	0.00140828	-0.03(-0.17,0.1)	0.63859	0.96328	0.1(-0.03,0.22)	0.124893	0.221212	GWG & WL
88	Cer(m18:0/23:0)	-0.19(-0.32,-0.06)	0.00331501	0.0250837	0.27(0.15,0.39)	1.0364e-05	0.000549908	-0.2(-0.33,-0.07)	0.00221958	0.0131835	0.17(0.05,0.29)	0.00672922	0.0341133	-0.04(-0.17,0.1)	0.601432	0.948577	0.05(-0.08,0.17)	0.440571	0.54596	GWG & WL
89	Cer(m18:0/24:0)	-0.18(-0.31,-0.06)	0.00455964	0.0302076	0.29(0.17,0.4)	2.75246e-06	0.000316074	-0.17(-0.3,-0.04)	0.00859465	0.035673	0.19(0.06,0.31)	0.00326479	0.0202652	-0.07(-0.21,0.06)	0.295885	0.904157	0.02(-0.11,0.14)	0.782325	0.847518	GWG & WL
90	Cer(m18:0/24:1)	-0.15(-0.28,-0.03)	0.0186231	0.0771875	0.23(0.11,0.35)	0.000174577	0.00213599	-0.2(-0.33,-0.08)	0.00193699	0.0118587	0.17(0.05,0.3)	0.00544184	0.0289525	0.01(-0.12,0.14)	0.872912	0.992523	0.11(-0.02,0.23)	0.100301	0.18715	GWG & WL
91	Cer(m18:1/18:0)	-0.11(-0.24,0.02)	0.105332	0.247234	0.13(0.01,0.26)	0.0364538	0.10873	-0.25(-0.38,-0.12)	0.000136833	0.00134683	0.11(-0.01,0.23)	0.0727321	0.193484	0.1(-0.03,0.23)	0.129329	0.904157	0.07(-0.05,0.2)	0.262207	0.380338	Not significant
92	Cer(m18:1/20:0)	-0.21(-0.34,-0.08)	0.00191165	0.0187098	0.12(0,0.25)	0.0444712	0.126093	-0.24(-0.37,-0.12)	0.00016836	0.00161112	0.14(0.02,0.26)	0.0258099	0.0866799	0.01(-0.13,0.14)	0.912506	0.992523	0.05(-0.08,0.17)	0.456358	0.560483	Not significant
93	Cer(m18:1/22:0)	-0.2(-0.33,-0.07)	0.00222703	0.0203072	0.2(0.08,0.32)	0.00135385	0.00877803	-0.27(-0.39,-0.14)	3.384e-05	0.000485745	0.18(0.06,0.3)	0.00254137	0.016658	0(-0.13,0.14)	0.957677	0.992523	0.02(-0.1,0.15)	0.711232	0.798108	GWG & WL
94	Cer(m18:1/23:0)	-0.19(-0.32,-0.06)	0.00343313	0.0250837	0.21(0.09,0.32)	0.000856363	0.00618421	-0.22(-0.35,-0.1)	0.000518191	0.0040572	0.14(0.02,0.26)	0.0204031	0.0743794	-0.01(-0.15,0.12)	0.871817	0.992523	-0.08(-0.21,0.04)	0.205815	0.319384	GWG only
95	Cer(m18:1/24:0)	-0.22(-0.35,-0.09)	0.000768169	0.0108014	0.2(0.08,0.32)	0.00102875	0.00723276	-0.24(-0.37,-0.11)	0.000229857	0.00197965	0.14(0.02,0.26)	0.022023	0.0777406	-0.03(-0.16,0.11)	0.701694	0.971266	-0.09(-0.21,0.04)	0.179058	0.289603	GWG only
96	Cer(m18:1/24:1)	-0.19(-0.32,-0.05)	0.00575728	0.0340993	0.13(0.01,0.26)	0.0348145	0.105207	-0.29(-0.41,-0.16)	8.82174e-06	0.000261027	0.12(0.01,0.24)	0.040927	0.122072	0.08(-0.06,0.21)	0.250055	0.904157	-0.02(-0.15,0.11)	0.751567	0.828527	Not significant
97	Cer1P(d18:1/16:0)	0.06(-0.07,0.19)	0.353527	0.565151	-0.02(-0.15,0.1)	0.689377	0.809643	0.08(-0.05,0.21)	0.247295	0.4568	-0.01(-0.13,0.12)	0.907708	0.951919	-0.02(-0.15,0.11)	0.729161	0.971715	-0.2(-0.32,-0.08)	0.00159302	0.0102578	PWR only
98	COH	-0.16(-0.29,-0.02)	0.0216174	0.082359	0.12(-0.01,0.24)	0.0641382	0.161282	-0.09(-0.22,0.04)	0.185725	0.368159	0(-0.13,0.13)	0.994469	0.996187	-0.11(-0.24,0.02)	0.0923237	0.904157	-0.08(-0.2,0.04)	0.199041	0.309569	Not significant
99	DE(18:1)	-0.18(-0.31,-0.05)	0.00650894	0.0358773	0.22(0.1,0.34)	0.000341845	0.00331734	-0.18(-0.32,-0.05)	0.00770518	0.0329743	0.03(-0.1,0.16)	0.625999	0.833871	-0.06(-0.2,0.08)	0.383585	0.916422	0.02(-0.1,0.15)	0.701092	0.789301	GWG only
100	DE(18:2)	-0.13(-0.26,0)	0.0576686	0.159573	0.11(-0.01,0.23)	0.0815414	0.189804	0.07(-0.06,0.2)	0.317842	0.539392	-0.12(-0.24,0.01)	0.0630607	0.173103	-0.19(-0.32,-0.06)	0.00534228	0.499038	-0.06(-0.18,0.07)	0.351577	0.468543	Not significant
101	DE(20:4)	0.04(-0.09,0.17)	0.569322	0.740508	0.09(-0.03,0.21)	0.152504	0.297663	0.16(0.04,0.29)	0.0117797	0.0466449	-0.14(-0.26,-0.02)	0.0199432	0.0738756	-0.14(-0.28,-0.01)	0.0383282	0.827965	-0.07(-0.19,0.06)	0.309065	0.42588	Not significant
102	DE(20:5)	-0.09(-0.23,0.04)	0.161518	0.33789	0.14(0.02,0.27)	0.023271	0.0770851	-0.06(-0.19,0.08)	0.396201	0.621828	-0.03(-0.15,0.1)	0.669329	0.84511	-0.06(-0.2,0.08)	0.382076	0.916422	-0.05(-0.18,0.08)	0.434965	0.541629	Not significant
103	DE(22:6)	-0.12(-0.24,0.01)	0.0794208	0.200443	0.2(0.08,0.32)	0.00148206	0.00916864	-0.04(-0.17,0.1)	0.605577	0.792788	-0.03(-0.16,0.1)	0.652674	0.84033	-0.1(-0.23,0.04)	0.161632	0.904157	0.07(-0.06,0.2)	0.283882	0.402318	GWG only
104	DG(14:0_16:0)	-0.26(-0.39,-0.13)	8.43515e-05	0.00393496	0.14(0.02,0.26)	0.0230816	0.0770851	-0.26(-0.39,-0.14)	4.19772e-05	0.000590251	0.19(0.07,0.3)	0.00210364	0.0147899	-0.01(-0.14,0.12)	0.873822	0.992523	0.03(-0.09,0.15)	0.604548	0.698882	WL only
105	DG(16:0_16:0)	-0.15(-0.28,-0.02)	0.0231035	0.086276	0.16(0.04,0.29)	0.00810249	0.0331666	-0.18(-0.31,-0.06)	0.00480019	0.0232911	0.2(0.08,0.32)	0.00123486	0.0105039	0.01(-0.12,0.14)	0.893672	0.992523	0.1(-0.02,0.22)	0.0940429	0.180489	GWG & WL
106	DG(16:0_16:1)	-0.19(-0.32,-0.06)	0.00479772	0.0314822	0.18(0.06,0.3)	0.00426575	0.0206979	-0.22(-0.34,-0.1)	0.000383474	0.00307225	0.27(0.16,0.39)	6.10014e-06	0.000296537	0.03(-0.09,0.16)	0.601638	0.948577	0.18(0.06,0.3)	0.00297397	0.0156109	GWG & WL & PWR
107	DG(14:0_18:2)	-0.31(-0.44,-0.18)	2.72648e-06	0.00136647	0.11(-0.01,0.23)	0.0726422	0.175002	-0.27(-0.38,-0.15)	1.73904e-05	0.000323837	0.28(0.16,0.39)	2.60727e-06	0.000179641	-0.02(-0.15,0.1)	0.704079	0.971266	0.11(-0.01,0.23)	0.0788047	0.159227	WL only
108	DG(16:0_18:1)	-0.17(-0.3,-0.04)	0.0114745	0.0556756	0.12(-0.01,0.24)	0.0646753	0.161454	-0.22(-0.34,-0.09)	0.000642221	0.00486253	0.22(0.1,0.34)	0.000341994	0.00471268	0.06(-0.07,0.19)	0.332004	0.912919	0.17(0.05,0.29)	0.00503763	0.0217033	WL & PWR
109	DG(16:1_18:1)	-0.16(-0.29,-0.03)	0.015667	0.0683198	0.09(-0.03,0.22)	0.135799	0.272785	-0.2(-0.32,-0.08)	0.00152707	0.00983318	0.29(0.18,0.41)	9.88558e-07	0.000167331	0.05(-0.08,0.18)	0.485619	0.937437	0.18(0.06,0.3)	0.00421211	0.0193476	WL & PWR
110	DG(16:0_18:2)	-0.18(-0.31,-0.05)	0.00729783	0.0389783	0.14(0.01,0.26)	0.0287022	0.0898699	-0.19(-0.31,-0.07)	0.00232261	0.0135617	0.28(0.16,0.39)	4.86945e-06	0.000258081	0.02(-0.1,0.15)	0.702285	0.971266	0.24(0.12,0.36)	0.000103764	0.0032497	WL & PWR
111	DG(18:0_18:1)	-0.23(-0.36,-0.1)	0.000519081	0.0085154	0.09(-0.04,0.21)	0.168283	0.319412	-0.25(-0.38,-0.13)	7.2566e-05	0.000861619	0.22(0.1,0.33)	0.000307813	0.00432823	0.04(-0.09,0.17)	0.556893	0.946994	0.17(0.05,0.29)	0.00617174	0.0244387	WL & PWR
112	DG(18:1_18:1)	-0.13(-0.26,0)	0.0563446	0.157172	0.05(-0.07,0.17)	0.419925	0.577502	-0.17(-0.29,-0.04)	0.00926422	0.0375473	0.23(0.11,0.35)	0.000163512	0.00268238	0.05(-0.08,0.18)	0.409681	0.925775	0.17(0.05,0.29)	0.00652118	0.0251011	WL & PWR
113	DG(18:0_18:2)	-0.27(-0.4,-0.15)	3.54673e-05	0.00352525	0.13(0.01,0.25)	0.0368629	0.109476	-0.24(-0.36,-0.11)	0.000196022	0.00175402	0.27(0.15,0.38)	8.70186e-06	0.000352681	-0.02(-0.15,0.11)	0.762075	0.990543	0.2(0.08,0.32)	0.00123946	0.00889569	WL & PWR
114	DG(18:1_18:2)	-0.15(-0.28,-0.02)	0.0236748	0.0876986	0.06(-0.06,0.19)	0.32484	0.494746	-0.14(-0.27,-0.02)	0.025008	0.082839	0.27(0.16,0.39)	6.45581e-06	0.000296537	0.01(-0.12,0.14)	0.874424	0.992523	0.25(0.13,0.37)	5.86073e-05	0.00276644	WL & PWR
115	DG(18:2_18:2)	-0.14(-0.28,-0.01)	0.0318393	0.105679	0.08(-0.05,0.2)	0.225228	0.389905	-0.11(-0.24,0.01)	0.0733134	0.19428	0.3(0.18,0.41)	1.41185e-06	0.000167331	-0.01(-0.14,0.12)	0.878186	0.992523	0.28(0.16,0.4)	4.1379e-06	0.00142551	WL & PWR
116	DG(18:1_18:3)	-0.2(-0.33,-0.07)	0.00224206	0.0203072	0.12(0,0.24)	0.0574308	0.150436	-0.22(-0.34,-0.1)	0.000267766	0.00225637	0.3(0.19,0.41)	3.41872e-07	0.000117775	0.02(-0.1,0.15)	0.704861	0.971266	0.17(0.05,0.3)	0.00503995	0.0217033	WL & PWR
117	DG(16:0_20:4)	-0.15(-0.28,-0.02)	0.0201258	0.0787914	0.17(0.04,0.29)	0.00767227	0.0318446	-0.18(-0.3,-0.05)	0.0064351	0.0286051	0.2(0.08,0.32)	0.00086598	0.00890537	0.02(-0.11,0.14)	0.816717	0.992523	0.13(0.01,0.25)	0.0324754	0.0834909	GWG & WL
118	DG(18:1_20:3)	-0.06(-0.19,0.07)	0.373065	0.580918	0.12(-0.01,0.24)	0.0625011	0.160087	-0.03(-0.15,0.1)	0.681031	0.845581	0.19(0.07,0.32)	0.00182514	0.0138373	-0.03(-0.17,0.1)	0.613649	0.953205	0.04(-0.09,0.16)	0.579018	0.67775	WL only
119	DG(18:0_20:4)	-0.07(-0.2,0.06)	0.307154	0.521253	0.03(-0.09,0.16)	0.61521	0.750229	-0.02(-0.16,0.11)	0.737588	0.882289	0.15(0.03,0.28)	0.0166215	0.0663307	-0.04(-0.18,0.09)	0.517244	0.937437	0.06(-0.06,0.19)	0.310579	0.42588	Not significant
120	DG(18:1_20:4)	-0.13(-0.26,0)	0.0516539	0.147421	0.16(0.03,0.28)	0.0125935	0.0468145	-0.14(-0.27,-0.02)	0.0235116	0.0794093	0.19(0.07,0.31)	0.00177421	0.0138373	0.03(-0.1,0.16)	0.673093	0.96551	0.17(0.05,0.29)	0.00718522	0.0264739	GWG & WL & PWR
121	DG(16:0_22:5)	-0.1(-0.24,0.03)	0.120133	0.268512	0.08(-0.04,0.2)	0.194065	0.355614	-0.13(-0.26,-0.01)	0.0414627	0.121565	0.14(0.02,0.27)	0.023368	0.0803612	0.04(-0.1,0.17)	0.589123	0.948577	0.06(-0.06,0.19)	0.311137	0.42588	Not significant
122	DG(18:2_20:4)	-0.16(-0.29,-0.03)	0.0168297	0.0721447	0.14(0.01,0.26)	0.030663	0.0947389	-0.15(-0.28,-0.03)	0.0149483	0.0572188	0.24(0.12,0.35)	9.7956e-05	0.00187477	0.02(-0.11,0.15)	0.808927	0.992523	0.21(0.08,0.33)	0.000992452	0.00795116	WL & PWR
123	DG(16:0_22:6)	-0.09(-0.22,0.04)	0.191857	0.380867	0.16(0.04,0.29)	0.00974102	0.0383518	-0.15(-0.27,-0.02)	0.0219629	0.0749132	0.21(0.09,0.33)	0.000588736	0.00687524	0.07(-0.06,0.2)	0.272554	0.904157	0.21(0.09,0.33)	0.000903126	0.00792355	GWG & WL & PWR
124	DG(18:1_20:5)	-0.09(-0.22,0.05)	0.199065	0.389647	0.1(-0.03,0.22)	0.118665	0.245622	-0.1(-0.23,0.03)	0.149005	0.322844	0.09(-0.03,0.21)	0.153042	0.338429	0.01(-0.13,0.14)	0.935076	0.992523	0.05(-0.08,0.18)	0.427486	0.534552	Not significant
125	DG(18:1_22:5)	-0.05(-0.18,0.08)	0.486055	0.668959	0.03(-0.09,0.16)	0.597923	0.738854	-0.06(-0.19,0.07)	0.331073	0.5574	0.15(0.02,0.27)	0.0185243	0.071067	0.04(-0.09,0.17)	0.554377	0.946994	0.11(-0.02,0.23)	0.095619	0.182101	Not significant
126	DG(18:0_22:6)	-0.14(-0.27,0)	0.0448473	0.133636	0.1(-0.02,0.23)	0.0958259	0.21367	-0.08(-0.21,0.04)	0.205059	0.395759	0.19(0.07,0.31)	0.00215126	0.0149719	-0.06(-0.19,0.07)	0.394939	0.922417	0.12(0,0.25)	0.0480658	0.109582	WL only
127	DG(18:1_22:6)	-0.06(-0.19,0.07)	0.373243	0.580918	0.13(0.01,0.25)	0.0406174	0.117891	-0.1(-0.23,0.03)	0.120354	0.275496	0.2(0.08,0.32)	0.00120622	0.0105039	0.05(-0.07,0.18)	0.411244	0.925775	0.23(0.11,0.35)	0.000219969	0.00386041	WL & PWR
128	DG(18:2_22:6)	-0.09(-0.22,0.04)	0.187706	0.374869	0.14(0.02,0.26)	0.0234849	0.0774215	-0.09(-0.21,0.04)	0.163583	0.345497	0.23(0.11,0.35)	0.00018946	0.00303576	0.02(-0.1,0.15)	0.710705	0.971266	0.27(0.16,0.39)	8.23199e-06	0.00145748	WL & PWR
129	dhCer(d18:0/16:0)	-0.18(-0.32,-0.05)	0.00593735	0.0340993	0.04(-0.09,0.16)	0.55372	0.699591	-0.14(-0.27,-0.01)	0.040695	0.119824	0.03(-0.09,0.15)	0.635089	0.833871	-0.05(-0.19,0.08)	0.440713	0.927571	-0.02(-0.15,0.1)	0.734716	0.816483	Not significant
130	dhCer(d18:0/18:0)	-0.05(-0.19,0.08)	0.450963	0.644634	0.04(-0.09,0.16)	0.549297	0.696177	-0.06(-0.19,0.08)	0.387088	0.613112	0.02(-0.1,0.15)	0.716291	0.869743	0.01(-0.13,0.14)	0.895981	0.992523	0.11(-0.02,0.24)	0.0857107	0.168728	Not significant
131	dhCer(d18:0/20:0)	-0.09(-0.23,0.04)	0.174682	0.355031	-0.07(-0.19,0.06)	0.296161	0.470172	-0.05(-0.19,0.08)	0.44672	0.679448	-0.1(-0.23,0.02)	0.110592	0.264577	-0.04(-0.18,0.09)	0.525778	0.939027	-0.01(-0.14,0.12)	0.875831	0.909803	Not significant
132	dhCer(d18:0/22:0)	-0.17(-0.3,-0.04)	0.0122196	0.0580641	0.08(-0.04,0.2)	0.20994	0.370894	-0.08(-0.21,0.06)	0.266847	0.476623	0(-0.13,0.13)	0.994741	0.996187	-0.08(-0.22,0.05)	0.235755	0.904157	0.07(-0.06,0.2)	0.29779	0.416752	Not significant
133	dhCer(d18:0/24:0)	-0.16(-0.29,-0.02)	0.0217552	0.082359	0.06(-0.06,0.19)	0.326941	0.494746	-0.12(-0.25,0.01)	0.0747481	0.195081	0(-0.13,0.12)	0.945009	0.975303	-0.04(-0.17,0.1)	0.587863	0.948577	-0.01(-0.14,0.12)	0.894826	0.92434	Not significant
134	dhCer(d18:0/24:1)	-0.03(-0.17,0.1)	0.612598	0.770219	-0.02(-0.15,0.1)	0.716939	0.82881	-0.08(-0.21,0.06)	0.254573	0.466491	-0.06(-0.18,0.07)	0.39367	0.633736	0.07(-0.07,0.21)	0.309085	0.904157	0.05(-0.08,0.18)	0.435504	0.541629	Not significant
135	GM3(d18:1/16:0)	-0.05(-0.18,0.09)	0.47427	0.664171	-0.11(-0.23,0.02)	0.0979175	0.217617	-0.03(-0.16,0.11)	0.695043	0.850631	-0.13(-0.25,0)	0.0517671	0.147998	-0.03(-0.16,0.1)	0.661668	0.963656	-0.22(-0.35,-0.1)	0.000577529	0.00621746	PWR only
136	GM3(d18:1/18:0)	-0.07(-0.2,0.06)	0.3063	0.521088	-0.12(-0.24,0.01)	0.0632117	0.160712	0.05(-0.08,0.18)	0.417211	0.645974	-0.18(-0.31,-0.06)	0.00405366	0.0234703	-0.12(-0.25,0.02)	0.0864596	0.904157	-0.08(-0.21,0.04)	0.188103	0.299314	WL only
137	GM3(d18:1/20:0)	-0.17(-0.3,-0.04)	0.0131106	0.0612548	-0.14(-0.27,-0.02)	0.0217772	0.0739138	-0.09(-0.22,0.03)	0.151369	0.325183	-0.19(-0.31,-0.07)	0.00238409	0.0162597	-0.11(-0.24,0.02)	0.0886124	0.904157	-0.12(-0.24,0)	0.0549163	0.121274	WL only
138	GM3(d18:1/22:0)	-0.23(-0.36,-0.1)	0.000481702	0.00829731	-0.12(-0.25,0)	0.0474744	0.131895	-0.07(-0.2,0.06)	0.277584	0.487896	-0.15(-0.27,-0.02)	0.0219494	0.0777406	-0.18(-0.31,-0.05)	0.00720643	0.499038	-0.22(-0.34,-0.1)	0.000549633	0.00618702	PWR only
139	GM3(d18:1/24:0)	-0.17(-0.3,-0.04)	0.0106628	0.0524762	-0.13(-0.26,-0.01)	0.0336832	0.102237	0(-0.13,0.13)	0.969935	0.987065	-0.19(-0.31,-0.07)	0.00255951	0.016658	-0.2(-0.33,-0.07)	0.00264074	0.454867	-0.3(-0.42,-0.18)	1.13403e-06	0.000781346	WL & PWR
140	GM3(d18:1/24:1)	0(-0.13,0.14)	0.948204	0.982684	-0.15(-0.28,-0.03)	0.015182	0.0547664	0.03(-0.1,0.16)	0.677481	0.844094	-0.24(-0.37,-0.12)	0.000144914	0.00249614	-0.03(-0.16,0.1)	0.662777	0.963656	-0.26(-0.38,-0.14)	4.27709e-05	0.00267355	WL & PWR
141	GM3(d18:2/24:1)	-0.03(-0.16,0.1)	0.616788	0.77111	-0.05(-0.18,0.07)	0.390531	0.548761	0(-0.13,0.14)	0.940719	0.972303	-0.16(-0.29,-0.04)	0.0102884	0.0478968	-0.03(-0.17,0.1)	0.630448	0.961423	-0.13(-0.25,0)	0.0466187	0.107786	WL only
142	HexCer(d16:1/18:0)	-0.25(-0.38,-0.13)	0.000132463	0.00434604	-0.02(-0.14,0.1)	0.716108	0.82881	-0.04(-0.16,0.09)	0.575495	0.775101	-0.02(-0.14,0.1)	0.733613	0.877533	-0.18(-0.31,-0.05)	0.00777938	0.499038	0(-0.12,0.13)	0.963189	0.981303	Not significant
143	HexCer(d16:1/20:0)	-0.23(-0.36,-0.1)	0.000510615	0.0085154	0.04(-0.08,0.16)	0.538787	0.686181	-0.1(-0.24,0.03)	0.114996	0.266775	-0.06(-0.19,0.06)	0.310991	0.558003	-0.09(-0.23,0.04)	0.168765	0.904157	-0.01(-0.14,0.11)	0.841109	0.891739	Not significant
144	HexCer(d16:1/22:0)	-0.26(-0.38,-0.13)	8.73624e-05	0.00393496	0.08(-0.03,0.2)	0.161803	0.311403	-0.12(-0.25,0.01)	0.066155	0.17667	-0.03(-0.15,0.1)	0.686765	0.846478	-0.12(-0.26,0.01)	0.067709	0.904157	0.01(-0.11,0.14)	0.869787	0.909383	Not significant
145	HexCer(d16:1/24:0)	-0.3(-0.43,-0.17)	5.94982e-06	0.00136647	0.06(-0.06,0.18)	0.314549	0.490327	-0.13(-0.26,-0.01)	0.0371888	0.112382	-0.08(-0.2,0.04)	0.183819	0.384959	-0.15(-0.28,-0.01)	0.0304993	0.827965	0.02(-0.1,0.14)	0.753451	0.829278	Not significant
146	HexCer(d18:1/16:0)	-0.1(-0.24,0.03)	0.126061	0.278385	-0.01(-0.13,0.11)	0.879463	0.921611	-0.06(-0.19,0.07)	0.331689	0.5574	-0.15(-0.27,-0.02)	0.0185661	0.071067	0(-0.14,0.13)	0.965413	0.992523	0.03(-0.1,0.16)	0.630837	0.722004	Not significant
147	HexCer(d18:1/18:0)	-0.06(-0.19,0.07)	0.339867	0.552283	-0.17(-0.29,-0.04)	0.00813571	0.0331666	-0.02(-0.15,0.11)	0.785911	0.908544	-0.09(-0.21,0.04)	0.170528	0.363757	-0.02(-0.15,0.12)	0.799066	0.992523	-0.1(-0.23,0.02)	0.100461	0.18715	GWG only
148	HexCer(d18:1/20:0)	-0.13(-0.27,0)	0.0449977	0.133636	-0.16(-0.28,-0.04)	0.0105148	0.0407007	-0.09(-0.22,0.05)	0.198255	0.384782	-0.13(-0.26,-0.01)	0.0371207	0.113672	-0.03(-0.16,0.1)	0.660421	0.963656	-0.17(-0.29,-0.04)	0.00885592	0.030662	GWG & PWR
149	HexCer(d18:1/22:0)	-0.08(-0.21,0.05)	0.244867	0.44826	-0.06(-0.19,0.06)	0.320453	0.49474	0.02(-0.11,0.15)	0.745638	0.882872	-0.15(-0.27,-0.02)	0.0193312	0.0719955	-0.11(-0.24,0.03)	0.118062	0.904157	-0.1(-0.23,0.02)	0.111444	0.202066	Not significant
150	HexCer(d18:1/24:0)	-0.11(-0.24,0.03)	0.120811	0.268512	-0.06(-0.18,0.07)	0.359015	0.522963	-0.07(-0.2,0.06)	0.277313	0.487896	-0.19(-0.31,-0.07)	0.00226911	0.0156342	-0.04(-0.18,0.09)	0.537937	0.939027	-0.15(-0.27,-0.02)	0.02121	0.058222	WL only
151	HexCer(d18:1/24:1)	-0.01(-0.14,0.12)	0.847557	0.918187	-0.19(-0.31,-0.06)	0.00285398	0.0144587	-0.01(-0.14,0.12)	0.852954	0.938795	-0.2(-0.33,-0.08)	0.00184765	0.0138373	0.04(-0.1,0.17)	0.600366	0.948577	-0.1(-0.23,0.02)	0.110147	0.201303	GWG & WL
152	HexCer(d18:2/18:0)	-0.04(-0.17,0.09)	0.554354	0.726193	-0.08(-0.21,0.05)	0.208827	0.370829	0(-0.13,0.13)	0.976014	0.988932	-0.04(-0.17,0.08)	0.511002	0.740626	-0.03(-0.16,0.11)	0.704457	0.971266	-0.05(-0.17,0.08)	0.457809	0.561264	Not significant
153	HexCer(d18:2/20:0)	0.02(-0.11,0.15)	0.791574	0.88109	-0.1(-0.23,0.02)	0.095503	0.213642	0.04(-0.09,0.17)	0.558299	0.765901	-0.14(-0.26,-0.02)	0.0278431	0.0904901	-0.04(-0.17,0.09)	0.539388	0.939027	-0.18(-0.3,-0.06)	0.00416053	0.019239	PWR only
154	HexCer(d18:2/22:0)	-0.01(-0.14,0.12)	0.916967	0.964566	-0.15(-0.27,-0.03)	0.0170282	0.0595021	0.12(-0.01,0.25)	0.0605274	0.164187	-0.2(-0.32,-0.08)	0.00154259	0.0126529	-0.11(-0.24,0.03)	0.11907	0.904157	-0.09(-0.21,0.04)	0.184004	0.294122	WL only
155	HexCer(d18:2/24:0)	0.02(-0.11,0.15)	0.795513	0.882623	-0.13(-0.25,-0.01)	0.0391642	0.115317	0.07(-0.06,0.2)	0.283542	0.495769	-0.2(-0.32,-0.08)	0.00157235	0.0127453	-0.04(-0.18,0.09)	0.51815	0.937437	-0.13(-0.25,0)	0.0470462	0.108049	WL only
156	Hex2Cer(d16:1/16:0)	-0.26(-0.39,-0.13)	9.04948e-05	0.00393496	0.07(-0.05,0.19)	0.263059	0.437954	-0.17(-0.3,-0.04)	0.00853749	0.0356505	-0.11(-0.24,0.01)	0.0645175	0.175702	-0.09(-0.22,0.04)	0.18651	0.904157	0.07(-0.05,0.2)	0.246088	0.362678	Not significant
157	Hex2Cer(d16:1/24:1)	-0.15(-0.29,-0.02)	0.0247659	0.0884131	-0.06(-0.18,0.07)	0.363143	0.527859	-0.06(-0.19,0.07)	0.380215	0.609229	-0.22(-0.35,-0.1)	0.000387717	0.00494698	-0.1(-0.24,0.03)	0.123392	0.904157	-0.08(-0.2,0.05)	0.216916	0.329923	WL only
158	Hex2Cer(d18:1/16:0)	-0.11(-0.24,0.03)	0.115605	0.264624	-0.09(-0.22,0.03)	0.135282	0.272785	-0.07(-0.21,0.06)	0.26188	0.476507	-0.21(-0.34,-0.09)	0.000815349	0.00873609	-0.03(-0.16,0.11)	0.71585	0.971266	-0.12(-0.25,0.01)	0.0660632	0.139602	WL only
159	Hex2Cer(d18:1/18:0)	0.03(-0.11,0.16)	0.712853	0.838149	-0.09(-0.22,0.03)	0.143243	0.284422	0.02(-0.11,0.14)	0.81427	0.923238	-0.21(-0.33,-0.08)	0.000959537	0.00942707	0(-0.13,0.14)	0.955512	0.992523	-0.2(-0.33,-0.08)	0.00157332	0.0102266	WL & PWR
160	Hex2Cer(d18:1/20:0)	-0.02(-0.16,0.11)	0.751382	0.855706	-0.13(-0.25,0)	0.0433871	0.124557	0.06(-0.07,0.19)	0.36249	0.586888	-0.2(-0.33,-0.08)	0.00167503	0.0133856	-0.11(-0.24,0.02)	0.0991727	0.904157	-0.18(-0.3,-0.05)	0.00523028	0.0222448	WL & PWR
161	Hex2Cer(d18:1/22:0)	-0.04(-0.17,0.1)	0.585364	0.752455	-0.11(-0.24,0.01)	0.078884	0.186773	0(-0.13,0.14)	0.961151	0.983559	-0.16(-0.29,-0.03)	0.0157153	0.06407	-0.06(-0.2,0.07)	0.37377	0.916422	-0.15(-0.28,-0.02)	0.0200481	0.0559237	Not significant
162	Hex2Cer(d18:1/24:0)	-0.11(-0.24,0.03)	0.110324	0.255241	-0.11(-0.23,0.02)	0.100985	0.222295	-0.02(-0.15,0.11)	0.776518	0.90305	-0.16(-0.29,-0.04)	0.0119811	0.0546689	-0.12(-0.26,0.01)	0.070758	0.904157	-0.17(-0.3,-0.05)	0.00776132	0.0279976	PWR only
163	Hex2Cer(d18:1/24:1)	0.02(-0.12,0.15)	0.808824	0.889554	-0.18(-0.3,-0.05)	0.00499609	0.0232588	0.04(-0.09,0.17)	0.566181	0.767776	-0.29(-0.41,-0.16)	7.97086e-06	0.000343245	-0.03(-0.16,0.11)	0.683845	0.96551	-0.21(-0.33,-0.08)	0.00128461	0.0090316	GWG & WL & PWR
164	Hex2Cer(d18:2/16:0)	-0.09(-0.22,0.05)	0.200016	0.390399	-0.01(-0.13,0.12)	0.9201	0.950448	-0.04(-0.17,0.09)	0.557811	0.765901	-0.14(-0.26,-0.01)	0.0348321	0.10762	-0.04(-0.17,0.1)	0.567559	0.947608	0.06(-0.06,0.19)	0.327372	0.442273	Not significant
165	Hex2Cer(d18:2/18:0)	0.08(-0.06,0.21)	0.269924	0.47083	0.02(-0.1,0.15)	0.709966	0.824901	0.06(-0.07,0.19)	0.379203	0.609023	0.1(-0.02,0.23)	0.1119	0.264946	0.03(-0.11,0.16)	0.696384	0.971266	0.1(-0.03,0.23)	0.12722	0.224756	Not significant
166	Hex2Cer(d18:2/24:1)	0.05(-0.08,0.18)	0.432775	0.636181	-0.12(-0.25,0)	0.0515533	0.138751	0.08(-0.04,0.21)	0.191312	0.375538	-0.27(-0.38,-0.15)	1.77246e-05	0.000581536	-0.01(-0.15,0.12)	0.842038	0.992523	-0.12(-0.25,0)	0.0545907	0.121274	WL only
167	Hex3Cer(d18:1/16:0)	-0.01(-0.14,0.13)	0.925424	0.968524	-0.2(-0.32,-0.08)	0.00153032	0.00916864	-0.02(-0.15,0.12)	0.82269	0.923238	-0.15(-0.27,-0.02)	0.0222277	0.0777406	0.01(-0.12,0.14)	0.89964	0.992523	-0.25(-0.38,-0.13)	7.0149e-05	0.0028431	GWG & PWR
168	Hex3Cer(d18:1/18:0)	0(-0.13,0.14)	0.973535	0.99206	-0.02(-0.15,0.1)	0.720753	0.830629	0.05(-0.09,0.18)	0.476926	0.712802	-0.08(-0.21,0.05)	0.209015	0.417424	-0.06(-0.2,0.08)	0.386063	0.917233	-0.14(-0.27,-0.01)	0.0323633	0.0834909	Not significant
169	Hex3Cer(d18:1/20:0)	0.08(-0.06,0.21)	0.261871	0.460819	-0.19(-0.32,-0.07)	0.0021958	0.0116377	0.09(-0.04,0.23)	0.156345	0.333504	-0.12(-0.25,0)	0.051146	0.147998	-0.04(-0.17,0.09)	0.562913	0.947608	-0.24(-0.36,-0.11)	0.000213228	0.00386041	GWG & PWR
170	Hex3Cer(d18:1/22:0)	-0.02(-0.15,0.11)	0.770325	0.86442	-0.2(-0.32,-0.07)	0.00185653	0.0103157	0.04(-0.1,0.17)	0.588934	0.78335	-0.14(-0.27,-0.02)	0.0272258	0.0889033	-0.07(-0.2,0.07)	0.326042	0.907507	-0.22(-0.35,-0.1)	0.00050332	0.00597909	GWG & PWR
171	Hex3Cer(d18:1/24:0)	-0.02(-0.16,0.11)	0.740562	0.854448	-0.17(-0.3,-0.05)	0.00676166	0.0291451	0.03(-0.1,0.16)	0.687807	0.847762	-0.18(-0.31,-0.06)	0.0040922	0.0234961	-0.07(-0.2,0.06)	0.285491	0.904157	-0.24(-0.36,-0.12)	0.000177246	0.00356827	GWG & WL & PWR
172	Hex3Cer(d18:1/24:1)	0.08(-0.05,0.21)	0.214555	0.410635	-0.26(-0.38,-0.14)	3.7523e-05	0.000923334	0.04(-0.09,0.17)	0.561021	0.765901	-0.21(-0.33,-0.08)	0.00109482	0.00982367	0.05(-0.08,0.18)	0.465959	0.937437	-0.24(-0.36,-0.12)	0.000181262	0.00356827	GWG & WL & PWR
173	LPC(14:0) [sn2]	-0.08(-0.22,0.05)	0.223983	0.423968	0.07(-0.05,0.2)	0.263789	0.437954	-0.09(-0.22,0.04)	0.166329	0.346488	0.06(-0.07,0.18)	0.374937	0.615075	-0.02(-0.16,0.11)	0.726445	0.971715	-0.11(-0.23,0.02)	0.0939073	0.180489	Not significant
174	LPC(14:0) [sn1]	-0.08(-0.21,0.06)	0.258781	0.459536	0.09(-0.04,0.21)	0.167776	0.31933	-0.11(-0.24,0.03)	0.115828	0.266907	0.06(-0.06,0.19)	0.320612	0.566069	0(-0.13,0.14)	0.955	0.992523	-0.11(-0.23,0.02)	0.093095	0.180489	Not significant
175	LPC(15:0) [sn2]	-0.11(-0.24,0.02)	0.100122	0.239529	-0.05(-0.17,0.08)	0.464052	0.619635	-0.06(-0.19,0.07)	0.342992	0.565362	-0.01(-0.13,0.12)	0.931332	0.967854	-0.09(-0.22,0.04)	0.188065	0.904157	-0.21(-0.34,-0.09)	0.000755873	0.00694396	PWR only
176	LPC(15:0) [sn1]	-0.06(-0.19,0.08)	0.408325	0.618525	-0.04(-0.16,0.08)	0.528908	0.678617	-0.04(-0.17,0.09)	0.528709	0.746476	0(-0.13,0.12)	0.973834	0.989338	-0.05(-0.18,0.09)	0.497632	0.937437	-0.18(-0.3,-0.05)	0.00546788	0.0228325	PWR only
177	LPC(16:0) [sn2]	0.06(-0.08,0.19)	0.398396	0.609988	-0.01(-0.14,0.11)	0.864411	0.912752	0.04(-0.09,0.18)	0.51201	0.728874	0.01(-0.11,0.14)	0.853771	0.930978	-0.01(-0.14,0.12)	0.86062	0.992523	-0.17(-0.3,-0.05)	0.00623759	0.0244424	PWR only
178	LPC(16:0) [sn1]	0.1(-0.04,0.23)	0.150191	0.320376	0(-0.12,0.13)	0.981605	0.986369	0.06(-0.07,0.2)	0.349501	0.572689	0.01(-0.12,0.13)	0.894037	0.943326	0.01(-0.12,0.14)	0.911902	0.992523	-0.18(-0.31,-0.06)	0.00389509	0.0185084	PWR only
179	LPC(16:1) [sn2]	0.01(-0.12,0.15)	0.845386	0.918187	0.04(-0.09,0.16)	0.56842	0.714674	0.01(-0.13,0.14)	0.928752	0.969453	0.04(-0.09,0.16)	0.545773	0.768994	-0.02(-0.15,0.11)	0.772794	0.991536	-0.12(-0.24,0.01)	0.0684926	0.143876	Not significant
180	LPC(16:1) [sn1]	0(-0.14,0.13)	0.986527	0.998116	0.02(-0.11,0.15)	0.752562	0.852821	-0.01(-0.14,0.12)	0.866932	0.941024	0.06(-0.07,0.18)	0.363018	0.605616	-0.01(-0.14,0.13)	0.900953	0.992523	-0.09(-0.22,0.03)	0.143749	0.245375	Not significant
181	LPC(15-MHDA) [sn2]	0.02(-0.11,0.15)	0.787528	0.878004	-0.16(-0.28,-0.04)	0.0114251	0.0437329	0.09(-0.04,0.22)	0.183058	0.364529	-0.07(-0.2,0.05)	0.253749	0.478996	-0.07(-0.2,0.06)	0.31703	0.904157	-0.2(-0.33,-0.08)	0.00141079	0.00950241	GWG & PWR
182	LPC(15-MHDA) [sn1] / LPC(17:0) [sn2]	0.02(-0.11,0.15)	0.802767	0.889239	-0.15(-0.27,-0.03)	0.0153022	0.0549127	0.08(-0.05,0.21)	0.225421	0.428835	-0.03(-0.15,0.1)	0.658159	0.84033	-0.07(-0.2,0.07)	0.320201	0.907507	-0.2(-0.32,-0.08)	0.00173052	0.0108393	PWR only
183	LPC(17:0) [sn1]	0.02(-0.11,0.15)	0.748835	0.854448	-0.1(-0.22,0.02)	0.108025	0.233219	0.04(-0.09,0.17)	0.535044	0.750806	-0.01(-0.13,0.11)	0.873598	0.936094	-0.04(-0.17,0.1)	0.590234	0.948577	-0.17(-0.3,-0.05)	0.00688428	0.0257787	PWR only
184	LPC(17:1) [sn2]	0(-0.13,0.13)	0.998176	0.999968	0(-0.12,0.13)	0.991999	0.991999	0.07(-0.06,0.2)	0.321008	0.543426	0.01(-0.12,0.13)	0.900615	0.948375	-0.09(-0.23,0.04)	0.168747	0.904157	-0.21(-0.33,-0.08)	0.00126657	0.00899654	PWR only
185	LPC(17:1) [sn1]	-0.05(-0.18,0.08)	0.477112	0.665465	-0.04(-0.16,0.08)	0.527036	0.677477	-0.01(-0.14,0.12)	0.874826	0.944819	-0.03(-0.15,0.1)	0.661098	0.841953	-0.07(-0.21,0.06)	0.283614	0.904157	-0.19(-0.32,-0.07)	0.00304567	0.0157779	PWR only
186	LPC(18:0) [sn2]	0(-0.14,0.13)	0.943752	0.982244	-0.03(-0.15,0.1)	0.642336	0.769686	0(-0.13,0.13)	0.994236	0.99854	-0.03(-0.15,0.09)	0.620353	0.833184	-0.04(-0.17,0.1)	0.593303	0.948577	-0.17(-0.3,-0.05)	0.00625077	0.0244424	PWR only
187	LPC(18:0) [sn1]	0.01(-0.12,0.14)	0.87987	0.939892	-0.03(-0.15,0.1)	0.678784	0.803578	-0.02(-0.15,0.11)	0.777801	0.90305	-0.01(-0.13,0.11)	0.853959	0.930978	0(-0.13,0.13)	0.986721	0.997783	-0.17(-0.29,-0.04)	0.00840175	0.0298392	PWR only
188	LPC(18:1) [sn2]	0.09(-0.04,0.23)	0.157274	0.331382	-0.07(-0.19,0.06)	0.297532	0.471037	0.06(-0.07,0.19)	0.374065	0.602174	-0.05(-0.17,0.07)	0.425286	0.670531	0.01(-0.12,0.14)	0.907341	0.992523	-0.27(-0.39,-0.15)	1.43468e-05	0.00164749	PWR only
189	LPC(18:1) [sn1]	0.11(-0.02,0.24)	0.108716	0.253058	-0.09(-0.21,0.03)	0.14652	0.288825	0.09(-0.04,0.22)	0.174079	0.351587	-0.09(-0.21,0.04)	0.171168	0.363995	0(-0.13,0.13)	0.970915	0.992523	-0.26(-0.38,-0.13)	5.04443e-05	0.00267355	PWR only
190	LPC(18:2) [sn2]	0.15(0.02,0.28)	0.0240763	0.08777	-0.06(-0.18,0.06)	0.321649	0.49474	0.18(0.05,0.31)	0.00561986	0.025643	-0.07(-0.2,0.05)	0.226729	0.445388	-0.06(-0.19,0.07)	0.362181	0.916422	-0.25(-0.37,-0.13)	6.15886e-05	0.00276644	PWR only
191	LPC(18:2) [sn1]	0.15(0.02,0.28)	0.0238311	0.08777	-0.06(-0.18,0.07)	0.368609	0.53006	0.18(0.05,0.31)	0.00546573	0.025643	-0.1(-0.22,0.02)	0.111886	0.264946	-0.05(-0.18,0.08)	0.437347	0.927571	-0.22(-0.34,-0.09)	0.000567579	0.00620733	PWR only
192	LPC(18:3) (a) [sn1] [104_sn1]	0.03(-0.11,0.16)	0.70549	0.832334	0.02(-0.1,0.15)	0.716448	0.82881	-0.03(-0.17,0.1)	0.610565	0.796741	0.01(-0.11,0.14)	0.864067	0.934355	0.02(-0.11,0.15)	0.793296	0.992523	-0.23(-0.35,-0.11)	0.000296938	0.00435298	PWR only
193	LPC(18:3) [sn2] (a)	0.05(-0.08,0.19)	0.447651	0.644468	0.01(-0.11,0.14)	0.85971	0.910948	0(-0.13,0.13)	0.996441	0.99854	0.02(-0.11,0.14)	0.78826	0.901878	0.01(-0.12,0.14)	0.920203	0.992523	-0.24(-0.36,-0.11)	0.000188759	0.00361263	PWR only
194	LPC(18:3) [sn1] (a)/LPC(18:3) [sn2] (b)	0.03(-0.11,0.16)	0.67102	0.818758	0.01(-0.12,0.14)	0.882821	0.921611	-0.01(-0.14,0.12)	0.910953	0.96193	0(-0.12,0.13)	0.962409	0.987358	0(-0.13,0.13)	0.974143	0.992877	-0.22(-0.35,-0.1)	0.000408618	0.00535447	PWR only
195	LPC(19:0) [sn1] (a) / LPC(19:0) [sn2] (b)	-0.05(-0.19,0.08)	0.427682	0.636103	0.05(-0.07,0.17)	0.429747	0.584015	-0.08(-0.21,0.05)	0.242584	0.450516	0.02(-0.1,0.15)	0.702782	0.863131	-0.03(-0.16,0.1)	0.62723	0.961423	-0.21(-0.33,-0.09)	0.00083058	0.00752986	PWR only
196	LPC(19:0) [sn1] (b)	0.02(-0.12,0.15)	0.807214	0.889554	-0.13(-0.25,0)	0.0455509	0.128493	0.05(-0.09,0.18)	0.494115	0.725521	-0.03(-0.15,0.1)	0.656217	0.84033	-0.05(-0.18,0.08)	0.442734	0.927571	-0.24(-0.36,-0.12)	0.00016101	0.00356827	PWR only
197	LPC(19:0) (c)	0.02(-0.11,0.15)	0.743705	0.854448	-0.13(-0.25,0)	0.0438161	0.124855	0.03(-0.1,0.16)	0.690183	0.849172	-0.07(-0.2,0.05)	0.236096	0.456938	-0.03(-0.16,0.1)	0.638925	0.96328	-0.27(-0.39,-0.15)	1.78733e-05	0.00175924	PWR only
198	LPC(19:1) [sn1]	0.03(-0.1,0.16)	0.642843	0.797094	-0.11(-0.23,0.02)	0.0878314	0.201049	0.07(-0.06,0.2)	0.302018	0.51766	-0.08(-0.21,0.04)	0.189125	0.393677	-0.05(-0.18,0.09)	0.486453	0.937437	-0.25(-0.37,-0.13)	8.90445e-05	0.00306321	PWR only
199	LPC(20:0) [sn2]	-0.04(-0.17,0.1)	0.601017	0.75968	-0.1(-0.23,0.02)	0.113761	0.239697	-0.02(-0.15,0.11)	0.775838	0.90305	-0.08(-0.2,0.05)	0.239221	0.461689	-0.06(-0.19,0.07)	0.337873	0.912919	-0.28(-0.4,-0.16)	8.6537e-06	0.00145748	PWR only
200	LPC(20:0) [sn1]	-0.04(-0.17,0.1)	0.59435	0.75968	-0.11(-0.23,0.02)	0.0922612	0.208469	-0.01(-0.14,0.12)	0.9074	0.960366	-0.1(-0.23,0.03)	0.121882	0.279921	-0.07(-0.2,0.06)	0.286962	0.904157	-0.25(-0.38,-0.13)	8.27919e-05	0.00300229	PWR only
201	LPC(20:1) [sn2]	0.05(-0.08,0.18)	0.45316	0.645098	-0.11(-0.24,0.01)	0.0715839	0.173057	0.04(-0.09,0.17)	0.560195	0.765901	-0.07(-0.19,0.06)	0.299222	0.543957	0(-0.14,0.13)	0.948688	0.992523	-0.21(-0.34,-0.09)	0.000989059	0.00795116	PWR only
202	LPC(20:1) [sn1]	0.04(-0.09,0.17)	0.555847	0.726715	-0.15(-0.27,-0.02)	0.0217482	0.0739138	0.06(-0.07,0.19)	0.362866	0.586888	-0.1(-0.23,0.02)	0.104408	0.254196	-0.04(-0.17,0.1)	0.582649	0.948577	-0.21(-0.34,-0.09)	0.000909896	0.00792355	PWR only
203	LPC(20:2) [sn2]	0(-0.13,0.14)	0.972775	0.99206	-0.02(-0.15,0.1)	0.729874	0.838138	-0.02(-0.15,0.11)	0.736575	0.882289	0.03(-0.1,0.15)	0.682504	0.846478	-0.01(-0.14,0.12)	0.878516	0.992523	-0.21(-0.34,-0.09)	0.000943087	0.00792355	PWR only
204	LPC(20:2) [sn1]	0.02(-0.11,0.16)	0.720248	0.845402	-0.07(-0.2,0.05)	0.246984	0.418315	-0.01(-0.14,0.12)	0.868174	0.941024	0.03(-0.1,0.15)	0.665176	0.842475	0.01(-0.12,0.15)	0.841624	0.992523	-0.19(-0.32,-0.07)	0.00277682	0.0150078	PWR only
205	LPC(20:3) [sn2]	-0.01(-0.14,0.13)	0.922386	0.967311	0.15(0.03,0.27)	0.0183151	0.0634125	-0.04(-0.16,0.09)	0.582793	0.779698	0.14(0.02,0.26)	0.0230645	0.0798566	-0.02(-0.15,0.11)	0.776184	0.992523	-0.13(-0.25,0)	0.0469775	0.108049	Not significant
206	LPC(20:3) [sn1]	0.04(-0.09,0.17)	0.576924	0.74578	0.1(-0.02,0.22)	0.111045	0.236141	0.01(-0.12,0.14)	0.868638	0.941024	0.1(-0.02,0.22)	0.114707	0.268978	-0.01(-0.14,0.12)	0.865742	0.992523	-0.12(-0.25,0)	0.0563097	0.122776	Not significant
207	LPC(20:3) [104_sn1]	0.05(-0.08,0.18)	0.444555	0.643484	0.1(-0.02,0.22)	0.112733	0.238995	0.02(-0.12,0.15)	0.818544	0.923238	0.11(-0.01,0.24)	0.0790795	0.206386	0(-0.14,0.13)	0.962826	0.992523	-0.14(-0.27,-0.02)	0.0267594	0.0703711	Not significant
208	LPC(20:4) [sn2]	0.3(0.17,0.43)	5.86431e-06	0.00136647	0.02(-0.1,0.14)	0.729348	0.838138	0.16(0.03,0.29)	0.0140164	0.0543769	0(-0.12,0.12)	0.971441	0.989338	0.2(0.06,0.33)	0.00380139	0.499038	-0.06(-0.18,0.07)	0.365747	0.479087	Not significant
209	LPC(20:4) [sn1]	0.19(0.06,0.32)	0.00348066	0.0250837	-0.08(-0.2,0.04)	0.193727	0.355614	0.19(0.06,0.32)	0.00409107	0.0202788	-0.03(-0.15,0.09)	0.633843	0.833871	0.04(-0.09,0.17)	0.550399	0.945699	-0.17(-0.29,-0.05)	0.0067818	0.025674	PWR only
210	LPC(20:5) [sn2]	0.14(0.01,0.27)	0.0385904	0.120858	0.06(-0.07,0.18)	0.377705	0.537683	0.03(-0.1,0.16)	0.645161	0.823177	-0.04(-0.16,0.09)	0.534093	0.754078	0.11(-0.02,0.25)	0.106419	0.904157	-0.07(-0.2,0.05)	0.264788	0.383274	Not significant
211	LPC(20:5) [sn1]	0.08(-0.05,0.22)	0.221138	0.422061	0(-0.12,0.13)	0.965628	0.979977	0.03(-0.1,0.17)	0.611944	0.797031	-0.04(-0.17,0.08)	0.49284	0.731124	0.04(-0.09,0.18)	0.528835	0.939027	-0.13(-0.26,0)	0.0425814	0.10187	Not significant
212	LPC(22:0) [sn1]	-0.09(-0.22,0.05)	0.211832	0.407195	-0.1(-0.22,0.03)	0.123783	0.253828	0(-0.14,0.13)	0.963574	0.983559	-0.02(-0.15,0.1)	0.735538	0.878311	-0.12(-0.25,0.01)	0.0691144	0.904157	-0.24(-0.37,-0.12)	0.00015899	0.00356827	PWR only
213	LPC(22:1) [sn1]	0.07(-0.07,0.2)	0.329765	0.544863	-0.09(-0.22,0.03)	0.135796	0.272785	0.06(-0.07,0.19)	0.394469	0.620815	-0.14(-0.26,-0.01)	0.032214	0.101814	0.01(-0.13,0.14)	0.934221	0.992523	-0.17(-0.29,-0.04)	0.00983135	0.0328991	PWR only
214	LPC(22:4) [sn2]	0.03(-0.1,0.16)	0.689441	0.824696	-0.06(-0.18,0.06)	0.330168	0.494746	-0.02(-0.16,0.11)	0.724821	0.874609	0.01(-0.11,0.14)	0.831999	0.925865	0.02(-0.11,0.14)	0.811292	0.992523	-0.24(-0.37,-0.12)	9.33633e-05	0.00306321	PWR only
215	LPC(22:4) [sn1]	0.09(-0.05,0.22)	0.197301	0.387592	-0.03(-0.15,0.1)	0.658689	0.785185	0.03(-0.1,0.17)	0.653119	0.827386	0.02(-0.11,0.15)	0.764404	0.888153	0.04(-0.09,0.18)	0.516802	0.937437	-0.17(-0.3,-0.04)	0.00860268	0.030317	PWR only
216	LPC(22:5) [sn2] (n3)	0.06(-0.08,0.19)	0.413259	0.622748	0.03(-0.09,0.16)	0.598375	0.738854	0.02(-0.11,0.14)	0.807065	0.920642	0.01(-0.11,0.13)	0.888053	0.941096	0(-0.13,0.13)	0.980648	0.996658	-0.23(-0.36,-0.11)	0.000235323	0.00386041	PWR only
217	LPC(22:5) [sn1] (n3)/LPC(22:5) [sn2] (n6)	0.08(-0.06,0.21)	0.260061	0.460429	-0.02(-0.15,0.1)	0.703626	0.82022	0.02(-0.11,0.16)	0.713413	0.863806	-0.03(-0.15,0.1)	0.663449	0.842475	0.02(-0.11,0.15)	0.744946	0.977653	-0.28(-0.4,-0.16)	1.05768e-05	0.00145748	PWR only
218	LPC(22:5) [sn1] (n6)	0.08(-0.05,0.21)	0.246872	0.44826	-0.03(-0.15,0.09)	0.632493	0.761866	0.06(-0.07,0.2)	0.363808	0.587034	-0.03(-0.16,0.1)	0.646137	0.836821	-0.02(-0.15,0.11)	0.782953	0.992523	-0.23(-0.36,-0.11)	0.000246807	0.00386478	PWR only
219	LPC(22:5) (n3) [sn1] [104_sn1]	0.08(-0.05,0.22)	0.227747	0.428738	-0.01(-0.14,0.12)	0.879698	0.921611	0.04(-0.09,0.17)	0.505174	0.728684	0.01(-0.11,0.14)	0.819354	0.921031	0.02(-0.11,0.15)	0.784933	0.992523	-0.24(-0.36,-0.12)	0.000142065	0.00356827	PWR only
220	LPC(22:6) [sn2]	0.13(0,0.26)	0.04613	0.135928	0.07(-0.05,0.19)	0.268746	0.442182	0.09(-0.04,0.23)	0.163973	0.345497	0.06(-0.07,0.19)	0.349991	0.593367	0.01(-0.12,0.14)	0.880642	0.992523	-0.08(-0.2,0.05)	0.231888	0.346574	Not significant
221	LPC(22:6) [sn1]	0.17(0.04,0.3)	0.00986317	0.0499686	0.03(-0.1,0.15)	0.660331	0.785782	0.14(0,0.27)	0.046801	0.136058	0.01(-0.12,0.14)	0.883029	0.938899	0.03(-0.1,0.16)	0.660196	0.963656	-0.08(-0.21,0.05)	0.210286	0.324804	Not significant
222	LPC(24:0) [sn2]	-0.18(-0.31,-0.05)	0.00719693	0.0387397	-0.05(-0.18,0.07)	0.385682	0.543425	-0.07(-0.2,0.06)	0.267077	0.476623	0.03(-0.09,0.15)	0.625576	0.833871	-0.14(-0.27,0)	0.0423657	0.827965	-0.26(-0.38,-0.14)	4.74132e-05	0.00267355	PWR only
223	LPC(24:0) [sn1]	-0.21(-0.34,-0.08)	0.00199434	0.0188233	-0.01(-0.14,0.11)	0.811512	0.885452	-0.15(-0.28,-0.02)	0.0289024	0.093055	0.01(-0.12,0.13)	0.889041	0.941096	-0.09(-0.22,0.04)	0.192472	0.904157	-0.23(-0.35,-0.1)	0.000470641	0.00588499	PWR only
224	LPC(O-16:0)	0.02(-0.11,0.16)	0.749037	0.854448	-0.07(-0.2,0.05)	0.266496	0.440853	-0.01(-0.14,0.13)	0.931242	0.969453	-0.07(-0.19,0.06)	0.300795	0.543957	0.01(-0.13,0.14)	0.917658	0.992523	-0.19(-0.32,-0.07)	0.00275983	0.0150078	PWR only
225	LPC(O-18:0)	0(-0.13,0.13)	0.991444	0.999968	-0.1(-0.23,0.02)	0.10999	0.235351	0.01(-0.12,0.14)	0.898106	0.956203	-0.08(-0.2,0.05)	0.243966	0.466923	-0.03(-0.16,0.11)	0.692015	0.971266	-0.17(-0.3,-0.04)	0.00826151	0.0294932	PWR only
226	LPC(O-18:1)	0.08(-0.06,0.21)	0.258221	0.459536	-0.12(-0.24,0.01)	0.0627586	0.160151	0.04(-0.09,0.18)	0.510854	0.728733	-0.08(-0.21,0.05)	0.207372	0.415347	0.03(-0.1,0.17)	0.634617	0.961971	-0.18(-0.3,-0.05)	0.00630313	0.0244424	PWR only
227	LPC(O-20:0)	-0.03(-0.16,0.11)	0.685919	0.824496	-0.12(-0.25,0)	0.0549397	0.145032	-0.05(-0.19,0.08)	0.433103	0.666089	-0.06(-0.19,0.07)	0.351073	0.593367	0(-0.13,0.14)	0.941042	0.992523	-0.19(-0.32,-0.07)	0.00256617	0.0144925	PWR only
228	LPC(O-20:1)	0.04(-0.1,0.17)	0.600844	0.75968	-0.13(-0.25,-0.01)	0.0414546	0.119507	0.01(-0.13,0.14)	0.939355	0.972303	-0.07(-0.2,0.06)	0.269224	0.50134	0.02(-0.11,0.15)	0.767189	0.991432	-0.22(-0.34,-0.1)	0.000556742	0.00618702	PWR only
229	LPC(O-22:0)	-0.1(-0.24,0.03)	0.13118	0.286022	-0.12(-0.24,0.01)	0.0644377	0.161446	-0.14(-0.28,-0.01)	0.0329125	0.102763	0(-0.13,0.12)	0.961004	0.987358	0.02(-0.11,0.16)	0.729356	0.971715	-0.19(-0.31,-0.06)	0.00307341	0.0158028	PWR only
230	LPC(O-22:1)	0.01(-0.12,0.14)	0.905938	0.958819	-0.14(-0.27,-0.02)	0.0220403	0.07444	-0.01(-0.15,0.12)	0.863339	0.941024	-0.04(-0.17,0.08)	0.495482	0.731124	0.01(-0.12,0.13)	0.936248	0.992523	-0.24(-0.36,-0.12)	0.000115244	0.00330847	PWR only
231	LPC(O-24:0)	-0.17(-0.3,-0.04)	0.0103825	0.0514644	0.01(-0.11,0.14)	0.81078	0.885452	-0.29(-0.42,-0.17)	8.36201e-06	0.000261027	0.05(-0.07,0.17)	0.391178	0.633193	0.12(-0.01,0.25)	0.0804261	0.904157	-0.1(-0.22,0.02)	0.110937	0.202066	Not significant
232	LPC(O-24:1)	-0.13(-0.26,0.01)	0.0602248	0.16598	-0.05(-0.17,0.07)	0.408935	0.565776	-0.21(-0.35,-0.08)	0.00158299	0.0100989	0(-0.13,0.12)	0.962996	0.987358	0.09(-0.04,0.22)	0.188897	0.904157	-0.13(-0.26,-0.01)	0.0340168	0.085852	Not significant
233	LPC(O-24:2)	0.02(-0.12,0.15)	0.809507	0.889554	-0.14(-0.26,-0.02)	0.0257935	0.0834354	-0.05(-0.19,0.08)	0.443232	0.675635	0.01(-0.12,0.14)	0.861833	0.934355	0.05(-0.08,0.19)	0.4125	0.925775	-0.18(-0.31,-0.06)	0.00397712	0.018665	PWR only
234	LPC(P-16:0)	0.14(0.01,0.27)	0.0346681	0.110585	-0.11(-0.23,0.02)	0.0916918	0.208469	0.16(0.02,0.29)	0.0202603	0.0715865	-0.09(-0.22,0.03)	0.153769	0.338488	0.01(-0.13,0.14)	0.924799	0.992523	-0.18(-0.31,-0.06)	0.00411627	0.0191629	PWR only
235	LPC(P-18:1)	0.14(0.01,0.27)	0.0398632	0.12428	-0.11(-0.24,0.01)	0.0692072	0.169693	0.14(0.01,0.27)	0.0345869	0.106386	-0.1(-0.22,0.02)	0.1162	0.268978	0.02(-0.11,0.15)	0.770952	0.991432	-0.21(-0.34,-0.09)	0.000908032	0.00792355	PWR only
236	LPE(16:0) [sn2]	0.05(-0.08,0.18)	0.442851	0.642741	-0.05(-0.17,0.08)	0.470949	0.626416	0.08(-0.05,0.21)	0.236983	0.447347	0.08(-0.04,0.21)	0.19963	0.405738	-0.06(-0.19,0.07)	0.337827	0.912919	-0.25(-0.37,-0.13)	7.608e-05	0.00291217	PWR only
237	LPE(16:0) [sn1]	0.08(-0.05,0.21)	0.22499	0.424708	-0.03(-0.15,0.09)	0.6283	0.760806	0.08(-0.05,0.21)	0.225932	0.428835	0.08(-0.04,0.21)	0.204816	0.411424	-0.03(-0.17,0.1)	0.605516	0.950335	-0.24(-0.36,-0.12)	0.000157523	0.00356827	PWR only
238	LPE(17:0) [sn2]	-0.02(-0.15,0.11)	0.768537	0.86382	-0.1(-0.22,0.03)	0.122422	0.251787	0.07(-0.06,0.2)	0.298792	0.515959	-0.01(-0.14,0.11)	0.833144	0.925865	-0.12(-0.25,0.01)	0.0723099	0.904157	-0.18(-0.3,-0.05)	0.00481155	0.0211157	PWR only
239	LPE(17:0) [sn1]	-0.08(-0.21,0.05)	0.242064	0.447137	-0.04(-0.17,0.08)	0.523546	0.676773	-0.01(-0.14,0.13)	0.931463	0.969453	-0.01(-0.14,0.11)	0.851045	0.930978	-0.08(-0.21,0.05)	0.235849	0.904157	-0.1(-0.23,0.02)	0.107282	0.197113	Not significant
240	LPE(18:0) [sn2]	0.04(-0.09,0.18)	0.542071	0.721017	-0.08(-0.21,0.04)	0.185089	0.34333	0.1(-0.03,0.23)	0.13914	0.307267	0.02(-0.1,0.15)	0.724997	0.872576	-0.08(-0.21,0.06)	0.260885	0.904157	-0.2(-0.32,-0.07)	0.0019243	0.0117331	PWR only
241	LPE(18:0) [sn1]	0.05(-0.09,0.18)	0.4725	0.66322	-0.07(-0.19,0.06)	0.301399	0.474118	0.1(-0.03,0.23)	0.14298	0.313737	0.01(-0.11,0.14)	0.820637	0.921031	-0.07(-0.2,0.07)	0.324487	0.907507	-0.19(-0.31,-0.06)	0.00351624	0.0175557	PWR only
242	LPE(18:1) [sn2]	-0.02(-0.15,0.11)	0.756564	0.858769	-0.04(-0.16,0.08)	0.522769	0.676773	0.02(-0.11,0.15)	0.75255	0.887896	0.02(-0.1,0.15)	0.743357	0.879125	-0.08(-0.21,0.05)	0.237601	0.904157	-0.23(-0.35,-0.11)	0.000243114	0.00386478	PWR only
243	LPE(18:1) [sn1]	-0.03(-0.16,0.1)	0.655777	0.809732	0(-0.13,0.12)	0.947497	0.970485	-0.02(-0.15,0.11)	0.741884	0.882829	0.05(-0.08,0.17)	0.476135	0.7202	-0.05(-0.18,0.08)	0.407337	0.925775	-0.23(-0.35,-0.11)	0.00023417	0.00386041	PWR only
244	LPE(18:2) [sn2]	-0.01(-0.14,0.12)	0.845673	0.918187	0.01(-0.11,0.13)	0.871194	0.916416	0.03(-0.09,0.16)	0.595811	0.785359	0.02(-0.1,0.14)	0.743559	0.879125	-0.1(-0.23,0.03)	0.131177	0.904157	-0.23(-0.35,-0.1)	0.000378313	0.0052566	PWR only
245	LPE(18:2) [sn1]	-0.01(-0.14,0.12)	0.854965	0.923309	0.03(-0.09,0.16)	0.606189	0.742787	0(-0.13,0.13)	0.993836	0.99854	0(-0.12,0.13)	0.982172	0.990898	-0.07(-0.2,0.07)	0.32425	0.907507	-0.22(-0.35,-0.1)	0.000411882	0.00535447	PWR only
246	LPE(20:4) [sn2]	0.15(0.02,0.28)	0.0201375	0.0787914	-0.09(-0.21,0.04)	0.164842	0.31549	0.14(0.01,0.27)	0.0329617	0.102763	0.04(-0.08,0.17)	0.507015	0.7372	0.01(-0.13,0.14)	0.93705	0.992523	-0.18(-0.3,-0.05)	0.00537463	0.02258	PWR only
247	LPE(20:4) [sn1]	0.16(0.02,0.29)	0.0201764	0.0787914	-0.03(-0.15,0.09)	0.623249	0.757352	0.15(0.01,0.28)	0.0295344	0.0946473	-0.03(-0.15,0.09)	0.628124	0.833871	0.01(-0.12,0.14)	0.861995	0.992523	-0.2(-0.32,-0.08)	0.00167375	0.0105799	PWR only
248	LPE(22:6) [sn2]	0.13(-0.01,0.26)	0.0618212	0.169027	0.11(-0.02,0.23)	0.0925856	0.208469	0.06(-0.07,0.19)	0.385672	0.612947	0.07(-0.06,0.19)	0.28885	0.532132	0.02(-0.11,0.16)	0.715483	0.971266	-0.07(-0.2,0.06)	0.271175	0.390061	Not significant
249	LPE(22:6) [sn1]	0.1(-0.04,0.23)	0.152773	0.324879	0.1(-0.03,0.22)	0.118213	0.245622	0.08(-0.06,0.21)	0.252122	0.463438	0.1(-0.02,0.23)	0.102237	0.251577	-0.01(-0.15,0.12)	0.872627	0.992523	-0.06(-0.18,0.07)	0.368734	0.481171	Not significant
250	LPE(P-16:0)	-0.01(-0.15,0.12)	0.838638	0.914275	0.01(-0.11,0.14)	0.844229	0.904625	0.03(-0.11,0.17)	0.66462	0.835626	-0.03(-0.16,0.1)	0.636954	0.833871	-0.07(-0.21,0.06)	0.29935	0.904157	-0.11(-0.24,0.01)	0.0818972	0.164033	Not significant
251	LPE(P-18:0)	0(-0.14,0.13)	0.95875	0.987412	-0.01(-0.14,0.11)	0.820168	0.887412	0.03(-0.1,0.17)	0.656498	0.828438	-0.02(-0.15,0.11)	0.726935	0.872576	-0.06(-0.2,0.07)	0.378791	0.916422	-0.12(-0.24,0.01)	0.0734932	0.152063	Not significant
252	LPE(P-18:1)	-0.04(-0.18,0.09)	0.526775	0.706124	-0.02(-0.14,0.11)	0.792883	0.876881	0.01(-0.13,0.14)	0.93095	0.969453	-0.02(-0.15,0.11)	0.78544	0.901878	-0.06(-0.2,0.07)	0.352132	0.916422	-0.11(-0.23,0.02)	0.103909	0.191938	Not significant
253	LPI(18:0) [sn1]	-0.15(-0.29,-0.02)	0.0243412	0.0878069	-0.02(-0.14,0.11)	0.76498	0.863053	-0.01(-0.14,0.13)	0.922385	0.966667	0.02(-0.11,0.15)	0.745308	0.87931	-0.17(-0.3,-0.03)	0.01452	0.625266	-0.05(-0.18,0.08)	0.433267	0.540799	Not significant
254	LPI(18:1) [sn1]	0(-0.14,0.13)	0.961426	0.988691	0(-0.13,0.12)	0.944037	0.969362	-0.02(-0.16,0.11)	0.73393	0.882289	-0.09(-0.22,0.04)	0.165172	0.356995	-0.01(-0.14,0.12)	0.882088	0.992523	-0.16(-0.28,-0.04)	0.0107073	0.0346207	PWR only
255	LPI(18:2) [sn1]	0.05(-0.09,0.18)	0.482312	0.668637	0.08(-0.04,0.21)	0.185368	0.34333	0.09(-0.04,0.23)	0.165984	0.346488	-0.06(-0.18,0.07)	0.365049	0.607533	-0.08(-0.21,0.06)	0.25255	0.904157	-0.07(-0.19,0.06)	0.284367	0.402318	Not significant
256	LPI(20:4) [sn2]	0.07(-0.07,0.2)	0.320105	0.532734	0.02(-0.11,0.14)	0.8122	0.885452	0.11(-0.02,0.24)	0.0915434	0.22607	-0.03(-0.16,0.09)	0.618413	0.8322	-0.08(-0.22,0.05)	0.232373	0.904157	-0.1(-0.22,0.03)	0.134894	0.2351	Not significant
257	LPI(20:4) [sn1]	0.1(-0.03,0.24)	0.129025	0.282976	-0.02(-0.15,0.1)	0.699467	0.819373	0.09(-0.04,0.22)	0.173429	0.351587	-0.12(-0.25,0)	0.0531393	0.150053	0.01(-0.13,0.14)	0.911048	0.992523	-0.06(-0.19,0.07)	0.357237	0.473339	Not significant
258	LPS(16:0)	0.05(-0.08,0.18)	0.437598	0.640137	-0.03(-0.16,0.09)	0.606951	0.742787	0.03(-0.1,0.16)	0.674915	0.84395	0.03(-0.1,0.15)	0.677452	0.846478	0(-0.13,0.13)	0.974113	0.992877	-0.19(-0.32,-0.07)	0.00222203	0.0131981	PWR only
259	LPS(18:0)	-0.04(-0.17,0.09)	0.55408	0.726193	-0.05(-0.17,0.08)	0.474676	0.630158	0.09(-0.05,0.22)	0.214286	0.412411	-0.06(-0.19,0.07)	0.356368	0.597416	-0.13(-0.26,0.01)	0.0652739	0.904157	-0.12(-0.24,0.01)	0.0718021	0.149461	Not significant
260	PC(28:0)	-0.19(-0.32,-0.06)	0.00536326	0.0340619	0.06(-0.06,0.18)	0.331383	0.495277	-0.19(-0.32,-0.06)	0.0049573	0.0238852	0.05(-0.08,0.17)	0.455699	0.705212	-0.03(-0.16,0.1)	0.635264	0.961971	-0.15(-0.27,-0.02)	0.0199225	0.0557993	Not significant
261	PC(14:0_16:0)	-0.16(-0.29,-0.03)	0.0184806	0.0771875	0.02(-0.11,0.14)	0.788805	0.873773	-0.09(-0.22,0.04)	0.165504	0.346488	-0.14(-0.27,-0.02)	0.024839	0.0843059	-0.08(-0.22,0.05)	0.222984	0.904157	-0.05(-0.18,0.08)	0.47137	0.574821	Not significant
262	PC(31:0) (a)	-0.22(-0.35,-0.09)	0.00119245	0.0137706	0(-0.13,0.12)	0.943134	0.969362	-0.19(-0.33,-0.06)	0.0037664	0.0192226	0.01(-0.11,0.14)	0.838102	0.927787	-0.06(-0.19,0.07)	0.363611	0.916422	-0.18(-0.3,-0.05)	0.00489385	0.0213409	PWR only
263	PC(31:0) (b)	-0.2(-0.33,-0.07)	0.00333638	0.0250837	-0.04(-0.16,0.08)	0.524524	0.676773	-0.18(-0.31,-0.05)	0.0075241	0.0324007	0(-0.12,0.13)	0.982269	0.990898	-0.05(-0.18,0.08)	0.454513	0.932022	-0.18(-0.3,-0.06)	0.00398222	0.018665	PWR only
264	PC(31:1)	-0.23(-0.36,-0.11)	0.000417674	0.00787831	0.09(-0.03,0.21)	0.148047	0.289876	-0.21(-0.34,-0.08)	0.00126329	0.00851847	0.1(-0.02,0.22)	0.108089	0.259489	-0.06(-0.19,0.07)	0.33955	0.913866	-0.17(-0.29,-0.05)	0.00529063	0.0223635	PWR only
265	PC(16:0/16:0)	-0.03(-0.17,0.1)	0.617783	0.77111	0.04(-0.09,0.16)	0.563464	0.709738	-0.08(-0.21,0.05)	0.240726	0.450392	0.03(-0.1,0.15)	0.657124	0.84033	0(-0.13,0.13)	0.963948	0.992523	-0.18(-0.3,-0.06)	0.003569	0.0175646	PWR only
266	PC(32:1)	-0.18(-0.31,-0.05)	0.00597027	0.0340993	0.17(0.05,0.29)	0.00498794	0.0232588	-0.2(-0.33,-0.07)	0.00213584	0.0127965	0.15(0.03,0.28)	0.0123806	0.0559817	-0.02(-0.15,0.11)	0.726874	0.971715	-0.07(-0.19,0.05)	0.256373	0.375476	GWG only
267	PC(32:2)	-0.23(-0.36,-0.1)	0.000681342	0.00998818	0.12(0,0.24)	0.0500852	0.137485	-0.2(-0.33,-0.07)	0.00194489	0.0118587	0.2(0.08,0.32)	0.0014185	0.0119189	-0.07(-0.2,0.06)	0.277	0.904157	-0.11(-0.23,0.02)	0.0850561	0.167919	WL only
268	PC(33:0) (a)	-0.16(-0.29,-0.03)	0.0185025	0.0771875	-0.05(-0.18,0.07)	0.408552	0.565776	-0.11(-0.24,0.02)	0.0947297	0.233103	0.02(-0.11,0.14)	0.771355	0.89472	-0.07(-0.2,0.06)	0.284732	0.904157	-0.2(-0.32,-0.08)	0.001336	0.00920507	PWR only
269	PC(33:0) (b)	-0.12(-0.26,0.01)	0.0668246	0.178458	-0.01(-0.13,0.12)	0.897929	0.933969	-0.13(-0.26,0)	0.0576845	0.158978	0.02(-0.1,0.15)	0.743875	0.879125	-0.05(-0.18,0.08)	0.445587	0.927571	-0.16(-0.28,-0.04)	0.00765692	0.0277664	PWR only
270	PC(33:1)	-0.18(-0.31,-0.05)	0.00680854	0.0369377	0.08(-0.05,0.2)	0.218241	0.380679	-0.18(-0.31,-0.05)	0.00662609	0.0292652	0.06(-0.06,0.19)	0.321263	0.566069	-0.06(-0.19,0.07)	0.360887	0.916422	-0.21(-0.33,-0.09)	0.00064845	0.00651063	PWR only
271	PC(33:2)	-0.16(-0.29,-0.03)	0.0187087	0.0771875	0.02(-0.11,0.14)	0.766601	0.863053	-0.12(-0.25,0.02)	0.08627	0.215362	0.06(-0.07,0.18)	0.374278	0.615075	-0.11(-0.24,0.02)	0.0943646	0.904157	-0.18(-0.3,-0.06)	0.00356714	0.0175646	PWR only
272	PC(16:0_18:0)	-0.07(-0.21,0.06)	0.292377	0.504881	0.02(-0.11,0.14)	0.798941	0.878859	-0.11(-0.24,0.03)	0.113455	0.264984	-0.05(-0.17,0.08)	0.480764	0.72167	-0.03(-0.17,0.1)	0.613728	0.953205	-0.1(-0.22,0.03)	0.12188	0.217503	Not significant
273	PC(16:0_18:1)	-0.11(-0.24,0.03)	0.113238	0.260071	0.11(-0.01,0.23)	0.0801313	0.187821	-0.16(-0.29,-0.03)	0.0177469	0.0643559	0.06(-0.07,0.18)	0.351614	0.593367	-0.01(-0.14,0.12)	0.877275	0.992523	-0.15(-0.28,-0.03)	0.0143349	0.0440925	PWR only
274	PC(16:0_18:2)	-0.06(-0.19,0.08)	0.414133	0.622748	0.1(-0.02,0.23)	0.104898	0.22728	0.02(-0.12,0.15)	0.804352	0.920591	0.05(-0.07,0.18)	0.391816	0.633193	-0.13(-0.27,0)	0.0460822	0.827965	-0.08(-0.21,0.04)	0.189604	0.299706	Not significant
275	PC(16:0_18:3) (a)	-0.09(-0.23,0.04)	0.168726	0.347021	0.09(-0.03,0.22)	0.140688	0.280968	-0.08(-0.21,0.05)	0.224721	0.428835	0.18(0.06,0.31)	0.00380111	0.0223843	-0.07(-0.2,0.06)	0.302686	0.904157	-0.06(-0.18,0.07)	0.378239	0.486206	WL only
276	PC(16:0_18:3) (b)	-0.14(-0.27,-0.01)	0.035223	0.111837	0.14(0.02,0.27)	0.0201571	0.0694413	-0.19(-0.31,-0.06)	0.00420424	0.0206909	0.14(0.02,0.26)	0.0245163	0.0836224	-0.03(-0.16,0.1)	0.663041	0.963656	-0.2(-0.32,-0.08)	0.00131473	0.00914999	PWR only
277	PC(14:0_20:4)	-0.16(-0.29,-0.03)	0.0142418	0.0645566	0.13(0,0.25)	0.0438533	0.124855	-0.18(-0.3,-0.05)	0.0055244	0.025643	0.19(0.07,0.31)	0.00193498	0.0142013	-0.02(-0.15,0.11)	0.79121	0.992523	-0.12(-0.24,0)	0.0574232	0.124079	WL only
278	PC(34:5)	-0.13(-0.26,0)	0.0493049	0.142736	0.1(-0.02,0.22)	0.118157	0.245622	-0.17(-0.29,-0.04)	0.0119718	0.0471346	0.12(0,0.24)	0.0516153	0.147998	0.01(-0.12,0.14)	0.882656	0.992523	-0.1(-0.22,0.03)	0.123774	0.219795	Not significant
279	PC(15-MHDA_18:1)	-0.14(-0.28,-0.01)	0.0340653	0.109529	-0.08(-0.21,0.04)	0.18226	0.343107	-0.09(-0.22,0.05)	0.192825	0.376364	0.02(-0.11,0.15)	0.752792	0.881221	-0.08(-0.21,0.05)	0.241692	0.904157	-0.22(-0.34,-0.09)	0.000601451	0.00637538	PWR only
280	PC(17:0_18:1)	-0.14(-0.27,-0.01)	0.0381636	0.120067	0(-0.13,0.12)	0.962662	0.979977	-0.15(-0.28,-0.02)	0.024283	0.0812185	0.05(-0.08,0.17)	0.471916	0.717771	-0.03(-0.16,0.1)	0.614257	0.953205	-0.2(-0.32,-0.07)	0.00167124	0.0105799	PWR only
281	PC(15-MHDA_18:2)	-0.1(-0.24,0.03)	0.129372	0.282976	-0.07(-0.19,0.06)	0.292244	0.467775	-0.01(-0.14,0.12)	0.876254	0.944819	0.05(-0.08,0.18)	0.448492	0.699754	-0.12(-0.25,0.01)	0.0748792	0.904157	-0.17(-0.3,-0.05)	0.005665	0.0233882	PWR only
282	PC(17:0_18:2)	-0.07(-0.2,0.07)	0.339524	0.552283	0(-0.13,0.12)	0.966957	0.979977	-0.04(-0.18,0.09)	0.522694	0.7395	0.02(-0.1,0.15)	0.700721	0.862137	-0.07(-0.2,0.06)	0.283594	0.904157	-0.17(-0.29,-0.05)	0.00595167	0.0242645	PWR only
283	PC(17:1_18:2)	-0.16(-0.29,-0.03)	0.0197572	0.0787914	0.04(-0.09,0.16)	0.575547	0.719695	-0.09(-0.23,0.04)	0.174518	0.351587	0.01(-0.12,0.14)	0.864155	0.934355	-0.14(-0.27,-0.01)	0.0364657	0.827965	-0.21(-0.33,-0.09)	0.000963516	0.00792355	PWR only
284	PC(15:0_20:3)	-0.21(-0.34,-0.08)	0.00177366	0.0183736	0.17(0.05,0.29)	0.00554201	0.0251213	-0.19(-0.32,-0.06)	0.00372622	0.0191594	0.18(0.06,0.31)	0.00305512	0.0194906	-0.09(-0.22,0.04)	0.196666	0.904157	-0.11(-0.23,0.02)	0.0888198	0.173362	GWG & WL
285	PC(15:0_20:4)	-0.06(-0.2,0.07)	0.35165	0.563458	0.01(-0.12,0.13)	0.898679	0.933969	-0.08(-0.21,0.05)	0.238553	0.447856	0.07(-0.05,0.2)	0.25593	0.479173	-0.02(-0.15,0.11)	0.793333	0.992523	-0.15(-0.27,-0.03)	0.0181786	0.0515434	Not significant
286	PC(35:5)	-0.08(-0.21,0.06)	0.26062	0.460429	0.06(-0.06,0.19)	0.323157	0.494746	-0.09(-0.23,0.04)	0.160674	0.340629	0.03(-0.1,0.15)	0.658386	0.84033	-0.01(-0.14,0.13)	0.916406	0.992523	-0.11(-0.23,0.02)	0.09594	0.182101	Not significant
287	PC(36:0)	-0.26(-0.39,-0.13)	7.81109e-05	0.00393496	0.13(0.01,0.25)	0.0399487	0.11663	-0.14(-0.27,-0.01)	0.0348794	0.106397	0.15(0.02,0.27)	0.0207872	0.0749862	-0.15(-0.28,-0.02)	0.0283061	0.827965	0.14(0.02,0.27)	0.0242656	0.0645522	Not significant
288	PC(18:0_18:1)	-0.19(-0.32,-0.06)	0.00401753	0.0274067	0.09(-0.03,0.21)	0.155591	0.301129	-0.25(-0.38,-0.12)	0.000183387	0.00167172	0.05(-0.08,0.17)	0.456494	0.705212	0.01(-0.12,0.14)	0.856716	0.992523	-0.2(-0.32,-0.08)	0.00148135	0.00981397	PWR only
289	PC(18:1_18:1)	-0.11(-0.24,0.02)	0.106749	0.249322	0.01(-0.11,0.13)	0.860707	0.910948	-0.16(-0.29,-0.02)	0.0217053	0.0747139	0.03(-0.1,0.16)	0.631267	0.833871	-0.01(-0.15,0.12)	0.825731	0.992523	-0.24(-0.37,-0.12)	0.000114256	0.00330847	PWR only
290	PC(18:0_18:2)	-0.15(-0.28,-0.01)	0.0303523	0.102013	0.09(-0.03,0.21)	0.157248	0.303484	-0.12(-0.25,0.02)	0.0841413	0.211039	0.04(-0.08,0.17)	0.495552	0.731124	-0.09(-0.22,0.04)	0.189176	0.904157	-0.13(-0.26,-0.01)	0.0335573	0.0853172	Not significant
291	PC(18:1_18:2)	-0.04(-0.17,0.1)	0.595939	0.75968	0(-0.13,0.12)	0.971338	0.979977	-0.02(-0.15,0.12)	0.822741	0.923238	0.03(-0.1,0.15)	0.685605	0.846478	-0.08(-0.21,0.05)	0.224891	0.904157	-0.21(-0.34,-0.09)	0.000748214	0.00694396	PWR only
292	PC(16:0_20:3)	-0.12(-0.25,0.01)	0.0720264	0.18878	0.21(0.09,0.34)	0.000602529	0.00500172	-0.15(-0.28,-0.02)	0.0217961	0.0747139	0.22(0.09,0.34)	0.000537887	0.00638973	-0.02(-0.16,0.11)	0.715562	0.971266	-0.04(-0.17,0.08)	0.493238	0.596213	GWG & WL
293	PC(18:2_18:2)	-0.02(-0.15,0.12)	0.820831	0.899129	0.07(-0.05,0.2)	0.255184	0.427858	-0.03(-0.16,0.1)	0.644896	0.823177	-0.06(-0.18,0.06)	0.347016	0.590356	-0.06(-0.19,0.07)	0.37006	0.916422	-0.22(-0.34,-0.1)	0.000478315	0.00588499	PWR only
294	PC(16:0_20:4)	0.05(-0.08,0.18)	0.443109	0.642741	0.07(-0.05,0.2)	0.247104	0.418315	0.01(-0.12,0.14)	0.852849	0.938795	0.13(0.01,0.26)	0.0384505	0.117223	0.02(-0.11,0.15)	0.761898	0.990543	-0.04(-0.17,0.08)	0.521691	0.625122	Not significant
295	PC(16:1_20:4)	-0.11(-0.24,0.02)	0.110395	0.255241	0.14(0.02,0.27)	0.0232428	0.0770851	-0.14(-0.26,-0.01)	0.0381801	0.114374	0.17(0.05,0.29)	0.00578643	0.0302034	-0.02(-0.15,0.12)	0.808504	0.992523	-0.13(-0.25,0)	0.0474747	0.108671	WL only
296	PC(16:0_20:5)	-0.01(-0.14,0.13)	0.907545	0.959046	0.08(-0.04,0.21)	0.200909	0.363323	-0.05(-0.18,0.08)	0.470239	0.705871	0.01(-0.12,0.13)	0.930028	0.967854	0.02(-0.12,0.15)	0.82081	0.992523	-0.1(-0.23,0.03)	0.116449	0.210036	Not significant
297	PC(36:6) (a)	-0.05(-0.18,0.08)	0.440106	0.641085	0.08(-0.04,0.2)	0.203472	0.366037	-0.09(-0.22,0.04)	0.190645	0.375297	0.07(-0.05,0.2)	0.261962	0.489138	0.01(-0.12,0.15)	0.829574	0.992523	-0.08(-0.21,0.04)	0.189655	0.299706	Not significant
298	PC(14:0_22:6)	-0.2(-0.33,-0.07)	0.00245645	0.021424	0.15(0.03,0.27)	0.014182	0.0514284	-0.2(-0.33,-0.08)	0.00183253	0.0114783	0.2(0.08,0.32)	0.00123253	0.0105039	-0.02(-0.16,0.11)	0.716444	0.971266	-0.07(-0.19,0.06)	0.300311	0.418009	WL only
299	PC(15-MHDA_20:4)	-0.04(-0.18,0.09)	0.536077	0.714423	-0.02(-0.14,0.11)	0.799774	0.878859	-0.01(-0.15,0.12)	0.835795	0.930582	0.08(-0.05,0.2)	0.227478	0.445388	-0.05(-0.18,0.08)	0.46104	0.937437	-0.15(-0.27,-0.02)	0.0192284	0.0540749	Not significant
300	PC(17:0_20:4)	0.04(-0.1,0.17)	0.583429	0.751369	-0.02(-0.14,0.11)	0.776976	0.867644	0.05(-0.08,0.18)	0.46133	0.695523	0.06(-0.06,0.19)	0.33404	0.575841	-0.04(-0.17,0.09)	0.558026	0.946994	-0.15(-0.28,-0.03)	0.0127435	0.0395508	PWR only
301	PC(15:0_22:6)	-0.13(-0.26,0)	0.0486902	0.141848	0.09(-0.04,0.21)	0.169697	0.320332	-0.13(-0.26,0)	0.0504689	0.14369	0.09(-0.04,0.22)	0.161316	0.351729	-0.03(-0.16,0.1)	0.668085	0.96551	-0.06(-0.18,0.07)	0.362831	0.477768	Not significant
302	PC(38:2)	-0.24(-0.37,-0.11)	0.000331743	0.00672268	0.11(-0.01,0.24)	0.065607	0.162601	-0.26(-0.39,-0.13)	8.04458e-05	0.000915717	0.11(-0.01,0.23)	0.0765115	0.201208	-0.03(-0.16,0.1)	0.644843	0.963512	-0.13(-0.25,-0.01)	0.0413586	0.0996365	Not significant
303	PC(18:0_20:3)	-0.23(-0.36,-0.11)	0.000253546	0.0061757	0.29(0.17,0.41)	1.63057e-06	0.000280866	-0.26(-0.38,-0.13)	4.84141e-05	0.000654066	0.25(0.13,0.37)	3.01839e-05	0.000866529	-0.01(-0.14,0.12)	0.87767	0.992523	0.01(-0.11,0.14)	0.862544	0.90318	GWG & WL
304	PC(18:1_20:3)	-0.13(-0.27,0)	0.0485291	0.141848	0.14(0.02,0.27)	0.025995	0.0836942	-0.16(-0.29,-0.03)	0.01525	0.0580512	0.19(0.07,0.31)	0.00256277	0.016658	-0.03(-0.16,0.11)	0.679518	0.96551	-0.12(-0.24,0.01)	0.0694474	0.145438	WL only
305	PC(38:4) (b)	-0.15(-0.28,-0.02)	0.0260868	0.0921733	0.13(0,0.25)	0.0462498	0.129537	-0.22(-0.35,-0.09)	0.000826609	0.00599509	0.17(0.05,0.29)	0.00546274	0.0289525	0.04(-0.09,0.17)	0.567322	0.947608	-0.18(-0.3,-0.06)	0.0047091	0.0210686	WL & PWR
306	PC(18:0_20:4)	0.05(-0.08,0.19)	0.428377	0.636103	0.07(-0.06,0.19)	0.281402	0.457279	-0.01(-0.14,0.12)	0.888899	0.949537	0.08(-0.04,0.2)	0.2037	0.411424	0.04(-0.09,0.18)	0.508521	0.937437	-0.07(-0.19,0.06)	0.307064	0.425536	Not significant
307	PC(38:5) (a)	-0.07(-0.2,0.07)	0.325457	0.539037	0.08(-0.05,0.2)	0.236157	0.404757	-0.11(-0.24,0.02)	0.101975	0.24653	0.1(-0.02,0.23)	0.0964308	0.241007	0(-0.14,0.13)	0.942741	0.992523	-0.16(-0.29,-0.04)	0.0106374	0.0346207	PWR only
308	PC(38:5) (b)	-0.08(-0.22,0.05)	0.222585	0.422619	0.1(-0.02,0.23)	0.110432	0.235565	-0.15(-0.28,-0.01)	0.0312231	0.0989041	0.06(-0.06,0.19)	0.329506	0.573307	0.02(-0.11,0.15)	0.794664	0.992523	-0.16(-0.28,-0.03)	0.0125601	0.039158	PWR only
309	PC(38:6) (a)	-0.03(-0.16,0.1)	0.665222	0.814099	0.01(-0.12,0.13)	0.882174	0.921611	-0.07(-0.2,0.06)	0.263741	0.476623	-0.02(-0.15,0.1)	0.724743	0.872576	0(-0.13,0.13)	0.992679	0.998475	-0.22(-0.34,-0.1)	0.00055119	0.00618702	PWR only
310	PC(16:0_22:6)	0(-0.13,0.14)	0.957654	0.987412	0.14(0.01,0.26)	0.0292913	0.0909085	-0.04(-0.18,0.09)	0.501557	0.728684	0.1(-0.03,0.22)	0.126174	0.287861	0.03(-0.1,0.16)	0.68073	0.96551	0.03(-0.1,0.15)	0.647173	0.737029	Not significant
311	PC(18:2_20:5)	-0.02(-0.15,0.11)	0.784216	0.877151	0.04(-0.08,0.17)	0.501684	0.657149	-0.09(-0.22,0.04)	0.174202	0.351587	-0.04(-0.17,0.08)	0.516922	0.743548	0.03(-0.1,0.16)	0.670674	0.96551	-0.16(-0.29,-0.04)	0.011683	0.0365892	PWR only
312	PC(16:1_22:6)	-0.06(-0.19,0.07)	0.372017	0.580918	0.13(0,0.25)	0.0479209	0.13207	-0.09(-0.22,0.04)	0.180226	0.360976	0.16(0.03,0.28)	0.0128673	0.0565908	0(-0.13,0.14)	0.952292	0.992523	-0.01(-0.13,0.11)	0.87558	0.909803	Not significant
313	PC(38:7) (c)	-0.13(-0.26,0)	0.0573886	0.159438	-0.01(-0.14,0.11)	0.820437	0.887412	-0.04(-0.17,0.09)	0.560992	0.765901	-0.02(-0.14,0.11)	0.790616	0.901878	-0.14(-0.27,0)	0.0421487	0.827965	-0.19(-0.31,-0.07)	0.0026642	0.0149238	PWR only
314	PC(39:5)	-0.07(-0.2,0.07)	0.31791	0.532734	0.02(-0.11,0.15)	0.749265	0.852821	-0.13(-0.26,0.01)	0.0639566	0.172133	0.04(-0.08,0.17)	0.51302	0.741029	0.01(-0.12,0.14)	0.85245	0.992523	-0.2(-0.33,-0.08)	0.00153149	0.0100495	PWR only
315	PC(15-MHDA_22:6)	-0.05(-0.19,0.08)	0.450006	0.644634	-0.05(-0.18,0.07)	0.421686	0.577701	0(-0.14,0.13)	0.989229	0.99646	0.03(-0.1,0.16)	0.611466	0.826078	-0.07(-0.21,0.06)	0.299966	0.904157	-0.12(-0.24,0.01)	0.0700232	0.1462	Not significant
316	PC(17:0_22:6)	-0.05(-0.18,0.08)	0.470699	0.663214	0.05(-0.08,0.17)	0.446725	0.60347	-0.04(-0.18,0.09)	0.509299	0.728733	0.08(-0.05,0.21)	0.227542	0.445388	-0.04(-0.17,0.1)	0.586778	0.948577	-0.06(-0.18,0.07)	0.370969	0.483171	Not significant
317	PC(40:10)	-0.01(-0.14,0.12)	0.866223	0.929638	0.06(-0.07,0.18)	0.364351	0.528501	-0.02(-0.16,0.11)	0.713192	0.863806	-0.03(-0.16,0.09)	0.601842	0.819505	-0.05(-0.18,0.08)	0.423015	0.927571	-0.19(-0.31,-0.06)	0.00299077	0.0156109	PWR only
318	PC(18:0_22:4)	-0.15(-0.28,-0.02)	0.0271362	0.093954	0.16(0.04,0.28)	0.0104126	0.0405328	-0.19(-0.32,-0.06)	0.00354574	0.0183685	0.15(0.03,0.27)	0.016374	0.0663307	-0.02(-0.15,0.11)	0.764831	0.990543	-0.16(-0.28,-0.03)	0.0146836	0.0447078	GWG & PWR
319	PC(20:0_20:4)	-0.14(-0.27,-0.01)	0.0339084	0.109529	0.14(0.02,0.26)	0.0236624	0.0776351	-0.22(-0.35,-0.09)	0.00120804	0.008481	0.15(0.03,0.28)	0.0153663	0.0633976	-0.01(-0.15,0.12)	0.839136	0.992523	-0.1(-0.22,0.02)	0.108913	0.199576	Not significant
320	PC(18:0_22:5) (n3)/PC(20:1_20:4)	-0.14(-0.27,-0.01)	0.0324693	0.107015	0.16(0.04,0.28)	0.00839968	0.0336475	-0.2(-0.33,-0.07)	0.00237914	0.013775	0.17(0.05,0.3)	0.00523157	0.0281606	-0.01(-0.14,0.12)	0.930513	0.992523	0.02(-0.1,0.14)	0.738801	0.819701	GWG & WL
321	PC(18:0_22:6)	-0.05(-0.19,0.08)	0.433046	0.636181	0.05(-0.07,0.18)	0.393761	0.549451	-0.06(-0.2,0.07)	0.341186	0.563734	0.15(0.03,0.28)	0.0175095	0.0681583	-0.03(-0.17,0.1)	0.628798	0.961423	-0.06(-0.19,0.06)	0.307942	0.425536	Not significant
322	PC(40:7)	-0.04(-0.17,0.09)	0.554007	0.726193	0.06(-0.07,0.19)	0.353043	0.51755	-0.05(-0.18,0.08)	0.489887	0.724281	0.18(0.06,0.31)	0.00428799	0.0242166	-0.04(-0.17,0.09)	0.566031	0.947608	-0.07(-0.19,0.06)	0.28878	0.407724	WL only
323	PC(40:8)	0.03(-0.11,0.16)	0.684793	0.824496	0.07(-0.05,0.2)	0.253501	0.427858	-0.04(-0.18,0.09)	0.533277	0.750753	0.07(-0.06,0.2)	0.281065	0.520575	0.01(-0.12,0.14)	0.934376	0.992523	-0.17(-0.29,-0.05)	0.00602413	0.0244154	PWR only
324	PC(44:12)	0.01(-0.12,0.14)	0.889214	0.946937	0.09(-0.03,0.22)	0.134483	0.272525	-0.01(-0.14,0.12)	0.888023	0.949537	0.03(-0.1,0.15)	0.639236	0.833871	-0.02(-0.16,0.11)	0.747815	0.977693	-0.04(-0.17,0.09)	0.547829	0.649663	Not significant
325	PC(O-16:0/16:0)	0.03(-0.11,0.16)	0.688077	0.824496	0(-0.13,0.12)	0.959008	0.978899	-0.05(-0.18,0.09)	0.494984	0.725521	-0.1(-0.23,0.03)	0.115925	0.268978	0.04(-0.1,0.17)	0.596432	0.948577	-0.21(-0.34,-0.09)	0.000740709	0.00694396	PWR only
326	PC(O-32:1)	-0.04(-0.17,0.09)	0.551857	0.726193	0.07(-0.06,0.19)	0.289265	0.465201	-0.12(-0.25,0.02)	0.0842319	0.211039	0.02(-0.11,0.14)	0.784629	0.901878	0.06(-0.07,0.19)	0.368418	0.916422	-0.12(-0.24,0)	0.0547626	0.121274	Not significant
327	PC(O-32:2)	-0.02(-0.16,0.11)	0.748828	0.854448	0.08(-0.05,0.21)	0.216384	0.37936	-0.1(-0.23,0.04)	0.151501	0.325183	-0.03(-0.16,0.1)	0.643536	0.83571	0.03(-0.11,0.16)	0.710883	0.971266	-0.08(-0.2,0.05)	0.230074	0.346115	Not significant
328	PC(O-34:1)	0.04(-0.09,0.18)	0.532163	0.710582	-0.01(-0.13,0.12)	0.936505	0.964503	0(-0.13,0.14)	0.95265	0.981129	-0.03(-0.16,0.1)	0.67979	0.846478	-0.01(-0.14,0.12)	0.909967	0.992523	-0.24(-0.36,-0.12)	0.000166243	0.00356827	PWR only
329	PC(O-34:2)	-0.09(-0.22,0.04)	0.186857	0.374652	0.04(-0.08,0.17)	0.526905	0.677477	-0.06(-0.19,0.07)	0.382279	0.611114	-0.04(-0.17,0.08)	0.50435	0.7372	-0.09(-0.22,0.04)	0.176575	0.904157	-0.19(-0.32,-0.07)	0.00236857	0.0139483	PWR only
330	PC(O-34:4)	-0.02(-0.15,0.11)	0.759024	0.860144	0.06(-0.07,0.18)	0.367252	0.529365	-0.06(-0.2,0.07)	0.359148	0.583615	0(-0.13,0.12)	0.951446	0.97989	0.01(-0.12,0.15)	0.828598	0.992523	-0.01(-0.14,0.11)	0.856741	0.899839	Not significant
331	PC(O-35:4)	-0.06(-0.2,0.07)	0.343893	0.554269	0.08(-0.05,0.2)	0.230486	0.397013	-0.07(-0.21,0.06)	0.276007	0.487896	0.06(-0.07,0.19)	0.334305	0.575841	-0.02(-0.15,0.12)	0.805077	0.992523	-0.01(-0.13,0.12)	0.899518	0.92641	Not significant
332	PC(O-36:0)	-0.09(-0.23,0.04)	0.16667	0.344834	0.01(-0.12,0.13)	0.90707	0.941222	-0.09(-0.23,0.04)	0.181432	0.362338	-0.04(-0.17,0.09)	0.515342	0.742826	-0.04(-0.17,0.1)	0.57214	0.947608	-0.1(-0.22,0.03)	0.13917	0.23972	Not significant
333	PC(O-18:0/18:1)	-0.28(-0.41,-0.15)	2.54483e-05	0.00352525	0.14(0.02,0.26)	0.0268699	0.0857102	-0.11(-0.24,0.02)	0.105041	0.250427	0.05(-0.08,0.17)	0.462433	0.712662	-0.2(-0.33,-0.07)	0.00241856	0.454867	0.01(-0.11,0.13)	0.839845	0.891739	Not significant
334	PC(O-18:1/18:1)	0.02(-0.11,0.15)	0.761024	0.860994	-0.03(-0.16,0.09)	0.591586	0.73442	0.01(-0.12,0.14)	0.880051	0.946618	-0.12(-0.25,0)	0.0583151	0.162012	-0.03(-0.16,0.1)	0.640515	0.963512	-0.24(-0.37,-0.12)	0.000151992	0.00356827	PWR only
335	PC(O-18:0/18:2)	-0.08(-0.21,0.06)	0.255651	0.458874	0.01(-0.11,0.14)	0.847142	0.906337	-0.05(-0.18,0.08)	0.442305	0.675635	-0.08(-0.21,0.04)	0.194545	0.400124	-0.08(-0.21,0.06)	0.259487	0.904157	-0.2(-0.32,-0.07)	0.00186721	0.0114867	PWR only
336	PC(O-18:1/18:2)	-0.08(-0.21,0.06)	0.249961	0.452029	0.02(-0.11,0.14)	0.768987	0.864326	-0.07(-0.2,0.06)	0.302015	0.51766	-0.05(-0.18,0.08)	0.433618	0.680554	-0.06(-0.19,0.07)	0.362893	0.916422	-0.19(-0.32,-0.07)	0.00281426	0.0150312	PWR only
337	PC(O-16:0/20:3)	-0.09(-0.22,0.05)	0.201528	0.391134	0.19(0.07,0.32)	0.00206242	0.0110156	-0.12(-0.25,0.01)	0.0757082	0.196101	0.1(-0.02,0.23)	0.115229	0.268978	-0.02(-0.16,0.11)	0.74137	0.977653	-0.12(-0.24,0.01)	0.063856	0.136636	GWG only
338	PC(O-16:0/20:4)	0.06(-0.07,0.19)	0.373034	0.580918	0.04(-0.09,0.16)	0.549666	0.696177	0.02(-0.12,0.15)	0.803317	0.920591	0.02(-0.11,0.14)	0.776036	0.898636	0.01(-0.12,0.14)	0.867177	0.992523	-0.15(-0.28,-0.03)	0.0166482	0.0484544	PWR only
339	PC(O-36:5)	-0.03(-0.17,0.1)	0.615846	0.77111	0.06(-0.06,0.19)	0.319625	0.49474	-0.01(-0.14,0.12)	0.888018	0.949537	-0.02(-0.14,0.11)	0.786914	0.901878	-0.05(-0.19,0.09)	0.468146	0.937437	-0.05(-0.18,0.07)	0.404995	0.511656	Not significant
340	PC(O-18:0/20:4)	0.03(-0.1,0.17)	0.614418	0.7711	-0.03(-0.15,0.09)	0.641023	0.769451	0.05(-0.09,0.18)	0.504455	0.728684	0(-0.13,0.12)	0.945577	0.975303	-0.03(-0.16,0.1)	0.632152	0.961485	-0.14(-0.26,-0.02)	0.0277494	0.0726971	Not significant
341	PC(O-38:5)	0.08(-0.05,0.21)	0.237029	0.439174	-0.03(-0.16,0.09)	0.617145	0.75126	0.07(-0.06,0.21)	0.267711	0.476623	0.05(-0.08,0.17)	0.45337	0.705128	-0.02(-0.15,0.12)	0.8106	0.992523	-0.15(-0.28,-0.03)	0.0178373	0.0509955	Not significant
342	PC(O-16:0/22:6)	0.03(-0.1,0.16)	0.663611	0.813573	0.19(0.07,0.31)	0.0017773	0.0101214	-0.03(-0.16,0.1)	0.641642	0.823177	0.12(-0.01,0.24)	0.0609146	0.168555	0.02(-0.12,0.15)	0.819576	0.992523	-0.03(-0.16,0.1)	0.638608	0.729687	GWG only
343	PC(O-40:5)	0.05(-0.09,0.18)	0.485307	0.668959	0.01(-0.11,0.14)	0.851895	0.9086	0.01(-0.12,0.15)	0.838394	0.930582	0.01(-0.12,0.14)	0.890558	0.941096	0.01(-0.12,0.14)	0.924177	0.992523	-0.17(-0.29,-0.05)	0.00717744	0.0264739	PWR only
344	PC(O-18:0/22:6)	-0.02(-0.16,0.11)	0.740059	0.854448	0.08(-0.04,0.21)	0.184643	0.34333	-0.04(-0.17,0.1)	0.584987	0.780148	0.05(-0.08,0.17)	0.463769	0.712662	-0.05(-0.18,0.08)	0.471889	0.937437	-0.18(-0.3,-0.05)	0.00566883	0.0233882	PWR only
345	PC(O-40:7) (a)	0.08(-0.05,0.21)	0.236041	0.439174	0.11(-0.01,0.23)	0.0650295	0.161752	0.02(-0.11,0.15)	0.736839	0.882289	0.06(-0.06,0.19)	0.319915	0.566069	0.03(-0.11,0.16)	0.683156	0.96551	-0.02(-0.14,0.11)	0.782074	0.847518	Not significant
346	PC(O-40:7) (b)	-0.06(-0.19,0.08)	0.403596	0.615216	0.08(-0.05,0.2)	0.215614	0.378974	-0.04(-0.17,0.1)	0.585394	0.780148	0.03(-0.1,0.16)	0.629458	0.833871	-0.08(-0.21,0.06)	0.265867	0.904157	-0.11(-0.24,0.01)	0.0764417	0.156286	Not significant
347	PC(P-16:0/14:0)	0(-0.13,0.14)	0.970173	0.99206	-0.01(-0.14,0.11)	0.854191	0.909641	0(-0.13,0.13)	0.997213	0.99854	-0.01(-0.14,0.11)	0.864914	0.934355	0(-0.14,0.13)	0.941056	0.992523	-0.1(-0.22,0.03)	0.117279	0.210462	Not significant
348	PC(P-16:0/16:0)	0.15(0.01,0.28)	0.0291559	0.0984726	-0.01(-0.13,0.11)	0.860434	0.910948	0.09(-0.04,0.22)	0.166455	0.346488	-0.12(-0.25,0)	0.0513876	0.147998	0.01(-0.13,0.14)	0.922554	0.992523	-0.22(-0.35,-0.1)	0.000472026	0.00588499	PWR only
349	PC(P-16:0/16:1)	0.11(-0.02,0.25)	0.091472	0.2227	0.04(-0.08,0.16)	0.523604	0.676773	0.04(-0.09,0.17)	0.543909	0.759464	0.01(-0.12,0.14)	0.878249	0.936708	0.03(-0.1,0.16)	0.62415	0.961423	-0.19(-0.32,-0.07)	0.0022207	0.0131981	PWR only
350	PC(P-16:0/18:2)	0.09(-0.04,0.23)	0.162311	0.33789	-0.04(-0.17,0.08)	0.490912	0.645496	0.11(-0.02,0.24)	0.109985	0.259823	-0.11(-0.24,0.01)	0.0741121	0.196397	-0.06(-0.19,0.08)	0.397959	0.923211	-0.22(-0.34,-0.09)	0.000625359	0.00651063	PWR only
351	PC(P-16:0/18:3)	0.07(-0.06,0.21)	0.277874	0.482256	0.07(-0.06,0.2)	0.278975	0.455482	-0.01(-0.14,0.12)	0.918582	0.964792	-0.04(-0.16,0.09)	0.549726	0.772982	0.02(-0.11,0.16)	0.747787	0.977693	-0.18(-0.31,-0.06)	0.00468522	0.0210686	PWR only
352	PC(P-35:2)(a)	0.06(-0.07,0.2)	0.358062	0.569756	0.03(-0.1,0.15)	0.677099	0.802963	0.02(-0.12,0.15)	0.821293	0.923238	-0.05(-0.18,0.07)	0.391732	0.633193	0.01(-0.12,0.14)	0.875505	0.992523	-0.15(-0.27,-0.02)	0.022248	0.0603093	Not significant
353	PC(P-35:2)(b)	0.06(-0.07,0.2)	0.336349	0.549158	0.02(-0.11,0.14)	0.81197	0.885452	0.07(-0.06,0.2)	0.268761	0.477258	-0.05(-0.17,0.08)	0.466338	0.714015	-0.05(-0.18,0.09)	0.475531	0.937437	-0.13(-0.26,-0.01)	0.0395836	0.096713	Not significant
354	PC(P-15:0/20:4)	0.08(-0.06,0.21)	0.255744	0.458874	0.08(-0.05,0.2)	0.213513	0.376242	0.03(-0.11,0.16)	0.683943	0.847548	-0.02(-0.15,0.1)	0.719005	0.870641	0.02(-0.12,0.15)	0.801139	0.992523	-0.05(-0.17,0.08)	0.460605	0.563689	Not significant
355	PC(P-36:3)	0.07(-0.06,0.21)	0.262179	0.460819	0.12(0,0.24)	0.0576418	0.150436	-0.01(-0.14,0.13)	0.935729	0.97096	0.04(-0.08,0.17)	0.491605	0.731124	0.03(-0.1,0.17)	0.621597	0.961423	-0.09(-0.22,0.04)	0.15596	0.262729	Not significant
356	PC(P-16:0/20:4)	0.15(0.02,0.28)	0.0270767	0.093954	0.03(-0.09,0.15)	0.631636	0.761866	0.14(0.01,0.27)	0.0355342	0.107855	0(-0.13,0.12)	0.984742	0.991744	-0.02(-0.15,0.11)	0.780591	0.992523	-0.16(-0.28,-0.03)	0.0144277	0.0441807	PWR only
357	PC(P-16:0/20:5)	0.05(-0.08,0.19)	0.438611	0.640261	0.1(-0.03,0.22)	0.12682	0.258517	0.02(-0.11,0.15)	0.789782	0.909966	-0.02(-0.14,0.1)	0.753322	0.881221	0(-0.14,0.13)	0.986043	0.997783	-0.1(-0.22,0.03)	0.136585	0.23645	Not significant
358	PC(P-17:0/20:4) (a)	0.06(-0.07,0.19)	0.371725	0.580918	0.03(-0.09,0.16)	0.59369	0.735706	0.1(-0.03,0.23)	0.127131	0.289088	0(-0.13,0.12)	0.978503	0.990898	-0.05(-0.18,0.08)	0.462824	0.937437	-0.13(-0.25,-0.01)	0.0407129	0.0984251	Not significant
359	PC(P-17:0/20:4) (b)	0.12(-0.01,0.25)	0.0737689	0.191799	0.01(-0.11,0.13)	0.866358	0.912752	0.13(0,0.26)	0.0570021	0.158365	0.03(-0.09,0.16)	0.616696	0.831514	-0.03(-0.16,0.1)	0.664349	0.963656	-0.09(-0.21,0.04)	0.175746	0.286941	Not significant
360	PC(P-18:0/20:4)	0.05(-0.09,0.18)	0.472628	0.66322	0.06(-0.06,0.19)	0.33031	0.494746	0.02(-0.12,0.15)	0.794856	0.912759	0.01(-0.12,0.13)	0.932736	0.967854	-0.01(-0.14,0.13)	0.932708	0.992523	-0.13(-0.26,0)	0.045659	0.106658	Not significant
361	PC(P-38:5) (a)	0.14(0.01,0.27)	0.0406023	0.125448	0.06(-0.06,0.18)	0.32962	0.494746	0.13(0,0.26)	0.04574	0.133538	-0.01(-0.14,0.11)	0.835903	0.927435	-0.02(-0.15,0.12)	0.805226	0.992523	-0.11(-0.23,0.02)	0.101877	0.1892	Not significant
362	PC(P-38:5) (b)	0.12(-0.01,0.25)	0.0781572	0.197979	0.05(-0.07,0.18)	0.385211	0.543425	0.1(-0.03,0.23)	0.146533	0.319498	-0.03(-0.15,0.09)	0.635269	0.833871	-0.01(-0.14,0.13)	0.917241	0.992523	-0.12(-0.25,0)	0.0561261	0.122776	Not significant
363	PC(P-16:0/22:6)	0.15(0.02,0.28)	0.0269608	0.093954	0.13(0.01,0.25)	0.0352048	0.105922	0.14(0.01,0.27)	0.0375234	0.112898	0.03(-0.1,0.15)	0.681667	0.846478	-0.04(-0.17,0.1)	0.589305	0.948577	-0.04(-0.16,0.09)	0.540306	0.645184	Not significant
364	PC(P-20:0/20:4)	-0.01(-0.14,0.12)	0.858131	0.925278	0.1(-0.02,0.22)	0.0999286	0.220676	-0.04(-0.17,0.09)	0.567196	0.767776	-0.04(-0.17,0.08)	0.503969	0.7372	-0.03(-0.16,0.1)	0.647173	0.963512	-0.12(-0.25,0)	0.0513461	0.115236	Not significant
365	PC(P-18:0/22:5)	0.08(-0.05,0.21)	0.247226	0.44826	-0.01(-0.13,0.12)	0.898725	0.933969	-0.03(-0.16,0.11)	0.677368	0.844094	0.05(-0.08,0.17)	0.470401	0.717049	0.08(-0.05,0.21)	0.227724	0.904157	-0.14(-0.26,-0.01)	0.0303775	0.0792806	Not significant
366	PC(P-18:1/22:6)	0.19(0.07,0.32)	0.00311647	0.024968	0.14(0.02,0.26)	0.0248339	0.0810926	0.16(0.02,0.29)	0.0204379	0.0718454	0.02(-0.11,0.14)	0.799908	0.909467	0.01(-0.13,0.14)	0.898715	0.992523	-0.03(-0.16,0.09)	0.610427	0.702441	Not significant
367	PE(16:0_16:0)	-0.09(-0.22,0.04)	0.192214	0.380867	0.06(-0.07,0.18)	0.353045	0.51755	-0.1(-0.23,0.03)	0.134175	0.300151	0.11(-0.01,0.24)	0.0698708	0.188051	-0.02(-0.15,0.1)	0.712339	0.971266	-0.07(-0.19,0.05)	0.279526	0.3971	Not significant
368	PE(16:0_16:1)	-0.14(-0.27,-0.01)	0.032812	0.107015	0.1(-0.02,0.22)	0.108317	0.233219	-0.17(-0.3,-0.04)	0.00915512	0.0373247	0.19(0.07,0.32)	0.00193748	0.0142013	-0.02(-0.15,0.11)	0.761163	0.990543	-0.01(-0.13,0.1)	0.816541	0.873598	WL only
369	PE(16:0_18:1)	-0.09(-0.22,0.04)	0.18304	0.368757	0.06(-0.06,0.19)	0.304904	0.478539	-0.11(-0.24,0.02)	0.101316	0.24653	0.15(0.02,0.27)	0.021031	0.0754706	-0.04(-0.16,0.09)	0.57959	0.948577	-0.08(-0.2,0.04)	0.211455	0.325207	Not significant
370	PE(16:0_18:2)	-0.09(-0.23,0.04)	0.167162	0.344834	0.07(-0.06,0.19)	0.288565	0.465201	-0.1(-0.23,0.03)	0.128786	0.290929	0.15(0.03,0.27)	0.016933	0.0670506	-0.05(-0.17,0.07)	0.430131	0.927571	-0.07(-0.19,0.04)	0.215963	0.3292	Not significant
371	PE(16:1_18:2)	-0.11(-0.24,0.02)	0.105496	0.247234	0.09(-0.03,0.22)	0.146718	0.288825	-0.09(-0.22,0.04)	0.186484	0.368159	0.17(0.05,0.29)	0.0067496	0.0341133	-0.11(-0.23,0.02)	0.0928155	0.904157	-0.11(-0.23,0)	0.0597099	0.128563	WL only
372	PE(16:0_18:3) (a)	-0.08(-0.21,0.05)	0.245921	0.44826	0.08(-0.04,0.21)	0.1845	0.34333	-0.12(-0.25,0)	0.0569324	0.158365	0.13(0.01,0.25)	0.0331235	0.103267	0(-0.13,0.12)	0.948286	0.992523	-0.12(-0.24,-0.01)	0.0395218	0.096713	Not significant
373	PE(16:0_18:3) (b)	-0.14(-0.27,-0.01)	0.0329277	0.107015	0.16(0.04,0.28)	0.00946419	0.037476	-0.18(-0.3,-0.05)	0.0054312	0.025643	0.21(0.09,0.33)	0.000688198	0.00790281	-0.05(-0.17,0.08)	0.478996	0.937437	-0.11(-0.23,0.01)	0.078275	0.158622	GWG & WL
374	PE(15-MHDA_18:1)	-0.16(-0.29,-0.02)	0.0217469	0.082359	-0.02(-0.14,0.11)	0.763966	0.863053	-0.1(-0.23,0.04)	0.148869	0.322844	0.08(-0.04,0.21)	0.195646	0.400334	-0.1(-0.22,0.03)	0.143248	0.904157	-0.1(-0.22,0.03)	0.122168	0.217503	Not significant
375	PE(17:0_18:1)	-0.14(-0.27,0)	0.042557	0.129742	0.02(-0.1,0.14)	0.740341	0.845929	-0.13(-0.26,0.01)	0.0595027	0.162045	0.16(0.03,0.28)	0.0134255	0.0573147	-0.06(-0.19,0.06)	0.334595	0.912919	-0.09(-0.21,0.03)	0.134646	0.2351	Not significant
376	PE(15-MHDA_18:2)	-0.13(-0.26,0.01)	0.0632975	0.171489	0.04(-0.08,0.17)	0.506766	0.661291	-0.08(-0.22,0.05)	0.217409	0.417255	0.1(-0.02,0.23)	0.114024	0.268978	-0.11(-0.23,0.01)	0.0735909	0.904157	-0.12(-0.23,0)	0.0458951	0.106658	Not significant
377	PE(17:0_18:2)	-0.15(-0.28,-0.02)	0.02693	0.093954	0.06(-0.07,0.18)	0.370811	0.53006	-0.15(-0.28,-0.02)	0.024697	0.082204	0.15(0.02,0.27)	0.0193059	0.0719955	-0.07(-0.2,0.05)	0.264541	0.904157	-0.09(-0.21,0.03)	0.136078	0.236166	Not significant
378	PE(36:0)	-0.09(-0.23,0.04)	0.174163	0.355025	0.04(-0.09,0.16)	0.545025	0.692845	-0.01(-0.15,0.12)	0.832735	0.92991	0.07(-0.06,0.19)	0.317392	0.566069	-0.12(-0.25,0.02)	0.0866575	0.904157	-0.05(-0.17,0.08)	0.46803	0.57176	Not significant
379	PE(18:0_18:1)	-0.12(-0.25,0.01)	0.0747481	0.192889	0.11(-0.01,0.24)	0.0705284	0.171106	-0.12(-0.25,0.01)	0.0652283	0.174873	0.16(0.04,0.29)	0.0101285	0.0476538	-0.06(-0.19,0.07)	0.375922	0.916422	-0.04(-0.16,0.08)	0.541258	0.645202	WL only
380	PE(18:1_18:1)	-0.13(-0.26,0)	0.0521489	0.147863	0.06(-0.06,0.19)	0.298073	0.471037	-0.12(-0.25,0.01)	0.08078	0.205378	0.12(-0.01,0.24)	0.0657648	0.178393	-0.08(-0.2,0.05)	0.254259	0.904157	-0.08(-0.2,0.04)	0.196921	0.307662	Not significant
381	PE(18:0_18:2)	-0.12(-0.25,0.01)	0.070246	0.18596	0.11(-0.02,0.23)	0.092547	0.208469	-0.11(-0.24,0.02)	0.0984658	0.241434	0.18(0.06,0.31)	0.00348031	0.0211375	-0.08(-0.21,0.04)	0.205683	0.904157	-0.02(-0.14,0.1)	0.766038	0.836563	WL only
382	PE(18:1_18:2)	-0.11(-0.24,0.02)	0.103964	0.245313	0.07(-0.06,0.19)	0.294695	0.468925	-0.09(-0.22,0.04)	0.16922	0.350486	0.14(0.01,0.26)	0.0297586	0.095366	-0.09(-0.22,0.03)	0.152389	0.904157	-0.1(-0.22,0.01)	0.0814777	0.163668	Not significant
383	PE(16:0_20:3)	-0.09(-0.23,0.04)	0.160116	0.336341	0.12(0,0.25)	0.0541654	0.14425	-0.1(-0.23,0.02)	0.11321	0.264984	0.18(0.05,0.3)	0.00494478	0.0268264	-0.05(-0.18,0.07)	0.393376	0.922417	-0.07(-0.19,0.04)	0.213547	0.327693	WL only
384	PE(16:0_20:4)	0.02(-0.12,0.15)	0.804956	0.889554	0.05(-0.08,0.17)	0.44442	0.601582	0.03(-0.1,0.16)	0.654463	0.827386	0.13(0,0.25)	0.0435298	0.127085	-0.04(-0.17,0.09)	0.523879	0.939027	-0.09(-0.2,0.03)	0.161892	0.270737	Not significant
385	PE(16:1_20:4)	0(-0.14,0.13)	0.949881	0.982684	0.06(-0.07,0.18)	0.383272	0.543364	0.02(-0.11,0.15)	0.713657	0.863806	0.13(0,0.25)	0.0416913	0.122235	-0.08(-0.21,0.05)	0.224103	0.904157	-0.15(-0.27,-0.03)	0.0147296	0.0447078	PWR only
386	PE(16:0_20:5)	-0.02(-0.15,0.11)	0.753837	0.857086	0.08(-0.04,0.21)	0.197187	0.357531	-0.06(-0.19,0.07)	0.343848	0.56542	0.09(-0.04,0.21)	0.164502	0.356995	0(-0.13,0.13)	0.997954	0.999405	-0.15(-0.27,-0.03)	0.0165183	0.0484301	PWR only
387	PE(15-MHDA_20:4)	-0.06(-0.19,0.08)	0.403524	0.615216	-0.06(-0.19,0.06)	0.311856	0.48723	0.07(-0.06,0.21)	0.284222	0.495769	0.04(-0.09,0.16)	0.581646	0.800052	-0.14(-0.27,-0.01)	0.0349144	0.827965	-0.14(-0.26,-0.02)	0.0229399	0.0617405	Not significant
388	PE(17:0_20:4)	-0.01(-0.15,0.12)	0.832024	0.909944	0.04(-0.09,0.17)	0.531595	0.680797	0.04(-0.09,0.17)	0.562476	0.765901	0.14(0.01,0.26)	0.0327521	0.102574	-0.09(-0.22,0.04)	0.192453	0.904157	-0.08(-0.2,0.05)	0.224759	0.340349	Not significant
389	PE(18:0_20:3) (a)	-0.1(-0.23,0.03)	0.132771	0.288577	0.16(0.04,0.29)	0.00926346	0.0368932	-0.11(-0.24,0.02)	0.0991091	0.242149	0.23(0.11,0.36)	0.000195464	0.0030608	-0.05(-0.18,0.07)	0.403384	0.925775	0(-0.12,0.12)	0.985996	0.991754	GWG & WL
390	PE(18:0_20:3) (b)	-0.05(-0.19,0.08)	0.432966	0.636181	0.05(-0.07,0.18)	0.425303	0.581417	-0.01(-0.15,0.12)	0.862877	0.941024	0.04(-0.09,0.17)	0.522319	0.745089	-0.08(-0.21,0.06)	0.258339	0.904157	-0.13(-0.25,0)	0.0459761	0.106658	Not significant
391	PE(18:0_20:4)	0.05(-0.08,0.19)	0.452838	0.645098	0(-0.12,0.13)	0.967882	0.979977	0.12(-0.02,0.25)	0.0823996	0.207961	0.1(-0.02,0.23)	0.107911	0.259489	-0.06(-0.2,0.07)	0.347668	0.916422	-0.06(-0.18,0.07)	0.381463	0.489291	Not significant
392	PE(38:5) (a)	0(-0.13,0.13)	0.999968	0.999968	0.03(-0.09,0.16)	0.624506	0.757544	0.02(-0.11,0.15)	0.744545	0.882872	0.14(0.02,0.27)	0.0234435	0.0803612	-0.06(-0.18,0.07)	0.382696	0.916422	-0.14(-0.26,-0.02)	0.0215821	0.0590083	Not significant
393	PE(16:0_22:6)	0.03(-0.1,0.16)	0.657081	0.80989	0.08(-0.05,0.21)	0.207222	0.369886	0.01(-0.12,0.14)	0.917598	0.964792	0.15(0.03,0.28)	0.0174208	0.0681583	0.01(-0.11,0.14)	0.839882	0.992523	0.03(-0.09,0.15)	0.614898	0.706108	Not significant
394	PE(15-MHDA_22:6)	0(-0.13,0.14)	0.995266	0.999968	0.01(-0.12,0.14)	0.881765	0.921611	-0.02(-0.15,0.11)	0.769882	0.900592	0.09(-0.03,0.22)	0.148178	0.332556	0(-0.13,0.13)	0.997114	0.999405	-0.06(-0.18,0.06)	0.310494	0.42588	Not significant
395	PE(17:0_22:6)	-0.02(-0.16,0.11)	0.764801	0.862435	0.05(-0.08,0.17)	0.459752	0.616282	-0.04(-0.17,0.09)	0.575982	0.775101	0.15(0.02,0.27)	0.0203419	0.0743794	0(-0.13,0.12)	0.957876	0.992523	0.01(-0.11,0.13)	0.836613	0.891246	Not significant
396	PE(18:0_22:4)	-0.08(-0.21,0.05)	0.246047	0.44826	0.03(-0.09,0.16)	0.60355	0.742583	-0.01(-0.14,0.13)	0.899303	0.956203	0.08(-0.05,0.21)	0.20444	0.411424	-0.1(-0.23,0.04)	0.14868	0.904157	-0.1(-0.23,0.03)	0.119643	0.214115	Not significant
397	PE(18:0_22:5) (n3)	-0.1(-0.23,0.03)	0.142638	0.309049	0.08(-0.04,0.21)	0.186181	0.343911	-0.06(-0.19,0.07)	0.336126	0.559398	0.18(0.06,0.3)	0.00453536	0.0254054	-0.08(-0.21,0.05)	0.248767	0.904157	-0.08(-0.21,0.04)	0.194428	0.306547	WL only
398	PE(18:0_22:5) (n6)	-0.05(-0.18,0.08)	0.487235	0.668959	0.1(-0.02,0.22)	0.102024	0.223157	-0.08(-0.21,0.05)	0.204094	0.395003	0.15(0.02,0.27)	0.01884	0.0713764	0(-0.13,0.13)	0.951146	0.992523	-0.04(-0.16,0.09)	0.574567	0.674407	Not significant
399	PE(18:0_22:6)	-0.03(-0.16,0.11)	0.699378	0.829547	0.12(-0.01,0.24)	0.0618568	0.159027	-0.06(-0.19,0.07)	0.357252	0.581907	0.19(0.07,0.31)	0.0027274	0.0175624	0.01(-0.12,0.13)	0.910226	0.992523	0.1(-0.02,0.21)	0.115171	0.208274	WL only
400	PE(18:1_22:6)	0.01(-0.13,0.14)	0.901589	0.957157	0.06(-0.06,0.19)	0.326069	0.494746	0(-0.13,0.13)	0.983409	0.993503	0.15(0.02,0.27)	0.0188765	0.0713764	-0.01(-0.14,0.11)	0.828841	0.992523	-0.01(-0.13,0.11)	0.836918	0.891246	Not significant
401	PE(O-34:1)	-0.03(-0.17,0.1)	0.610386	0.76884	0.05(-0.07,0.18)	0.391858	0.548761	-0.05(-0.18,0.08)	0.476039	0.712802	-0.04(-0.16,0.09)	0.560203	0.78242	-0.04(-0.17,0.09)	0.568412	0.947608	-0.17(-0.29,-0.04)	0.00971684	0.0328991	PWR only
402	PE(O-16:0/18:2)	-0.06(-0.2,0.08)	0.387907	0.599255	0.02(-0.11,0.14)	0.795645	0.877119	-0.04(-0.17,0.09)	0.515665	0.731303	-0.01(-0.13,0.12)	0.890146	0.941096	-0.05(-0.18,0.09)	0.489981	0.937437	-0.12(-0.24,0.01)	0.0650392	0.138737	Not significant
403	PE(O-18:1/18:2)	-0.06(-0.2,0.07)	0.364656	0.576258	0(-0.13,0.12)	0.968793	0.979977	-0.04(-0.17,0.09)	0.580607	0.779698	0.02(-0.11,0.14)	0.782217	0.901878	-0.06(-0.19,0.07)	0.382385	0.916422	-0.13(-0.26,0)	0.0444541	0.105254	Not significant
404	PE(O-16:0/20:3)	-0.1(-0.24,0.03)	0.120469	0.268512	0.13(0.01,0.25)	0.0407229	0.117891	-0.12(-0.25,0.01)	0.0630416	0.170336	0.07(-0.05,0.2)	0.251325	0.475721	-0.02(-0.15,0.12)	0.8184	0.992523	-0.07(-0.19,0.06)	0.298199	0.416752	Not significant
405	PE(O-16:0/20:4)	0(-0.13,0.13)	0.99961	0.999968	0.04(-0.08,0.17)	0.489627	0.645496	-0.04(-0.17,0.09)	0.550424	0.76153	0.07(-0.05,0.2)	0.255604	0.479173	0.02(-0.11,0.16)	0.742315	0.977653	-0.06(-0.19,0.07)	0.365466	0.479087	Not significant
406	PE(O-36:5)	-0.04(-0.17,0.1)	0.569621	0.740508	0.03(-0.1,0.16)	0.65438	0.7814	-0.04(-0.17,0.1)	0.565264	0.767776	0.02(-0.11,0.14)	0.809215	0.915516	-0.02(-0.16,0.11)	0.726665	0.971715	-0.11(-0.23,0.02)	0.098226	0.185418	Not significant
407	PE(O-16:0/22:4)	0(-0.14,0.13)	0.946931	0.982684	-0.04(-0.16,0.09)	0.579324	0.721798	-0.03(-0.17,0.1)	0.616413	0.799828	-0.02(-0.15,0.1)	0.71237	0.868713	0(-0.13,0.13)	0.999562	0.999562	-0.15(-0.28,-0.03)	0.0159995	0.0475802	PWR only
408	PE(O-18:0/20:4)	0.06(-0.08,0.19)	0.397672	0.609988	0.04(-0.08,0.17)	0.514396	0.668715	0(-0.13,0.14)	0.975931	0.988932	0.02(-0.11,0.15)	0.741282	0.879125	0.05(-0.08,0.19)	0.440733	0.927571	-0.01(-0.14,0.12)	0.913777	0.939691	Not significant
409	PE(O-38:5) (a)	-0.02(-0.16,0.11)	0.738026	0.854448	0.04(-0.09,0.17)	0.538485	0.686181	-0.07(-0.2,0.06)	0.30853	0.526182	0.07(-0.06,0.19)	0.30053	0.543957	0.02(-0.11,0.16)	0.724754	0.971715	-0.07(-0.2,0.06)	0.276784	0.394833	Not significant
410	PE(O-38:5) (b)	-0.02(-0.16,0.11)	0.748954	0.854448	0.06(-0.06,0.19)	0.321689	0.49474	-0.07(-0.2,0.07)	0.338268	0.561606	0.01(-0.12,0.14)	0.907477	0.951919	0.01(-0.12,0.15)	0.839991	0.992523	-0.09(-0.22,0.04)	0.166911	0.276446	Not significant
411	PE(O-16:0/22:6)	0.03(-0.11,0.16)	0.704662	0.832334	0.1(-0.03,0.22)	0.124971	0.255504	0(-0.13,0.14)	0.963342	0.983559	0.05(-0.08,0.17)	0.467382	0.714027	-0.02(-0.15,0.12)	0.82505	0.992523	-0.07(-0.2,0.06)	0.292878	0.411978	Not significant
412	PE(O-18:0/22:5)	-0.01(-0.15,0.12)	0.874011	0.936537	-0.05(-0.17,0.08)	0.447566	0.60347	-0.03(-0.16,0.1)	0.695073	0.850631	-0.01(-0.14,0.11)	0.843703	0.930098	-0.01(-0.14,0.13)	0.934456	0.992523	-0.12(-0.25,0)	0.0565491	0.122909	Not significant
413	PE(O-18:0/22:6)	0.02(-0.11,0.16)	0.740134	0.854448	0.04(-0.08,0.17)	0.483031	0.640017	0.03(-0.1,0.17)	0.634753	0.815942	0.02(-0.11,0.15)	0.717001	0.869743	-0.03(-0.17,0.11)	0.648794	0.963512	-0.05(-0.18,0.07)	0.401241	0.509125	Not significant
414	PE(O-18:1/22:6)	0.02(-0.11,0.16)	0.711598	0.838104	0.1(-0.03,0.22)	0.130391	0.265013	0.02(-0.11,0.16)	0.713367	0.863806	0.06(-0.07,0.19)	0.360027	0.602084	-0.03(-0.17,0.1)	0.643302	0.963512	-0.07(-0.2,0.06)	0.273578	0.39107	Not significant
415	PE(P-15:0/20:4) (b)	-0.05(-0.18,0.09)	0.490311	0.668959	0.07(-0.06,0.19)	0.289653	0.465201	-0.05(-0.18,0.09)	0.49733	0.725975	0.02(-0.11,0.15)	0.752914	0.881221	-0.02(-0.16,0.12)	0.791389	0.992523	-0.04(-0.17,0.09)	0.55996	0.659509	Not significant
416	PE(P-15:0/22:6) (a)	-0.05(-0.19,0.08)	0.428156	0.636103	0.04(-0.08,0.17)	0.490914	0.645496	-0.07(-0.21,0.06)	0.302031	0.51766	-0.01(-0.13,0.12)	0.93729	0.969659	-0.01(-0.14,0.13)	0.896754	0.992523	-0.07(-0.19,0.06)	0.308189	0.425536	Not significant
417	PE(P-15:0/22:6) (b)	0.02(-0.11,0.15)	0.743418	0.854448	0.15(0.03,0.27)	0.0135688	0.049465	0.02(-0.12,0.15)	0.794724	0.912759	0.11(-0.02,0.23)	0.0947439	0.238243	-0.02(-0.16,0.11)	0.721456	0.971715	0.05(-0.07,0.18)	0.42584	0.533461	GWG only
418	PE(P-16:0/18:1)	-0.02(-0.15,0.11)	0.794576	0.882623	0.06(-0.06,0.18)	0.347737	0.514143	-0.06(-0.19,0.08)	0.409145	0.637786	-0.04(-0.17,0.09)	0.528484	0.75076	-0.01(-0.14,0.13)	0.935031	0.992523	-0.12(-0.25,0)	0.0542972	0.12107	Not significant
419	PE(P-16:0/18:2)	-0.05(-0.18,0.08)	0.465856	0.657736	0.17(0.05,0.29)	0.00675336	0.0291451	-0.08(-0.2,0.05)	0.252234	0.463438	0(-0.12,0.12)	0.990507	0.994839	-0.03(-0.16,0.1)	0.656788	0.963656	-0.1(-0.22,0.03)	0.117297	0.210462	GWG only
420	PE(P-16:0/18:3)	0.01(-0.13,0.14)	0.914277	0.963826	0.12(0,0.25)	0.0591666	0.152681	-0.06(-0.19,0.07)	0.385698	0.612947	-0.01(-0.13,0.12)	0.910711	0.953617	0(-0.13,0.14)	0.967829	0.992523	-0.1(-0.22,0.03)	0.135123	0.2351	Not significant
421	PE(P-16:0/20:3)	-0.09(-0.22,0.04)	0.178023	0.359701	0.23(0.11,0.36)	0.000182475	0.00216425	-0.14(-0.27,-0.01)	0.0348995	0.106397	0.14(0.01,0.26)	0.0339096	0.105242	0(-0.13,0.14)	0.95803	0.992523	-0.02(-0.14,0.11)	0.799798	0.861032	GWG only
422	PE(P-16:0/20:4)	0(-0.13,0.14)	0.973147	0.99206	0.08(-0.04,0.21)	0.18687	0.34426	0.01(-0.13,0.14)	0.911669	0.96193	0.04(-0.09,0.17)	0.511666	0.740626	-0.04(-0.18,0.1)	0.571212	0.947608	-0.04(-0.17,0.09)	0.544694	0.648176	Not significant
423	PE(P-16:0/20:5)	0.02(-0.11,0.15)	0.748248	0.854448	0.15(0.03,0.27)	0.0170993	0.0595021	-0.02(-0.15,0.11)	0.758488	0.891729	-0.01(-0.14,0.11)	0.845083	0.930131	0(-0.14,0.13)	0.951549	0.992523	-0.09(-0.22,0.03)	0.143877	0.245375	Not significant
424	PE(P-16:0/22:4)	-0.05(-0.18,0.09)	0.488473	0.668959	-0.05(-0.18,0.07)	0.421747	0.577701	0.01(-0.12,0.15)	0.838739	0.930582	-0.03(-0.16,0.1)	0.647794	0.837392	-0.07(-0.21,0.06)	0.282116	0.904157	-0.13(-0.26,0)	0.044999	0.106179	Not significant
425	PE(P-16:0/22:5) (a)	-0.09(-0.22,0.05)	0.200762	0.390749	0.05(-0.07,0.18)	0.384402	0.543425	-0.05(-0.19,0.08)	0.413355	0.642894	-0.04(-0.16,0.09)	0.573915	0.794031	-0.08(-0.21,0.05)	0.24593	0.904157	-0.19(-0.31,-0.06)	0.00364357	0.0178044	PWR only
426	PE(P-16:0/22:5) (b)	0.01(-0.12,0.14)	0.890911	0.94728	0.1(-0.03,0.22)	0.118711	0.245622	0(-0.14,0.13)	0.969526	0.987065	-0.05(-0.17,0.08)	0.479736	0.72167	-0.04(-0.18,0.09)	0.536534	0.939027	-0.18(-0.3,-0.05)	0.00610715	0.0244387	PWR only
427	PE(P-16:0/22:6)	0.05(-0.08,0.18)	0.425703	0.636103	0.17(0.05,0.29)	0.0053794	0.0247911	0.11(-0.02,0.24)	0.1082	0.257069	0.09(-0.03,0.21)	0.149877	0.335276	-0.11(-0.24,0.02)	0.106524	0.904157	-0.04(-0.17,0.08)	0.490686	0.595512	GWG only
428	PE(P-17:0/20:4) (a)	0.02(-0.11,0.16)	0.730968	0.854448	0.07(-0.06,0.19)	0.305924	0.47905	0(-0.13,0.14)	0.971307	0.987065	0.02(-0.1,0.15)	0.715395	0.869743	0(-0.13,0.14)	0.970699	0.992523	0.02(-0.11,0.14)	0.773687	0.840805	Not significant
429	PE(P-17:0/20:4) (b)	-0.06(-0.19,0.08)	0.404565	0.615331	0.09(-0.03,0.22)	0.142823	0.284408	-0.04(-0.17,0.09)	0.56927	0.769073	0.06(-0.06,0.19)	0.322881	0.566069	-0.03(-0.17,0.1)	0.628313	0.961423	0.01(-0.11,0.14)	0.82971	0.886311	Not significant
430	PE(P-17:0/22:6) (a)	0(-0.13,0.13)	0.980161	0.994597	0.12(0,0.24)	0.0514943	0.138751	0(-0.14,0.13)	0.982918	0.993503	0.02(-0.11,0.15)	0.761971	0.88682	-0.03(-0.16,0.11)	0.682184	0.96551	-0.02(-0.15,0.11)	0.7556	0.829897	Not significant
431	PE(P-17:0/22:6) (b)	0.04(-0.09,0.16)	0.590905	0.756753	0.1(-0.02,0.23)	0.0886313	0.202208	0.07(-0.06,0.2)	0.298494	0.515959	0.05(-0.07,0.18)	0.416842	0.663825	-0.06(-0.2,0.07)	0.353832	0.916422	-0.01(-0.14,0.11)	0.855871	0.899839	Not significant
432	PE(P-18:0/18:1)	0(-0.14,0.13)	0.952325	0.983736	0.07(-0.05,0.19)	0.274176	0.44871	-0.05(-0.18,0.09)	0.484122	0.71888	-0.01(-0.14,0.11)	0.826121	0.921031	0.01(-0.13,0.14)	0.923514	0.992523	-0.09(-0.21,0.04)	0.168248	0.277327	Not significant
433	PE(P-18:0/18:2)	-0.04(-0.17,0.09)	0.554394	0.726193	0.09(-0.03,0.21)	0.153893	0.298682	-0.05(-0.18,0.08)	0.451772	0.684113	-0.03(-0.15,0.1)	0.684513	0.846478	-0.04(-0.17,0.09)	0.555501	0.946994	-0.1(-0.23,0.02)	0.111239	0.202066	Not significant
434	PE(P-18:0/18:3)	0.04(-0.1,0.17)	0.588871	0.755553	0.17(0.05,0.3)	0.0069714	0.02965	-0.01(-0.14,0.13)	0.923174	0.966667	0.02(-0.1,0.15)	0.708218	0.866718	0(-0.14,0.13)	0.965713	0.992523	-0.04(-0.17,0.08)	0.507586	0.610343	GWG only
435	PE(P-18:0/20:3) (a)	-0.06(-0.19,0.07)	0.333801	0.546517	0.18(0.06,0.3)	0.00366433	0.0181635	-0.09(-0.22,0.04)	0.177001	0.355551	0.09(-0.03,0.22)	0.15202	0.337876	-0.03(-0.16,0.1)	0.648867	0.963512	-0.01(-0.13,0.12)	0.898656	0.92641	GWG only
436	PE(P-18:0/20:3) (b)	-0.01(-0.14,0.12)	0.863086	0.927716	0.18(0.06,0.3)	0.00396388	0.0193696	-0.05(-0.18,0.08)	0.458155	0.692255	0.08(-0.05,0.21)	0.213475	0.4251	-0.01(-0.14,0.12)	0.897119	0.992523	-0.02(-0.14,0.11)	0.756423	0.829897	GWG only
437	PE(P-18:0/20:4)	0.02(-0.11,0.16)	0.767971	0.86382	0.02(-0.11,0.15)	0.773294	0.866237	0.05(-0.09,0.18)	0.503766	0.728684	0.02(-0.11,0.14)	0.809132	0.915516	-0.05(-0.18,0.09)	0.471773	0.937437	-0.06(-0.19,0.07)	0.33837	0.453574	Not significant
438	PE(P-18:0/20:5)	0.05(-0.08,0.18)	0.45056	0.644634	0.09(-0.03,0.22)	0.148093	0.289876	0.01(-0.12,0.14)	0.906996	0.960366	-0.02(-0.14,0.11)	0.785269	0.901878	0.01(-0.13,0.14)	0.909183	0.992523	-0.09(-0.21,0.04)	0.177386	0.287574	Not significant
439	PE(P-18:0/22:4)	-0.05(-0.18,0.08)	0.464586	0.657289	-0.08(-0.21,0.04)	0.205811	0.368321	0.02(-0.12,0.16)	0.772313	0.901904	-0.03(-0.16,0.1)	0.638766	0.833871	-0.07(-0.21,0.06)	0.288069	0.904157	-0.11(-0.24,0.02)	0.093792	0.180489	Not significant
440	PE(P-18:0/22:5) (a)	-0.05(-0.18,0.09)	0.479451	0.667357	-0.01(-0.14,0.11)	0.815309	0.88652	0.01(-0.12,0.14)	0.859116	0.941024	-0.04(-0.16,0.09)	0.56098	0.78242	-0.09(-0.23,0.04)	0.182691	0.904157	-0.16(-0.28,-0.03)	0.0170577	0.0493813	PWR only
441	PE(P-18:0/22:5) (b)	0(-0.13,0.13)	0.995994	0.999968	0.02(-0.11,0.14)	0.784607	0.870763	-0.03(-0.16,0.11)	0.700523	0.855781	-0.06(-0.19,0.06)	0.322349	0.566069	-0.01(-0.15,0.12)	0.84272	0.992523	-0.18(-0.3,-0.05)	0.00611655	0.0244387	PWR only
442	PE(P-18:0/22:6)	0.1(-0.03,0.23)	0.143474	0.309887	0.1(-0.02,0.22)	0.104593	0.22728	0.13(0,0.26)	0.0575022	0.158978	0.04(-0.09,0.16)	0.556312	0.78065	-0.06(-0.2,0.07)	0.365346	0.916422	-0.01(-0.14,0.12)	0.872995	0.909803	Not significant
443	PE(P-18:1/18:1)	-0.03(-0.16,0.11)	0.7026	0.831772	0.09(-0.04,0.21)	0.168971	0.319838	-0.05(-0.18,0.08)	0.462336	0.695523	0(-0.12,0.12)	0.999237	0.999237	-0.03(-0.17,0.1)	0.628539	0.961423	-0.17(-0.29,-0.04)	0.00984527	0.0328991	PWR only
444	PE(P-18:1/18:2) (a)	-0.07(-0.2,0.06)	0.31133	0.52575	0.06(-0.07,0.18)	0.366393	0.529234	-0.08(-0.21,0.04)	0.194246	0.378067	0.04(-0.08,0.16)	0.507159	0.7372	-0.05(-0.17,0.08)	0.495693	0.937437	-0.16(-0.29,-0.04)	0.00871228	0.030317	PWR only
445	PE(P-18:1/18:2) (b)	-0.03(-0.16,0.1)	0.650082	0.804142	0.11(-0.02,0.23)	0.0930297	0.208786	-0.01(-0.14,0.11)	0.81838	0.923238	0.05(-0.07,0.17)	0.398894	0.640648	-0.04(-0.18,0.09)	0.533525	0.939027	0.01(-0.12,0.13)	0.894687	0.92434	Not significant
446	PE(P-18:1/18:3)	0.01(-0.12,0.15)	0.850702	0.920147	0.12(0,0.24)	0.0585845	0.151747	0.05(-0.09,0.18)	0.488839	0.724281	0.04(-0.08,0.17)	0.498073	0.73171	-0.11(-0.24,0.02)	0.102917	0.904157	-0.19(-0.31,-0.07)	0.00292189	0.015486	PWR only
447	PE(P-18:1/20:3) (a)	-0.14(-0.27,-0.01)	0.0414679	0.126984	0.16(0.03,0.28)	0.0125268	0.0468145	-0.19(-0.32,-0.07)	0.00328538	0.0175475	0.15(0.02,0.27)	0.0200963	0.0740445	0.01(-0.12,0.15)	0.827343	0.992523	-0.07(-0.2,0.06)	0.273411	0.39107	GWG only
448	PE(P-18:1/20:3) (b)	-0.06(-0.19,0.08)	0.413748	0.622748	0.1(-0.02,0.22)	0.1131	0.239037	-0.11(-0.25,0.02)	0.0896931	0.223099	0.06(-0.06,0.19)	0.318042	0.566069	0.03(-0.1,0.16)	0.683702	0.96551	-0.06(-0.18,0.07)	0.382059	0.489291	Not significant
449	PE(P-18:1/20:4)	0.03(-0.11,0.16)	0.694003	0.82728	0.07(-0.06,0.19)	0.292614	0.467775	0(-0.13,0.14)	0.954138	0.981195	0.06(-0.07,0.18)	0.385309	0.629095	-0.01(-0.14,0.13)	0.909942	0.992523	-0.09(-0.21,0.04)	0.1694	0.27856	Not significant
450	PE(P-18:1/20:5)	0.02(-0.12,0.15)	0.817018	0.896378	0.12(0,0.25)	0.0531391	0.142463	-0.01(-0.15,0.12)	0.829429	0.927721	0.01(-0.11,0.13)	0.873454	0.936094	-0.01(-0.15,0.12)	0.857224	0.992523	-0.11(-0.24,0.01)	0.0747064	0.15365	Not significant
451	PE(P-18:1/22:4)	-0.04(-0.17,0.1)	0.598944	0.75968	-0.08(-0.21,0.05)	0.208512	0.370829	0.04(-0.1,0.17)	0.594919	0.785359	-0.02(-0.15,0.11)	0.750279	0.881221	-0.08(-0.22,0.05)	0.231848	0.904157	-0.13(-0.25,0)	0.0509331	0.114683	Not significant
452	PE(P-18:1/22:5) (a)	-0.07(-0.2,0.06)	0.305292	0.521088	0.02(-0.1,0.14)	0.752294	0.852821	-0.03(-0.16,0.1)	0.62225	0.804315	0.03(-0.09,0.15)	0.638355	0.833871	-0.08(-0.22,0.05)	0.216177	0.904157	-0.17(-0.3,-0.05)	0.00685157	0.0257787	PWR only
453	PE(P-18:1/22:5) (b)	0.01(-0.12,0.14)	0.904696	0.958819	0.07(-0.05,0.19)	0.255627	0.427858	0.01(-0.12,0.14)	0.875601	0.944819	-0.03(-0.16,0.09)	0.606183	0.822165	-0.04(-0.18,0.09)	0.527397	0.939027	-0.17(-0.29,-0.04)	0.00869082	0.030317	PWR only
454	PE(P-18:1/22:6)	0.07(-0.06,0.21)	0.258283	0.459536	0.1(-0.02,0.22)	0.116738	0.244475	0.08(-0.05,0.21)	0.242586	0.450516	0.06(-0.06,0.19)	0.30844	0.554871	-0.05(-0.18,0.09)	0.487902	0.937437	-0.11(-0.24,0.01)	0.0823122	0.164386	Not significant
455	PE(P-19:0/20:4) (a)	0.01(-0.12,0.14)	0.87933	0.939892	0.06(-0.07,0.18)	0.366079	0.529234	0.03(-0.1,0.16)	0.650897	0.827386	-0.09(-0.21,0.04)	0.186801	0.390018	-0.04(-0.18,0.09)	0.512604	0.937437	-0.06(-0.18,0.07)	0.373787	0.483189	Not significant
456	PE(P-19:0/20:4) (b)	-0.03(-0.16,0.11)	0.699517	0.829547	0(-0.12,0.13)	0.947948	0.970485	0.04(-0.1,0.17)	0.592728	0.785359	-0.01(-0.14,0.11)	0.81741	0.921031	-0.07(-0.21,0.06)	0.281408	0.904157	-0.08(-0.21,0.04)	0.196658	0.307662	Not significant
457	PE(P-20:0/18:1)	-0.07(-0.2,0.06)	0.304439	0.521088	0.03(-0.1,0.15)	0.652469	0.780471	-0.04(-0.17,0.1)	0.595332	0.785359	-0.07(-0.2,0.06)	0.284241	0.525046	-0.06(-0.19,0.08)	0.411472	0.925775	-0.09(-0.21,0.04)	0.171401	0.280512	Not significant
458	PE(P-20:0/18:2)	-0.03(-0.16,0.1)	0.673473	0.819828	0.08(-0.04,0.2)	0.202125	0.364566	-0.01(-0.15,0.12)	0.852701	0.938795	-0.04(-0.17,0.08)	0.520684	0.744297	-0.05(-0.18,0.09)	0.478509	0.937437	-0.1(-0.22,0.03)	0.12792	0.225414	Not significant
459	PE(P-20:0/20:4)	0.01(-0.12,0.15)	0.862336	0.927716	0.01(-0.11,0.14)	0.849589	0.907546	0.03(-0.11,0.16)	0.686413	0.847561	-0.01(-0.14,0.11)	0.822705	0.921031	-0.04(-0.18,0.09)	0.531399	0.939027	-0.09(-0.22,0.04)	0.165845	0.275342	Not significant
460	PE(P-20:0/22:6)	0.2(0.07,0.33)	0.00195516	0.0187098	0.07(-0.04,0.19)	0.21991	0.382622	0.17(0.04,0.3)	0.00909657	0.0373068	0.03(-0.09,0.16)	0.58175	0.800052	0(-0.14,0.14)	0.982142	0.996658	-0.07(-0.2,0.06)	0.278547	0.396526	Not significant
461	PE(P-20:1/20:4)	0.11(-0.03,0.24)	0.112135	0.258398	0.05(-0.07,0.17)	0.427543	0.583321	0.03(-0.1,0.16)	0.674799	0.84395	-0.02(-0.15,0.1)	0.728286	0.872676	0.05(-0.09,0.18)	0.486954	0.937437	-0.07(-0.2,0.05)	0.248595	0.365206	Not significant
462	PE(P-20:1/22:6) (a)	0.21(0.09,0.34)	0.00107212	0.0131909	0.09(-0.02,0.21)	0.115645	0.242926	0.12(-0.01,0.25)	0.0746469	0.195081	-0.01(-0.14,0.11)	0.819548	0.921031	0.07(-0.06,0.2)	0.302046	0.904157	-0.07(-0.19,0.06)	0.296996	0.416752	Not significant
463	PG(34:1)	-0.1(-0.23,0.04)	0.154184	0.325868	0.02(-0.1,0.15)	0.720923	0.830629	-0.15(-0.28,-0.03)	0.0168444	0.0618568	0.17(0.05,0.29)	0.0046995	0.0256981	0.04(-0.08,0.17)	0.510312	0.937437	-0.02(-0.14,0.1)	0.718656	0.802518	WL only
464	PG(34:2)	-0.12(-0.25,0.02)	0.0857462	0.210246	0.06(-0.06,0.19)	0.317519	0.492727	-0.15(-0.28,-0.03)	0.0149192	0.0572188	0.2(0.08,0.32)	0.000824159	0.00873609	-0.02(-0.14,0.11)	0.80629	0.992523	0(-0.12,0.12)	0.975237	0.989048	WL only
465	PG(36:1)	-0.19(-0.32,-0.06)	0.00534557	0.0340619	0.07(-0.05,0.2)	0.238146	0.406145	-0.28(-0.4,-0.15)	1.5082e-05	0.000316732	0.2(0.08,0.32)	0.00088254	0.0089422	0.06(-0.07,0.19)	0.369801	0.916422	0.09(-0.04,0.21)	0.164808	0.274946	WL only
466	PG(36:2)	-0.16(-0.29,-0.03)	0.0189673	0.0777885	0.03(-0.1,0.15)	0.676718	0.802963	-0.24(-0.37,-0.12)	0.000131704	0.00131513	0.22(0.11,0.34)	0.000203971	0.00312302	-0.01(-0.14,0.13)	0.927493	0.992523	0.04(-0.08,0.17)	0.49093	0.595512	WL only
467	PI(16:0/16:0)	-0.16(-0.29,-0.04)	0.0125485	0.0592185	0.13(0.01,0.25)	0.0336373	0.102237	-0.21(-0.34,-0.08)	0.0012186	0.008481	0.13(0.01,0.25)	0.0391816	0.117887	0(-0.12,0.13)	0.964433	0.992523	-0.13(-0.24,-0.01)	0.0370285	0.0921033	Not significant
468	PI(16:0_16:1)	-0.24(-0.37,-0.12)	0.0001538	0.00442743	0.19(0.07,0.31)	0.00154833	0.00919655	-0.25(-0.37,-0.12)	0.000117316	0.00124355	0.16(0.04,0.28)	0.00726306	0.0357446	-0.04(-0.17,0.09)	0.499489	0.937437	-0.05(-0.17,0.07)	0.424939	0.533303	GWG & WL
469	PI(34:0)	-0.14(-0.27,-0.01)	0.0313538	0.104868	0.11(-0.01,0.23)	0.0784142	0.186301	-0.19(-0.32,-0.07)	0.00308261	0.0165931	0.11(-0.01,0.23)	0.0795181	0.206747	0(-0.13,0.12)	0.954954	0.992523	-0.16(-0.28,-0.04)	0.00726755	0.0266348	PWR only
470	PI(34:1)	-0.14(-0.26,-0.01)	0.0362927	0.114705	0.15(0.03,0.27)	0.0160278	0.0566348	-0.17(-0.3,-0.05)	0.00796839	0.0336824	0.07(-0.05,0.2)	0.225246	0.445388	-0.02(-0.15,0.1)	0.731959	0.971715	-0.2(-0.32,-0.08)	0.000929523	0.00792355	PWR only
471	PI(15-MHDA_18:1)/PI(17:0_18:1)	-0.18(-0.32,-0.05)	0.00566775	0.0340993	0.05(-0.08,0.17)	0.463641	0.619635	-0.21(-0.34,-0.08)	0.00205165	0.0123999	0.04(-0.08,0.16)	0.520002	0.744297	-0.05(-0.17,0.08)	0.469663	0.937437	-0.2(-0.31,-0.08)	0.00103072	0.00816281	PWR only
472	PI(15-MHDA_18:2)/PI(17:0_18:2)	-0.24(-0.37,-0.11)	0.000275139	0.00630392	0.07(-0.05,0.19)	0.255846	0.427858	-0.19(-0.32,-0.07)	0.00306323	0.0165931	0.1(-0.02,0.22)	0.100477	0.249024	-0.13(-0.25,0)	0.046866	0.827965	-0.18(-0.3,-0.07)	0.00203291	0.0122866	PWR only
473	PI(18:0_18:1)	-0.08(-0.21,0.05)	0.212167	0.407195	0.11(-0.02,0.23)	0.0863503	0.199649	-0.12(-0.25,0.01)	0.0669057	0.177985	0.06(-0.07,0.18)	0.368688	0.61064	-0.03(-0.15,0.1)	0.673941	0.96551	-0.2(-0.32,-0.08)	0.00112687	0.00844141	PWR only
474	PI(36:2)	-0.17(-0.3,-0.03)	0.0140689	0.0642485	0.04(-0.08,0.17)	0.511202	0.665819	-0.14(-0.27,-0.01)	0.0328055	0.102763	0.06(-0.06,0.19)	0.305099	0.550297	-0.09(-0.21,0.04)	0.175384	0.904157	-0.19(-0.31,-0.08)	0.00141618	0.00950241	PWR only
475	PI(18:1_18:2)	-0.15(-0.28,-0.02)	0.0279148	0.0958142	0.07(-0.06,0.19)	0.289143	0.465201	-0.12(-0.25,0.01)	0.0742067	0.195081	0.08(-0.05,0.2)	0.23457	0.455663	-0.09(-0.22,0.04)	0.152894	0.904157	-0.18(-0.3,-0.06)	0.00443285	0.0202267	PWR only
476	PI(16:0_20:3) (a)	-0.26(-0.38,-0.13)	7.37513e-05	0.00393496	0.16(0.04,0.27)	0.010121	0.0396216	-0.25(-0.38,-0.13)	0.000101267	0.00112537	0.15(0.03,0.27)	0.0131242	0.0568716	-0.08(-0.21,0.05)	0.218677	0.904157	-0.16(-0.28,-0.04)	0.0104794	0.0343825	GWG & PWR
477	PI(16:0_20:3) (b)	-0.18(-0.31,-0.05)	0.00565053	0.0340993	0.17(0.05,0.29)	0.005426	0.0247911	-0.21(-0.34,-0.08)	0.00136089	0.0090159	0.08(-0.04,0.2)	0.195809	0.400334	-0.04(-0.17,0.09)	0.571091	0.947608	-0.22(-0.34,-0.1)	0.000371893	0.0052566	GWG & PWR
478	PI(16:0_20:4)	-0.19(-0.32,-0.06)	0.00325489	0.0250837	0.11(-0.01,0.23)	0.0804169	0.187821	-0.23(-0.36,-0.11)	0.000334138	0.00274073	0.09(-0.03,0.21)	0.122718	0.280906	-0.01(-0.14,0.12)	0.841681	0.992523	-0.18(-0.31,-0.06)	0.00342847	0.0172425	PWR only
479	PI(15-MHDA_20:4)/PI(17:0_20:4)	-0.26(-0.39,-0.13)	0.000108152	0.00393496	0.05(-0.07,0.17)	0.444059	0.601582	-0.22(-0.35,-0.1)	0.000552938	0.00428061	0.1(-0.02,0.22)	0.100428	0.249024	-0.09(-0.22,0.04)	0.180145	0.904157	-0.17(-0.29,-0.05)	0.00614974	0.0244387	PWR only
480	PI(37:6)	0.05(-0.08,0.19)	0.414864	0.622748	0.03(-0.09,0.16)	0.587885	0.731142	-0.04(-0.17,0.1)	0.596143	0.785359	-0.11(-0.24,0.01)	0.0768624	0.201362	0.03(-0.1,0.17)	0.604228	0.950335	-0.23(-0.35,-0.11)	0.000281538	0.00431066	PWR only
481	PI(18:0_20:2)	-0.2(-0.33,-0.07)	0.0034635	0.0250837	0.06(-0.06,0.19)	0.323964	0.494746	-0.2(-0.33,-0.07)	0.00279026	0.0152578	0.1(-0.02,0.23)	0.111077	0.264817	-0.06(-0.19,0.07)	0.358087	0.916422	-0.16(-0.28,-0.04)	0.010753	0.0346207	PWR only
482	PI(18:0_20:3) (a)	-0.2(-0.33,-0.08)	0.00172375	0.0182717	0.24(0.12,0.36)	7.50727e-05	0.00139798	-0.16(-0.29,-0.02)	0.0200567	0.0714795	0.14(0.02,0.27)	0.0260417	0.0866799	-0.13(-0.27,0)	0.0551688	0.893263	-0.03(-0.15,0.1)	0.676792	0.766957	GWG only
483	PI(18:0_20:3) (b)	-0.14(-0.27,0)	0.0433691	0.131636	0.1(-0.03,0.22)	0.121371	0.250372	-0.16(-0.29,-0.03)	0.0156871	0.0590625	0.05(-0.07,0.17)	0.437251	0.684695	-0.04(-0.18,0.09)	0.503383	0.937437	-0.19(-0.31,-0.07)	0.00277308	0.0150078	PWR only
484	PI(18:0_20:4)	-0.12(-0.25,0.02)	0.0819558	0.204593	-0.02(-0.14,0.11)	0.784824	0.870763	-0.08(-0.21,0.06)	0.25656	0.468885	0.03(-0.09,0.16)	0.622271	0.833871	-0.08(-0.21,0.06)	0.264703	0.904157	-0.14(-0.27,-0.02)	0.0267491	0.0703711	Not significant
485	PI(38:5) (a)	-0.16(-0.29,-0.03)	0.0168582	0.0721447	0.06(-0.06,0.19)	0.315726	0.49105	-0.17(-0.3,-0.04)	0.00973911	0.0392412	0.07(-0.05,0.19)	0.255196	0.479173	-0.07(-0.2,0.06)	0.272442	0.904157	-0.2(-0.33,-0.08)	0.00107244	0.0083024	PWR only
486	PI(38:5) (b)	-0.22(-0.35,-0.08)	0.00137913	0.0150829	-0.06(-0.18,0.06)	0.350263	0.516769	-0.18(-0.31,-0.05)	0.00823102	0.0345803	0.06(-0.06,0.19)	0.312598	0.559429	-0.08(-0.21,0.05)	0.215266	0.904157	-0.24(-0.36,-0.12)	0.000134115	0.00356827	PWR only
487	PI(38:6)	-0.07(-0.2,0.06)	0.272482	0.474092	0.11(-0.01,0.23)	0.0669381	0.165306	-0.1(-0.23,0.03)	0.115698	0.266907	0.08(-0.04,0.2)	0.19852	0.404676	-0.01(-0.14,0.12)	0.836747	0.992523	-0.16(-0.28,-0.04)	0.0112514	0.0355606	PWR only
488	PI(39:6)	-0.16(-0.29,-0.03)	0.0140806	0.0642485	0.07(-0.05,0.2)	0.224938	0.389905	-0.12(-0.25,0.01)	0.0796922	0.204119	0.05(-0.07,0.18)	0.400309	0.641425	-0.1(-0.22,0.03)	0.138502	0.904157	-0.17(-0.29,-0.05)	0.00678021	0.025674	PWR only
489	PI(18:0_22:4)	-0.12(-0.26,0.01)	0.0686371	0.18259	0.06(-0.06,0.19)	0.335893	0.49985	-0.16(-0.29,-0.03)	0.0191738	0.068806	0.07(-0.05,0.2)	0.249049	0.475331	-0.01(-0.14,0.12)	0.847325	0.992523	-0.16(-0.28,-0.04)	0.0110151	0.0349741	PWR only
490	PI(20:0_20:4)	-0.13(-0.26,0)	0.051598	0.147421	0.11(-0.01,0.23)	0.0781127	0.186227	-0.11(-0.24,0.02)	0.110114	0.259823	0.04(-0.09,0.16)	0.573817	0.794031	-0.07(-0.21,0.06)	0.290009	0.904157	-0.15(-0.28,-0.02)	0.020148	0.0559757	Not significant
491	PI(18:0_22:5) (n3)	-0.18(-0.31,-0.05)	0.0062101	0.0350718	0.12(0,0.24)	0.0471304	0.131469	-0.15(-0.28,-0.03)	0.0168782	0.0618568	0.08(-0.04,0.2)	0.201425	0.408182	-0.08(-0.21,0.05)	0.244523	0.904157	-0.15(-0.28,-0.03)	0.0161593	0.0475802	PWR only
492	PI(18:0_22:5) (n6)	-0.11(-0.24,0.02)	0.0850752	0.209346	0.05(-0.07,0.17)	0.397824	0.553739	-0.08(-0.21,0.05)	0.24387	0.451684	0.03(-0.09,0.16)	0.59109	0.809664	-0.09(-0.23,0.04)	0.16999	0.904157	-0.21(-0.33,-0.08)	0.00120974	0.00886717	PWR only
493	PI(18:0_22:6)	-0.04(-0.17,0.09)	0.508533	0.687891	0.14(0.02,0.26)	0.026724	0.0856412	-0.07(-0.2,0.06)	0.310415	0.528089	0.07(-0.05,0.2)	0.249927	0.47569	-0.03(-0.16,0.1)	0.677621	0.96551	-0.09(-0.22,0.03)	0.145909	0.247614	Not significant
494	PS(36:1)	-0.07(-0.2,0.06)	0.302979	0.520579	-0.02(-0.14,0.11)	0.774458	0.866237	0.04(-0.1,0.17)	0.602627	0.790876	-0.04(-0.17,0.08)	0.49415	0.731124	-0.11(-0.25,0.02)	0.106093	0.904157	-0.08(-0.21,0.05)	0.215638	0.3292	Not significant
495	PS(36:2)	-0.09(-0.22,0.05)	0.195492	0.385942	-0.04(-0.17,0.08)	0.493229	0.647304	0.04(-0.09,0.18)	0.533917	0.750753	-0.04(-0.17,0.09)	0.519047	0.744297	-0.13(-0.27,0)	0.0557479	0.893263	-0.06(-0.19,0.06)	0.335268	0.452053	Not significant
496	PS(38:3)	-0.07(-0.2,0.07)	0.324496	0.538742	-0.06(-0.18,0.07)	0.370761	0.53006	0.04(-0.09,0.18)	0.51584	0.731303	-0.04(-0.17,0.09)	0.557909	0.7813	-0.11(-0.25,0.02)	0.106547	0.904157	-0.1(-0.23,0.03)	0.133314	0.233724	Not significant
497	PS(38:4)	-0.05(-0.18,0.08)	0.458454	0.651288	-0.08(-0.2,0.05)	0.217969	0.380679	0.07(-0.07,0.2)	0.335465	0.559398	-0.08(-0.21,0.04)	0.194303	0.400124	-0.11(-0.25,0.02)	0.105863	0.904157	-0.09(-0.22,0.04)	0.176825	0.287341	Not significant
498	PS(38:5)	-0.07(-0.2,0.07)	0.317899	0.532734	-0.06(-0.18,0.07)	0.356364	0.520345	0.05(-0.09,0.18)	0.505913	0.728684	-0.08(-0.2,0.05)	0.234775	0.455663	-0.11(-0.24,0.03)	0.120867	0.904157	-0.07(-0.2,0.06)	0.267726	0.386716	Not significant
499	PS(40:5)	-0.08(-0.21,0.06)	0.251587	0.453778	-0.04(-0.16,0.09)	0.57265	0.717375	0.02(-0.11,0.16)	0.74147	0.882829	-0.06(-0.19,0.07)	0.378672	0.619726	-0.1(-0.24,0.03)	0.131158	0.904157	-0.06(-0.19,0.07)	0.337275	0.453574	Not significant
500	PS(40:6)	-0.04(-0.18,0.09)	0.507913	0.687891	0(-0.12,0.13)	0.982075	0.986369	0.03(-0.11,0.16)	0.692767	0.850631	-0.03(-0.16,0.1)	0.654863	0.84033	-0.08(-0.21,0.06)	0.272332	0.904157	-0.02(-0.15,0.11)	0.787253	0.851518	Not significant
501	S1P(d16:1)	-0.19(-0.32,-0.06)	0.00543804	0.0340619	0.14(0.01,0.26)	0.0317174	0.0975592	-0.06(-0.19,0.07)	0.340605	0.563734	0.04(-0.08,0.16)	0.50693	0.7372	-0.14(-0.27,-0.01)	0.0366206	0.827965	0.03(-0.1,0.15)	0.688288	0.77846	Not significant
502	S1P(d18:0)	-0.06(-0.2,0.07)	0.344306	0.554269	0.02(-0.1,0.14)	0.751509	0.852821	-0.04(-0.17,0.1)	0.606385	0.792788	-0.03(-0.16,0.1)	0.669709	0.84511	-0.06(-0.19,0.08)	0.415311	0.926541	-0.05(-0.18,0.07)	0.393392	0.501939	Not significant
503	S1P(d18:1)	-0.05(-0.19,0.08)	0.432538	0.636181	-0.03(-0.15,0.1)	0.686576	0.808634	-0.04(-0.18,0.09)	0.509981	0.728733	-0.02(-0.15,0.1)	0.725533	0.872576	-0.02(-0.16,0.11)	0.713132	0.971266	-0.13(-0.25,0)	0.0429625	0.102426	Not significant
504	S1P(d18:2)	-0.03(-0.16,0.11)	0.675627	0.820465	-0.02(-0.15,0.1)	0.738694	0.845448	-0.05(-0.19,0.08)	0.423858	0.654795	-0.02(-0.15,0.1)	0.742155	0.879125	0.03(-0.11,0.16)	0.695098	0.971266	-0.03(-0.16,0.09)	0.597625	0.695547	Not significant
505	SM(d17:1/14:0)	-0.27(-0.4,-0.14)	5.98425e-05	0.00393496	0.07(-0.05,0.19)	0.274065	0.44871	-0.17(-0.3,-0.04)	0.00882126	0.0363943	0.09(-0.04,0.21)	0.166321	0.356995	-0.1(-0.23,0.03)	0.142674	0.904157	-0.03(-0.16,0.09)	0.598894	0.695848	Not significant
506	SM(d18:0/14:0)	-0.24(-0.38,-0.11)	0.00030065	0.00630392	0.06(-0.06,0.18)	0.322751	0.494746	-0.19(-0.32,-0.06)	0.00386013	0.0194134	-0.01(-0.13,0.12)	0.918245	0.958592	-0.06(-0.19,0.08)	0.39663	0.923211	-0.05(-0.17,0.08)	0.448502	0.55402	Not significant
507	SM(d18:1/14:0)/SM(d16:1/16:0)	-0.24(-0.37,-0.11)	0.000259935	0.0061757	0.12(0,0.24)	0.0585598	0.151747	-0.14(-0.27,-0.01)	0.034254	0.106311	0.05(-0.07,0.17)	0.41914	0.665409	-0.11(-0.24,0.02)	0.0968303	0.904157	0(-0.13,0.12)	0.976944	0.989048	Not significant
508	SM(d18:2/14:0)	-0.22(-0.35,-0.09)	0.00104914	0.0131429	0.19(0.07,0.31)	0.00227771	0.0117996	-0.18(-0.3,-0.05)	0.00553352	0.025643	0.24(0.12,0.36)	7.31669e-05	0.00162619	-0.04(-0.17,0.09)	0.516553	0.937437	0.16(0.04,0.28)	0.00973808	0.0328991	GWG & WL & PWR
509	SM(d17:1/16:0)	-0.19(-0.32,-0.06)	0.00522888	0.0339877	0(-0.13,0.12)	0.971443	0.979977	-0.1(-0.23,0.03)	0.136807	0.304064	-0.05(-0.17,0.07)	0.421712	0.667953	-0.1(-0.23,0.03)	0.123657	0.904157	-0.09(-0.21,0.03)	0.155284	0.262232	Not significant
510	SM(d18:0/16:0)	-0.13(-0.26,0.01)	0.0630432	0.171489	0(-0.13,0.12)	0.965646	0.979977	-0.12(-0.25,0.01)	0.076816	0.198226	-0.15(-0.28,-0.02)	0.0205875	0.0746566	-0.02(-0.16,0.12)	0.798676	0.992523	-0.02(-0.15,0.1)	0.708854	0.796738	Not significant
511	SM(d18:1/16:0)	-0.02(-0.16,0.11)	0.748188	0.854448	-0.02(-0.15,0.1)	0.700451	0.819373	-0.02(-0.15,0.11)	0.813142	0.923238	-0.05(-0.18,0.07)	0.392414	0.633193	-0.04(-0.17,0.1)	0.586905	0.948577	-0.18(-0.3,-0.05)	0.00513825	0.0219892	PWR only
512	SM(d18:2/16:0)	-0.07(-0.2,0.06)	0.305806	0.521088	0.06(-0.06,0.19)	0.329582	0.494746	-0.02(-0.15,0.11)	0.788936	0.909966	0.08(-0.04,0.2)	0.191362	0.397134	-0.05(-0.18,0.08)	0.426987	0.927571	0.05(-0.07,0.17)	0.397045	0.505663	Not significant
513	SM(34:3)	-0.08(-0.21,0.05)	0.230561	0.431676	0.09(-0.04,0.21)	0.166929	0.318598	0(-0.13,0.13)	0.99854	0.99854	0.17(0.04,0.29)	0.00922446	0.0443072	-0.05(-0.18,0.07)	0.405413	0.925775	0.2(0.08,0.32)	0.00123348	0.00889569	WL & PWR
514	SM(d16:1/19:0)	-0.12(-0.25,0.01)	0.0763356	0.194908	-0.07(-0.19,0.06)	0.293896	0.468737	-0.02(-0.15,0.12)	0.805684	0.920591	-0.05(-0.18,0.08)	0.448899	0.699754	-0.09(-0.22,0.04)	0.170922	0.904157	-0.05(-0.18,0.07)	0.399834	0.508276	Not significant
515	SM(d18:1/17:0)/SM(d17:1/18:0)	-0.16(-0.29,-0.02)	0.020241	0.0787914	-0.09(-0.22,0.03)	0.138062	0.276525	0.04(-0.09,0.17)	0.555547	0.765901	-0.05(-0.18,0.07)	0.388343	0.63255	-0.19(-0.32,-0.06)	0.00521073	0.499038	0.1(-0.02,0.23)	0.0954362	0.182101	Not significant
516	SM(d18:2/17:0)	-0.11(-0.25,0.02)	0.0960357	0.232171	-0.01(-0.14,0.11)	0.819215	0.887412	0.04(-0.09,0.17)	0.508625	0.728733	0.05(-0.08,0.17)	0.46442	0.712662	-0.15(-0.28,-0.02)	0.0232476	0.819415	0.05(-0.07,0.17)	0.373459	0.483189	Not significant
517	SM(35:2) (b)	0(-0.14,0.13)	0.975063	0.99206	-0.02(-0.14,0.11)	0.780209	0.86848	0.01(-0.12,0.14)	0.865299	0.941024	-0.05(-0.18,0.07)	0.407998	0.652229	-0.03(-0.16,0.11)	0.707312	0.971266	-0.1(-0.23,0.02)	0.0991059	0.18606	Not significant
518	SM(d18:1/18:0)/SM(d16:1/20:0)	-0.06(-0.19,0.08)	0.394996	0.607482	-0.01(-0.14,0.11)	0.833233	0.898431	0.05(-0.09,0.18)	0.492258	0.724713	0.01(-0.12,0.14)	0.878193	0.936708	-0.1(-0.23,0.03)	0.119594	0.904157	0.05(-0.07,0.17)	0.437493	0.543122	Not significant
519	SM(d18:2/18:0)	-0.05(-0.18,0.09)	0.490017	0.668959	-0.02(-0.15,0.1)	0.749318	0.852821	0.01(-0.12,0.15)	0.82499	0.924257	0.07(-0.05,0.2)	0.270515	0.502385	-0.04(-0.17,0.08)	0.490083	0.937437	0.07(-0.05,0.19)	0.230776	0.346415	Not significant
520	SM(d18:2/18:1)	0(-0.13,0.14)	0.976222	0.99206	0(-0.13,0.13)	0.985532	0.988401	0.1(-0.03,0.24)	0.114168	0.26575	0.09(-0.04,0.21)	0.165928	0.356995	-0.09(-0.21,0.04)	0.183059	0.904157	0.12(0,0.24)	0.0432043	0.102647	Not significant
521	SM(37:1)	-0.13(-0.27,0)	0.0461641	0.135928	0.01(-0.11,0.14)	0.842064	0.904625	-0.08(-0.21,0.05)	0.237644	0.447367	0.02(-0.1,0.15)	0.706035	0.865584	-0.09(-0.22,0.04)	0.179037	0.904157	0.02(-0.1,0.14)	0.769896	0.838006	Not significant
522	SM(37:2)	0.13(0,0.26)	0.0511396	0.147421	-0.07(-0.19,0.05)	0.266815	0.440853	0.1(-0.03,0.23)	0.138306	0.306409	-0.12(-0.24,0.01)	0.067644	0.182771	-0.01(-0.14,0.12)	0.90984	0.992523	-0.26(-0.38,-0.14)	4.82441e-05	0.00267355	PWR only
523	SM(d18:1/20:0)/SM(d16:1/22:0)	-0.21(-0.34,-0.08)	0.00194477	0.0187098	0.03(-0.09,0.16)	0.605253	0.742787	-0.06(-0.19,0.07)	0.386094	0.612947	0.05(-0.08,0.17)	0.47715	0.7202	-0.18(-0.31,-0.05)	0.00582949	0.499038	-0.02(-0.14,0.11)	0.798479	0.860958	Not significant
524	SM(d18:2/20:0)	-0.07(-0.2,0.07)	0.318651	0.532734	0.01(-0.11,0.14)	0.842852	0.904625	0.01(-0.12,0.14)	0.901705	0.95728	-0.01(-0.13,0.11)	0.866656	0.934469	-0.09(-0.22,0.04)	0.168124	0.904157	-0.01(-0.13,0.12)	0.919301	0.943962	Not significant
525	SM(38:3) (a)	-0.09(-0.22,0.05)	0.197453	0.387592	-0.05(-0.17,0.07)	0.429596	0.584015	0.02(-0.11,0.15)	0.752586	0.887896	0.05(-0.07,0.18)	0.425162	0.670531	-0.06(-0.19,0.06)	0.32665	0.907507	0.19(0.07,0.31)	0.00186029	0.0114867	PWR only
526	SM(38:3) (b)	-0.03(-0.16,0.1)	0.662407	0.813573	0.03(-0.1,0.15)	0.682891	0.805671	-0.01(-0.14,0.13)	0.93387	0.970493	0.04(-0.09,0.17)	0.530653	0.75076	-0.03(-0.17,0.1)	0.607368	0.950335	0.01(-0.11,0.14)	0.847054	0.895259	Not significant
527	SM(d16:1/23:0)/SM(d17:1/22:0)	-0.23(-0.36,-0.1)	0.00063167	0.00946131	0.13(0.01,0.25)	0.0397125	0.116434	-0.07(-0.2,0.06)	0.263199	0.476623	0.03(-0.09,0.15)	0.610428	0.826078	-0.17(-0.3,-0.04)	0.0120973	0.555671	0.02(-0.1,0.14)	0.766141	0.836563	Not significant
528	SM(d18:0/22:0)	-0.27(-0.4,-0.14)	3.46583e-05	0.00352525	0.12(0,0.24)	0.0456904	0.128493	-0.16(-0.29,-0.02)	0.0201263	0.0714795	0.14(0.02,0.27)	0.0282941	0.0911676	-0.13(-0.27,0)	0.0499289	0.857204	0.15(0.03,0.28)	0.017345	0.0499344	PWR only
529	SM(d18:1/22:0)/SM(d16:1/24:0)	-0.18(-0.31,-0.05)	0.00878863	0.0455291	0.07(-0.05,0.19)	0.268903	0.442182	-0.06(-0.2,0.07)	0.34993	0.572689	0.03(-0.1,0.16)	0.644067	0.83571	-0.15(-0.28,-0.02)	0.0237856	0.819415	-0.04(-0.17,0.08)	0.49292	0.596213	Not significant
530	SM(d16:1/24:1)	-0.17(-0.3,-0.04)	0.0119758	0.0573009	0.07(-0.06,0.19)	0.280585	0.457029	-0.07(-0.21,0.06)	0.276372	0.487896	0.02(-0.11,0.15)	0.750511	0.881221	-0.09(-0.22,0.05)	0.198385	0.904157	0(-0.13,0.12)	0.980493	0.990557	Not significant
531	SM(d18:2/22:0)	-0.12(-0.25,0.01)	0.0804215	0.202228	0.02(-0.11,0.14)	0.766362	0.863053	0.05(-0.08,0.18)	0.490913	0.724281	0.03(-0.1,0.15)	0.683128	0.846478	-0.18(-0.31,-0.04)	0.00869151	0.499038	-0.03(-0.16,0.09)	0.581546	0.679128	Not significant
532	SM(40:3) (a)	-0.05(-0.18,0.09)	0.489791	0.668959	-0.02(-0.15,0.1)	0.704746	0.82022	-0.02(-0.15,0.12)	0.808453	0.920701	0.04(-0.08,0.17)	0.483935	0.724851	-0.02(-0.15,0.11)	0.794817	0.992523	0.01(-0.11,0.13)	0.854808	0.899839	Not significant
533	SM(40:3) (b)	-0.04(-0.17,0.1)	0.598506	0.75968	0.01(-0.11,0.14)	0.866386	0.912752	0.02(-0.11,0.15)	0.759717	0.891729	0.05(-0.07,0.18)	0.417179	0.663825	-0.07(-0.2,0.06)	0.29238	0.904157	-0.04(-0.16,0.08)	0.50713	0.610343	Not significant
534	SM(40:3) (c)	-0.02(-0.15,0.11)	0.738986	0.854448	0.03(-0.09,0.15)	0.602867	0.742583	0.01(-0.13,0.14)	0.941257	0.972303	0.1(-0.02,0.23)	0.104827	0.254317	-0.04(-0.17,0.09)	0.566744	0.947608	-0.03(-0.15,0.09)	0.62274	0.713924	Not significant
535	SM(41:0)	-0.22(-0.35,-0.09)	0.000918383	0.0123657	0.11(-0.01,0.23)	0.0849518	0.197077	-0.16(-0.29,-0.03)	0.014048	0.0543769	0.1(-0.02,0.22)	0.116336	0.268978	-0.08(-0.21,0.06)	0.257617	0.904157	0.11(-0.02,0.24)	0.0843614	0.167026	Not significant
536	SM(d18:1/23:0)/SM(d17:1/24:0)	-0.17(-0.3,-0.04)	0.0116715	0.0562355	0.12(0,0.25)	0.051518	0.138751	-0.04(-0.17,0.09)	0.582287	0.779698	0.03(-0.1,0.15)	0.675981	0.846478	-0.17(-0.3,-0.04)	0.0107693	0.555671	-0.06(-0.18,0.07)	0.362856	0.477768	Not significant
537	SM(d17:1/24:1)	-0.16(-0.29,-0.03)	0.0163352	0.0707858	-0.03(-0.15,0.09)	0.632202	0.761866	-0.04(-0.17,0.09)	0.546264	0.759464	-0.03(-0.15,0.1)	0.678823	0.846478	-0.11(-0.24,0.03)	0.112298	0.904157	-0.04(-0.16,0.09)	0.554213	0.654978	Not significant
538	SM(d18:2/23:0)	-0.08(-0.21,0.05)	0.230519	0.431676	0.05(-0.07,0.18)	0.416484	0.575066	0.04(-0.09,0.17)	0.547828	0.759464	0.01(-0.11,0.13)	0.881718	0.938899	-0.13(-0.27,0)	0.0455398	0.827965	-0.06(-0.19,0.06)	0.311529	0.42588	Not significant
539	SM(d18:1/24:0)	-0.22(-0.35,-0.09)	0.00100644	0.0130837	0.1(-0.02,0.22)	0.0982276	0.217617	-0.09(-0.22,0.04)	0.172638	0.351587	0.01(-0.12,0.13)	0.926337	0.965577	-0.16(-0.29,-0.02)	0.0229565	0.819415	-0.06(-0.19,0.06)	0.325441	0.440529	Not significant
540	SM(d18:1/24:1)	-0.07(-0.2,0.07)	0.333178	0.546517	-0.06(-0.18,0.07)	0.351642	0.51755	-0.03(-0.16,0.1)	0.629611	0.810845	-0.06(-0.19,0.06)	0.341808	0.584382	-0.03(-0.16,0.1)	0.659322	0.963656	-0.09(-0.21,0.04)	0.165324	0.27514	Not significant
541	SM(d18:2/24:0)	-0.04(-0.18,0.09)	0.515826	0.695507	0.05(-0.07,0.18)	0.400384	0.556178	0.08(-0.05,0.21)	0.241212	0.450392	-0.04(-0.16,0.08)	0.52886	0.75076	-0.14(-0.28,-0.01)	0.0357598	0.827965	-0.08(-0.2,0.05)	0.227662	0.343236	Not significant
542	SM(43:1)	-0.23(-0.37,-0.1)	0.00055942	0.00876001	-0.01(-0.13,0.11)	0.859032	0.910948	-0.03(-0.15,0.1)	0.681128	0.845581	-0.1(-0.23,0.02)	0.0906567	0.231342	-0.21(-0.34,-0.08)	0.00198157	0.454867	-0.03(-0.16,0.09)	0.588697	0.686315	Not significant
543	SM(d19:1/24:1)	-0.14(-0.27,-0.01)	0.0404586	0.125448	-0.08(-0.21,0.04)	0.183744	0.34333	0.02(-0.12,0.15)	0.782377	0.905979	-0.03(-0.16,0.1)	0.640229	0.833871	-0.14(-0.27,0)	0.0437236	0.827965	0.02(-0.1,0.15)	0.723717	0.805559	Not significant
544	SM(43:2) (b)	-0.08(-0.22,0.05)	0.222657	0.422619	-0.07(-0.19,0.06)	0.282884	0.458605	-0.01(-0.15,0.12)	0.851707	0.938795	-0.06(-0.18,0.07)	0.371393	0.613191	-0.05(-0.19,0.08)	0.428447	0.927571	-0.05(-0.17,0.08)	0.479741	0.583995	Not significant
545	SM(43:2) (c)	-0.07(-0.2,0.07)	0.315374	0.531278	-0.06(-0.19,0.06)	0.327449	0.494746	0.07(-0.06,0.2)	0.267492	0.476623	-0.19(-0.31,-0.07)	0.00255225	0.016658	-0.15(-0.28,-0.02)	0.02668	0.827965	-0.17(-0.29,-0.04)	0.00867508	0.030317	WL & PWR
546	SM(44:1)	-0.16(-0.29,-0.03)	0.0194803	0.0787198	-0.05(-0.18,0.07)	0.419266	0.577502	-0.01(-0.14,0.12)	0.88067	0.946618	-0.09(-0.22,0.03)	0.146304	0.329423	-0.15(-0.29,-0.02)	0.0261227	0.827965	-0.08(-0.21,0.05)	0.218256	0.33123	Not significant
547	SM(44:2)	-0.07(-0.2,0.07)	0.319479	0.532734	-0.1(-0.23,0.02)	0.109772	0.235351	-0.01(-0.14,0.12)	0.883108	0.947759	-0.1(-0.23,0.02)	0.103439	0.253628	-0.04(-0.17,0.1)	0.608269	0.950335	-0.06(-0.19,0.06)	0.320813	0.43566	Not significant
548	SM(44:3)	0.06(-0.07,0.19)	0.38439	0.595157	-0.15(-0.28,-0.03)	0.0156008	0.0556941	0.01(-0.12,0.14)	0.85772	0.941024	-0.13(-0.26,-0.01)	0.0414694	0.122235	0.06(-0.07,0.2)	0.343827	0.915118	-0.14(-0.26,-0.01)	0.0344667	0.08667	Not significant
549	Sph(d18:1)	-0.05(-0.18,0.09)	0.506295	0.687891	-0.02(-0.14,0.11)	0.772005	0.866237	0.03(-0.1,0.17)	0.623373	0.804315	-0.02(-0.14,0.11)	0.789437	0.901878	-0.08(-0.22,0.06)	0.243249	0.904157	-0.06(-0.19,0.07)	0.338062	0.453574	Not significant
550	Sph(d18:2)	-0.06(-0.19,0.07)	0.372537	0.580918	0.06(-0.06,0.19)	0.34284	0.507993	0(-0.13,0.14)	0.947665	0.977456	0.03(-0.1,0.15)	0.672038	0.846478	-0.07(-0.21,0.06)	0.289609	0.904157	-0.02(-0.15,0.11)	0.750389	0.828527	Not significant
551	Sulfatide (d18:1/16:0(OH)) [264]	-0.13(-0.26,0)	0.0562959	0.157172	-0.02(-0.14,0.11)	0.780246	0.86848	-0.14(-0.26,-0.01)	0.0389975	0.116317	-0.11(-0.23,0.01)	0.0711872	0.190108	-0.02(-0.15,0.1)	0.718935	0.971266	-0.2(-0.32,-0.08)	0.00142054	0.00950241	PWR only
552	Sulfatide (d18:1/16:0) [264]	-0.12(-0.26,0.01)	0.0720596	0.18878	0(-0.13,0.12)	0.975917	0.983051	-0.06(-0.19,0.06)	0.332597	0.557565	-0.12(-0.24,0)	0.0578728	0.161435	-0.08(-0.21,0.05)	0.208667	0.904157	-0.22(-0.34,-0.09)	0.000652008	0.00651063	PWR only
553	Sulfatide (d18:1/24:0(OH)) [264]	-0.13(-0.26,0.01)	0.0634683	0.171489	0.11(-0.01,0.24)	0.0756203	0.181541	-0.09(-0.22,0.04)	0.172266	0.351587	-0.06(-0.19,0.06)	0.326506	0.570972	-0.09(-0.22,0.04)	0.168013	0.904157	-0.17(-0.29,-0.05)	0.00631459	0.0244424	PWR only
554	Sulfatide (d18:1/24:0) [264]	-0.13(-0.26,0.01)	0.06472	0.174188	0.03(-0.1,0.15)	0.638527	0.767793	-0.14(-0.27,-0.01)	0.0311302	0.0989041	-0.11(-0.24,0.01)	0.0760157	0.20067	-0.02(-0.16,0.11)	0.718016	0.971266	-0.18(-0.31,-0.06)	0.00384446	0.0183947	PWR only
555	Sulfatide (d18:1/24:1(OH)) [264]	-0.05(-0.18,0.08)	0.486389	0.668959	0.08(-0.04,0.2)	0.196101	0.357444	-0.1(-0.23,0.03)	0.133484	0.299579	-0.11(-0.23,0.02)	0.0860263	0.220387	0(-0.13,0.13)	0.990543	0.997783	-0.11(-0.23,0.02)	0.0865246	0.169845	Not significant
556	Sulfatide (d18:1/24:1) [264]	0(-0.14,0.13)	0.972684	0.99206	-0.04(-0.17,0.08)	0.504665	0.659799	-0.05(-0.18,0.08)	0.437599	0.671505	-0.13(-0.26,-0.01)	0.0370269	0.113672	0.03(-0.11,0.16)	0.692155	0.971266	-0.16(-0.28,-0.03)	0.0148039	0.0447362	PWR only
557	TG(48:0) [NL-16:0]	-0.2(-0.32,-0.07)	0.00227089	0.0203072	0.21(0.09,0.33)	0.000466014	0.00407911	-0.26(-0.39,-0.14)	4.9554e-05	0.000656397	0.17(0.05,0.28)	0.0066443	0.0341133	0.04(-0.08,0.17)	0.496669	0.937437	0.06(-0.06,0.18)	0.304112	0.422446	GWG & WL
558	TG(48:0) [NL-18:0]	-0.25(-0.38,-0.13)	0.000115362	0.00397422	0.17(0.05,0.29)	0.00543318	0.0247911	-0.3(-0.43,-0.17)	3.93649e-06	0.000193731	0.15(0.03,0.27)	0.0140094	0.0592178	0.03(-0.1,0.15)	0.702915	0.971266	-0.01(-0.13,0.11)	0.876791	0.909803	GWG only
559	TG(48:1) [NL-16:1]	-0.18(-0.3,-0.05)	0.00671305	0.0367087	0.24(0.12,0.36)	9.95524e-05	0.00167297	-0.28(-0.4,-0.16)	1.2339e-05	0.000283386	0.21(0.1,0.33)	0.000424314	0.00512899	0.09(-0.04,0.21)	0.176602	0.904157	0.14(0.02,0.26)	0.0205854	0.056734	GWG & WL
560	TG(48:1) [NL-18:1]	-0.21(-0.34,-0.09)	0.00117855	0.0137706	0.17(0.05,0.29)	0.0067681	0.0291451	-0.3(-0.42,-0.18)	2.29261e-06	0.000143601	0.2(0.08,0.31)	0.000855863	0.00890537	0.08(-0.05,0.21)	0.255267	0.904157	0.06(-0.06,0.18)	0.344547	0.460063	GWG & WL
561	TG(48:2) [NL-14:0]	-0.25(-0.38,-0.12)	0.000140186	0.00439038	0.18(0.06,0.3)	0.00321406	0.0161641	-0.3(-0.42,-0.18)	1.086e-06	0.00012471	0.25(0.14,0.36)	2.15798e-05	0.000675841	0.05(-0.08,0.18)	0.450471	0.932022	0.09(-0.03,0.21)	0.142447	0.244753	GWG & WL
562	TG(48:2) [NL-14:1]	-0.21(-0.34,-0.08)	0.00133959	0.0148868	0.18(0.06,0.3)	0.00393083	0.0193453	-0.29(-0.42,-0.17)	3.33237e-06	0.000176616	0.2(0.08,0.32)	0.000806278	0.00873609	0.07(-0.05,0.2)	0.253813	0.904157	0.08(-0.04,0.2)	0.195563	0.306932	GWG & WL
563	TG(48:2) [NL-16:1]	-0.16(-0.29,-0.03)	0.0134469	0.0621806	0.21(0.09,0.33)	0.000733572	0.0056159	-0.27(-0.39,-0.15)	1.23182e-05	0.000283386	0.25(0.13,0.36)	3.26443e-05	0.000899676	0.1(-0.03,0.23)	0.115677	0.904157	0.13(0.01,0.25)	0.0367879	0.0918364	GWG & WL
564	TG(48:2) [NL-18:2]	-0.26(-0.38,-0.13)	6.21073e-05	0.00393496	0.19(0.08,0.31)	0.00126815	0.00840148	-0.3(-0.42,-0.18)	1.00163e-06	0.00012471	0.25(0.13,0.36)	2.59977e-05	0.000778802	0.03(-0.09,0.16)	0.595486	0.948577	0.11(-0.01,0.22)	0.0833142	0.165428	GWG & WL
565	TG(48:3) [NL-14:0]	-0.23(-0.36,-0.1)	0.000469283	0.00829067	0.19(0.08,0.31)	0.0014929	0.00916864	-0.29(-0.41,-0.17)	2.06934e-06	0.000143601	0.27(0.16,0.38)	4.16259e-06	0.000239002	0.05(-0.08,0.18)	0.41954	0.927571	0.1(-0.02,0.22)	0.0937034	0.180489	GWG & WL
566	TG(48:3) [NL-16:1]	-0.2(-0.32,-0.07)	0.00285049	0.0236625	0.21(0.09,0.33)	0.000755844	0.00572282	-0.28(-0.4,-0.16)	5.54887e-06	0.000226384	0.27(0.16,0.38)	3.81849e-06	0.000239002	0.07(-0.06,0.2)	0.263074	0.904157	0.12(0,0.24)	0.0563004	0.122776	GWG & WL
567	TG(48:3) [NL-18:3]	-0.26(-0.39,-0.14)	4.32944e-05	0.00372873	0.2(0.08,0.31)	0.00109767	0.00756295	-0.32(-0.44,-0.2)	2.26256e-07	0.00011832	0.23(0.11,0.34)	9.45416e-05	0.00186112	0.04(-0.09,0.17)	0.549202	0.945699	0.05(-0.07,0.17)	0.40333	0.510835	GWG & WL
568	TG(49:1) [NL-16:1]	-0.15(-0.28,-0.02)	0.0253541	0.0900463	0.23(0.11,0.35)	0.000153638	0.00213599	-0.25(-0.38,-0.12)	0.000177909	0.00167172	0.16(0.03,0.28)	0.013476	0.0573147	0.07(-0.06,0.2)	0.301905	0.904157	0.04(-0.08,0.16)	0.506332	0.610343	GWG only
569	TG(49:1) [NL-17:1]	-0.17(-0.3,-0.04)	0.00962013	0.0490983	0.24(0.12,0.36)	0.000102899	0.00167665	-0.29(-0.41,-0.16)	9.23819e-06	0.000261027	0.18(0.06,0.3)	0.00324388	0.0202652	0.09(-0.04,0.22)	0.154602	0.904157	0.07(-0.05,0.19)	0.256675	0.375476	GWG & WL
570	TG(50:0) [NL-18:0]	-0.25(-0.38,-0.12)	0.000156023	0.00442743	0.17(0.05,0.29)	0.00470707	0.0222135	-0.26(-0.39,-0.14)	4.54425e-05	0.000626198	0.19(0.08,0.31)	0.00143668	0.0119262	-0.01(-0.14,0.12)	0.856396	0.992523	0.08(-0.04,0.2)	0.176672	0.287341	GWG & WL
571	TG(50:1) [NL-14:0]	-0.24(-0.37,-0.12)	0.000216267	0.00551881	0.18(0.06,0.3)	0.0035393	0.0176708	-0.32(-0.45,-0.2)	8.3782e-07	0.00012471	0.15(0.03,0.27)	0.015279	0.0633976	0.05(-0.08,0.19)	0.415531	0.926541	0.04(-0.09,0.16)	0.548825	0.649726	GWG only
572	TG(50:1) [NL-16:0]	-0.15(-0.27,-0.02)	0.0231655	0.086276	0.27(0.15,0.39)	1.23185e-05	0.00056583	-0.28(-0.4,-0.15)	1.6881e-05	0.000323084	0.16(0.04,0.27)	0.0101671	0.0476538	0.11(-0.01,0.24)	0.0799354	0.904157	0.15(0.03,0.27)	0.0139474	0.0430932	GWG & WL & PWR
573	TG(50:1) [NL-18:1]	-0.12(-0.25,0)	0.0557155	0.156686	0.25(0.13,0.37)	5.76009e-05	0.00128023	-0.24(-0.37,-0.12)	0.000183503	0.00167172	0.16(0.04,0.28)	0.00932445	0.0443072	0.1(-0.03,0.23)	0.145682	0.904157	0.14(0.02,0.26)	0.0233358	0.0623191	GWG & WL
574	TG(50:2) [NL-14:0]	-0.15(-0.28,-0.02)	0.0224072	0.0843639	0.12(0,0.24)	0.0542824	0.14425	-0.25(-0.37,-0.12)	0.000125893	0.00129463	0.17(0.06,0.29)	0.0042627	0.0242166	0.07(-0.06,0.21)	0.273057	0.904157	0.07(-0.05,0.2)	0.245725	0.362678	WL only
575	TG(50:2) [NL-16:1]	-0.09(-0.22,0.04)	0.154149	0.325868	0.23(0.1,0.35)	0.000326728	0.00326254	-0.19(-0.32,-0.07)	0.00257263	0.0145149	0.2(0.08,0.32)	0.00097144	0.00942707	0.08(-0.05,0.21)	0.225718	0.904157	0.17(0.05,0.29)	0.00736346	0.0268435	GWG & WL & PWR
576	TG(50:2) [NL-18:1]	-0.12(-0.25,0.01)	0.0770342	0.195855	0.2(0.08,0.32)	0.00139111	0.00879332	-0.24(-0.36,-0.12)	0.000184398	0.00167172	0.2(0.08,0.32)	0.000911344	0.00910023	0.1(-0.03,0.24)	0.118791	0.904157	0.13(0.01,0.26)	0.0338022	0.085624	GWG & WL
577	TG(50:2) [NL-18:2]	-0.11(-0.24,0.02)	0.0925377	0.224502	0.28(0.16,0.39)	8.60141e-06	0.000549908	-0.24(-0.36,-0.11)	0.000268538	0.00225637	0.18(0.06,0.3)	0.00325803	0.0202652	0.1(-0.02,0.23)	0.111885	0.904157	0.17(0.05,0.29)	0.0047778	0.0211019	GWG & WL & PWR
578	TG(50:3) [NL-14:0]	-0.2(-0.33,-0.07)	0.00290123	0.023797	0.17(0.05,0.29)	0.00558558	0.0251534	-0.27(-0.39,-0.15)	1.54323e-05	0.000316732	0.26(0.14,0.37)	1.29677e-05	0.000446737	0.06(-0.06,0.19)	0.326634	0.907507	0.16(0.04,0.28)	0.00988406	0.0328991	GWG & WL & PWR
579	TG(50:3) [NL-14:1]	-0.17(-0.3,-0.04)	0.0100287	0.0504361	0.17(0.05,0.29)	0.00693389	0.02965	-0.28(-0.4,-0.15)	2.19294e-05	0.000363168	0.16(0.04,0.28)	0.00930103	0.0443072	0.09(-0.04,0.22)	0.16976	0.904157	0.1(-0.02,0.22)	0.102604	0.190037	GWG & WL
580	TG(50:3) [NL-16:1]	-0.12(-0.25,0.01)	0.0809941	0.202927	0.21(0.09,0.34)	0.000722757	0.00559528	-0.2(-0.32,-0.08)	0.00127344	0.00851847	0.26(0.15,0.38)	1.22477e-05	0.00044414	0.08(-0.05,0.2)	0.245614	0.904157	0.21(0.09,0.33)	0.000650829	0.00651063	GWG & WL & PWR
581	TG(50:3) [NL-18:2]	-0.17(-0.3,-0.04)	0.0108674	0.0531037	0.21(0.09,0.34)	0.000577837	0.00491518	-0.24(-0.36,-0.12)	0.000105756	0.0011566	0.28(0.17,0.39)	2.23474e-06	0.000179641	0.06(-0.06,0.19)	0.316141	0.904157	0.22(0.1,0.33)	0.000392571	0.00530356	GWG & WL & PWR
582	TG(50:3) [NL-18:3]	-0.19(-0.31,-0.06)	0.00318363	0.0250837	0.27(0.16,0.39)	6.34417e-06	0.000546392	-0.29(-0.41,-0.17)	4.96046e-06	0.000226384	0.22(0.1,0.33)	0.000250856	0.00375739	0.07(-0.06,0.2)	0.2721	0.904157	0.11(-0.01,0.23)	0.0738904	0.152427	GWG & WL
583	TG(50:4) [NL-14:0]	-0.23(-0.35,-0.1)	0.000578823	0.00886243	0.2(0.08,0.32)	0.00143872	0.00901162	-0.28(-0.4,-0.16)	7.45926e-06	0.000244735	0.28(0.17,0.4)	1.45717e-06	0.000167331	0.05(-0.08,0.17)	0.477484	0.937437	0.16(0.04,0.28)	0.00935252	0.0320591	GWG & WL & PWR
584	TG(50:4) [NL-18:3]	-0.2(-0.33,-0.08)	0.00157679	0.0169752	0.23(0.11,0.35)	0.000188224	0.00216425	-0.3(-0.42,-0.19)	3.43454e-07	0.00011832	0.29(0.18,0.4)	3.18014e-07	0.000117775	0.09(-0.04,0.22)	0.169844	0.904157	0.15(0.03,0.27)	0.0160502	0.0475802	GWG & WL & PWR
585	TG(50:4) [NL-20:4]	-0.23(-0.36,-0.11)	0.000301929	0.00630392	0.2(0.08,0.32)	0.00113371	0.00773392	-0.29(-0.41,-0.16)	5.91424e-06	0.000226384	0.2(0.08,0.31)	0.000809972	0.00873609	0.04(-0.09,0.17)	0.554576	0.946994	0.06(-0.06,0.18)	0.319947	0.43566	GWG & WL
586	TG(51:1) [NL-17:0]	-0.18(-0.31,-0.05)	0.00744683	0.0394682	0.16(0.03,0.28)	0.0121705	0.0458223	-0.28(-0.4,-0.15)	2.04778e-05	0.000361775	0.16(0.04,0.28)	0.00737756	0.0360506	0.08(-0.05,0.2)	0.238655	0.904157	0.08(-0.04,0.2)	0.198272	0.309071	GWG & WL
587	TG(51:2) [NL-15:0]	-0.15(-0.29,-0.02)	0.0212346	0.0817353	0.12(0,0.24)	0.0544339	0.14425	-0.25(-0.38,-0.12)	0.000125749	0.00129463	0.15(0.02,0.27)	0.0184855	0.071067	0.07(-0.06,0.2)	0.276129	0.904157	0.08(-0.05,0.2)	0.21411	0.327827	Not significant
588	TG(51:2) [NL-17:0]	-0.16(-0.29,-0.03)	0.015582	0.0683198	0.2(0.08,0.32)	0.00137102	0.00877803	-0.26(-0.38,-0.14)	5.12109e-05	0.000656397	0.2(0.08,0.32)	0.00110611	0.00982367	0.07(-0.06,0.2)	0.269353	0.904157	0.12(0,0.24)	0.0488708	0.110543	GWG & WL
589	TG(51:2) [NL-17:1]	-0.16(-0.29,-0.03)	0.0156639	0.0683198	0.2(0.08,0.32)	0.00137595	0.00877803	-0.26(-0.38,-0.14)	5.14447e-05	0.000656397	0.2(0.08,0.32)	0.0011112	0.00982367	0.07(-0.06,0.2)	0.26876	0.904157	0.12(0,0.24)	0.0489341	0.110543	GWG & WL
590	TG(52:1) [NL-18:0]	-0.18(-0.31,-0.05)	0.00574472	0.0340993	0.24(0.12,0.36)	9.3886e-05	0.00165424	-0.28(-0.4,-0.15)	2.20872e-05	0.000363168	0.17(0.05,0.29)	0.00656847	0.0340277	0.08(-0.05,0.21)	0.230507	0.904157	0.16(0.04,0.28)	0.00894171	0.0308042	GWG & WL & PWR
591	TG(52:1) [NL-18:1]	-0.21(-0.34,-0.08)	0.00128926	0.0145622	0.23(0.11,0.35)	0.000165573	0.00213599	-0.29(-0.42,-0.17)	6.41501e-06	0.000232628	0.19(0.07,0.31)	0.00207466	0.0147365	0.06(-0.07,0.19)	0.37396	0.916422	0.14(0.02,0.26)	0.0232794	0.0623191	GWG & WL
592	TG(52:2) [NL-16:0]	-0.04(-0.17,0.09)	0.543562	0.721608	0.23(0.1,0.35)	0.000313121	0.00317265	-0.18(-0.31,-0.05)	0.00632531	0.0284846	0.11(-0.01,0.24)	0.0707318	0.189627	0.12(-0.01,0.25)	0.0768124	0.904157	0.18(0.06,0.3)	0.00376624	0.0182578	GWG & PWR
593	TG(52:2) [NL-18:2]	-0.19(-0.31,-0.06)	0.00398454	0.0274067	0.26(0.14,0.38)	2.04952e-05	0.000779091	-0.28(-0.4,-0.15)	2.21379e-05	0.000363168	0.2(0.08,0.32)	0.00110593	0.00982367	0.06(-0.07,0.19)	0.34943	0.916422	0.18(0.06,0.3)	0.00378935	0.0182578	GWG & WL & PWR
594	TG(52:3) [NL-16:1]	0(-0.13,0.13)	0.99553	0.999968	0.15(0.03,0.28)	0.0165033	0.058014	-0.12(-0.25,0.01)	0.0800117	0.204178	0.16(0.04,0.28)	0.0111595	0.0516035	0.1(-0.03,0.23)	0.140204	0.904157	0.12(0,0.25)	0.0481908	0.109582	Not significant
595	TG(52:3) [NL-18:2]	-0.03(-0.16,0.1)	0.677559	0.820465	0.22(0.1,0.35)	0.000450119	0.00402768	-0.12(-0.25,0.01)	0.0756845	0.196101	0.17(0.05,0.3)	0.00678305	0.0341133	0.07(-0.06,0.2)	0.291777	0.904157	0.22(0.1,0.34)	0.000498405	0.00597909	GWG & WL & PWR
596	TG(52:4) [NL-16:1]	-0.05(-0.18,0.09)	0.481533	0.668637	0.13(0.01,0.26)	0.0386469	0.114282	-0.13(-0.25,0)	0.0488419	0.140804	0.25(0.13,0.36)	6.13184e-05	0.00140828	0.07(-0.06,0.2)	0.294985	0.904157	0.18(0.06,0.3)	0.00335759	0.0170101	WL & PWR
597	TG(52:4) [NL-18:2]	-0.09(-0.22,0.04)	0.187054	0.374652	0.23(0.1,0.35)	0.00033654	0.00331251	-0.17(-0.3,-0.05)	0.006737	0.0295656	0.25(0.14,0.37)	3.57112e-05	0.000946348	0.08(-0.05,0.2)	0.233314	0.904157	0.26(0.14,0.38)	2.08668e-05	0.00179715	GWG & WL & PWR
598	TG(52:4) [NL-18:3]	-0.15(-0.28,-0.02)	0.0195371	0.0787198	0.24(0.12,0.36)	0.000119304	0.0018682	-0.27(-0.39,-0.15)	1.90211e-05	0.000344883	0.24(0.13,0.35)	4.95718e-05	0.001265	0.09(-0.04,0.22)	0.171073	0.904157	0.16(0.04,0.28)	0.0100775	0.033222	GWG & WL & PWR
599	TG(52:5) [NL-18:3]	-0.16(-0.28,-0.03)	0.0154925	0.0683198	0.24(0.12,0.36)	7.24862e-05	0.00139798	-0.23(-0.34,-0.11)	0.000205525	0.00181547	0.29(0.18,0.4)	7.05174e-07	0.000161955	0.06(-0.07,0.19)	0.373671	0.916422	0.2(0.08,0.32)	0.00115176	0.0085329	GWG & WL & PWR
600	TG(52:5) [NL-20:4]	-0.16(-0.29,-0.03)	0.0131578	0.0612548	0.24(0.12,0.36)	9.60374e-05	0.00165424	-0.23(-0.35,-0.11)	0.000226865	0.00197861	0.23(0.11,0.34)	0.000158059	0.00265616	0.07(-0.06,0.2)	0.291141	0.904157	0.14(0.02,0.26)	0.0205856	0.056734	GWG & WL
601	TG(52:5) [NL-20:5]	-0.12(-0.25,0.01)	0.061754	0.169027	0.22(0.1,0.34)	0.000354646	0.00339377	-0.21(-0.34,-0.08)	0.0012439	0.00848563	0.14(0.02,0.26)	0.0189577	0.0713764	0.06(-0.07,0.2)	0.336342	0.912919	0.08(-0.05,0.2)	0.232622	0.346666	GWG only
602	TG(53:2) [NL-17:1]	-0.19(-0.32,-0.07)	0.00325091	0.0250837	0.19(0.07,0.31)	0.00200148	0.0107877	-0.28(-0.4,-0.15)	2.70598e-05	0.000422614	0.15(0.03,0.27)	0.0125216	0.0560219	0.04(-0.09,0.17)	0.529314	0.939027	0.09(-0.03,0.21)	0.157082	0.263974	GWG only
603	TG(53:2) [NL-18:1]	-0.11(-0.24,0.03)	0.118979	0.268512	0.11(-0.01,0.24)	0.0802187	0.187821	-0.19(-0.32,-0.06)	0.00350466	0.0182933	0.15(0.03,0.27)	0.0150199	0.0627196	0.07(-0.06,0.2)	0.316824	0.904157	0.09(-0.03,0.21)	0.143847	0.245375	Not significant
604	TG(54:0) [NL-18:0]	-0.21(-0.34,-0.07)	0.0022317	0.0203072	0.1(-0.02,0.23)	0.103546	0.22577	-0.15(-0.28,-0.03)	0.0172357	0.0628327	0.1(-0.02,0.22)	0.101924	0.251577	-0.08(-0.21,0.05)	0.247781	0.904157	0.02(-0.11,0.14)	0.81114	0.870522	Not significant
605	TG(54:1) [NL-18:1]	-0.24(-0.36,-0.11)	0.000287962	0.00630392	0.21(0.09,0.33)	0.000662825	0.00522577	-0.28(-0.4,-0.15)	2.88403e-05	0.000431977	0.14(0.02,0.26)	0.0218332	0.0777406	0.01(-0.12,0.14)	0.884877	0.992523	0.13(0.01,0.26)	0.0313389	0.0813941	GWG only
606	TG(54:2) [NL-18:0]	-0.15(-0.28,-0.02)	0.0201206	0.0787914	0.21(0.09,0.33)	0.000662467	0.00522577	-0.23(-0.36,-0.1)	0.000473627	0.00375091	0.12(0,0.24)	0.0521645	0.148518	0.05(-0.08,0.18)	0.442874	0.927571	0.16(0.04,0.28)	0.0109011	0.0348258	GWG & PWR
607	TG(54:2) [NL-20:1]	-0.1(-0.24,0.03)	0.119912	0.268512	0.15(0.03,0.27)	0.0160287	0.0566348	-0.22(-0.35,-0.09)	0.000983256	0.00698416	0.13(0.01,0.25)	0.0389601	0.117735	0.1(-0.03,0.23)	0.11916	0.904157	0.11(-0.01,0.23)	0.0779459	0.158421	Not significant
608	TG(54:3) [NL-18:1]	-0.03(-0.16,0.11)	0.693915	0.82728	0.16(0.04,0.28)	0.011508	0.0438066	-0.11(-0.24,0.02)	0.103384	0.24884	0.05(-0.07,0.17)	0.42743	0.672372	0.07(-0.06,0.2)	0.296192	0.904157	0.13(0.01,0.26)	0.0373492	0.0924835	GWG only
609	TG(54:3) [NL-18:2]	-0.12(-0.24,0.01)	0.0763791	0.194908	0.26(0.14,0.38)	3.69643e-05	0.000923334	-0.17(-0.3,-0.04)	0.0126104	0.0493667	0.16(0.03,0.28)	0.013284	0.0572041	0.03(-0.1,0.16)	0.681961	0.96551	0.21(0.09,0.33)	0.000943738	0.00792355	GWG & PWR
610	TG(54:4) [NL-18:2]	-0.04(-0.17,0.09)	0.553135	0.726193	0.2(0.08,0.33)	0.00136398	0.00877803	-0.1(-0.23,0.03)	0.141173	0.310761	0.14(0.02,0.26)	0.0262678	0.0870119	0.04(-0.09,0.17)	0.580316	0.948577	0.16(0.04,0.28)	0.0109178	0.0348258	GWG & PWR
611	TG(54:4) [NL-20:3]	-0.08(-0.21,0.05)	0.204934	0.396627	0.27(0.15,0.39)	1.08786e-05	0.000549908	-0.19(-0.32,-0.06)	0.00383444	0.0194134	0.22(0.1,0.34)	0.000362786	0.00480691	0.08(-0.06,0.21)	0.264451	0.904157	0.12(-0.01,0.24)	0.065301	0.138865	GWG & WL
612	TG(54:5) [NL-18:3]	-0.11(-0.24,0.02)	0.102535	0.243609	0.2(0.07,0.32)	0.00181302	0.0101724	-0.19(-0.32,-0.07)	0.0025912	0.0145149	0.2(0.08,0.32)	0.00111211	0.00982367	0.07(-0.06,0.2)	0.31356	0.904157	0.15(0.03,0.27)	0.0186521	0.0526693	GWG & WL
613	TG(54:5) [NL-20:4]	-0.08(-0.21,0.05)	0.244166	0.44826	0.25(0.13,0.37)	7.46162e-05	0.00139798	-0.21(-0.33,-0.08)	0.00150975	0.00981334	0.15(0.03,0.27)	0.0166549	0.0663307	0.12(0,0.25)	0.0581792	0.904157	0.17(0.05,0.29)	0.0059486	0.0242645	GWG & PWR
614	TG(54:6) [NL-18:3]	-0.12(-0.25,0.01)	0.0755507	0.194233	0.19(0.07,0.32)	0.00200411	0.0107877	-0.17(-0.3,-0.05)	0.0064027	0.0286051	0.25(0.13,0.36)	5.25412e-05	0.00129289	0.05(-0.08,0.18)	0.475772	0.937437	0.16(0.04,0.28)	0.0115133	0.0362223	GWG & WL & PWR
615	TG(54:6) [NL-20:4]	-0.14(-0.27,-0.01)	0.0319031	0.105679	0.25(0.13,0.37)	6.39482e-05	0.00133516	-0.21(-0.34,-0.09)	0.000824024	0.00599509	0.22(0.1,0.34)	0.000299832	0.00430384	0.07(-0.06,0.19)	0.30527	0.904157	0.21(0.09,0.33)	0.000535496	0.00618702	GWG & WL & PWR
616	TG(54:6) [NL-20:5]	-0.09(-0.22,0.04)	0.166649	0.344834	0.2(0.07,0.32)	0.00165428	0.00965932	-0.19(-0.31,-0.06)	0.0040554	0.0202476	0.1(-0.02,0.22)	0.116096	0.268978	0.07(-0.06,0.21)	0.278534	0.904157	0.08(-0.05,0.21)	0.209513	0.324393	GWG only
617	TG(54:6) [NL-22:6]	-0.1(-0.23,0.03)	0.118548	0.268512	0.25(0.13,0.37)	4.85734e-05	0.00111557	-0.2(-0.32,-0.07)	0.00246743	0.0141672	0.18(0.06,0.3)	0.00359688	0.02155	0.08(-0.05,0.21)	0.210622	0.904157	0.2(0.08,0.32)	0.00112715	0.00844141	GWG & WL & PWR
618	TG(54:7) [NL-20:5]	-0.1(-0.23,0.03)	0.119491	0.268512	0.23(0.11,0.35)	0.000229933	0.00251466	-0.18(-0.3,-0.05)	0.00558807	0.025643	0.14(0.02,0.26)	0.0222092	0.0777406	0.05(-0.08,0.18)	0.430718	0.927571	0.11(-0.01,0.23)	0.0768243	0.156603	GWG only
619	TG(54:7) [NL-22:6]	-0.12(-0.25,0.01)	0.0704434	0.18596	0.24(0.11,0.36)	0.00015925	0.00213599	-0.22(-0.34,-0.1)	0.000569939	0.0043632	0.24(0.12,0.36)	7.95933e-05	0.00171374	0.11(-0.02,0.23)	0.103897	0.904157	0.23(0.11,0.35)	0.000155142	0.00356827	GWG & WL & PWR
620	TG(56:6) [NL-20:4]	0.04(-0.09,0.17)	0.57189	0.742057	0.27(0.14,0.39)	2.60074e-05	0.000779091	-0.04(-0.18,0.09)	0.506589	0.728684	0.07(-0.06,0.19)	0.294041	0.539339	0.09(-0.04,0.22)	0.191644	0.904157	0.19(0.06,0.31)	0.0031526	0.0160899	GWG & PWR
621	TG(56:6) [NL-22:5]	0.03(-0.1,0.16)	0.681029	0.821767	0.22(0.1,0.34)	0.000467707	0.00407911	-0.13(-0.26,0)	0.0503551	0.14369	0.13(0,0.25)	0.0415643	0.122235	0.15(0.02,0.28)	0.0225313	0.819415	0.17(0.05,0.29)	0.00659914	0.02526	GWG & PWR
622	TG(56:7) [NL-20:4]	-0.02(-0.15,0.11)	0.763062	0.861884	0.27(0.14,0.39)	2.57964e-05	0.000779091	-0.07(-0.2,0.06)	0.267465	0.476623	0.15(0.03,0.27)	0.0164895	0.0663307	0.04(-0.09,0.17)	0.565304	0.947608	0.18(0.05,0.3)	0.00469735	0.0210686	GWG & PWR
623	TG(56:7) [NL-20:5]	-0.01(-0.14,0.12)	0.914865	0.963826	0.19(0.07,0.31)	0.00239689	0.0123243	-0.07(-0.2,0.06)	0.267168	0.476623	0.02(-0.11,0.14)	0.778128	0.899547	0.04(-0.09,0.17)	0.54818	0.945699	0.03(-0.1,0.15)	0.691235	0.779477	GWG only
624	TG(56:7) [NL-22:5]	-0.06(-0.19,0.08)	0.40846	0.618525	0.21(0.09,0.33)	0.000896409	0.00636727	-0.15(-0.28,-0.02)	0.0212393	0.0735847	0.2(0.08,0.33)	0.00109711	0.00982367	0.09(-0.04,0.22)	0.166567	0.904157	0.2(0.08,0.33)	0.0010562	0.00826958	GWG & WL & PWR
625	TG(56:7) [NL-22:6]	-0.04(-0.17,0.09)	0.520405	0.700311	0.24(0.12,0.36)	0.000155667	0.00213599	-0.14(-0.27,-0.02)	0.0265777	0.0867868	0.19(0.07,0.31)	0.00203043	0.0145779	0.09(-0.03,0.22)	0.149024	0.904157	0.23(0.11,0.35)	0.000177437	0.00356827	GWG & WL & PWR
626	TG(56:8) [NL-20:4]	-0.08(-0.21,0.05)	0.237116	0.439174	0.28(0.15,0.4)	1.04161e-05	0.000549908	-0.11(-0.23,0.02)	0.101703	0.24653	0.19(0.07,0.31)	0.00184671	0.0138373	0(-0.13,0.13)	0.969719	0.992523	0.15(0.03,0.27)	0.0158002	0.0473318	GWG & WL & PWR
627	TG(56:8) [NL-20:5]	-0.03(-0.16,0.1)	0.643229	0.797094	0.19(0.07,0.32)	0.00191953	0.0104965	-0.07(-0.19,0.06)	0.306607	0.524199	0.09(-0.03,0.21)	0.14261	0.322159	0.02(-0.12,0.15)	0.820523	0.992523	0.06(-0.06,0.19)	0.343375	0.459389	GWG only
628	TG(56:8) [NL-22:6]	-0.09(-0.22,0.04)	0.162325	0.33789	0.23(0.11,0.35)	0.000188469	0.00216425	-0.16(-0.28,-0.04)	0.0111325	0.0445947	0.23(0.11,0.35)	0.000129071	0.00228026	0.07(-0.06,0.2)	0.291229	0.904157	0.26(0.14,0.38)	3.14785e-05	0.00240985	GWG & WL & PWR
629	TG(56:9) [NL-22:6]	-0.07(-0.2,0.06)	0.258306	0.459536	0.25(0.13,0.37)	6.71591e-05	0.00136096	-0.18(-0.3,-0.05)	0.00557644	0.025643	0.23(0.12,0.35)	0.000126485	0.00228026	0.1(-0.03,0.22)	0.139889	0.904157	0.23(0.11,0.35)	0.000207547	0.00386041	GWG & WL & PWR
630	TG(58:10) [NL-22:6]	-0.04(-0.17,0.09)	0.50767	0.687891	0.23(0.11,0.35)	0.000275092	0.00291597	-0.1(-0.22,0.03)	0.13597	0.303182	0.19(0.07,0.31)	0.0024071	0.0162597	0.05(-0.08,0.18)	0.446957	0.927571	0.21(0.08,0.33)	0.000966006	0.00792355	GWG & WL & PWR
631	TG(58:8) [NL-22:6]	-0.03(-0.16,0.1)	0.696923	0.829326	0.2(0.07,0.32)	0.00177749	0.0101214	-0.09(-0.22,0.03)	0.150887	0.325183	0.14(0.02,0.26)	0.0270169	0.0886411	0.07(-0.06,0.2)	0.278322	0.904157	0.21(0.09,0.34)	0.000701604	0.00680852	GWG & PWR
632	TG(58:9) [NL-22:6]	-0.03(-0.16,0.1)	0.628386	0.782926	0.21(0.09,0.34)	0.000667442	0.00522577	-0.09(-0.21,0.04)	0.173532	0.351587	0.18(0.06,0.3)	0.00338859	0.0208459	0.06(-0.07,0.19)	0.337549	0.912919	0.23(0.11,0.35)	0.000226707	0.00386041	GWG & WL & PWR
633	TG(O-50:1) [NL-15:0]	-0.03(-0.16,0.1)	0.634144	0.788674	0.25(0.13,0.37)	8.43533e-05	0.00152946	-0.15(-0.28,-0.02)	0.0282959	0.0915298	0(-0.13,0.13)	0.985987	0.991744	0.06(-0.07,0.2)	0.363844	0.916422	0.03(-0.1,0.15)	0.689203	0.77846	GWG only
634	TG(O-50:1) [NL-16:0]	-0.03(-0.16,0.1)	0.678759	0.820465	0.24(0.12,0.37)	0.000104638	0.00167665	-0.15(-0.29,-0.02)	0.025801	0.0846519	0.03(-0.1,0.16)	0.658604	0.84033	0.07(-0.07,0.2)	0.316848	0.904157	-0.01(-0.14,0.11)	0.841263	0.891739	GWG only
635	TG(O-50:1) [NL-18:1]	-0.04(-0.17,0.09)	0.5806	0.749126	0.23(0.11,0.36)	0.000218501	0.00242818	-0.14(-0.27,0)	0.0472147	0.136685	0(-0.13,0.13)	0.974417	0.989338	0.05(-0.09,0.18)	0.510409	0.937437	-0.01(-0.13,0.12)	0.93753	0.961248	GWG only
636	TG(O-50:2) [NL-16:1]	0.05(-0.08,0.18)	0.477126	0.665465	0.31(0.19,0.43)	9.00125e-07	0.000206729	-0.1(-0.24,0.03)	0.131091	0.295169	0.04(-0.09,0.17)	0.530327	0.75076	0.12(-0.02,0.25)	0.0862454	0.904157	0.12(-0.01,0.24)	0.0734344	0.152063	GWG only
637	TG(O-50:2) [NL-18:1]	-0.03(-0.16,0.09)	0.599575	0.75968	0.28(0.16,0.4)	9.87222e-06	0.000549908	-0.16(-0.29,-0.02)	0.0224673	0.0762559	-0.02(-0.15,0.11)	0.760152	0.886201	0.07(-0.06,0.21)	0.287849	0.904157	0.04(-0.09,0.17)	0.529443	0.63331	GWG only
638	TG(O-50:2) [NL-18:2]	-0.05(-0.18,0.08)	0.423969	0.635032	0.26(0.14,0.38)	4.15351e-05	0.000986817	-0.14(-0.27,-0.01)	0.0394136	0.117052	0.06(-0.07,0.18)	0.368564	0.61064	0.04(-0.1,0.17)	0.593106	0.948577	0.05(-0.08,0.17)	0.448684	0.55402	GWG only
639	TG(O-52:0) [NL-16:0]	-0.25(-0.38,-0.12)	0.000160647	0.00442743	0.12(0,0.24)	0.0551542	0.145043	-0.27(-0.4,-0.15)	2.32909e-05	0.000373196	0.17(0.05,0.29)	0.00554134	0.0291449	-0.02(-0.15,0.11)	0.743831	0.977653	0(-0.12,0.12)	0.977564	0.989048	WL only
640	TG(O-52:1) [NL-16:0]	-0.08(-0.21,0.05)	0.232252	0.433663	0.23(0.11,0.35)	0.000206417	0.00233149	-0.16(-0.29,-0.03)	0.019055	0.0687377	0.03(-0.09,0.16)	0.603303	0.819874	0.02(-0.11,0.16)	0.736537	0.975911	0(-0.13,0.13)	0.984546	0.991754	GWG only
641	TG(O-52:1) [NL-18:1]	-0.1(-0.23,0.03)	0.120785	0.268512	0.22(0.09,0.34)	0.000537755	0.00463142	-0.14(-0.28,-0.01)	0.0345019	0.106386	0.01(-0.11,0.14)	0.826065	0.921031	-0.02(-0.15,0.12)	0.8049	0.992523	-0.01(-0.14,0.12)	0.875466	0.909803	GWG only
642	TG(O-52:2) [NL-16:0]	-0.01(-0.14,0.12)	0.88156	0.940239	0.26(0.14,0.38)	2.817e-05	0.000808714	-0.13(-0.27,0)	0.0538745	0.152129	0.01(-0.12,0.14)	0.841864	0.929558	0.06(-0.07,0.2)	0.360416	0.916422	0(-0.13,0.13)	0.996153	0.997601	GWG only
643	TG(O-52:2) [NL-18:1]	0(-0.13,0.13)	0.972421	0.99206	0.27(0.15,0.39)	2.11741e-05	0.000779091	-0.12(-0.26,0.01)	0.0739001	0.195081	-0.02(-0.15,0.11)	0.796572	0.907171	0.07(-0.07,0.2)	0.343999	0.915118	0(-0.13,0.13)	0.973705	0.989048	GWG only
644	TG(O-54:2) [NL-17:1]	-0.19(-0.32,-0.06)	0.00349497	0.0250837	0.19(0.07,0.31)	0.0022594	0.0117996	-0.27(-0.4,-0.15)	2.76018e-05	0.000422614	0.15(0.03,0.27)	0.0124314	0.0559817	0.04(-0.09,0.17)	0.524955	0.939027	0.09(-0.04,0.21)	0.161242	0.270306	GWG only
645	TG(O-54:2) [NL-18:1]	-0.11(-0.24,0.03)	0.118675	0.268512	0.11(-0.01,0.24)	0.076665	0.18341	-0.19(-0.32,-0.06)	0.00334517	0.017594	0.16(0.03,0.28)	0.0128952	0.0565908	0.07(-0.06,0.2)	0.311779	0.904157	0.09(-0.03,0.22)	0.137191	0.236904	Not significant
646	TG(O-54:3) [NL-18:1]	0.01(-0.12,0.13)	0.926353	0.968524	0.3(0.18,0.42)	2.05025e-06	0.000282525	-0.09(-0.23,0.04)	0.174371	0.351587	-0.03(-0.16,0.1)	0.68053	0.846478	0.05(-0.09,0.19)	0.480453	0.937437	0.06(-0.07,0.19)	0.355141	0.471902	GWG only
647	TG(O-54:4) [NL-17:1]	-0.11(-0.25,0.02)	0.0968364	0.233288	0.12(-0.01,0.24)	0.0640994	0.161282	-0.15(-0.28,-0.03)	0.0165803	0.0617504	0.19(0.07,0.31)	0.00203117	0.0145779	0.03(-0.1,0.16)	0.66079	0.963656	0.13(0.01,0.25)	0.0331166	0.0845087	WL only
648	TG(O-54:4) [NL-18:2]	-0.14(-0.27,-0.01)	0.0413183	0.126984	0.14(0.02,0.26)	0.0270533	0.0858973	-0.17(-0.3,-0.05)	0.00704186	0.0307079	0.22(0.1,0.34)	0.000358344	0.00480691	0.02(-0.1,0.15)	0.713591	0.971266	0.19(0.07,0.31)	0.00245092	0.0143109	WL & PWR
649	TG(48:0) [SIM]	-0.21(-0.34,-0.09)	0.00110245	0.0133261	0.19(0.07,0.31)	0.00162853	0.00959026	-0.26(-0.39,-0.14)	5.78509e-05	0.000699286	0.15(0.03,0.27)	0.0154675	0.0634351	0.02(-0.11,0.15)	0.805952	0.992523	0.04(-0.09,0.16)	0.559227	0.659509	GWG only
650	TG(48:1) [SIM]	-0.22(-0.34,-0.09)	0.000887081	0.012224	0.2(0.08,0.32)	0.00117967	0.00796286	-0.3(-0.42,-0.18)	2.7049e-06	0.000155307	0.19(0.07,0.3)	0.00180831	0.0138373	0.07(-0.06,0.2)	0.277287	0.904157	0.07(-0.05,0.19)	0.261799	0.380338	GWG & WL
651	TG(48:2) [SIM]	-0.25(-0.38,-0.13)	0.000108511	0.00393496	0.18(0.07,0.3)	0.00226695	0.0117996	-0.31(-0.43,-0.19)	5.97429e-07	0.00012471	0.23(0.11,0.34)	0.00010292	0.00191654	0.05(-0.08,0.18)	0.456885	0.934106	0.09(-0.03,0.21)	0.133043	0.233724	GWG & WL
652	TG(48:3) [SIM]	-0.25(-0.38,-0.13)	0.000100769	0.00393496	0.18(0.06,0.3)	0.00263661	0.0134565	-0.3(-0.42,-0.18)	2.09795e-06	0.000143601	0.22(0.1,0.33)	0.0002697	0.00395368	0.03(-0.1,0.16)	0.630716	0.961423	0.09(-0.03,0.21)	0.145567	0.247614	GWG & WL
653	TG(49:1) [SIM]	-0.2(-0.33,-0.08)	0.00187762	0.0187098	0.17(0.04,0.29)	0.00729333	0.0308289	-0.28(-0.41,-0.16)	1.33468e-05	0.000296643	0.14(0.02,0.26)	0.0227148	0.0790428	0.04(-0.09,0.17)	0.524508	0.939027	0.02(-0.1,0.14)	0.715831	0.801348	GWG only
654	TG(50:0) [SIM]	-0.26(-0.38,-0.13)	9.95618e-05	0.00393496	0.16(0.04,0.28)	0.0073759	0.0309239	-0.26(-0.39,-0.14)	5.2941e-05	0.000663206	0.17(0.05,0.29)	0.00466606	0.0256981	-0.02(-0.15,0.11)	0.768433	0.991432	0.05(-0.07,0.18)	0.376291	0.484607	GWG & WL
655	TG(50:1) [SIM]	-0.15(-0.27,-0.02)	0.0242202	0.0878069	0.23(0.12,0.35)	0.000132236	0.00198066	-0.25(-0.38,-0.13)	0.000111823	0.00120384	0.15(0.03,0.27)	0.0118615	0.0544839	0.09(-0.04,0.22)	0.173979	0.904157	0.13(0.01,0.25)	0.0374498	0.0924835	GWG only
656	TG(50:2) [SIM]	-0.14(-0.27,-0.01)	0.0328194	0.107015	0.22(0.1,0.34)	0.000377371	0.00351363	-0.24(-0.37,-0.12)	0.000155015	0.0015043	0.19(0.07,0.31)	0.0016902	0.0133856	0.08(-0.05,0.21)	0.217819	0.904157	0.17(0.05,0.29)	0.00716952	0.0264739	GWG & WL & PWR
657	TG(50:3) [SIM]	-0.18(-0.31,-0.05)	0.00644584	0.035816	0.21(0.09,0.33)	0.000786558	0.00582729	-0.25(-0.37,-0.13)	5.39159e-05	0.000663358	0.26(0.15,0.37)	1.14902e-05	0.000439817	0.06(-0.07,0.19)	0.3571	0.916422	0.18(0.07,0.3)	0.00251764	0.014459	GWG & WL & PWR
658	TG(50:4) [SIM]	-0.22(-0.35,-0.09)	0.000756255	0.0108014	0.2(0.09,0.32)	0.000842503	0.00617537	-0.29(-0.41,-0.17)	1.8101e-06	0.000143601	0.28(0.16,0.39)	1.8551e-06	0.000179641	0.06(-0.07,0.19)	0.342463	0.915118	0.16(0.04,0.28)	0.00999313	0.0331022	GWG & WL & PWR
659	TG(51:1) [SIM]	-0.2(-0.33,-0.07)	0.00262056	0.022291	0.15(0.03,0.27)	0.0128428	0.0470676	-0.28(-0.41,-0.15)	1.60895e-05	0.000316732	0.15(0.03,0.27)	0.0127794	0.0565908	0.05(-0.08,0.18)	0.428463	0.927571	0.06(-0.07,0.18)	0.363353	0.477768	GWG only
660	TG(51:2) [SIM]	-0.21(-0.34,-0.08)	0.00180527	0.0183736	0.17(0.05,0.29)	0.00660127	0.0291451	-0.28(-0.41,-0.16)	1.11218e-05	0.000278993	0.17(0.06,0.29)	0.00365304	0.0216978	0.04(-0.09,0.17)	0.532146	0.939027	0.1(-0.02,0.23)	0.0988343	0.186057	GWG & WL
661	TG(52:1) [SIM]	-0.23(-0.35,-0.1)	0.000534446	0.00856356	0.21(0.09,0.33)	0.000589294	0.00495151	-0.29(-0.42,-0.17)	7.17489e-06	0.000244735	0.15(0.03,0.27)	0.0141055	0.0592604	0.05(-0.08,0.18)	0.467124	0.937437	0.14(0.02,0.26)	0.0223206	0.0603093	GWG only
662	TG(52:2) [SIM]	-0.07(-0.2,0.06)	0.290874	0.503549	0.21(0.09,0.33)	0.000775077	0.00580466	-0.2(-0.33,-0.07)	0.00255577	0.0145149	0.12(0,0.24)	0.0528232	0.149774	0.12(-0.01,0.24)	0.0798095	0.904157	0.19(0.07,0.31)	0.00254335	0.0144824	GWG & PWR
663	TG(52:3) [SIM]	-0.06(-0.19,0.07)	0.333938	0.546517	0.24(0.11,0.36)	0.000176707	0.00213599	-0.16(-0.29,-0.03)	0.0154521	0.0584973	0.13(0,0.25)	0.0415664	0.122235	0.07(-0.06,0.2)	0.303199	0.904157	0.19(0.07,0.31)	0.00251825	0.014459	GWG & PWR
664	TG(52:4) [SIM]	-0.11(-0.25,0.02)	0.0842578	0.208826	0.2(0.08,0.32)	0.00151289	0.00916864	-0.18(-0.3,-0.06)	0.00448706	0.0219261	0.24(0.12,0.36)	8.6175e-05	0.00174631	0.06(-0.06,0.19)	0.331166	0.912919	0.25(0.13,0.36)	6.42423e-05	0.00276644	GWG & WL & PWR
665	TG(52:5) [SIM]	-0.18(-0.31,-0.05)	0.00542042	0.0340619	0.23(0.11,0.35)	0.000168929	0.00213599	-0.24(-0.36,-0.12)	8.10721e-05	0.000915717	0.28(0.16,0.39)	2.38124e-06	0.000179641	0.05(-0.08,0.18)	0.453638	0.932022	0.18(0.06,0.3)	0.0027881	0.0150078	GWG & WL & PWR
666	TG(53:2) [SIM]	-0.14(-0.27,0)	0.0435765	0.131685	0.11(-0.01,0.24)	0.0703951	0.171106	-0.21(-0.33,-0.08)	0.00174167	0.0110093	0.13(0.01,0.26)	0.030453	0.0971395	0.05(-0.08,0.18)	0.48354	0.937437	0.08(-0.04,0.21)	0.179651	0.289742	Not significant
667	TG(54:0) [SIM]	-0.23(-0.36,-0.1)	0.000423073	0.00787831	0.16(0.04,0.28)	0.00740558	0.0309239	-0.2(-0.32,-0.07)	0.00270593	0.0149151	0.11(-0.01,0.24)	0.0642098	0.175558	-0.1(-0.23,0.03)	0.145989	0.904157	-0.02(-0.14,0.11)	0.79579	0.859404	GWG only
668	TG(54:1) [SIM]	-0.21(-0.34,-0.09)	0.00103978	0.0131429	0.22(0.1,0.34)	0.000371	0.00350163	-0.29(-0.42,-0.16)	1.13379e-05	0.000278993	0.14(0.02,0.26)	0.0268315	0.0884542	0(-0.13,0.13)	0.990019	0.997783	0.1(-0.02,0.22)	0.104201	0.191964	GWG only
669	TG(54:2) [SIM]	-0.18(-0.31,-0.05)	0.00591041	0.0340993	0.21(0.09,0.33)	0.000617312	0.00506343	-0.26(-0.39,-0.13)	7.37816e-05	0.000861619	0.13(0.01,0.25)	0.0402401	0.120545	0.06(-0.07,0.19)	0.376426	0.916422	0.16(0.04,0.29)	0.00983846	0.0328991	GWG & PWR
670	TG(54:3) [SIM]	-0.09(-0.22,0.04)	0.192368	0.380867	0.17(0.05,0.3)	0.00581129	0.0259999	-0.15(-0.28,-0.02)	0.0255684	0.0842901	0.06(-0.06,0.18)	0.3403	0.583251	0.05(-0.08,0.18)	0.451861	0.932022	0.12(-0.01,0.24)	0.0630738	0.135383	GWG only
671	TG(54:4) [SIM]	-0.06(-0.2,0.07)	0.333207	0.546517	0.23(0.11,0.35)	0.000240989	0.0025944	-0.15(-0.27,-0.02)	0.0278265	0.0904361	0.14(0.02,0.26)	0.0252943	0.0854304	0.06(-0.07,0.19)	0.393666	0.922417	0.15(0.03,0.27)	0.0180031	0.0512567	GWG only
672	TG(54:5) [SIM]	-0.15(-0.27,-0.02)	0.0279516	0.0958142	0.23(0.11,0.35)	0.000285029	0.00297553	-0.18(-0.3,-0.05)	0.00595541	0.0269952	0.2(0.08,0.32)	0.00104573	0.00982367	0.02(-0.11,0.15)	0.777484	0.992523	0.19(0.07,0.31)	0.00272282	0.0150078	GWG & WL & PWR
673	TG(54:6) [SIM]	-0.14(-0.27,-0.01)	0.0291378	0.0984726	0.26(0.14,0.38)	2.93573e-05	0.00080901	-0.21(-0.33,-0.09)	0.000860057	0.0061727	0.23(0.12,0.35)	8.52476e-05	0.00174631	0.06(-0.07,0.18)	0.394326	0.922417	0.2(0.08,0.32)	0.00110067	0.00842621	GWG & WL & PWR
674	TG(54:7) [SIM]	-0.15(-0.28,-0.02)	0.0244864	0.0878706	0.23(0.11,0.35)	0.000165814	0.00213599	-0.21(-0.33,-0.09)	0.000727412	0.00538911	0.21(0.09,0.33)	0.00042083	0.00512899	0.05(-0.08,0.18)	0.408884	0.925775	0.15(0.03,0.27)	0.0166672	0.0484544	GWG & WL & PWR
675	TG(56:6) [SIM]	-0.05(-0.18,0.08)	0.436247	0.639519	0.26(0.14,0.39)	3.05287e-05	0.00080901	-0.12(-0.25,0)	0.0580744	0.159415	0.14(0.01,0.26)	0.0283162	0.0911676	0.05(-0.08,0.18)	0.431294	0.927571	0.16(0.04,0.28)	0.0106602	0.0346207	GWG & PWR
676	TG(56:7) [SIM]	-0.06(-0.19,0.07)	0.394759	0.607482	0.25(0.13,0.38)	6.03892e-05	0.00130025	-0.13(-0.25,0)	0.0499137	0.143294	0.18(0.06,0.3)	0.00384034	0.0224237	0.06(-0.07,0.19)	0.370366	0.916422	0.21(0.09,0.33)	0.000672975	0.00662399	GWG & WL & PWR
677	TG(56:8) [SIM]	-0.08(-0.21,0.05)	0.24312	0.447886	0.24(0.12,0.36)	0.000129701	0.00198066	-0.12(-0.25,0)	0.053756	0.152129	0.21(0.1,0.33)	0.000400639	0.00501891	0.04(-0.09,0.17)	0.538244	0.939027	0.21(0.09,0.33)	0.000730505	0.00694396	GWG & WL & PWR
678	TG(56:9) [SIM]	-0.06(-0.19,0.07)	0.356201	0.568108	0.26(0.14,0.38)	2.46037e-05	0.000779091	-0.13(-0.26,-0.01)	0.0398766	0.117918	0.15(0.03,0.26)	0.0174127	0.0681583	0.05(-0.08,0.18)	0.445518	0.927571	0.13(0.01,0.26)	0.034979	0.0876384	GWG only
679	TG(58:10) [SIM]	-0.08(-0.21,0.05)	0.208136	0.401697	0.24(0.11,0.36)	0.000175033	0.00213599	-0.17(-0.3,-0.04)	0.0114901	0.0457613	0.18(0.06,0.3)	0.0046258	0.0256981	0.05(-0.08,0.18)	0.407649	0.925775	0.23(0.11,0.35)	0.000293159	0.00435298	GWG & WL & PWR
680	TG(58:8) [SIM]	-0.19(-0.32,-0.06)	0.00339958	0.0250837	0.23(0.12,0.35)	0.000136501	0.00200105	-0.29(-0.41,-0.16)	9.59969e-06	0.000261027	0.16(0.04,0.28)	0.00798267	0.0387328	0.08(-0.06,0.21)	0.254731	0.904157	0.13(0.01,0.25)	0.0381549	0.0938882	GWG & WL
681	TG(58:9) [SIM]	-0.11(-0.24,0.02)	0.0875781	0.213976	0.23(0.11,0.35)	0.000298184	0.0030664	-0.2(-0.33,-0.07)	0.00230605	0.0135617	0.1(-0.03,0.22)	0.118639	0.273386	0.06(-0.07,0.19)	0.384392	0.916422	0.15(0.03,0.28)	0.015134	0.0455342	GWG & PWR
682	TG(O-50:2) [SIM]	-0.05(-0.18,0.08)	0.448041	0.644468	0.31(0.19,0.43)	8.8603e-07	0.000206729	-0.18(-0.32,-0.05)	0.00734181	0.0318145	0.01(-0.12,0.14)	0.901575	0.948375	0.07(-0.06,0.21)	0.287444	0.904157	0.02(-0.11,0.15)	0.768885	0.838006	GWG only
683	TG(O-50:3) [SIM]	-0.23(-0.36,-0.1)	0.000401752	0.00787831	0.2(0.08,0.32)	0.00119038	0.00796286	-0.3(-0.42,-0.18)	2.0943e-06	0.000143601	0.2(0.08,0.31)	0.000803578	0.00873609	0.04(-0.09,0.17)	0.517184	0.937437	0.08(-0.04,0.2)	0.188548	0.299331	GWG & WL
684	TG(O-52:1) [SIM]	-0.2(-0.33,-0.07)	0.0025976	0.022291	0.15(0.03,0.27)	0.0126994	0.0468145	-0.28(-0.41,-0.15)	1.603e-05	0.000316732	0.15(0.03,0.27)	0.01309	0.0568716	0.05(-0.08,0.18)	0.431337	0.927571	0.06(-0.07,0.18)	0.363009	0.477768	GWG only
685	TG(O-52:2) [SIM]	-0.21(-0.34,-0.08)	0.00181336	0.0183736	0.17(0.05,0.29)	0.00664825	0.0291451	-0.28(-0.41,-0.16)	9.85007e-06	0.000261027	0.18(0.06,0.29)	0.00349735	0.0211375	0.04(-0.09,0.17)	0.51458	0.937437	0.1(-0.02,0.23)	0.0957405	0.182101	GWG & WL
686	TG(O-54:2) [SIM]	-0.14(-0.27,0)	0.0443428	0.133416	0.12(-0.01,0.24)	0.0683643	0.168225	-0.2(-0.33,-0.08)	0.00190398	0.0118184	0.13(0.01,0.25)	0.0325681	0.102463	0.05(-0.09,0.18)	0.495833	0.937437	0.09(-0.04,0.21)	0.170914	0.28038	Not significant
687	TG(O-54:3) [SIM]	0.04(-0.09,0.17)	0.573186	0.742341	0.28(0.15,0.4)	1.11737e-05	0.000549908	-0.11(-0.25,0.02)	0.104721	0.250427	0.01(-0.12,0.14)	0.868982	0.935513	0.09(-0.04,0.23)	0.178986	0.904157	0.05(-0.08,0.18)	0.454564	0.559276	GWG only
688	TG(O-54:4) [SIM]	-0.19(-0.32,-0.07)	0.00299019	0.0242381	0.26(0.14,0.38)	2.18795e-05	0.000779091	-0.23(-0.36,-0.1)	0.000727296	0.00538911	0.09(-0.04,0.22)	0.157545	0.344599	-0.01(-0.14,0.12)	0.889443	0.992523	0.06(-0.06,0.19)	0.318552	0.434618	GWG only
689	Ubiquinone	-0.18(-0.31,-0.05)	0.0082115	0.0431887	0.09(-0.04,0.21)	0.162386	0.311654	-0.14(-0.27,-0.01)	0.0312933	0.0989041	0.11(-0.01,0.23)	0.0803915	0.207452	-0.1(-0.23,0.03)	0.1425	0.904157	-0.05(-0.17,0.07)	0.405463	0.511656	Not significant

## Sheet: TableS2B
Table S2B The association results of multivariate linear regression analysis for changes in lipid profile against body weight changes
Variables		Lipid Difference (Pregnancy - Preconception) (n=241)
		Change in Total Cholesterol (mmol/L)		Change in LDL-C (mmol/L)		Change in HDL-C (mmol/L)		Change in Triglyceride (mmol/L)
		β(95%CI)	p-value	β(95%CI)	p-value	β(95%CI)	p-value	β(95%CI)	p-value
Gestational Weight Gain (kg)		0.1(-0.03,0.23)	0.117908	0.08(-0.05,0.2)	0.212771	0.06(-0.07,0.18)	0.364646	0.03(-0.1,0.16)	0.641371
ppBMI (kg/m2)		-0.23(-0.36,-0.1)	0.000746811	-0.3(-0.43,-0.17)	1.21611e-05	0.25(0.12,0.39)	0.000179374	-0.17(-0.3,-0.04)	0.0135754
Age (years)		-0.07(-0.21,0.06)	0.298454	-0.08(-0.22,0.05)	0.217304	-0.01(-0.14,0.13)	0.937429	0.02(-0.12,0.16)	0.808992
Ethnicity	Chinese	Ref		Ref		Ref		Ref
	Malay	0.16(-0.26,0.57)	0.463321	0.36(-0.05,0.78)	0.0833801	-0.59(-1.01,-0.18)	0.00527805	0.12(-0.31,0.54)	0.585091
	Indian	-0.43(-0.96,0.1)	0.111779	-0.08(-0.6,0.45)	0.768987	-0.71(-1.23,-0.18)	0.00894097	-0.37(-0.91,0.17)	0.182563
	Other	0.44(-0.32,1.2)	0.253247	0.77(0.02,1.51)	0.0439765	-1.01(-1.76,-0.25)	0.00899063	0.33(-0.44,1.1)	0.400336
Educational Attainment		0.02(-0.3,0.33)	0.906766	0.03(-0.28,0.34)	0.832543	0.02(-0.29,0.34)	0.889906	-0.06(-0.38,0.26)	0.717205
Parity		0.22(-0.06,0.49)	0.123166	0.15(-0.12,0.43)	0.265638	-0.05(-0.32,0.23)	0.727207	0.3(0.02,0.59)	0.0341838
Variables		Lipid Difference (Pregnancy - Postpartum) (n=241)
		Change in Total Cholesterol (mmol/L)		Change in LDL-C (mmol/L)		Change in HDL-C (mmol/L)		Change in Triglyceride (mmol/L)
		β(95%CI)	p-value	β(95%CI)	p-value	β(95%CI)	p-value	β(95%CI)	p-value
Weight Loss (kg)		0.12(0,0.25)	0.0573669	0.11(-0.01,0.24)	0.0763956	-0.12(-0.25,0.01)	0.0618184	0.22(0.09,0.35)	0.000738372
ppBMI (kg/m2)		-0.19(-0.32,-0.06)	0.00544432	-0.26(-0.39,-0.13)	0.000133831	0.21(0.08,0.35)	0.00156779	-0.13(-0.26,0)	0.0524908
Age (years)		-0.05(-0.19,0.08)	0.445314	-0.05(-0.18,0.09)	0.516879	0(-0.14,0.14)	0.978684	-0.05(-0.18,0.09)	0.504528
Ethnicity	Chinese	Ref		Ref		Ref		Ref
	Malay	0.19(-0.23,0.62)	0.37093	0.41(-0.01,0.83)	0.0565511	-0.3(-0.72,0.12)	0.155784	-0.17(-0.59,0.25)	0.421645
	Indian	-0.39(-0.93,0.16)	0.163416	-0.07(-0.6,0.47)	0.803366	-0.64(-1.18,-0.1)	0.0199915	-0.29(-0.83,0.25)	0.291952
	Other	0.27(-0.49,1.04)	0.481975	0.52(-0.24,1.27)	0.180833	-0.82(-1.58,-0.06)	0.0334901	0.39(-0.37,1.15)	0.307773
Educational Attainment		-0.08(-0.4,0.24)	0.635426	-0.06(-0.37,0.26)	0.723532	-0.16(-0.48,0.15)	0.307101	0.11(-0.21,0.42)	0.505794
Parity		0.31(0.03,0.6)	0.0311135	0.25(-0.03,0.53)	0.0793075	-0.05(-0.33,0.23)	0.727443	0.35(0.07,0.64)	0.0138338
Variables		Lipid Difference (Postpartum - Preconception) (n=241)
		Change in Total Cholesterol (mmol/L)		Change in LDL-C (mmol/L)		Change in HDL-C (mmol/L)		Change in Triglyceride (mmol/L)
		β(95%CI)	p-value	Effect Size	p-value	Effect Size	p-value	Effect Size	p-value
Postpartum Weight Retention (kg)		0.05(-0.08,0.18)	0.424638	0.18(0.05,0.31)	0.0074797	-0.37(-0.5,-0.25)	1.05912e-08	0.21(0.08,0.34)	0.00193609
ppBMI (kg/m2)		-0.06(-0.2,0.08)	0.378295	-0.04(-0.17,0.1)	0.597213	-0.07(-0.2,0.06)	0.30979	-0.02(-0.16,0.12)	0.771785
Age (years)		-0.02(-0.16,0.12)	0.771694	-0.05(-0.19,0.09)	0.481545	0(-0.14,0.13)	0.946704	0.08(-0.06,0.22)	0.249766
Ethnicity	Chinese	Ref		Ref		Ref		Ref
	Malay	-0.07(-0.5,0.36)	0.742493	-0.11(-0.54,0.31)	0.597295	-0.24(-0.64,0.17)	0.256396	0.43(0,0.86)	0.0482144
	Indian	0.08(-0.47,0.63)	0.767254	0.01(-0.53,0.56)	0.95807	0.16(-0.36,0.68)	0.552393	0.04(-0.51,0.59)	0.886907
	Other	0.18(-0.59,0.96)	0.641779	0.33(-0.44,1.1)	0.397197	-0.15(-0.89,0.59)	0.69109	-0.1(-0.88,0.67)	0.794646
Educational Attainment		0.12(-0.2,0.45)	0.460018	0.15(-0.17,0.47)	0.360243	0.15(-0.16,0.45)	0.350106	-0.21(-0.54,0.11)	0.191996
Parity		-0.1(-0.38,0.19)	0.509482	-0.13(-0.42,0.15)	0.357908	0.05(-0.22,0.33)	0.703435	-0.03(-0.32,0.25)	0.811575
β - SD/SD (GWG, WL, PWR, ppBMI and age)
β - SD/group (Ethnicity, Education Attainment and Parity)
