# Supplementary material for: Plasma lipidomic profiling reveals metabolic adaptations to pregnancy and signatures of cardiometabolic risk: a preconception and longitudinal cohort study
Source: BMC Med. 2023 Feb 13;21:53. doi: 10.1186/s12916-023-02740-x (PMC9926745; doi:10.1186/s12916-023-02740-x)
Supplement: Supplementary file 4 — Additional file 4: Table S3. The association results of pre-pregnancy BMI with plasma lipid species at preconception, pregnancy and postpartum using trio subjects. [file 12916_2023_2740_MOESM4_ESM.xlsx]

## Sheet: TableS3
Table S3 The association results of pre-pregnancy BMI with plasma lipid species at preconception, pregnancy and postpartum using trio subjects
Studies		Preconception (n=252)			Pregnancy (n=252)			Postpartum (n=252)			Intersection label for significant lipid species based on p-value (BH)
Covariates		adjusted for ethnicity, age, education and parity			adjusted for ethnicity, age, education, parity and gestational weight gain			adjusted for ethnicity, age, education, parity and postpartum weight retention
Index	Lipid	%change in lipid concentration per unit BMI (95%CI)	p-value	p-value (BH)	%change in lipid concentration per unit BMI (95%CI)	p-value	p-value (BH)	%change in lipid concentration per unit BMI (95%CI)	p-value	p-value (BH)
1	AC(12:0)	-1.24(-2.78, 0.34)	0.12228	0.21655	0.45(-1.05, 1.97)	0.55804	0.73516	-1.16(-2.61, 0.31)	0.12131	0.21321	Not significant
2	AC(13:0)	-0.85(-2.76, 1.10)	0.38948	0.51805	-0.42(-2.65, 1.85)	0.71117	0.81395	-1.12(-3.17, 0.97)	0.28996	0.42153	Not significant
3	AC(14:0)	-0.76(-1.86, 0.34)	0.1745	0.28411	0.46(-0.66, 1.60)	0.42214	0.62149	-0.42(-1.49, 0.67)	0.45092	0.58548	Not significant
4	AC(14:1)	-1.30(-2.90, 0.33)	0.11642	0.20943	1.46(-0.20, 3.16)	0.085627	0.25164	-0.69(-2.18, 0.82)	0.36672	0.50011	Not significant
5	AC(14:2)	-1.18(-2.66, 0.33)	0.12374	0.21655	1.13(-0.45, 2.74)	0.16046	0.34902	-0.98(-2.29, 0.35)	0.14781	0.25023	Not significant
6	AC(15:0) (a)	-1.72(-3.09,-0.34)	0.015228	0.043354	-0.54(-2.14, 1.10)	0.51536	0.70308	-1.20(-2.63, 0.25)	0.10467	0.18978	Preconception only
7	AC(15:0) (b)	-0.32(-1.33, 0.70)	0.53956	0.64778	-0.22(-1.32, 0.90)	0.69882	0.80577	-0.06(-1.01, 0.89)	0.8988	0.93264	Not significant
8	AC(16:0)	0.08(-0.69, 0.86)	0.84008	0.87851	0.45(-0.40, 1.30)	0.30293	0.5178	0.30(-0.50, 1.10)	0.46491	0.59874	Not significant
9	AC(16:1)	-0.52(-1.71, 0.68)	0.39439	0.52257	1.40( 0.16, 2.66)	0.027516	0.11746	-0.02(-1.14, 1.12)	0.97458	0.98315	Not significant
10	AC(17:0) (a)	-1.30(-2.57,-0.02)	0.046364	0.10239	-1.86(-3.11,-0.60)	0.0041135	0.032207	-1.80(-2.96,-0.63)	0.0029033	0.0098057	Preg & Post
11	AC(17:0) (b)	-0.77(-1.73, 0.19)	0.1155	0.20832	-1.19(-2.23,-0.13)	0.027751	0.11746	-1.04(-1.95,-0.12)	0.026513	0.061924	Not significant
12	AC(18:0)	-0.49(-1.30, 0.34)	0.24382	0.36841	-0.34(-1.27, 0.60)	0.4746	0.66871	-0.72(-1.51, 0.08)	0.075682	0.14445	Not significant
13	AC(18:1)	-0.33(-1.23, 0.57)	0.4678	0.58522	0.98(-0.01, 1.97)	0.053246	0.18436	0.29(-0.66, 1.25)	0.54353	0.6772	Not significant
14	AC(18:2)	-0.30(-1.23, 0.64)	0.52572	0.63997	0.38(-0.72, 1.50)	0.49992	0.69305	0.10(-0.81, 1.02)	0.83402	0.89928	Not significant
15	CE(14:0)	0.04(-1.34, 1.43)	0.95982	0.96734	-2.22(-3.30,-1.12)	9.8417e-05	0.0027124	0.90(-0.38, 2.20)	0.16893	0.27647	Pregnancy only
16	CE(15:0)	-1.45(-2.64,-0.24)	0.018964	0.050449	-1.75(-2.69,-0.79)	0.00041838	0.0068751	-0.95(-1.95, 0.06)	0.065251	0.12787	Pregnancy only
17	CE(16:0)	1.04( 0.19, 1.90)	0.016388	0.045319	0.18(-0.69, 1.06)	0.68332	0.80212	-0.61(-1.45, 0.24)	0.16075	0.26688	Preconception only
18	CE(16:1)	1.72( 0.33, 3.13)	0.015515	0.043811	-0.52(-1.95, 0.94)	0.48098	0.67604	1.96( 0.66, 3.27)	0.0031678	0.010443	Prec & Post
19	CE(16:2)	0.07(-1.02, 1.17)	0.90219	0.92501	-0.88(-1.99, 0.24)	0.12261	0.29939	0.21(-0.97, 1.41)	0.72669	0.82486	Not significant
20	CE(17:0)	-0.06(-1.09, 0.98)	0.91009	0.92759	-1.32(-2.26,-0.36)	0.0071457	0.047341	-1.01(-2.03, 0.03)	0.056754	0.11467	Pregnancy only
21	CE(17:1)	-0.06(-1.25, 1.15)	0.9223	0.93726	-1.11(-2.15,-0.06)	0.03891	0.14977	0.43(-0.67, 1.55)	0.44126	0.5769	Not significant
22	CE(18:0)	1.27( 0.42, 2.13)	0.0035242	0.013184	-0.08(-0.87, 0.72)	0.84418	0.89491	0.86( 0.01, 1.72)	0.048245	0.10104	Preconception only
23	CE(18:1)	0.47(-0.46, 1.41)	0.32341	0.45475	-0.31(-1.12, 0.50)	0.45192	0.64739	0.86(-0.02, 1.75)	0.056251	0.11433	Not significant
24	CE(18:2)	0.11(-0.70, 0.92)	0.79616	0.84784	-0.52(-1.10, 0.07)	0.084297	0.25164	0.00(-0.75, 0.76)	0.99676	0.99821	Not significant
25	CE(18:3)	1.21(-0.07, 2.50)	0.063543	0.13218	-0.59(-1.65, 0.48)	0.27965	0.49532	1.45( 0.21, 2.71)	0.021849	0.055144	Not significant
26	CE(20:0)	1.05(-0.06, 2.17)	0.064702	0.13271	-0.67(-1.61, 0.28)	0.16546	0.35738	0.49(-0.65, 1.64)	0.39958	0.53563	Not significant
27	CE(20:1)	-0.60(-1.77, 0.59)	0.3217	0.45421	-0.47(-1.44, 0.51)	0.34197	0.5544	-0.28(-1.44, 0.88)	0.63322	0.75952	Not significant
28	CE(20:2)	0.24(-0.69, 1.17)	0.61757	0.71036	-1.02(-1.86,-0.17)	0.018694	0.092663	0.89(-0.03, 1.81)	0.056608	0.11467	Not significant
29	CE(20:3)	2.70( 1.49, 3.92)	1.4438e-05	0.00025507	1.45( 0.43, 2.48)	0.0055969	0.04017	2.98( 1.79, 4.19)	1.29e-06	2.6141e-05	Prec & Preg & Post
30	CE(20:4)	-1.79(-2.95,-0.62)	0.0030269	0.011973	0.30(-1.05, 1.66)	0.66419	0.79654	-1.19(-2.37, 0.01)	0.052025	0.10732	Preconception only
31	CE(20:5)	-2.70(-4.77,-0.58)	0.012925	0.039403	-0.53(-2.89, 1.89)	0.66602	0.79654	-2.75(-5.05,-0.39)	0.023028	0.056869	Preconception only
32	CE(22:0)	0.88(-0.22, 1.99)	0.1182	0.21154	-0.90(-1.86, 0.07)	0.067515	0.21942	-0.33(-1.56, 0.91)	0.59973	0.73265	Not significant
33	CE(22:1)	-0.82(-2.34, 0.73)	0.29507	0.42622	-1.02(-2.42, 0.41)	0.15996	0.34902	-0.83(-2.45, 0.81)	0.31697	0.45122	Not significant
34	CE(22:4)	-0.52(-1.51, 0.48)	0.3067	0.43842	0.25(-0.70, 1.20)	0.60757	0.76864	0.36(-0.67, 1.40)	0.49059	0.62893	Not significant
35	CE(22:5) (n3)	-0.19(-1.64, 1.27)	0.79482	0.84772	-0.36(-1.43, 0.73)	0.51715	0.70308	-0.19(-1.47, 1.11)	0.77304	0.85493	Not significant
36	CE(22:5) (n6)	-0.43(-1.32, 0.46)	0.33892	0.46758	-0.66(-1.58, 0.27)	0.16109	0.34904	-0.14(-1.10, 0.83)	0.77907	0.85891	Not significant
37	CE(22:6)	-0.44(-1.60, 0.73)	0.45565	0.57393	-0.33(-1.44, 0.79)	0.55913	0.73519	-0.23(-1.52, 1.08)	0.73249	0.82735	Not significant
38	CE(24:0)	0.65(-0.33, 1.64)	0.19082	0.30446	-0.72(-1.54, 0.10)	0.085946	0.25164	-0.41(-1.49, 0.68)	0.45632	0.58987	Not significant
39	CE(24:1)	-0.22(-1.24, 0.80)	0.66526	0.75389	-0.79(-1.76, 0.20)	0.11674	0.29039	-0.35(-1.43, 0.73)	0.52048	0.6544	Not significant
40	CE(24:4)	-0.86(-1.98, 0.27)	0.13472	0.23032	0.17(-0.94, 1.29)	0.76005	0.83922	-0.17(-1.39, 1.07)	0.78524	0.86289	Not significant
41	CE(24:5)	-0.73(-2.06, 0.62)	0.28849	0.41758	-1.57(-2.92,-0.20)	0.025309	0.1111	-0.69(-2.08, 0.73)	0.33839	0.47484	Not significant
42	CE(24:6)	0.74(-0.57, 2.07)	0.26761	0.39503	-0.11(-1.46, 1.27)	0.87978	0.91983	0.02(-1.26, 1.32)	0.97403	0.98315	Not significant
43	Cer(d16:1/16:0)	1.36( 0.12, 2.62)	0.031546	0.076531	0.53(-0.56, 1.64)	0.34062	0.5535	0.63(-0.47, 1.75)	0.25969	0.39238	Not significant
44	Cer(d16:1/18:0)	3.39( 1.75, 5.07)	5.6706e-05	0.00078141	2.42( 1.06, 3.79)	0.00049698	0.0077822	2.92( 1.57, 4.29)	2.6669e-05	0.00021618	Prec & Preg & Post
45	Cer(d16:1/20:0)	1.82( 0.11, 3.56)	0.036628	0.084672	0.60(-0.45, 1.66)	0.26264	0.47083	1.00(-0.14, 2.16)	0.086194	0.16094	Not significant
46	Cer(d16:1/22:0)	1.77( 0.54, 3.01)	0.004722	0.016857	-0.10(-1.08, 0.89)	0.84177	0.89491	0.70(-0.50, 1.91)	0.25362	0.38745	Preconception only
47	Cer(d16:1/23:0)	1.19(-0.07, 2.46)	0.063832	0.13218	-0.35(-1.43, 0.75)	0.5312	0.71224	0.53(-0.66, 1.74)	0.3829	0.51932	Not significant
48	Cer(d16:1/24:0)	0.85(-0.30, 2.02)	0.14683	0.24857	-1.17(-2.16,-0.18)	0.021216	0.10012	-0.56(-1.70, 0.58)	0.3325	0.46849	Not significant
49	Cer(d16:1/24:1)	0.70(-0.47, 1.88)	0.24336	0.36841	0.34(-0.70, 1.39)	0.51736	0.70308	0.73(-0.39, 1.87)	0.20143	0.31843	Not significant
50	Cer(d17:1/16:0)	0.17(-0.95, 1.30)	0.77067	0.83297	-0.15(-1.15, 0.86)	0.76783	0.8451	-0.09(-1.12, 0.95)	0.86503	0.91795	Not significant
51	Cer(d17:1/18:0)	1.33(-0.15, 2.84)	0.077577	0.15228	0.72(-0.37, 1.82)	0.19624	0.39077	1.07(-0.02, 2.18)	0.054957	0.11303	Not significant
52	Cer(d17:1/22:0)	1.21( 0.10, 2.34)	0.032711	0.078256	-0.38(-1.39, 0.63)	0.455	0.64991	0.20(-0.91, 1.33)	0.72025	0.82069	Not significant
53	Cer(d17:1/23:0)	0.54(-0.56, 1.65)	0.33932	0.46758	-0.48(-1.50, 0.56)	0.3635	0.5784	0.04(-1.03, 1.11)	0.94493	0.96532	Not significant
54	Cer(d17:1/24:0)	-0.11(-1.14, 0.94)	0.84026	0.87851	-1.37(-2.27,-0.46)	0.0035341	0.029977	-0.91(-1.93, 0.12)	0.084426	0.15893	Pregnancy only
55	Cer(d17:1/24:1)	-0.22(-1.18, 0.74)	0.64476	0.73428	-0.23(-1.13, 0.68)	0.61862	0.77076	-0.01(-0.95, 0.94)	0.98565	0.9914	Not significant
56	Cer(d18:1/14:0)	0.47(-0.78, 1.73)	0.464	0.58339	-1.23(-2.34,-0.10)	0.032778	0.13285	-0.27(-1.46, 0.93)	0.65801	0.77405	Not significant
57	Cer(d18:1/16:0)	0.18(-0.66, 1.02)	0.68134	0.76581	0.14(-0.67, 0.95)	0.74246	0.82991	0.21(-0.59, 1.01)	0.6089	0.73992	Not significant
58	Cer(d18:1/18:0)	2.12( 1.05, 3.20)	0.0001088	0.0011899	2.16( 1.04, 3.29)	0.00017701	0.0040277	2.39( 1.32, 3.47)	1.4216e-05	0.00013328	Prec & Preg & Post
59	Cer(d18:1/20:0)	1.39( 0.39, 2.40)	0.0064782	0.022206	0.69(-0.36, 1.74)	0.19588	0.39077	1.12( 0.16, 2.08)	0.021682	0.054923	Preconception only
60	Cer(d18:1/21:0)	1.47( 0.44, 2.52)	0.0054175	0.019142	1.12( 0.18, 2.06)	0.020096	0.095491	1.45( 0.50, 2.41)	0.0028951	0.0098057	Prec & Post
61	Cer(d18:1/22:0)	1.43( 0.54, 2.33)	0.001702	0.0080874	0.62(-0.19, 1.43)	0.1311	0.31146	0.88(-0.04, 1.81)	0.059556	0.11894	Preconception only
62	Cer(d18:1/23:0)	0.83(-0.07, 1.74)	0.071005	0.14255	0.43(-0.39, 1.26)	0.30298	0.5178	0.56(-0.31, 1.44)	0.21008	0.32674	Not significant
63	Cer(d18:1/24:0)	1.06( 0.21, 1.92)	0.014671	0.042652	-0.24(-1.00, 0.52)	0.53143	0.71224	0.08(-0.79, 0.97)	0.84948	0.90743	Preconception only
64	Cer(d18:1/24:1)	0.16(-0.71, 1.03)	0.71969	0.79338	0.45(-0.44, 1.35)	0.32092	0.53539	0.46(-0.43, 1.36)	0.30956	0.4462	Not significant
65	Cer(d18:1/26:0)	0.44(-0.44, 1.32)	0.32757	0.45779	-0.35(-1.13, 0.43)	0.37628	0.59453	-0.19(-0.99, 0.61)	0.63967	0.76119	Not significant
66	Cer(d18:2/16:0)	1.06( 0.11, 2.01)	0.028876	0.070803	1.35( 0.49, 2.21)	0.0021095	0.021065	0.97( 0.05, 1.89)	0.038517	0.085058	Pregnancy only
67	Cer(d18:2/18:0)	2.17( 1.01, 3.34)	0.00026881	0.0021047	2.88( 1.69, 4.08)	2.5097e-06	0.0001572	2.77( 1.65, 3.91)	1.8385e-06	3.2971e-05	Prec & Preg & Post
68	Cer(d18:2/20:0)	0.78(-0.20, 1.77)	0.12047	0.21504	0.85(-0.11, 1.82)	0.083735	0.25164	0.92(-0.09, 1.95)	0.075295	0.14411	Not significant
69	Cer(d18:2/22:0)	0.85(-0.06, 1.77)	0.068403	0.13781	0.68(-0.15, 1.52)	0.10799	0.27837	0.29(-0.72, 1.31)	0.57473	0.71058	Not significant
70	Cer(d18:2/23:0)	0.58(-0.39, 1.55)	0.24011	0.36682	0.70(-0.20, 1.61)	0.12626	0.30206	0.52(-0.44, 1.49)	0.28836	0.42153	Not significant
71	Cer(d18:2/24:0)	-0.11(-0.98, 0.75)	0.79404	0.84772	-0.11(-0.91, 0.69)	0.78981	0.86515	-0.39(-1.34, 0.56)	0.41743	0.55275	Not significant
72	Cer(d18:2/24:1)	-0.14(-1.06, 0.79)	0.76395	0.82892	0.80(-0.13, 1.73)	0.092286	0.25747	0.48(-0.52, 1.50)	0.3484	0.48305	Not significant
73	Cer(d18:2/26:0)	-0.32(-1.34, 0.70)	0.53357	0.64292	-0.96(-2.00, 0.09)	0.071852	0.2282	-0.93(-1.92, 0.06)	0.065818	0.12847	Not significant
74	Cer(d19:1/22:0)	1.83( 0.22, 3.46)	0.026307	0.065201	0.05(-1.50, 1.63)	0.94662	0.96912	0.62(-0.86, 2.13)	0.41088	0.54652	Not significant
75	Cer(d19:1/23:0)	1.25(-0.34, 2.88)	0.12425	0.21655	0.09(-1.50, 1.71)	0.90926	0.9435	0.62(-0.85, 2.12)	0.40706	0.54248	Not significant
76	Cer(d19:1/24:0)	1.02(-0.50, 2.57)	0.18793	0.30113	-0.55(-1.98, 0.89)	0.44804	0.64717	-0.34(-1.77, 1.11)	0.64401	0.76504	Not significant
77	Cer(d19:1/24:1)	0.08(-1.46, 1.64)	0.92174	0.93726	-0.11(-1.64, 1.45)	0.88884	0.92537	-0.12(-1.70, 1.49)	0.88123	0.92135	Not significant
78	Cer(d20:1/22:0)	3.11( 1.82, 4.43)	3.1272e-06	8.6029e-05	2.04( 0.87, 3.22)	0.00066384	0.0093344	3.00( 1.74, 4.28)	3.7822e-06	4.9169e-05	Prec & Preg & Post
79	Cer(d20:1/23:0)	2.56( 1.34, 3.80)	4.5468e-05	0.00066655	1.61( 0.37, 2.86)	0.010821	0.062654	1.83( 0.64, 3.03)	0.0027121	0.00939	Prec & Post
80	Cer(d20:1/24:0)	2.09( 1.03, 3.17)	0.00013309	0.0013686	0.99(-0.03, 2.01)	0.05678	0.19272	1.45( 0.41, 2.50)	0.0064146	0.01947	Prec & Post
81	Cer(d20:1/24:1)	1.42( 0.16, 2.70)	0.027028	0.066509	1.45( 0.19, 2.71)	0.023666	0.10588	1.99( 0.68, 3.33)	0.0029857	0.010035	Postpartum only
82	Cer(m17:0/22:0)	2.13( 0.85, 3.42)	0.0011432	0.0062981	-0.36(-1.40, 0.68)	0.49225	0.68517	0.59(-0.67, 1.87)	0.3575	0.4897	Preconception only
83	Cer(m17:0/23:0)	1.16(-0.22, 2.55)	0.099536	0.18636	-0.53(-1.77, 0.72)	0.40206	0.60963	0.61(-0.62, 1.85)	0.33384	0.46943	Not significant
84	Cer(m17:0/24:0)	0.53(-0.62, 1.70)	0.36674	0.49839	-1.14(-2.17,-0.10)	0.031159	0.12855	-0.37(-1.52, 0.79)	0.52876	0.6636	Not significant
85	Cer(m17:0/24:1)	0.75(-0.54, 2.06)	0.25583	0.38402	0.60(-0.57, 1.79)	0.31476	0.52894	1.10(-0.17, 2.38)	0.089718	0.16707	Not significant
86	Cer(m18:0/20:0)	3.55( 2.09, 5.04)	2.4755e-06	7.4159e-05	0.70(-0.83, 2.25)	0.37033	0.58792	3.36( 1.98, 4.77)	2.4419e-06	3.9127e-05	Prec & Post
87	Cer(m18:0/22:0)	2.85( 1.50, 4.21)	3.8003e-05	0.00057556	0.39(-1.02, 1.83)	0.58658	0.76256	2.47( 1.16, 3.81)	0.00024236	0.0012369	Prec & Post
88	Cer(m18:0/23:0)	2.33( 1.03, 3.64)	0.00046453	0.0031074	-0.14(-1.52, 1.25)	0.84171	0.89491	1.83( 0.55, 3.13)	0.0052349	0.016254	Prec & Post
89	Cer(m18:0/24:0)	2.06( 0.82, 3.32)	0.0011517	0.0062981	-0.13(-1.41, 1.18)	0.84611	0.89491	1.38( 0.11, 2.66)	0.033212	0.075523	Preconception only
90	Cer(m18:0/24:1)	2.45( 1.10, 3.82)	0.00038415	0.0027509	0.47(-1.00, 1.97)	0.53072	0.71224	2.51( 1.21, 3.82)	0.00016568	0.00088492	Prec & Post
91	Cer(m18:1/18:0)	3.48( 1.89, 5.09)	1.9592e-05	0.0003214	1.74( 0.20, 3.31)	0.027247	0.11746	4.60( 2.99, 6.23)	3.2435e-08	2.2348e-06	Prec & Post
92	Cer(m18:1/20:0)	3.02( 1.66, 4.40)	1.5625e-05	0.00026914	0.55(-0.86, 1.98)	0.44659	0.64643	3.01( 1.62, 4.41)	2.2942e-05	0.00019045	Prec & Post
93	Cer(m18:1/22:0)	2.48( 1.16, 3.82)	0.00025429	0.0020139	0.13(-1.19, 1.48)	0.84282	0.89491	2.49( 1.15, 3.85)	0.00029587	0.0014561	Prec & Post
94	Cer(m18:1/23:0)	2.27( 0.94, 3.61)	0.00081763	0.0046946	0.27(-1.03, 1.58)	0.68475	0.80212	2.21( 0.91, 3.52)	0.00091762	0.0036336	Prec & Post
95	Cer(m18:1/24:0)	1.56( 0.36, 2.77)	0.010867	0.034109	-0.62(-1.81, 0.58)	0.3065	0.51896	1.33( 0.10, 2.58)	0.034227	0.077319	Preconception only
96	Cer(m18:1/24:1)	2.50( 1.19, 3.83)	0.00020128	0.0017344	0.60(-0.75, 1.98)	0.38432	0.59766	3.20( 1.84, 4.59)	5.2822e-06	6.1264e-05	Prec & Post
97	Cer1P(d18:1/16:0)	-1.78(-2.82,-0.72)	0.001067	0.005977	-0.98(-2.03, 0.08)	0.068639	0.22203	-1.80(-2.76,-0.83)	0.00034534	0.0016297	Prec & Post
98	COH	0.36(-0.28, 0.99)	0.26775	0.39503	-0.47(-1.08, 0.13)	0.12451	0.29939	-0.15(-0.74, 0.45)	0.63048	0.75944	Not significant
99	DE(18:1)	1.48( 0.53, 2.44)	0.0023945	0.0098791	-0.07(-0.76, 0.63)	0.84582	0.89491	0.85( 0.05, 1.65)	0.037631	0.08337	Preconception only
100	DE(18:2)	1.23(-0.07, 2.55)	0.064066	0.13218	-0.41(-1.41, 0.59)	0.41522	0.61656	-1.42(-2.71,-0.10)	0.034661	0.078044	Not significant
101	DE(20:4)	0.78(-0.75, 2.33)	0.31803	0.4501	1.03(-0.28, 2.36)	0.12471	0.29939	-1.34(-2.78, 0.14)	0.07486	0.14367	Not significant
102	DE(20:5)	2.26( 0.01, 4.56)	0.048971	0.10711	0.34(-1.70, 2.43)	0.74439	0.82991	0.98(-1.46, 3.48)	0.43315	0.56738	Not significant
103	DE(22:6)	1.97( 0.30, 3.66)	0.020426	0.053042	0.06(-1.14, 1.28)	0.92364	0.94983	0.34(-1.25, 1.95)	0.67796	0.78584	Not significant
104	DG(14:0_16:0)	3.31( 1.53, 5.13)	0.00027385	0.0021201	-1.52(-3.49, 0.48)	0.13483	0.31815	3.20( 1.50, 4.93)	0.0002262	0.0011718	Prec & Post
105	DG(16:0_16:0)	3.11( 1.90, 4.32)	5.682e-07	2.6099e-05	0.90(-0.71, 2.53)	0.27476	0.48918	3.13( 1.97, 4.30)	1.9655e-07	7.5235e-06	Prec & Post
106	DG(16:0_16:1)	4.10( 2.34, 5.89)	5.794e-06	0.00013766	0.81(-0.98, 2.63)	0.37787	0.59453	4.48( 2.77, 6.22)	3.4648e-07	1.1368e-05	Prec & Post
107	DG(14:0_18:2)	3.98( 1.89, 6.13)	0.0002006	0.0017344	-1.64(-3.31, 0.05)	0.057467	0.19409	3.57( 1.40, 5.80)	0.001296	0.0049063	Prec & Post
108	DG(16:0_18:1)	4.02( 2.40, 5.66)	1.341e-06	4.8728e-05	1.28(-0.30, 2.88)	0.11181	0.28426	4.66( 3.02, 6.32)	3.6702e-08	2.2988e-06	Prec & Post
109	DG(16:1_18:1)	3.45( 1.65, 5.28)	0.00017644	0.0016428	0.88(-0.60, 2.38)	0.2455	0.44987	3.99( 2.29, 5.71)	4.6649e-06	5.7395e-05	Prec & Post
110	DG(16:0_18:2)	3.61( 2.04, 5.20)	7.1975e-06	0.00015703	1.01(-0.40, 2.43)	0.15976	0.34902	3.83( 2.27, 5.41)	1.842e-06	3.2971e-05	Prec & Post
111	DG(18:0_18:1)	4.35( 2.77, 5.96)	9.7742e-08	8.5071e-06	1.05(-0.31, 2.43)	0.12859	0.30656	4.68( 3.09, 6.30)	1.4164e-08	2.1661e-06	Prec & Post
112	DG(18:1_18:1)	3.16( 1.59, 4.75)	8.8092e-05	0.0010648	1.20(-0.18, 2.60)	0.087751	0.25192	3.67( 2.14, 5.22)	2.9887e-06	4.4766e-05	Prec & Post
113	DG(18:0_18:2)	4.33( 2.73, 5.96)	1.5282e-07	1.0529e-05	0.71(-0.62, 2.06)	0.29329	0.50767	4.06( 2.43, 5.71)	1.2441e-06	2.5974e-05	Prec & Post
114	DG(18:1_18:2)	2.98( 1.40, 4.59)	0.00022515	0.001869	0.74(-0.62, 2.11)	0.28613	0.50095	3.01( 1.49, 4.55)	0.00010874	0.0006296	Prec & Post
115	DG(18:2_18:2)	2.85( 1.06, 4.67)	0.0018224	0.008371	0.51(-0.98, 2.02)	0.50483	0.69845	2.64( 0.91, 4.39)	0.0028063	0.0096678	Prec & Post
116	DG(18:1_18:3)	3.50( 1.81, 5.21)	5.0332e-05	0.00072247	0.64(-0.65, 1.95)	0.33041	0.5427	3.85( 2.21, 5.51)	4.7915e-06	5.7919e-05	Prec & Post
117	DG(16:0_20:4)	4.37( 2.77, 5.98)	1.1112e-07	8.5071e-06	1.94( 0.34, 3.56)	0.017136	0.08954	4.56( 2.87, 6.27)	1.5376e-07	6.2317e-06	Prec & Post
118	DG(18:1_20:3)	2.78( 1.17, 4.42)	0.00074097	0.0042902	2.14( 0.73, 3.56)	0.0028825	0.026839	2.42( 0.79, 4.07)	0.0036196	0.01182	Prec & Preg & Post
119	DG(18:0_20:4)	2.04( 0.77, 3.32)	0.00165	0.0078947	1.21( 0.11, 2.32)	0.031542	0.12936	1.68( 0.39, 2.98)	0.010518	0.029947	Prec & Post
120	DG(18:1_20:4)	3.47( 2.09, 4.86)	1.0308e-06	4.2995e-05	1.99( 0.78, 3.21)	0.0012482	0.014827	3.74( 2.28, 5.22)	6.8791e-07	1.693e-05	Prec & Preg & Post
121	DG(16:0_22:5)	3.09( 1.54, 4.65)	9.3583e-05	0.0010929	1.43(-0.20, 3.08)	0.085995	0.25164	3.59( 1.92, 5.28)	2.7253e-05	0.00021766	Prec & Post
122	DG(18:2_20:4)	3.65( 2.12, 5.20)	3.4658e-06	8.8441e-05	1.72( 0.45, 3.00)	0.0080727	0.051028	3.91( 2.22, 5.61)	6.0506e-06	6.6172e-05	Prec & Post
123	DG(16:0_22:6)	3.82( 1.67, 6.02)	0.00049796	0.0032065	1.99( 0.11, 3.91)	0.037664	0.14579	4.87( 2.72, 7.07)	9.5183e-06	9.5045e-05	Prec & Post
124	DG(18:1_20:5)	2.59( 0.58, 4.63)	0.011468	0.035592	1.10(-0.90, 3.14)	0.28293	0.49985	2.79( 0.46, 5.17)	0.018974	0.049147	Prec & Post
125	DG(18:1_22:5)	2.41( 0.88, 3.96)	0.0020473	0.0089752	1.74( 0.30, 3.19)	0.017544	0.08954	2.90( 1.32, 4.51)	0.00034389	0.0016297	Prec & Post
126	DG(18:0_22:6)	3.22( 1.61, 4.86)	9.3541e-05	0.0010929	1.26(-0.11, 2.66)	0.071742	0.2282	2.45( 0.95, 3.98)	0.0014185	0.0052723	Prec & Post
127	DG(18:1_22:6)	3.42( 1.19, 5.71)	0.0026878	0.010705	2.04( 0.23, 3.89)	0.027532	0.11746	4.19( 2.03, 6.40)	0.0001475	0.00080024	Prec & Post
128	DG(18:2_22:6)	3.75( 1.47, 6.08)	0.0012615	0.0065515	1.81(-0.09, 3.75)	0.061743	0.20452	4.00( 1.65, 6.41)	0.00084614	0.0034294	Prec & Post
129	dhCer(d18:0/16:0)	1.87( 0.46, 3.31)	0.0093792	0.029918	0.04(-1.12, 1.23)	0.94004	0.96526	1.42( 0.18, 2.68)	0.024535	0.059524	Preconception only
130	dhCer(d18:0/18:0)	3.77( 1.87, 5.71)	0.00010623	0.0011838	2.78( 1.07, 4.53)	0.001476	0.016949	3.86( 2.24, 5.50)	3.5602e-06	4.7289e-05	Prec & Preg & Post
131	dhCer(d18:0/20:0)	1.50( 0.07, 2.96)	0.039364	0.089808	0.25(-1.15, 1.67)	0.72477	0.81742	1.06(-0.19, 2.33)	0.095387	0.17544	Not significant
132	dhCer(d18:0/22:0)	2.45( 1.15, 3.77)	0.00023959	0.0019202	0.76(-0.44, 1.98)	0.21419	0.41228	1.58( 0.32, 2.85)	0.013885	0.037371	Prec & Post
133	dhCer(d18:0/24:0)	1.37( 0.23, 2.53)	0.018472	0.049329	0.04(-0.98, 1.07)	0.94226	0.9661	1.07( 0.00, 2.14)	0.049687	0.10343	Preconception only
134	dhCer(d18:0/24:1)	1.30( 0.17, 2.45)	0.023875	0.060925	0.99(-0.12, 2.11)	0.080655	0.24506	1.90( 0.74, 3.08)	0.0014233	0.0052723	Postpartum only
135	GM3(d18:1/16:0)	-0.87(-1.48,-0.26)	0.005507	0.019359	-1.01(-1.68,-0.34)	0.0035146	0.029977	-0.97(-1.68,-0.25)	0.0085805	0.025265	Prec & Preg & Post
136	GM3(d18:1/18:0)	-1.20(-1.95,-0.44)	0.0020447	0.0089752	-1.54(-2.35,-0.72)	0.00027786	0.0052774	-1.83(-2.62,-1.03)	1.0766e-05	0.00010597	Prec & Preg & Post
137	GM3(d18:1/20:0)	-1.10(-1.96,-0.23)	0.013741	0.040986	-2.53(-3.37,-1.67)	2.2978e-08	3.9733e-06	-1.78(-2.60,-0.94)	4.1454e-05	0.0002885	Prec & Preg & Post
138	GM3(d18:1/22:0)	-0.11(-0.99, 0.77)	0.79778	0.84825	-1.64(-2.50,-0.78)	0.0002369	0.0049462	-1.18(-2.03,-0.32)	0.0071233	0.021432	Preg & Post
139	GM3(d18:1/24:0)	-1.57(-2.42,-0.72)	0.00035891	0.002659	-2.61(-3.50,-1.71)	4.1004e-08	5.6504e-06	-2.72(-3.60,-1.83)	7.9108e-09	1.8168e-06	Prec & Preg & Post
140	GM3(d18:1/24:1)	-1.70(-2.52,-0.88)	6.2152e-05	0.00082351	-1.53(-2.43,-0.61)	0.0011844	0.014317	-1.81(-2.77,-0.84)	0.00030069	0.0014693	Prec & Preg & Post
141	GM3(d18:2/24:1)	-0.93(-2.32, 0.48)	0.19423	0.30835	-1.15(-2.09,-0.21)	0.017393	0.08954	-1.18(-2.27,-0.07)	0.036883	0.081976	Not significant
142	HexCer(d16:1/18:0)	1.09(-0.30, 2.50)	0.1239	0.21655	-1.22(-2.42,-0.01)	0.048246	0.17223	-0.78(-2.11, 0.58)	0.25763	0.39012	Not significant
143	HexCer(d16:1/20:0)	-0.43(-1.54, 0.68)	0.44335	0.56463	-1.95(-2.98,-0.92)	0.00026463	0.0052094	-1.18(-2.29,-0.06)	0.039572	0.086329	Pregnancy only
144	HexCer(d16:1/22:0)	-0.18(-1.22, 0.87)	0.73765	0.81002	-1.77(-2.70,-0.83)	0.00028905	0.0052774	-1.07(-2.07,-0.07)	0.036306	0.080953	Pregnancy only
145	HexCer(d16:1/24:0)	-0.55(-1.62, 0.52)	0.30863	0.44026	-2.48(-3.46,-1.50)	1.5933e-06	0.00010978	-1.61(-2.62,-0.60)	0.0020222	0.0072567	Preg & Post
146	HexCer(d18:1/16:0)	-0.23(-1.07, 0.61)	0.5834	0.69066	-0.73(-1.64, 0.18)	0.11536	0.28902	-0.31(-1.23, 0.61)	0.50829	0.64377	Not significant
147	HexCer(d18:1/18:0)	-1.15(-2.11,-0.18)	0.019882	0.052087	-1.36(-2.34,-0.38)	0.006988	0.04723	-1.21(-2.26,-0.14)	0.026365	0.061924	Pregnancy only
148	HexCer(d18:1/20:0)	-1.19(-2.05,-0.33)	0.0072438	0.024465	-1.89(-2.80,-0.97)	7.805e-05	0.0022407	-1.34(-2.35,-0.33)	0.0099439	0.028787	Prec & Preg & Post
149	HexCer(d18:1/22:0)	-0.71(-1.59, 0.18)	0.11544	0.20832	-1.11(-1.99,-0.22)	0.014659	0.080799	-1.36(-2.33,-0.38)	0.0067091	0.020274	Postpartum only
150	HexCer(d18:1/24:0)	-1.17(-2.09,-0.23)	0.01461	0.042652	-1.72(-2.60,-0.83)	0.00018122	0.0040277	-1.41(-2.37,-0.44)	0.0047033	0.015003	Prec & Preg & Post
151	HexCer(d18:1/24:1)	-1.51(-2.42,-0.60)	0.0013453	0.0067052	-1.35(-2.34,-0.34)	0.0088225	0.054763	-1.24(-2.34,-0.12)	0.029585	0.068174	Preconception only
152	HexCer(d18:2/18:0)	-1.01(-2.10, 0.10)	0.073515	0.14597	-1.30(-2.38,-0.21)	0.019525	0.09349	-1.24(-2.44,-0.04)	0.043324	0.092964	Not significant
153	HexCer(d18:2/20:0)	-1.66(-2.55,-0.76)	0.00037374	0.0027106	-1.59(-2.53,-0.65)	0.0010776	0.0135	-2.00(-3.07,-0.92)	0.00034442	0.0016297	Prec & Preg & Post
154	HexCer(d18:2/22:0)	-1.11(-1.98,-0.23)	0.013523	0.040774	-1.01(-1.88,-0.13)	0.024796	0.11022	-1.77(-2.76,-0.77)	0.00060223	0.0025947	Prec & Post
155	HexCer(d18:2/24:0)	-1.85(-2.76,-0.93)	9.9165e-05	0.0011387	-1.58(-2.47,-0.68)	0.00065481	0.0093344	-2.09(-3.08,-1.09)	5.6795e-05	0.00036572	Prec & Preg & Post
156	Hex2Cer(d16:1/16:0)	0.47(-0.45, 1.39)	0.31646	0.44957	-1.15(-2.01,-0.28)	0.0097032	0.057634	-0.08(-1.00, 0.85)	0.87009	0.91795	Not significant
157	Hex2Cer(d16:1/24:1)	-0.50(-1.60, 0.60)	0.3696	0.50031	-1.83(-3.10,-0.54)	0.0057575	0.040896	-1.35(-2.57,-0.12)	0.03234	0.073782	Pregnancy only
158	Hex2Cer(d18:1/16:0)	-0.60(-1.38, 0.18)	0.12867	0.22145	-1.09(-1.92,-0.26)	0.010151	0.059272	-0.73(-1.58, 0.12)	0.090688	0.16752	Not significant
159	Hex2Cer(d18:1/18:0)	-2.81(-3.65,-1.97)	4.6584e-10	8.0241e-08	-2.60(-3.48,-1.72)	2.3067e-08	3.9733e-06	-2.80(-3.65,-1.94)	1.0625e-09	7.321e-07	Prec & Preg & Post
160	Hex2Cer(d18:1/20:0)	-0.24(-1.48, 1.02)	0.71043	0.78569	-0.56(-1.85, 0.75)	0.40019	0.60963	-1.15(-2.32, 0.04)	0.057921	0.11669	Not significant
161	Hex2Cer(d18:1/22:0)	-0.22(-1.50, 1.09)	0.74405	0.81373	-0.69(-1.98, 0.62)	0.29909	0.51518	-0.69(-1.93, 0.57)	0.28188	0.41678	Not significant
162	Hex2Cer(d18:1/24:0)	-0.57(-1.72, 0.59)	0.32993	0.46017	-1.61(-2.74,-0.46)	0.0064558	0.04493	-1.48(-2.59,-0.36)	0.010208	0.029306	Preg & Post
163	Hex2Cer(d18:1/24:1)	-1.45(-2.35,-0.53)	0.0021347	0.0091975	-1.26(-2.23,-0.29)	0.011348	0.064617	-1.58(-2.48,-0.68)	0.00067432	0.0028679	Prec & Post
164	Hex2Cer(d18:2/16:0)	0.17(-0.58, 0.93)	0.65226	0.7416	-0.32(-1.17, 0.53)	0.45654	0.64991	-0.05(-0.88, 0.79)	0.91174	0.93934	Not significant
165	Hex2Cer(d18:2/18:0)	0.60(-0.12, 1.34)	0.10347	0.19154	0.95( 0.22, 1.68)	0.011005	0.063188	0.74( 0.01, 1.48)	0.047796	0.1004	Not significant
166	Hex2Cer(d18:2/24:1)	-1.41(-2.33,-0.48)	0.0031785	0.012373	-0.92(-1.92, 0.08)	0.070853	0.22812	-1.50(-2.48,-0.52)	0.0030364	0.010147	Prec & Post
167	Hex3Cer(d18:1/16:0)	-1.08(-1.79,-0.36)	0.0033367	0.012772	-0.99(-1.66,-0.31)	0.0044981	0.0338	-0.95(-1.68,-0.22)	0.011193	0.031478	Prec & Preg & Post
168	Hex3Cer(d18:1/18:0)	-0.94(-1.89, 0.02)	0.053681	0.11522	-0.77(-1.71, 0.18)	0.11016	0.28216	-1.29(-2.28,-0.29)	0.011995	0.033326	Postpartum only
169	Hex3Cer(d18:1/20:0)	-0.65(-1.69, 0.39)	0.21777	0.34178	-0.11(-1.14, 0.94)	0.84026	0.89491	-0.83(-1.85, 0.20)	0.11316	0.20146	Not significant
170	Hex3Cer(d18:1/22:0)	-0.77(-1.85, 0.33)	0.171	0.28053	-0.96(-2.05, 0.15)	0.089139	0.25379	-1.19(-2.29,-0.08)	0.035806	0.08017	Not significant
171	Hex3Cer(d18:1/24:0)	-1.24(-2.21,-0.26)	0.013695	0.040986	-1.44(-2.41,-0.46)	0.0043756	0.033498	-1.65(-2.60,-0.69)	0.00085901	0.0034612	Prec & Preg & Post
172	Hex3Cer(d18:1/24:1)	-1.28(-2.15,-0.41)	0.0043422	0.015829	-0.75(-1.64, 0.15)	0.10385	0.27556	-0.97(-1.90,-0.03)	0.04252	0.091615	Preconception only
173	LPC(14:0) [sn2]	0.74(-1.01, 2.52)	0.40929	0.53308	-0.76(-2.65, 1.17)	0.43743	0.63854	0.50(-1.27, 2.30)	0.58009	0.71372	Not significant
174	LPC(14:0) [sn1]	0.82(-0.93, 2.60)	0.35814	0.4896	-0.51(-2.38, 1.40)	0.59883	0.76696	0.94(-0.83, 2.74)	0.29824	0.43226	Not significant
175	LPC(15:0) [sn2]	-0.28(-1.35, 0.81)	0.6117	0.70834	-1.26(-2.48,-0.03)	0.044597	0.16344	-0.84(-1.86, 0.20)	0.11215	0.20071	Not significant
176	LPC(15:0) [sn1]	-0.61(-1.68, 0.47)	0.26402	0.39204	-0.98(-2.14, 0.20)	0.10228	0.27421	-0.80(-1.79, 0.21)	0.12011	0.21165	Not significant
177	LPC(16:0) [sn2]	-0.05(-0.92, 0.82)	0.90166	0.92501	0.49(-0.33, 1.31)	0.24255	0.44714	-0.01(-0.90, 0.90)	0.9892	0.99208	Not significant
178	LPC(16:0) [sn1]	-0.25(-1.24, 0.74)	0.61601	0.71036	0.70(-0.24, 1.65)	0.1447	0.33123	-0.05(-1.04, 0.96)	0.92746	0.95234	Not significant
179	LPC(16:1) [sn2]	0.03(-1.04, 1.11)	0.96032	0.96734	0.29(-1.15, 1.74)	0.69586	0.80577	-0.03(-1.10, 1.06)	0.96279	0.97842	Not significant
180	LPC(16:1) [sn1]	0.14(-0.88, 1.18)	0.78186	0.84041	0.27(-1.06, 1.62)	0.68803	0.80212	0.21(-0.81, 1.24)	0.68649	0.79228	Not significant
181	LPC(15-MHDA) [sn2]	-2.04(-3.36,-0.70)	0.0030584	0.011973	-1.44(-2.81,-0.05)	0.042851	0.16077	-2.49(-3.84,-1.13)	0.00041429	0.0019158	Prec & Post
182	LPC(15-MHDA) [sn1] / LPC(17:0) [sn2]	-1.52(-2.62,-0.40)	0.0079572	0.026358	-1.08(-2.14,-0.00)	0.049285	0.17504	-1.85(-2.92,-0.76)	0.00095243	0.0037286	Prec & Post
183	LPC(17:0) [sn1]	-0.85(-1.85, 0.15)	0.094242	0.17741	-0.46(-1.37, 0.45)	0.31641	0.53043	-0.88(-1.84, 0.09)	0.074124	0.14266	Not significant
184	LPC(17:1) [sn2]	-1.12(-2.34, 0.10)	0.072642	0.14465	-0.87(-2.05, 0.32)	0.15146	0.34104	-1.88(-3.09,-0.66)	0.0028237	0.0096794	Postpartum only
185	LPC(17:1) [sn1]	-0.85(-1.96, 0.27)	0.1347	0.23032	-1.19(-2.28,-0.09)	0.034909	0.13768	-1.30(-2.40,-0.19)	0.022403	0.055926	Not significant
186	LPC(18:0) [sn2]	0.19(-0.80, 1.19)	0.71176	0.7859	0.25(-0.65, 1.16)	0.58324	0.76108	0.05(-0.91, 1.02)	0.9184	0.94444	Not significant
187	LPC(18:0) [sn1]	0.07(-0.98, 1.14)	0.89171	0.92112	0.25(-0.70, 1.22)	0.6011	0.76696	0.21(-0.82, 1.24)	0.69361	0.79649	Not significant
188	LPC(18:1) [sn2]	-1.50(-2.57,-0.42)	0.0068708	0.02332	-0.43(-1.35, 0.50)	0.36154	0.57661	-1.23(-2.28,-0.15)	0.025223	0.0606	Preconception only
189	LPC(18:1) [sn1]	-1.59(-2.59,-0.58)	0.002149	0.0091975	-0.43(-1.28, 0.43)	0.32741	0.54228	-1.41(-2.38,-0.43)	0.0052371	0.016254	Prec & Post
190	LPC(18:2) [sn2]	-2.01(-3.04,-0.97)	0.00019958	0.0017344	-0.29(-1.25, 0.68)	0.5516	0.72807	-2.37(-3.33,-1.40)	3.3866e-06	4.7289e-05	Prec & Post
191	LPC(18:2) [sn1]	-2.41(-3.62,-1.18)	0.00015398	0.0014942	-0.21(-1.47, 1.06)	0.74325	0.82991	-2.77(-3.92,-1.61)	5.023e-06	5.9669e-05	Prec & Post
192	LPC(18:3) (a) [sn1] [104_sn1]	-0.80(-2.21, 0.63)	0.26952	0.39679	-0.30(-1.70, 1.11)	0.6704	0.79663	-0.33(-1.70, 1.05)	0.63385	0.75952	Not significant
193	LPC(18:3) [sn2] (a)	-1.91(-3.30,-0.50)	0.0083776	0.027356	-1.01(-2.35, 0.34)	0.14184	0.32684	-1.54(-2.91,-0.14)	0.030833	0.070578	Preconception only
194	LPC(18:3) [sn1] (a)/LPC(18:3) [sn2] (b)	-1.18(-2.58, 0.25)	0.10458	0.19266	-0.59(-1.95, 0.80)	0.40182	0.60963	-0.95(-2.31, 0.43)	0.17386	0.2832	Not significant
195	LPC(19:0) [sn1] (a) / LPC(19:0) [sn2] (b)	1.19(-0.34, 2.74)	0.12889	0.22145	0.36(-1.15, 1.90)	0.6378	0.78454	1.06(-0.51, 2.65)	0.18459	0.29648	Not significant
196	LPC(19:0) [sn1] (b)	-1.72(-2.80,-0.63)	0.0021492	0.0091975	-1.39(-2.42,-0.35)	0.0091518	0.055312	-1.89(-3.00,-0.77)	0.0010677	0.004133	Prec & Post
197	LPC(19:0) (c)	-1.94(-2.92,-0.95)	0.00015074	0.0014837	-1.58(-2.52,-0.64)	0.0011494	0.014142	-1.97(-2.97,-0.97)	0.00015478	0.00083314	Prec & Preg & Post
198	LPC(19:1) [sn1]	-1.60(-2.65,-0.53)	0.0034655	0.013048	-1.03(-2.06, 0.02)	0.053708	0.18448	-1.75(-2.73,-0.77)	0.00054984	0.002413	Prec & Post
199	LPC(20:0) [sn2]	-1.33(-2.41,-0.23)	0.018033	0.048565	-1.71(-2.78,-0.63)	0.0020795	0.021065	-1.67(-2.78,-0.54)	0.0040371	0.013059	Prec & Preg & Post
200	LPC(20:0) [sn1]	-1.22(-2.28,-0.15)	0.025228	0.062859	-1.60(-2.63,-0.55)	0.0030887	0.028375	-1.64(-2.69,-0.57)	0.002871	0.0097926	Preg & Post
201	LPC(20:1) [sn2]	-1.38(-2.49,-0.27)	0.015402	0.04367	-0.82(-1.90, 0.27)	0.14052	0.32567	-1.21(-2.35,-0.06)	0.039594	0.086329	Preconception only
202	LPC(20:1) [sn1]	-1.27(-2.32,-0.21)	0.019591	0.051519	-0.83(-1.89, 0.23)	0.12414	0.29939	-1.34(-2.40,-0.27)	0.014188	0.037743	Postpartum only
203	LPC(20:2) [sn2]	-0.97(-1.87,-0.07)	0.035751	0.082937	-0.86(-1.72, 0.00)	0.050059	0.17687	-0.88(-1.85, 0.11)	0.081195	0.15369	Not significant
204	LPC(20:2) [sn1]	-1.11(-2.07,-0.14)	0.024674	0.062207	-0.79(-1.65, 0.08)	0.074345	0.23279	-0.78(-1.77, 0.22)	0.12406	0.21587	Not significant
205	LPC(20:3) [sn2]	1.72( 0.65, 2.79)	0.0015937	0.0076788	1.61( 0.53, 2.69)	0.003534	0.029977	1.67( 0.51, 2.84)	0.0049373	0.015533	Prec & Preg & Post
206	LPC(20:3) [sn1]	1.25( 0.08, 2.44)	0.036806	0.084672	1.72( 0.56, 2.89)	0.0037662	0.030705	1.30( 0.03, 2.59)	0.045115	0.095072	Pregnancy only
207	LPC(20:3) [104_sn1]	1.22( 0.03, 2.43)	0.045161	0.10038	1.85( 0.64, 3.07)	0.0026911	0.025752	1.35( 0.04, 2.68)	0.043581	0.092964	Pregnancy only
208	LPC(20:4) [sn2]	-1.77(-2.89,-0.65)	0.0022648	0.0095732	1.28( 0.37, 2.21)	0.0061594	0.043305	-0.08(-1.04, 0.89)	0.86671	0.91795	Prec & Preg
209	LPC(20:4) [sn1]	-0.90(-2.01, 0.22)	0.11386	0.20644	1.46( 0.39, 2.53)	0.0074725	0.048571	-0.37(-1.45, 0.73)	0.51145	0.64658	Pregnancy only
210	LPC(20:5) [sn2]	-2.36(-4.21,-0.47)	0.014928	0.043126	0.35(-1.58, 2.31)	0.72351	0.81742	-0.47(-2.54, 1.64)	0.659	0.77405	Preconception only
211	LPC(20:5) [sn1]	-1.38(-3.17, 0.44)	0.13611	0.23213	0.44(-1.52, 2.44)	0.66192	0.79593	-0.44(-2.57, 1.74)	0.688	0.7927	Not significant
212	LPC(22:0) [sn1]	-1.42(-2.29,-0.54)	0.0017736	0.0082519	-2.11(-2.93,-1.28)	1.2479e-06	9.981e-05	-2.31(-3.35,-1.26)	2.2464e-05	0.00018875	Prec & Preg & Post
213	LPC(22:1) [sn1]	-2.39(-3.86,-0.90)	0.0018349	0.0083725	-1.20(-2.63, 0.25)	0.10312	0.27539	-2.14(-3.81,-0.44)	0.014074	0.037732	Prec & Post
214	LPC(22:4) [sn2]	0.28(-0.86, 1.44)	0.62617	0.71429	0.55(-0.56, 1.68)	0.33082	0.5427	0.68(-0.51, 1.88)	0.26505	0.397	Not significant
215	LPC(22:4) [sn1]	-0.01(-1.29, 1.29)	0.99099	0.99099	1.11(-0.16, 2.39)	0.086728	0.25164	0.65(-0.62, 1.94)	0.31631	0.45122	Not significant
216	LPC(22:5) [sn2] (n3)	-1.07(-2.19, 0.06)	0.064075	0.13218	-0.38(-1.51, 0.76)	0.50833	0.70085	-0.86(-1.98, 0.27)	0.13379	0.23046	Not significant
217	LPC(22:5) [sn1] (n3)/LPC(22:5) [sn2] (n6)	-1.20(-2.27,-0.12)	0.030072	0.073397	-0.24(-1.27, 0.80)	0.64661	0.78677	-0.77(-1.85, 0.32)	0.1665	0.27444	Not significant
218	LPC(22:5) [sn1] (n6)	-0.49(-1.73, 0.78)	0.44737	0.56871	0.48(-0.74, 1.71)	0.44097	0.64096	-0.40(-1.64, 0.87)	0.53582	0.67124	Not significant
219	LPC(22:5) (n3) [sn1] [104_sn1]	-1.37(-2.62,-0.10)	0.03414	0.080282	-0.14(-1.37, 1.11)	0.82279	0.88717	-0.94(-2.21, 0.35)	0.15094	0.25418	Not significant
220	LPC(22:6) [sn2]	-1.05(-2.01,-0.07)	0.035164	0.08213	0.00(-0.95, 0.96)	0.99729	0.99729	-0.92(-2.05, 0.23)	0.11574	0.20501	Not significant
221	LPC(22:6) [sn1]	-1.34(-2.44,-0.22)	0.01944	0.051318	0.44(-0.60, 1.50)	0.40723	0.61396	-0.96(-2.23, 0.34)	0.14661	0.24881	Not significant
222	LPC(24:0) [sn2]	-1.06(-1.92,-0.19)	0.017137	0.04652	-2.43(-3.29,-1.56)	1.33e-07	1.5273e-05	-2.06(-3.01,-1.11)	3.1345e-05	0.00023475	Prec & Preg & Post
223	LPC(24:0) [sn1]	-1.59(-2.39,-0.79)	0.00012457	0.0013204	-2.99(-3.78,-2.19)	3.9817e-12	2.7434e-09	-2.14(-3.01,-1.27)	2.9852e-06	4.4766e-05	Prec & Preg & Post
224	LPC(O-16:0)	-0.45(-1.35, 0.45)	0.32519	0.4554	-0.17(-1.11, 0.77)	0.7158	0.81514	-0.21(-1.08, 0.66)	0.63231	0.75952	Not significant
225	LPC(O-18:0)	-0.42(-1.42, 0.58)	0.40595	0.52974	-0.41(-1.50, 0.69)	0.46235	0.65682	-0.49(-1.44, 0.47)	0.31549	0.45098	Not significant
226	LPC(O-18:1)	-0.49(-1.38, 0.41)	0.28328	0.41361	0.28(-0.66, 1.22)	0.56049	0.73557	-0.08(-0.95, 0.80)	0.86359	0.91795	Not significant
227	LPC(O-20:0)	-0.90(-1.93, 0.15)	0.09122	0.17267	-1.11(-2.12,-0.09)	0.032413	0.13214	-0.67(-1.71, 0.37)	0.20554	0.32332	Not significant
228	LPC(O-20:1)	-0.88(-1.87, 0.12)	0.085646	0.1653	-0.47(-1.46, 0.53)	0.35378	0.56687	-0.57(-1.57, 0.43)	0.26076	0.39314	Not significant
229	LPC(O-22:0)	-0.93(-1.66,-0.18)	0.014966	0.043126	-1.52(-2.28,-0.75)	0.00014545	0.0035544	-0.70(-1.53, 0.14)	0.10265	0.18662	Prec & Preg
230	LPC(O-22:1)	-1.50(-2.45,-0.53)	0.0025064	0.010219	-1.29(-2.24,-0.32)	0.0090889	0.055312	-1.31(-2.32,-0.29)	0.012057	0.033362	Prec & Post
231	LPC(O-24:0)	-1.24(-2.06,-0.41)	0.0035632	0.013199	-2.42(-3.37,-1.47)	1.3038e-06	9.981e-05	-0.43(-1.37, 0.51)	0.36728	0.50011	Prec & Preg
232	LPC(O-24:1)	-1.25(-2.07,-0.42)	0.0032505	0.012582	-2.04(-3.01,-1.06)	6.2198e-05	0.0019479	-0.68(-1.61, 0.27)	0.15977	0.26589	Prec & Preg
233	LPC(O-24:2)	-1.87(-2.83,-0.90)	0.00018906	0.0017344	-1.62(-2.62,-0.61)	0.0017746	0.019104	-1.34(-2.34,-0.33)	0.0097203	0.028259	Prec & Preg & Post
234	LPC(P-16:0)	-0.94(-1.89, 0.03)	0.056369	0.11987	0.66(-0.29, 1.62)	0.17348	0.36892	-0.74(-1.62, 0.14)	0.10019	0.18311	Not significant
235	LPC(P-18:1)	-0.98(-1.98, 0.03)	0.057457	0.12181	0.62(-0.41, 1.67)	0.23715	0.44558	-0.63(-1.60, 0.34)	0.19948	0.31717	Not significant
236	LPE(16:0) [sn2]	-1.06(-2.22, 0.11)	0.074212	0.14651	-0.41(-1.35, 0.54)	0.39626	0.60806	-1.29(-2.38,-0.20)	0.020753	0.052958	Not significant
237	LPE(16:0) [sn1]	-1.10(-2.23, 0.05)	0.059796	0.12485	-0.21(-1.14, 0.74)	0.66706	0.79654	-1.07(-2.12,-0.01)	0.048858	0.10201	Not significant
238	LPE(17:0) [sn2]	-0.27(-1.02, 0.49)	0.48417	0.59891	-0.34(-1.05, 0.37)	0.33884	0.55192	-0.82(-1.54,-0.10)	0.025559	0.061146	Not significant
239	LPE(17:0) [sn1]	-0.21(-1.02, 0.62)	0.62224	0.71335	-0.69(-1.42, 0.05)	0.066976	0.21876	-0.67(-1.42, 0.09)	0.084741	0.15909	Not significant
240	LPE(18:0) [sn2]	-0.41(-1.67, 0.86)	0.51925	0.63546	0.13(-0.86, 1.14)	0.79111	0.8652	-0.81(-1.95, 0.35)	0.16812	0.2758	Not significant
241	LPE(18:0) [sn1]	-0.34(-1.58, 0.90)	0.58592	0.6916	0.23(-0.75, 1.21)	0.64963	0.78677	-0.66(-1.77, 0.47)	0.25031	0.38325	Not significant
242	LPE(18:1) [sn2]	-0.42(-1.64, 0.82)	0.50584	0.62125	-0.59(-1.47, 0.30)	0.19232	0.38974	-0.97(-2.13, 0.21)	0.10594	0.19158	Not significant
243	LPE(18:1) [sn1]	-0.58(-1.78, 0.63)	0.34438	0.47266	-0.87(-1.73, 0.01)	0.051771	0.18107	-0.90(-2.05, 0.26)	0.12659	0.2186	Not significant
244	LPE(18:2) [sn2]	-0.74(-1.92, 0.45)	0.22326	0.34881	-0.87(-1.86, 0.14)	0.089919	0.25449	-1.56(-2.77,-0.33)	0.013596	0.036881	Postpartum only
245	LPE(18:2) [sn1]	-0.86(-2.08, 0.37)	0.16711	0.27479	-1.02(-2.12, 0.10)	0.073353	0.23184	-1.36(-2.60,-0.11)	0.033634	0.076231	Not significant
246	LPE(20:4) [sn2]	-0.94(-1.86,-0.02)	0.045543	0.1009	0.38(-0.48, 1.26)	0.38199	0.59766	-0.70(-1.63, 0.23)	0.13821	0.23688	Not significant
247	LPE(20:4) [sn1]	-0.96(-1.94, 0.04)	0.059319	0.12485	0.55(-0.34, 1.45)	0.22765	0.43283	-0.69(-1.64, 0.27)	0.15881	0.26495	Not significant
248	LPE(22:6) [sn2]	-0.61(-1.59, 0.39)	0.23287	0.35894	0.30(-0.64, 1.25)	0.52879	0.71224	-0.26(-1.36, 0.84)	0.63496	0.75952	Not significant
249	LPE(22:6) [sn1]	-0.49(-1.50, 0.52)	0.33897	0.46758	0.31(-0.63, 1.25)	0.51944	0.70452	-0.42(-1.50, 0.68)	0.45157	0.58548	Not significant
250	LPE(P-16:0)	0.74(-0.94, 2.45)	0.38943	0.51805	0.43(-1.23, 2.13)	0.61246	0.76864	0.05(-1.39, 1.51)	0.94571	0.96532	Not significant
251	LPE(P-18:0)	0.18(-1.38, 1.76)	0.8207	0.86418	0.04(-1.50, 1.61)	0.95713	0.97699	-0.29(-1.66, 1.10)	0.67871	0.78584	Not significant
252	LPE(P-18:1)	0.54(-1.12, 2.22)	0.5275	0.64068	-0.01(-1.64, 1.64)	0.99064	0.9929	-0.02(-1.45, 1.42)	0.97405	0.98315	Not significant
253	LPI(18:0) [sn1]	0.71(-0.28, 1.72)	0.15892	0.26449	-0.55(-1.56, 0.47)	0.28559	0.50095	-0.43(-1.44, 0.58)	0.40082	0.53624	Not significant
254	LPI(18:1) [sn1]	0.18(-1.02, 1.39)	0.76836	0.83239	0.21(-0.98, 1.42)	0.72488	0.81742	0.18(-1.00, 1.38)	0.76154	0.84493	Not significant
255	LPI(18:2) [sn1]	0.54(-0.54, 1.63)	0.32463	0.4554	0.98(-0.21, 2.19)	0.10754	0.27837	-0.08(-1.04, 0.89)	0.87527	0.91795	Not significant
256	LPI(20:4) [sn2]	0.36(-0.58, 1.30)	0.45207	0.57151	0.86(-0.10, 1.83)	0.079096	0.24221	-0.16(-1.12, 0.81)	0.74629	0.83745	Not significant
257	LPI(20:4) [sn1]	0.35(-0.61, 1.32)	0.47617	0.59221	1.21( 0.22, 2.21)	0.016695	0.089171	0.52(-0.40, 1.44)	0.26774	0.3993	Not significant
258	LPS(16:0)	0.05(-1.01, 1.12)	0.92434	0.93795	0.75(-0.38, 1.89)	0.19607	0.39077	0.30(-0.76, 1.36)	0.58208	0.71452	Not significant
259	LPS(18:0)	1.26(-1.55, 4.16)	0.38129	0.5111	0.39(-1.68, 2.50)	0.7147	0.81514	-1.15(-3.25, 0.99)	0.28895	0.42153	Not significant
260	PC(28:0)	0.39(-1.63, 2.46)	0.70396	0.78218	-2.90(-4.72,-1.05)	0.00235	0.022804	0.05(-1.76, 1.90)	0.95448	0.97283	Pregnancy only
261	PC(14:0_16:0)	0.31(-0.38, 1.00)	0.37552	0.50632	-0.59(-1.20, 0.02)	0.059442	0.19785	-0.17(-0.81, 0.47)	0.60262	0.73358	Not significant
262	PC(31:0) (a)	-0.05(-2.20, 2.15)	0.96486	0.9705	-3.78(-5.55,-1.97)	6.0187e-05	0.0019479	-0.82(-2.53, 0.92)	0.35125	0.48305	Pregnancy only
263	PC(31:0) (b)	-0.60(-1.64, 0.45)	0.26272	0.39097	-2.43(-3.51,-1.33)	2.1589e-05	0.00078288	-0.86(-1.85, 0.15)	0.095485	0.17544	Pregnancy only
264	PC(31:1)	0.62(-0.98, 2.25)	0.44829	0.56882	-2.58(-4.19,-0.94)	0.0022374	0.022022	0.15(-1.31, 1.64)	0.8402	0.90031	Pregnancy only
265	PC(16:0/16:0)	-0.37(-1.22, 0.50)	0.40234	0.52707	-0.66(-1.61, 0.30)	0.17827	0.37601	-0.23(-1.01, 0.57)	0.57548	0.71058	Not significant
266	PC(32:1)	1.53( 0.09, 2.98)	0.036867	0.084672	-0.87(-2.31, 0.60)	0.24271	0.44714	1.37( 0.07, 2.69)	0.038792	0.085119	Not significant
267	PC(32:2)	1.04(-0.38, 2.48)	0.15049	0.25351	-1.91(-3.18,-0.63)	0.003788	0.030705	0.32(-1.04, 1.70)	0.64516	0.76508	Pregnancy only
268	PC(33:0) (a)	-0.50(-1.81, 0.82)	0.45531	0.57393	-2.14(-3.37,-0.89)	0.00091614	0.012139	-1.02(-2.30, 0.27)	0.12001	0.21165	Pregnancy only
269	PC(33:0) (b)	-0.53(-1.44, 0.40)	0.26219	0.39097	-1.60(-2.45,-0.74)	0.00031294	0.0055287	-0.74(-1.61, 0.13)	0.096574	0.17697	Pregnancy only
270	PC(33:1)	0.19(-1.11, 1.51)	0.77413	0.83471	-1.96(-3.25,-0.66)	0.0033755	0.029977	-0.20(-1.40, 1.03)	0.75187	0.84045	Pregnancy only
271	PC(33:2)	-0.43(-1.51, 0.67)	0.44217	0.56417	-2.05(-3.19,-0.90)	0.00054541	0.0079956	-1.18(-2.21,-0.15)	0.025243	0.0606	Pregnancy only
272	PC(16:0_18:0)	0.24(-1.00, 1.49)	0.70832	0.78462	-0.70(-1.49, 0.10)	0.086901	0.25164	0.02(-0.77, 0.80)	0.96948	0.98231	Not significant
273	PC(16:0_18:1)	0.75(-0.29, 1.80)	0.1571	0.26303	-0.43(-1.33, 0.48)	0.3519	0.56518	0.68(-0.25, 1.61)	0.15009	0.25347	Not significant
274	PC(16:0_18:2)	0.13(-0.27, 0.53)	0.53374	0.64292	-0.19(-0.55, 0.17)	0.30362	0.5178	-0.33(-0.74, 0.08)	0.11301	0.20146	Not significant
275	PC(16:0_18:3) (a)	-0.17(-1.42, 1.11)	0.79456	0.84772	-1.20(-2.22,-0.17)	0.023048	0.10484	-0.67(-1.67, 0.34)	0.18983	0.30417	Not significant
276	PC(16:0_18:3) (b)	0.86(-0.39, 2.12)	0.17697	0.2869	-0.85(-2.09, 0.41)	0.183	0.38442	0.76(-0.41, 1.94)	0.2015	0.31843	Not significant
277	PC(14:0_20:4)	1.52( 0.06, 3.00)	0.041909	0.094364	-0.58(-1.93, 0.78)	0.39991	0.60963	1.49(-0.06, 3.05)	0.059136	0.11844	Not significant
278	PC(34:5)	1.19(-0.89, 3.32)	0.26252	0.39097	-1.19(-3.20, 0.86)	0.25205	0.457	1.65(-0.75, 4.11)	0.17795	0.28781	Not significant
279	PC(15-MHDA_18:1)	-1.24(-2.54, 0.08)	0.064717	0.13271	-2.60(-3.84,-1.35)	6.8845e-05	0.0020623	-1.80(-3.05,-0.53)	0.0059089	0.018257	Preg & Post
280	PC(17:0_18:1)	-0.18(-1.11, 0.75)	0.69684	0.7769	-1.37(-2.25,-0.48)	0.0028132	0.026552	-0.28(-1.18, 0.64)	0.55177	0.68622	Pregnancy only
281	PC(15-MHDA_18:2)	-0.98(-2.29, 0.35)	0.14885	0.25137	-1.97(-3.32,-0.60)	0.0050367	0.037315	-1.96(-3.22,-0.69)	0.0026867	0.009349	Preg & Post
282	PC(17:0_18:2)	-0.79(-1.69, 0.11)	0.086077	0.16566	-1.33(-2.24,-0.40)	0.0052868	0.038751	-1.15(-2.02,-0.26)	0.011186	0.031478	Preg & Post
283	PC(17:1_18:2)	-0.56(-1.77, 0.67)	0.37245	0.50317	-2.41(-3.59,-1.21)	0.00011441	0.0029492	-1.76(-2.95,-0.54)	0.0048164	0.015222	Preg & Post
284	PC(15:0_20:3)	1.44( 0.29, 2.59)	0.013955	0.041445	-0.84(-1.95, 0.28)	0.13872	0.3239	0.76(-0.34, 1.87)	0.17585	0.28575	Preconception only
285	PC(15:0_20:4)	-0.14(-1.29, 1.02)	0.80974	0.85833	-0.73(-1.97, 0.52)	0.24871	0.45454	-0.08(-1.25, 1.10)	0.89566	0.93219	Not significant
286	PC(35:5)	-0.02(-1.94, 1.93)	0.98275	0.98561	-1.18(-3.17, 0.85)	0.24996	0.45561	0.13(-2.12, 2.44)	0.90864	0.93934	Not significant
287	PC(36:0)	4.15( 2.90, 5.41)	2.0022e-10	4.5983e-08	1.36( 0.19, 2.55)	0.023128	0.10484	2.71( 1.55, 3.89)	6.0023e-06	6.6172e-05	Prec & Post
288	PC(18:0_18:1)	1.04(-0.04, 2.14)	0.059621	0.12485	-0.81(-1.73, 0.12)	0.08854	0.25313	1.24( 0.17, 2.32)	0.023528	0.057895	Not significant
289	PC(18:1_18:1)	-0.63(-1.70, 0.45)	0.24951	0.37618	-1.82(-2.89,-0.75)	0.0010224	0.013143	-0.57(-1.71, 0.58)	0.32975	0.46557	Pregnancy only
290	PC(18:0_18:2)	0.43(-0.36, 1.22)	0.28506	0.41495	-0.58(-1.33, 0.16)	0.12373	0.29939	-0.02(-0.84, 0.81)	0.9578	0.97477	Not significant
291	PC(18:1_18:2)	-1.30(-2.26,-0.34)	0.0083266	0.027319	-1.70(-2.73,-0.66)	0.0015554	0.017285	-1.79(-2.78,-0.80)	0.0004959	0.0022332	Prec & Preg & Post
292	PC(16:0_20:3)	3.08( 1.74, 4.43)	7.2931e-06	0.00015703	1.40(-0.05, 2.86)	0.058017	0.19499	2.91( 1.59, 4.25)	1.9003e-05	0.00016165	Prec & Post
293	PC(18:2_18:2)	-1.60(-2.73,-0.47)	0.0059952	0.020757	-1.91(-2.95,-0.86)	0.00041909	0.0068751	-2.06(-3.18,-0.92)	0.00046783	0.0021206	Prec & Preg & Post
294	PC(16:0_20:4)	0.45(-0.02, 0.93)	0.059569	0.12485	0.59( 0.11, 1.08)	0.017117	0.08954	0.54( 0.02, 1.05)	0.041138	0.089131	Not significant
295	PC(16:1_20:4)	0.60(-0.50, 1.70)	0.28607	0.41495	-0.34(-1.42, 0.75)	0.53873	0.7152	0.64(-0.46, 1.75)	0.25665	0.39012	Not significant
296	PC(16:0_20:5)	0.12(-1.70, 1.96)	0.90044	0.92501	0.10(-1.88, 2.13)	0.91951	0.94789	0.57(-1.64, 2.82)	0.61522	0.74497	Not significant
297	PC(36:6) (a)	-0.11(-1.76, 1.57)	0.90011	0.92501	-0.78(-2.60, 1.07)	0.40484	0.6117	0.32(-1.69, 2.38)	0.75393	0.84055	Not significant
298	PC(14:0_22:6)	0.75(-0.72, 2.25)	0.31814	0.4501	-2.05(-3.47,-0.62)	0.0054761	0.039716	0.56(-1.06, 2.21)	0.49786	0.63406	Pregnancy only
299	PC(15-MHDA_20:4)	-0.14(-1.43, 1.17)	0.83441	0.87505	-0.45(-1.79, 0.90)	0.51063	0.70085	-0.40(-1.68, 0.90)	0.54352	0.6772	Not significant
300	PC(17:0_20:4)	-0.06(-1.04, 0.93)	0.90628	0.92606	0.28(-0.81, 1.39)	0.61664	0.77076	-0.20(-1.27, 0.89)	0.72063	0.82069	Not significant
301	PC(15:0_22:6)	-0.56(-1.75, 0.64)	0.35924	0.48976	-2.07(-3.32,-0.80)	0.0015182	0.017148	-0.73(-2.11, 0.66)	0.29863	0.43226	Pregnancy only
302	PC(38:2)	0.77(-0.02, 1.56)	0.054582	0.11679	-1.02(-1.79,-0.25)	0.0098728	0.05814	0.66(-0.14, 1.46)	0.10677	0.19193	Not significant
303	PC(18:0_20:3)	4.33( 3.05, 5.63)	1.0641e-10	4.5983e-08	1.64( 0.45, 2.84)	0.0068612	0.04723	4.28( 2.90, 5.68)	2.5451e-09	8.7677e-07	Prec & Preg & Post
304	PC(18:1_20:3)	1.32( 0.19, 2.47)	0.022417	0.057633	-0.08(-1.16, 1.01)	0.88548	0.92439	1.23( 0.06, 2.40)	0.03867	0.085119	Not significant
305	PC(38:4) (b)	1.70( 0.56, 2.84)	0.0033886	0.012828	0.07(-1.07, 1.22)	0.90621	0.94175	2.17( 0.99, 3.37)	0.00034025	0.0016297	Prec & Post
306	PC(18:0_20:4)	1.00( 0.07, 1.94)	0.035648	0.082937	1.33( 0.36, 2.31)	0.0070892	0.047341	1.35( 0.39, 2.33)	0.0062076	0.019009	Preg & Post
307	PC(38:5) (a)	-0.21(-0.97, 0.57)	0.59837	0.70022	-0.67(-1.38, 0.05)	0.066994	0.21876	-0.14(-0.91, 0.64)	0.72504	0.82434	Not significant
308	PC(38:5) (b)	0.58(-0.74, 1.92)	0.38928	0.51805	-0.47(-1.60, 0.67)	0.41395	0.616	0.97(-0.54, 2.51)	0.20879	0.3262	Not significant
309	PC(38:6) (a)	-0.66(-1.57, 0.26)	0.16089	0.26711	-0.89(-1.86, 0.10)	0.077	0.23684	-0.51(-1.46, 0.44)	0.28995	0.42153	Not significant
310	PC(16:0_22:6)	-0.39(-1.62, 0.85)	0.53225	0.64292	-0.62(-1.79, 0.58)	0.30838	0.52078	-0.21(-1.55, 1.14)	0.75748	0.84314	Not significant
311	PC(18:2_20:5)	-1.34(-2.96, 0.31)	0.10972	0.19946	-1.55(-3.17, 0.10)	0.066112	0.21795	-0.67(-2.46, 1.14)	0.46311	0.59753	Not significant
312	PC(16:1_22:6)	-0.65(-1.71, 0.41)	0.2276	0.35454	-1.28(-2.31,-0.23)	0.017419	0.08954	-0.59(-1.81, 0.65)	0.3509	0.48305	Not significant
313	PC(38:7) (c)	0.02(-0.67, 0.72)	0.94712	0.95824	-0.75(-1.44,-0.06)	0.033555	0.13442	-0.65(-1.32, 0.03)	0.061653	0.12218	Not significant
314	PC(39:5)	-0.55(-1.50, 0.41)	0.26101	0.39095	-1.14(-2.07,-0.19)	0.018679	0.092663	-0.25(-1.28, 0.79)	0.63647	0.76002	Not significant
315	PC(15-MHDA_22:6)	-1.78(-3.00,-0.54)	0.0052513	0.01865	-2.27(-3.57,-0.96)	0.00083234	0.01147	-2.30(-3.66,-0.92)	0.0012051	0.0046127	Prec & Preg & Post
316	PC(17:0_22:6)	-0.72(-1.90, 0.48)	0.23757	0.36469	-1.35(-2.54,-0.15)	0.027958	0.11746	-0.97(-2.33, 0.42)	0.16953	0.2768	Not significant
317	PC(40:10)	-1.44(-2.47,-0.39)	0.0075729	0.025452	-1.67(-2.55,-0.79)	0.00026326	0.0052094	-1.80(-2.86,-0.74)	0.0010526	0.0040973	Prec & Preg & Post
318	PC(18:0_22:4)	0.61(-0.38, 1.61)	0.22796	0.35454	-0.73(-1.61, 0.16)	0.10609	0.27792	0.55(-0.44, 1.55)	0.27425	0.40636	Not significant
319	PC(20:0_20:4)	1.13(-0.01, 2.28)	0.052055	0.11243	-0.58(-1.50, 0.34)	0.21549	0.41357	1.06( 0.13, 2.00)	0.025052	0.060564	Not significant
320	PC(18:0_22:5) (n3)/PC(20:1_20:4)	1.03(-0.21, 2.28)	0.10369	0.19154	-0.84(-1.76, 0.09)	0.075005	0.23279	0.93(-0.20, 2.06)	0.10697	0.19193	Not significant
321	PC(18:0_22:6)	-1.38(-2.45,-0.31)	0.012233	0.037585	-2.03(-2.92,-1.13)	1.5526e-05	0.0005943	-1.62(-2.59,-0.64)	0.0013762	0.0051533	Prec & Preg & Post
322	PC(40:7)	-1.38(-2.32,-0.43)	0.0046501	0.016775	-1.88(-2.75,-0.99)	4.6533e-05	0.0016031	-1.66(-2.60,-0.70)	0.00075963	0.0031569	Prec & Preg & Post
323	PC(40:8)	-1.45(-2.31,-0.58)	0.0012461	0.0065515	-1.42(-2.25,-0.58)	0.0010301	0.013143	-1.33(-2.19,-0.45)	0.0031621	0.010443	Prec & Preg & Post
324	PC(44:12)	-1.99(-3.78,-0.17)	0.032419	0.0781	-2.26(-3.78,-0.71)	0.0045132	0.0338	-2.38(-4.24,-0.49)	0.014146	0.037743	Preg & Post
325	PC(O-16:0/16:0)	-0.67(-1.45, 0.11)	0.090331	0.17145	-0.48(-1.24, 0.29)	0.22248	0.4258	-0.39(-1.16, 0.37)	0.31239	0.44841	Not significant
326	PC(O-32:1)	-0.64(-1.58, 0.32)	0.19134	0.30446	-0.87(-1.88, 0.15)	0.093941	0.25974	-0.11(-1.09, 0.87)	0.81743	0.88975	Not significant
327	PC(O-32:2)	-2.27(-4.44,-0.06)	0.04402	0.098155	-3.20(-5.31,-1.04)	0.0039948	0.031637	-1.95(-4.08, 0.22)	0.078216	0.14846	Pregnancy only
328	PC(O-34:1)	-0.91(-1.65,-0.17)	0.016683	0.045795	-0.65(-1.43, 0.14)	0.10398	0.27556	-0.86(-1.58,-0.12)	0.022215	0.055659	Preconception only
329	PC(O-34:2)	-1.02(-2.03, 0.00)	0.050474	0.11005	-1.87(-2.86,-0.87)	0.00029106	0.0052774	-1.65(-2.69,-0.60)	0.002223	0.0078547	Preg & Post
330	PC(O-34:4)	0.36(-1.95, 2.73)	0.75943	0.82531	-0.42(-2.54, 1.74)	0.6984	0.80577	0.53(-1.73, 2.84)	0.6479	0.76647	Not significant
331	PC(O-35:4)	0.52(-0.98, 2.05)	0.49507	0.60911	-0.58(-1.99, 0.85)	0.42152	0.62149	0.28(-1.37, 1.97)	0.73732	0.82925	Not significant
332	PC(O-36:0)	0.44(-0.91, 1.82)	0.52099	0.63646	-0.91(-2.24, 0.44)	0.18638	0.38497	0.10(-1.12, 1.33)	0.87317	0.91795	Not significant
333	PC(O-18:0/18:1)	1.25( 0.40, 2.11)	0.0041135	0.015076	-0.68(-1.45, 0.10)	0.086925	0.25164	-0.06(-0.86, 0.74)	0.87532	0.91795	Preconception only
334	PC(O-18:1/18:1)	-1.33(-2.06,-0.59)	0.00048142	0.003159	-1.18(-1.96,-0.39)	0.0034935	0.029977	-1.38(-2.11,-0.65)	0.00025831	0.0013086	Prec & Preg & Post
335	PC(O-18:0/18:2)	-1.16(-2.09,-0.21)	0.017047	0.04652	-1.84(-2.77,-0.90)	0.0001496	0.0035544	-1.68(-2.62,-0.73)	0.00062139	0.0026593	Prec & Preg & Post
336	PC(O-18:1/18:2)	-0.84(-1.72, 0.06)	0.066909	0.13599	-1.49(-2.42,-0.56)	0.0018403	0.019508	-1.19(-2.12,-0.25)	0.013561	0.036881	Preg & Post
337	PC(O-16:0/20:3)	0.75(-0.12, 1.63)	0.090242	0.17145	-0.04(-0.86, 0.78)	0.91795	0.94789	0.61(-0.34, 1.57)	0.20806	0.3262	Not significant
338	PC(O-16:0/20:4)	-0.08(-0.93, 0.77)	0.84733	0.88322	0.29(-0.58, 1.16)	0.51212	0.70119	0.06(-0.84, 0.97)	0.89328	0.93112	Not significant
339	PC(O-36:5)	-0.24(-1.85, 1.40)	0.77562	0.835	-0.84(-2.38, 0.72)	0.28858	0.5021	-0.92(-2.83, 1.03)	0.35117	0.48305	Not significant
340	PC(O-18:0/20:4)	-0.07(-0.84, 0.71)	0.86104	0.89616	0.10(-0.71, 0.92)	0.80177	0.87393	-0.23(-1.03, 0.57)	0.56988	0.70747	Not significant
341	PC(O-38:5)	-0.15(-0.87, 0.58)	0.69056	0.77239	0.33(-0.41, 1.07)	0.38514	0.59766	-0.14(-0.91, 0.63)	0.71535	0.81738	Not significant
342	PC(O-16:0/22:6)	0.13(-1.03, 1.30)	0.82628	0.86784	0.25(-0.83, 1.34)	0.64974	0.78677	0.30(-0.98, 1.58)	0.64855	0.76647	Not significant
343	PC(O-40:5)	-0.50(-1.28, 0.29)	0.21583	0.33951	-0.15(-1.01, 0.72)	0.73574	0.82696	-0.40(-1.21, 0.42)	0.34	0.47614	Not significant
344	PC(O-18:0/22:6)	-0.21(-0.78, 0.37)	0.48048	0.59542	-0.40(-0.93, 0.13)	0.14086	0.32567	-0.39(-0.97, 0.20)	0.1989	0.31717	Not significant
345	PC(O-40:7) (a)	-0.69(-1.69, 0.32)	0.18032	0.29165	-0.12(-1.14, 0.91)	0.82411	0.88721	-0.46(-1.58, 0.68)	0.42436	0.55905	Not significant
346	PC(O-40:7) (b)	0.21(-0.30, 0.72)	0.42082	0.54501	-0.14(-0.51, 0.23)	0.44901	0.64722	-0.10(-0.57, 0.38)	0.69343	0.79649	Not significant
347	PC(P-16:0/14:0)	-1.12(-2.21,-0.01)	0.047179	0.10385	-0.89(-1.87, 0.09)	0.074958	0.23279	-1.08(-2.17, 0.02)	0.055127	0.11304	Not significant
348	PC(P-16:0/16:0)	-0.94(-1.79,-0.08)	0.032178	0.077792	-0.02(-0.84, 0.81)	0.96525	0.97947	-0.83(-1.70, 0.05)	0.063866	0.12608	Not significant
349	PC(P-16:0/16:1)	-1.02(-2.03,-0.01)	0.048022	0.10537	-0.24(-1.22, 0.76)	0.63993	0.78454	-0.72(-1.74, 0.30)	0.16574	0.27385	Not significant
350	PC(P-16:0/18:2)	-1.71(-2.68,-0.73)	0.00073083	0.0042673	-1.01(-1.98,-0.02)	0.045884	0.16725	-2.00(-2.92,-1.07)	3.6794e-05	0.00026407	Prec & Post
351	PC(P-16:0/18:3)	-2.06(-3.15,-0.95)	0.00033243	0.0024896	-1.48(-2.56,-0.39)	0.0080645	0.051028	-1.72(-2.79,-0.65)	0.0018894	0.0068517	Prec & Post
352	PC(P-35:2)(a)	-2.57(-4.15,-0.98)	0.0017845	0.0082519	-1.79(-3.27,-0.29)	0.019539	0.09349	-2.23(-3.74,-0.69)	0.0047332	0.015028	Prec & Post
353	PC(P-35:2)(b)	-2.05(-3.17,-0.93)	0.0004249	0.0028986	-1.55(-2.67,-0.42)	0.0074313	0.048571	-2.41(-3.55,-1.26)	5.6712e-05	0.00036572	Prec & Preg & Post
354	PC(P-15:0/20:4)	-1.02(-2.44, 0.42)	0.16459	0.2713	-0.35(-1.66, 0.98)	0.60377	0.76814	-0.76(-2.18, 0.69)	0.30254	0.43701	Not significant
355	PC(P-36:3)	0.01(-0.96, 0.98)	0.98972	0.99099	0.46(-0.40, 1.33)	0.29399	0.50767	0.25(-0.67, 1.18)	0.58957	0.72151	Not significant
356	PC(P-16:0/20:4)	-0.20(-1.16, 0.77)	0.68847	0.77131	0.88(-0.09, 1.85)	0.074176	0.23279	-0.25(-1.15, 0.65)	0.58282	0.71452	Not significant
357	PC(P-16:0/20:5)	-1.01(-2.69, 0.69)	0.24147	0.36754	-0.38(-1.94, 1.19)	0.62879	0.7778	-0.90(-2.75, 0.98)	0.34458	0.4806	Not significant
358	PC(P-17:0/20:4) (a)	-1.12(-2.54, 0.32)	0.12623	0.21907	-0.45(-1.63, 0.74)	0.45195	0.64739	-1.48(-2.77,-0.18)	0.025827	0.06136	Not significant
359	PC(P-17:0/20:4) (b)	-0.72(-1.87, 0.44)	0.22194	0.34753	0.25(-0.88, 1.38)	0.66924	0.79663	-0.87(-2.06, 0.33)	0.15177	0.25443	Not significant
360	PC(P-18:0/20:4)	-0.53(-1.41, 0.36)	0.243	0.36841	-0.18(-0.99, 0.64)	0.6706	0.79663	-0.51(-1.44, 0.43)	0.28853	0.42153	Not significant
361	PC(P-38:5) (a)	-0.33(-1.26, 0.61)	0.48921	0.60406	0.63(-0.31, 1.58)	0.18558	0.38497	-0.41(-1.33, 0.53)	0.38867	0.52303	Not significant
362	PC(P-38:5) (b)	-1.42(-2.47,-0.36)	0.0088911	0.028761	-0.53(-1.52, 0.48)	0.30079	0.51682	-1.44(-2.56,-0.32)	0.012287	0.033729	Prec & Post
363	PC(P-16:0/22:6)	-1.07(-2.13, 0.01)	0.051814	0.11226	0.01(-1.04, 1.06)	0.99086	0.9929	-1.36(-2.49,-0.22)	0.020126	0.05155	Not significant
364	PC(P-20:0/20:4)	-0.66(-1.82, 0.51)	0.26649	0.39486	-0.96(-1.79,-0.13)	0.023656	0.10588	-0.87(-1.73, 0.00)	0.050746	0.105	Not significant
365	PC(P-18:0/22:5)	-0.88(-1.77, 0.02)	0.055479	0.11834	-0.33(-1.32, 0.67)	0.50939	0.70085	-0.22(-1.21, 0.77)	0.65695	0.77405	Not significant
366	PC(P-18:1/22:6)	-1.32(-2.39,-0.23)	0.018045	0.048565	0.27(-0.73, 1.28)	0.59733	0.76696	-1.27(-2.38,-0.15)	0.026122	0.061638	Preconception only
367	PE(16:0_16:0)	0.16(-1.10, 1.43)	0.80775	0.85753	-1.24(-2.71, 0.25)	0.10176	0.27388	0.02(-1.20, 1.25)	0.9778	0.98495	Not significant
368	PE(16:0_16:1)	2.15( 0.07, 4.27)	0.043163	0.096556	-0.98(-3.23, 1.33)	0.40258	0.60963	2.06( 0.19, 3.96)	0.030443	0.069917	Not significant
369	PE(16:0_18:1)	1.42(-0.12, 2.98)	0.071172	0.14255	-0.41(-2.18, 1.39)	0.64936	0.78677	1.12(-0.24, 2.49)	0.10662	0.19193	Not significant
370	PE(16:0_18:2)	1.01(-0.67, 2.72)	0.23953	0.36675	-0.93(-2.90, 1.07)	0.35788	0.57211	0.55(-1.00, 2.12)	0.49109	0.62893	Not significant
371	PE(16:1_18:2)	0.75(-1.19, 2.73)	0.45056	0.57065	-1.56(-3.61, 0.55)	0.14521	0.3313	-0.42(-2.11, 1.29)	0.6262	0.75561	Not significant
372	PE(16:0_18:3) (a)	-0.09(-2.06, 1.92)	0.92681	0.93908	-1.90(-4.15, 0.41)	0.10518	0.27767	0.14(-1.64, 1.96)	0.87467	0.91795	Not significant
373	PE(16:0_18:3) (b)	2.64( 0.69, 4.63)	0.0078689	0.026192	-0.32(-2.13, 1.52)	0.72897	0.82068	2.21( 0.29, 4.18)	0.02424	0.059016	Preconception only
374	PE(15-MHDA_18:1)	-0.40(-2.26, 1.50)	0.67915	0.7646	-3.17(-4.91,-1.40)	0.00054138	0.0079956	-1.58(-3.22, 0.10)	0.064373	0.12672	Pregnancy only
375	PE(17:0_18:1)	1.03(-0.48, 2.56)	0.18328	0.29505	-1.35(-2.99, 0.32)	0.11301	0.28522	0.47(-0.95, 1.90)	0.51789	0.65233	Not significant
376	PE(15-MHDA_18:2)	-0.54(-2.30, 1.25)	0.54779	0.65186	-2.96(-4.71,-1.17)	0.0013595	0.015877	-1.85(-3.34,-0.34)	0.016509	0.043446	Preg & Post
377	PE(17:0_18:2)	0.69(-0.79, 2.20)	0.35968	0.48976	-1.89(-3.48,-0.27)	0.022255	0.10291	0.08(-1.33, 1.51)	0.90823	0.93934	Not significant
378	PE(36:0)	0.50(-0.33, 1.35)	0.23766	0.36469	-0.30(-0.79, 0.20)	0.24217	0.44714	-0.25(-0.72, 0.21)	0.28499	0.42047	Not significant
379	PE(18:0_18:1)	2.05( 0.53, 3.59)	0.0083181	0.027319	-0.12(-1.57, 1.36)	0.87588	0.91714	1.39( 0.03, 2.77)	0.044434	0.094491	Preconception only
380	PE(18:1_18:1)	1.17(-0.38, 2.75)	0.1399	0.23742	-1.25(-2.77, 0.30)	0.1139	0.28642	0.30(-1.08, 1.69)	0.67313	0.78475	Not significant
381	PE(18:0_18:2)	1.70( 0.28, 3.15)	0.019196	0.05087	-0.26(-1.76, 1.27)	0.73815	0.82697	0.94(-0.44, 2.35)	0.18301	0.2953	Not significant
382	PE(18:1_18:2)	0.18(-1.36, 1.74)	0.82154	0.86418	-1.93(-3.64,-0.19)	0.029801	0.12444	-0.82(-2.27, 0.66)	0.27364	0.40633	Not significant
383	PE(16:0_20:3)	1.18(-0.52, 2.91)	0.17484	0.28411	-0.68(-2.51, 1.19)	0.4725	0.66712	0.64(-0.87, 2.18)	0.40538	0.54129	Not significant
384	PE(16:0_20:4)	0.12(-1.30, 1.56)	0.86728	0.90011	0.35(-1.27, 2.00)	0.67344	0.7986	-0.18(-1.44, 1.09)	0.77913	0.85891	Not significant
385	PE(16:1_20:4)	-0.26(-2.01, 1.52)	0.77132	0.83297	-0.31(-2.21, 1.63)	0.75022	0.83244	-1.04(-2.65, 0.60)	0.2111	0.32759	Not significant
386	PE(16:0_20:5)	-0.51(-2.45, 1.47)	0.60928	0.70763	-0.84(-2.83, 1.19)	0.41176	0.61531	-0.15(-2.11, 1.84)	0.87795	0.91932	Not significant
387	PE(15-MHDA_20:4)	-0.77(-2.60, 1.09)	0.41435	0.53866	-1.55(-3.25, 0.17)	0.076656	0.23684	-2.42(-3.99,-0.84)	0.0030486	0.010147	Postpartum only
388	PE(17:0_20:4)	0.08(-1.28, 1.46)	0.90725	0.92606	-0.18(-1.56, 1.22)	0.79467	0.86772	-0.71(-1.97, 0.57)	0.27277	0.40592	Not significant
389	PE(18:0_20:3) (a)	2.92( 1.35, 4.52)	0.00028124	0.002153	1.18(-0.40, 2.78)	0.14234	0.3269	2.40( 0.92, 3.91)	0.0015549	0.0056985	Prec & Post
390	PE(18:0_20:3) (b)	1.09(-0.21, 2.40)	0.10011	0.18693	0.41(-0.63, 1.46)	0.4404	0.64096	0.44(-0.62, 1.51)	0.41797	0.55275	Not significant
391	PE(18:0_20:4)	0.62(-0.75, 2.01)	0.3764	0.50652	1.18( 0.01, 2.35)	0.047822	0.17161	0.11(-1.10, 1.34)	0.85626	0.91325	Not significant
392	PE(38:5) (a)	-0.39(-1.86, 1.10)	0.60627	0.70644	-0.40(-1.86, 1.08)	0.59073	0.76506	-0.83(-2.11, 0.47)	0.2096	0.32674	Not significant
393	PE(16:0_22:6)	-0.42(-2.09, 1.27)	0.6214	0.71335	-0.02(-1.71, 1.71)	0.9855	0.99126	-0.18(-1.70, 1.37)	0.82225	0.89081	Not significant
394	PE(15-MHDA_22:6)	-1.90(-3.62,-0.15)	0.033921	0.080038	-1.97(-3.75,-0.16)	0.033451	0.13442	-1.66(-3.44, 0.15)	0.071094	0.1376	Not significant
395	PE(17:0_22:6)	-0.51(-2.16, 1.17)	0.54777	0.65186	-0.99(-2.67, 0.71)	0.25171	0.457	-0.42(-2.07, 1.26)	0.62216	0.75204	Not significant
396	PE(18:0_22:4)	2.25( 0.42, 4.12)	0.016085	0.04516	0.98(-0.48, 2.46)	0.18726	0.38497	1.01(-0.64, 2.68)	0.23058	0.35541	Preconception only
397	PE(18:0_22:5) (n3)	1.02(-0.50, 2.55)	0.18766	0.30113	-0.31(-1.60, 0.99)	0.63345	0.78216	0.29(-1.09, 1.69)	0.67909	0.78584	Not significant
398	PE(18:0_22:5) (n6)	2.07( 0.32, 3.85)	0.020191	0.052694	1.05(-0.65, 2.78)	0.22605	0.43144	2.15( 0.61, 3.71)	0.0063881	0.01947	Postpartum only
399	PE(18:0_22:6)	1.59(-0.01, 3.22)	0.051374	0.11166	0.86(-0.69, 2.44)	0.27594	0.49	1.74( 0.21, 3.30)	0.025758	0.06136	Not significant
400	PE(18:1_22:6)	-0.90(-2.59, 0.82)	0.30251	0.43514	-0.88(-2.81, 1.09)	0.37795	0.59453	-0.96(-2.51, 0.61)	0.22788	0.35204	Not significant
401	PE(O-34:1)	-0.55(-1.54, 0.46)	0.28334	0.41361	-0.94(-1.84,-0.03)	0.042128	0.15949	-0.82(-1.80, 0.17)	0.10252	0.18662	Not significant
402	PE(O-16:0/18:2)	-1.17(-2.50, 0.18)	0.089328	0.17049	-1.87(-3.09,-0.63)	0.0033686	0.029977	-1.62(-2.89,-0.34)	0.013656	0.036897	Preg & Post
403	PE(O-18:1/18:2)	-0.65(-1.86, 0.58)	0.29654	0.42744	-1.36(-2.44,-0.27)	0.015106	0.082602	-1.13(-2.21,-0.03)	0.043449	0.092964	Not significant
404	PE(O-16:0/20:3)	0.58(-0.83, 2.01)	0.41882	0.54345	-0.83(-2.06, 0.41)	0.18886	0.38498	0.38(-0.95, 1.72)	0.57997	0.71372	Not significant
405	PE(O-16:0/20:4)	-0.10(-1.51, 1.34)	0.89096	0.92112	-0.20(-1.47, 1.08)	0.75572	0.83578	0.22(-1.05, 1.51)	0.73778	0.82925	Not significant
406	PE(O-36:5)	-0.64(-2.65, 1.40)	0.5326	0.64292	-1.33(-3.11, 0.48)	0.14668	0.33354	-0.99(-3.05, 1.11)	0.35092	0.48305	Not significant
407	PE(O-16:0/22:4)	0.17(-0.90, 1.26)	0.75496	0.82285	0.01(-1.02, 1.06)	0.97851	0.98856	0.27(-0.87, 1.43)	0.63922	0.76119	Not significant
408	PE(O-18:0/20:4)	-0.77(-2.22, 0.71)	0.30523	0.43722	-0.17(-1.58, 1.26)	0.81355	0.87996	-0.12(-1.48, 1.27)	0.86909	0.91795	Not significant
409	PE(O-38:5) (a)	0.11(-1.13, 1.36)	0.86745	0.90011	-0.16(-1.25, 0.94)	0.77632	0.85308	0.47(-0.66, 1.62)	0.41499	0.55092	Not significant
410	PE(O-38:5) (b)	-0.60(-1.99, 0.81)	0.40238	0.52707	-0.96(-2.18, 0.27)	0.12417	0.29939	-0.38(-1.79, 1.06)	0.60133	0.7333	Not significant
411	PE(O-16:0/22:6)	-0.07(-1.29, 1.16)	0.9072	0.92606	-0.02(-0.95, 0.91)	0.96333	0.97896	-0.22(-1.36, 0.93)	0.7086	0.81235	Not significant
412	PE(O-18:0/22:5)	-0.46(-1.59, 0.69)	0.43282	0.55533	-0.56(-1.67, 0.57)	0.32996	0.5427	-0.38(-1.50, 0.75)	0.50806	0.64377	Not significant
413	PE(O-18:0/22:6)	-0.59(-1.82, 0.66)	0.35403	0.48494	-0.48(-1.55, 0.60)	0.38359	0.59766	-0.90(-2.12, 0.34)	0.1523	0.2547	Not significant
414	PE(O-18:1/22:6)	-0.35(-1.47, 0.78)	0.53966	0.64778	-0.27(-1.30, 0.78)	0.6109	0.76864	-0.61(-1.77, 0.58)	0.31164	0.44827	Not significant
415	PE(P-15:0/20:4) (b)	0.67(-0.88, 2.24)	0.39818	0.52556	-0.31(-1.85, 1.26)	0.69525	0.80577	0.35(-1.29, 2.02)	0.67731	0.78584	Not significant
416	PE(P-15:0/22:6) (a)	-1.17(-2.89, 0.59)	0.19127	0.30446	-2.08(-3.61,-0.53)	0.0091355	0.055312	-1.29(-3.00, 0.45)	0.14499	0.24727	Not significant
417	PE(P-15:0/22:6) (b)	0.79(-0.56, 2.16)	0.25338	0.38118	0.68(-0.36, 1.72)	0.19993	0.39471	0.41(-1.01, 1.84)	0.57486	0.71058	Not significant
418	PE(P-16:0/18:1)	-0.12(-1.12, 0.90)	0.81832	0.86418	-0.42(-1.33, 0.51)	0.37562	0.59453	-0.06(-0.95, 0.84)	0.89742	0.93262	Not significant
419	PE(P-16:0/18:2)	-0.20(-1.39, 0.99)	0.73724	0.81002	-0.82(-1.89, 0.27)	0.13872	0.3239	-0.39(-1.52, 0.74)	0.49474	0.63218	Not significant
420	PE(P-16:0/18:3)	-0.15(-1.68, 1.40)	0.84643	0.88322	-0.34(-1.95, 1.28)	0.67458	0.7986	0.06(-1.39, 1.52)	0.93882	0.96114	Not significant
421	PE(P-16:0/20:3)	1.26( 0.06, 2.48)	0.040076	0.09083	0.21(-0.81, 1.24)	0.68182	0.80212	1.35( 0.25, 2.46)	0.016521	0.043446	Postpartum only
422	PE(P-16:0/20:4)	0.91(-0.35, 2.19)	0.15766	0.26303	0.65(-0.48, 1.78)	0.25902	0.46688	0.61(-0.46, 1.68)	0.26289	0.39462	Not significant
423	PE(P-16:0/20:5)	-0.28(-2.25, 1.74)	0.78416	0.84157	-0.09(-1.94, 1.79)	0.92038	0.94789	-0.22(-2.36, 1.96)	0.83853	0.90031	Not significant
424	PE(P-16:0/22:4)	1.26(-0.33, 2.87)	0.12087	0.2152	0.60(-0.82, 2.04)	0.40826	0.61417	0.54(-0.86, 1.95)	0.45098	0.58548	Not significant
425	PE(P-16:0/22:5) (a)	0.68(-0.37, 1.75)	0.20483	0.32368	-0.19(-1.18, 0.82)	0.70938	0.81395	0.14(-0.95, 1.24)	0.80196	0.87706	Not significant
426	PE(P-16:0/22:5) (b)	0.54(-0.56, 1.65)	0.33663	0.46668	0.38(-0.66, 1.44)	0.47013	0.66513	0.23(-0.84, 1.31)	0.67112	0.78373	Not significant
427	PE(P-16:0/22:6)	0.67(-0.25, 1.61)	0.15418	0.2591	0.85( 0.03, 1.68)	0.043181	0.16082	-0.11(-1.08, 0.88)	0.82871	0.89496	Not significant
428	PE(P-17:0/20:4) (a)	-0.28(-1.68, 1.15)	0.70124	0.78054	-0.24(-1.54, 1.07)	0.71529	0.81514	-0.13(-1.56, 1.33)	0.86336	0.91795	Not significant
429	PE(P-17:0/20:4) (b)	0.27(-0.98, 1.53)	0.67466	0.76329	-0.51(-1.74, 0.72)	0.41224	0.61531	-0.05(-1.25, 1.16)	0.92964	0.95316	Not significant
430	PE(P-17:0/22:6) (a)	-0.82(-2.27, 0.65)	0.27159	0.39899	-1.03(-2.27, 0.23)	0.10728	0.27837	-1.11(-2.65, 0.45)	0.16252	0.26917	Not significant
431	PE(P-17:0/22:6) (b)	-0.33(-1.62, 0.97)	0.61434	0.7102	-0.23(-1.26, 0.80)	0.65677	0.79389	-1.04(-2.34, 0.29)	0.12434	0.21587	Not significant
432	PE(P-18:0/18:1)	-0.48(-1.43, 0.49)	0.33188	0.46196	-0.67(-1.61, 0.27)	0.16058	0.34902	-0.38(-1.31, 0.56)	0.42561	0.55963	Not significant
433	PE(P-18:0/18:2)	-0.96(-2.02, 0.11)	0.079646	0.15546	-1.48(-2.48,-0.47)	0.0043126	0.033387	-1.26(-2.32,-0.18)	0.022821	0.056559	Pregnancy only
434	PE(P-18:0/18:3)	-0.53(-1.76, 0.72)	0.40158	0.52707	-0.30(-1.67, 1.08)	0.66509	0.79654	-0.54(-1.71, 0.64)	0.36957	0.50224	Not significant
435	PE(P-18:0/20:3) (a)	0.96(-0.60, 2.54)	0.22905	0.35545	-0.13(-1.16, 0.91)	0.80516	0.87393	0.56(-0.55, 1.69)	0.31914	0.45337	Not significant
436	PE(P-18:0/20:3) (b)	-0.12(-1.60, 1.37)	0.86988	0.90128	-0.50(-1.72, 0.72)	0.41697	0.61784	-0.17(-1.33, 1.00)	0.77187	0.85493	Not significant
437	PE(P-18:0/20:4)	0.26(-0.89, 1.43)	0.6535	0.74178	0.23(-0.91, 1.38)	0.6936	0.80577	-0.08(-1.09, 0.94)	0.87489	0.91795	Not significant
438	PE(P-18:0/20:5)	-1.33(-3.25, 0.63)	0.18185	0.29343	-0.67(-2.53, 1.23)	0.48647	0.67988	-1.13(-3.19, 0.98)	0.28999	0.42153	Not significant
439	PE(P-18:0/22:4)	1.61(-0.24, 3.50)	0.087952	0.1688	0.81(-0.86, 2.50)	0.34415	0.55662	0.74(-0.92, 2.42)	0.38409	0.51992	Not significant
440	PE(P-18:0/22:5) (a)	0.31(-0.85, 1.48)	0.60347	0.70473	-0.24(-1.40, 0.93)	0.68558	0.80212	-0.41(-1.58, 0.78)	0.49547	0.63218	Not significant
441	PE(P-18:0/22:5) (b)	-0.52(-1.67, 0.65)	0.38405	0.51381	-0.72(-1.79, 0.36)	0.18829	0.38497	-0.55(-1.67, 0.59)	0.34277	0.47905	Not significant
442	PE(P-18:0/22:6)	-0.75(-1.81, 0.31)	0.16348	0.27012	-0.22(-1.14, 0.71)	0.63901	0.78454	-1.24(-2.30,-0.17)	0.023614	0.057902	Not significant
443	PE(P-18:1/18:1)	-0.28(-1.30, 0.76)	0.5986	0.70022	-0.64(-1.54, 0.27)	0.16791	0.3604	-0.43(-1.34, 0.49)	0.35693	0.4897	Not significant
444	PE(P-18:1/18:2) (a)	-0.60(-1.74, 0.55)	0.30412	0.43654	-1.38(-2.40,-0.34)	0.0093437	0.055981	-0.85(-1.92, 0.24)	0.12629	0.2186	Not significant
445	PE(P-18:1/18:2) (b)	-0.59(-2.07, 0.91)	0.43656	0.55909	-1.20(-2.56, 0.18)	0.087643	0.25192	-1.12(-2.58, 0.36)	0.13537	0.23259	Not significant
446	PE(P-18:1/18:3)	0.45(-1.16, 2.09)	0.5862	0.6916	0.39(-1.14, 1.94)	0.62083	0.77184	-0.97(-2.44, 0.53)	0.20333	0.32059	Not significant
447	PE(P-18:1/20:3) (a)	0.96(-0.21, 2.15)	0.10828	0.1979	-0.47(-1.51, 0.59)	0.3837	0.59766	1.21( 0.05, 2.38)	0.040123	0.087206	Not significant
448	PE(P-18:1/20:3) (b)	0.45(-0.89, 1.81)	0.50945	0.62458	-0.25(-1.43, 0.94)	0.67658	0.7996	0.85(-0.31, 2.02)	0.15125	0.25418	Not significant
449	PE(P-18:1/20:4)	0.15(-1.07, 1.38)	0.81239	0.85981	0.27(-0.86, 1.41)	0.64234	0.78556	0.23(-0.81, 1.28)	0.66393	0.77797	Not significant
450	PE(P-18:1/20:5)	-0.56(-2.58, 1.51)	0.5945	0.69899	-0.38(-2.21, 1.49)	0.68703	0.80212	-0.57(-2.77, 1.67)	0.61363	0.74435	Not significant
451	PE(P-18:1/22:4)	0.56(-0.74, 1.87)	0.39947	0.52626	0.12(-1.09, 1.34)	0.8431	0.89491	-0.12(-1.31, 1.08)	0.83888	0.90031	Not significant
452	PE(P-18:1/22:5) (a)	0.17(-0.86, 1.22)	0.74357	0.81373	-0.48(-1.44, 0.49)	0.32726	0.54228	-0.33(-1.36, 0.72)	0.53956	0.67469	Not significant
453	PE(P-18:1/22:5) (b)	-0.15(-1.26, 0.97)	0.78875	0.84517	-0.21(-1.22, 0.81)	0.68611	0.80212	-0.45(-1.50, 0.60)	0.39685	0.53301	Not significant
454	PE(P-18:1/22:6)	-0.35(-1.43, 0.75)	0.52816	0.64068	0.11(-0.79, 1.02)	0.81567	0.88087	-0.66(-1.81, 0.49)	0.25761	0.39012	Not significant
455	PE(P-19:0/20:4) (a)	-0.62(-2.38, 1.17)	0.49306	0.60772	-0.84(-2.51, 0.86)	0.33	0.5427	-1.37(-3.20, 0.49)	0.14596	0.24831	Not significant
456	PE(P-19:0/20:4) (b)	-0.69(-2.06, 0.69)	0.32333	0.45475	-1.13(-2.44, 0.19)	0.092676	0.25747	-1.45(-2.70,-0.19)	0.024159	0.059016	Not significant
457	PE(P-20:0/18:1)	-0.36(-1.31, 0.61)	0.468	0.58522	-1.05(-1.94,-0.15)	0.022242	0.10291	-0.86(-1.79, 0.08)	0.07239	0.13971	Not significant
458	PE(P-20:0/18:2)	-1.70(-2.61,-0.78)	0.00036563	0.00268	-1.98(-2.84,-1.11)	1.2599e-05	0.0005787	-2.08(-3.03,-1.11)	3.6527e-05	0.00026407	Prec & Preg & Post
459	PE(P-20:0/20:4)	-0.21(-1.50, 1.11)	0.75494	0.82285	-0.33(-1.65, 1.00)	0.62266	0.77184	-0.61(-1.81, 0.60)	0.32077	0.45476	Not significant
460	PE(P-20:0/22:6)	-2.17(-3.03,-1.31)	1.6597e-06	5.4454e-05	-0.76(-1.63, 0.11)	0.086049	0.25164	-2.19(-3.16,-1.21)	1.6662e-05	0.00015105	Prec & Post
461	PE(P-20:1/20:4)	-0.81(-2.43, 0.85)	0.33578	0.46644	0.31(-1.06, 1.69)	0.66122	0.79593	-0.08(-1.44, 1.30)	0.91207	0.93934	Not significant
462	PE(P-20:1/22:6) (a)	-2.40(-3.91,-0.87)	0.0023336	0.009686	-0.02(-1.21, 1.19)	0.9777	0.98856	-1.59(-3.12,-0.04)	0.045107	0.095072	Preconception only
463	PG(34:1)	0.59(-1.00, 2.21)	0.47023	0.58694	-0.96(-2.42, 0.53)	0.20597	0.40317	1.12(-0.27, 2.52)	0.11453	0.20337	Not significant
464	PG(34:2)	1.27(-0.49, 3.07)	0.15752	0.26303	-0.80(-2.16, 0.58)	0.25528	0.46165	1.10(-0.30, 2.53)	0.12438	0.21587	Not significant
465	PG(36:1)	2.75( 1.07, 4.46)	0.0013527	0.0067052	-0.06(-1.30, 1.19)	0.92037	0.94789	3.39( 1.85, 4.96)	1.8908e-05	0.00016165	Prec & Post
466	PG(36:2)	1.56(-0.33, 3.48)	0.10611	0.19445	-0.81(-1.83, 0.22)	0.12111	0.29695	1.47( 0.35, 2.61)	0.010255	0.029317	Postpartum only
467	PI(16:0/16:0)	2.25( 0.32, 4.20)	0.021975	0.056706	-1.49(-3.53, 0.59)	0.1577	0.34902	2.25( 0.50, 4.03)	0.011776	0.032982	Postpartum only
468	PI(16:0_16:1)	4.07( 2.09, 6.08)	5.7952e-05	0.00078293	-0.52(-2.42, 1.42)	0.59519	0.76651	3.44( 1.56, 5.35)	0.00034988	0.0016399	Prec & Post
469	PI(34:0)	1.11(-0.60, 2.86)	0.20383	0.32285	-2.05(-4.04,-0.02)	0.047626	0.17161	1.09(-0.49, 2.69)	0.1767	0.28646	Not significant
470	PI(34:1)	1.09(-0.21, 2.41)	0.1007	0.18752	-0.87(-2.20, 0.47)	0.19987	0.39471	0.88(-0.44, 2.22)	0.19337	0.30913	Not significant
471	PI(15-MHDA_18:1)/PI(17:0_18:1)	0.24(-1.00, 1.50)	0.70498	0.78218	-2.12(-3.17,-1.06)	0.00011557	0.0029492	-0.17(-1.34, 1.03)	0.78435	0.86289	Pregnancy only
472	PI(15-MHDA_18:2)/PI(17:0_18:2)	1.32( 0.07, 2.58)	0.038276	0.087616	-1.73(-2.88,-0.56)	0.0039448	0.031605	0.16(-1.07, 1.41)	0.79374	0.86945	Pregnancy only
473	PI(18:0_18:1)	0.52(-0.80, 1.86)	0.44211	0.56417	-0.78(-2.09, 0.54)	0.24527	0.44987	0.29(-0.99, 1.58)	0.65946	0.77405	Not significant
474	PI(36:2)	0.46(-0.62, 1.54)	0.40346	0.52748	-1.36(-2.48,-0.22)	0.019392	0.09349	-0.13(-1.21, 0.95)	0.80627	0.88038	Not significant
475	PI(18:1_18:2)	-0.42(-1.69, 0.87)	0.52224	0.63686	-2.24(-3.42,-1.03)	0.00033299	0.0057357	-1.27(-2.55, 0.03)	0.055347	0.11316	Pregnancy only
476	PI(16:0_20:3) (a)	2.11( 0.70, 3.54)	0.0033343	0.012772	-1.50(-2.81,-0.17)	0.027764	0.11746	1.36( 0.05, 2.70)	0.04255	0.091615	Preconception only
477	PI(16:0_20:3) (b)	2.18( 0.67, 3.71)	0.0046084	0.016712	-0.63(-2.05, 0.80)	0.38451	0.59766	1.84( 0.39, 3.32)	0.01313	0.035899	Prec & Post
478	PI(16:0_20:4)	1.83( 0.67, 3.01)	0.0020582	0.0089752	-0.45(-1.50, 0.61)	0.4025	0.60963	1.80( 0.71, 2.91)	0.0013242	0.0049858	Prec & Post
479	PI(15-MHDA_20:4)/PI(17:0_20:4)	1.43( 0.31, 2.56)	0.012274	0.037585	-1.23(-2.21,-0.24)	0.015648	0.08423	0.82(-0.27, 1.92)	0.13995	0.23927	Preconception only
480	PI(37:6)	-2.91(-4.00,-1.81)	5.2463e-07	2.5819e-05	-2.56(-3.68,-1.43)	1.4707e-05	0.0005943	-2.56(-3.76,-1.35)	4.6091e-05	0.00031756	Prec & Preg & Post
481	PI(18:0_20:2)	0.36(-0.81, 1.54)	0.54591	0.65186	-2.23(-3.60,-0.83)	0.0019191	0.020034	-0.06(-1.16, 1.05)	0.90983	0.93934	Pregnancy only
482	PI(18:0_20:3) (a)	2.47( 1.32, 3.64)	2.9124e-05	0.00046667	0.27(-0.70, 1.25)	0.58639	0.76256	1.44( 0.32, 2.58)	0.012143	0.033467	Prec & Post
483	PI(18:0_20:3) (b)	0.97(-0.42, 2.38)	0.17306	0.28323	-0.63(-1.84, 0.59)	0.30656	0.51896	0.67(-0.49, 1.83)	0.25709	0.39012	Not significant
484	PI(18:0_20:4)	0.86(-0.11, 1.83)	0.080715	0.1571	-0.16(-1.03, 0.72)	0.72245	0.81742	0.44(-0.44, 1.32)	0.3257	0.46079	Not significant
485	PI(38:5) (a)	0.56(-0.68, 1.81)	0.37937	0.50952	-1.29(-2.22,-0.35)	0.0076959	0.049556	-0.00(-1.02, 1.03)	0.99992	0.99992	Pregnancy only
486	PI(38:5) (b)	-0.33(-1.59, 0.95)	0.61006	0.70763	-2.60(-3.71,-1.48)	9.3664e-06	0.00046096	-0.93(-2.10, 0.25)	0.12168	0.21333	Pregnancy only
487	PI(38:6)	-0.48(-1.78, 0.84)	0.47168	0.58768	-1.56(-2.78,-0.33)	0.013548	0.075891	-0.61(-1.91, 0.70)	0.35903	0.49082	Not significant
488	PI(39:6)	-0.57(-1.97, 0.85)	0.42486	0.54716	-2.84(-4.08,-1.58)	1.5423e-05	0.0005943	-1.66(-3.10,-0.20)	0.026447	0.061924	Pregnancy only
489	PI(18:0_22:4)	0.93(-0.17, 2.04)	0.096086	0.18039	-0.47(-1.61, 0.69)	0.42703	0.626	0.93(-0.13, 2.01)	0.085816	0.16067	Not significant
490	PI(20:0_20:4)	0.97(-0.62, 2.58)	0.23075	0.35728	-0.88(-2.13, 0.38)	0.16968	0.36307	0.25(-1.19, 1.71)	0.7367	0.82925	Not significant
491	PI(18:0_22:5) (n3)	0.70(-0.40, 1.82)	0.21099	0.33266	-1.05(-2.04,-0.05)	0.03928	0.15035	0.16(-1.00, 1.33)	0.78672	0.86313	Not significant
492	PI(18:0_22:5) (n6)	0.02(-1.23, 1.29)	0.97224	0.9765	-1.37(-2.50,-0.23)	0.01883	0.092669	-0.65(-1.84, 0.55)	0.28613	0.42124	Not significant
493	PI(18:0_22:6)	-0.45(-1.69, 0.81)	0.48007	0.59542	-1.25(-2.40,-0.09)	0.035164	0.13768	-0.74(-2.03, 0.57)	0.26761	0.3993	Not significant
494	PS(36:1)	2.33(-0.48, 5.21)	0.10509	0.19308	0.62(-1.58, 2.87)	0.58129	0.75998	0.15(-1.90, 2.24)	0.88707	0.92605	Not significant
495	PS(36:2)	0.96(-1.41, 3.38)	0.42859	0.55093	-0.79(-2.57, 1.03)	0.39373	0.60554	-1.24(-3.05, 0.60)	0.1846	0.29648	Not significant
496	PS(38:3)	0.78(-1.74, 3.36)	0.54728	0.65186	-0.56(-2.51, 1.42)	0.57456	0.75261	-1.11(-3.02, 0.85)	0.26285	0.39462	Not significant
497	PS(38:4)	0.70(-1.89, 3.37)	0.59623	0.69984	-0.39(-2.40, 1.66)	0.70593	0.812	-1.27(-3.18, 0.68)	0.19978	0.31717	Not significant
498	PS(38:5)	0.06(-2.06, 2.22)	0.95826	0.96734	-1.14(-2.84, 0.58)	0.19231	0.38974	-1.62(-3.32, 0.10)	0.065326	0.12787	Not significant
499	PS(40:5)	0.46(-1.77, 2.75)	0.68617	0.76998	-1.06(-2.70, 0.61)	0.21159	0.41228	-1.20(-3.05, 0.70)	0.21261	0.32918	Not significant
500	PS(40:6)	0.51(-1.49, 2.55)	0.61747	0.71036	-0.51(-2.11, 1.12)	0.53547	0.71224	-0.62(-2.36, 1.14)	0.48452	0.62283	Not significant
501	S1P(d16:1)	1.94( 1.01, 2.89)	5.1989e-05	0.00073103	0.68(-0.17, 1.53)	0.11672	0.29039	1.03( 0.15, 1.92)	0.02252	0.056015	Preconception only
502	S1P(d18:0)	0.44(-0.57, 1.45)	0.3942	0.52257	-0.12(-1.05, 0.82)	0.80632	0.87393	0.09(-0.82, 1.01)	0.83969	0.90031	Not significant
503	S1P(d18:1)	0.23(-0.59, 1.06)	0.58139	0.68946	-0.05(-0.76, 0.67)	0.8891	0.92537	0.17(-0.60, 0.95)	0.66679	0.78	Not significant
504	S1P(d18:2)	1.29( 0.56, 2.02)	0.00059375	0.0036526	1.19( 0.53, 1.86)	0.00047219	0.0075661	1.54( 0.79, 2.31)	7.1597e-05	0.00044442	Prec & Preg & Post
505	SM(d17:1/14:0)	0.16(-0.80, 1.14)	0.73831	0.81002	-1.63(-2.54,-0.72)	0.00053022	0.0079956	-0.49(-1.44, 0.47)	0.31509	0.45098	Pregnancy only
506	SM(d18:0/14:0)	0.97(-0.06, 2.02)	0.066069	0.13508	-0.75(-1.63, 0.13)	0.095395	0.26185	0.56(-0.39, 1.52)	0.24384	0.37501	Not significant
507	SM(d18:1/14:0)/SM(d16:1/16:0)	0.73(-0.11, 1.58)	0.089111	0.17049	-0.63(-1.40, 0.14)	0.10578	0.27792	0.09(-0.68, 0.86)	0.82229	0.89081	Not significant
508	SM(d18:2/14:0)	1.94( 1.07, 2.81)	1.3549e-05	0.00024566	0.55(-0.25, 1.35)	0.17829	0.37601	1.65( 0.82, 2.49)	0.000112	0.00063775	Prec & Post
509	SM(d17:1/16:0)	-0.18(-0.90, 0.55)	0.62501	0.71414	-1.08(-1.80,-0.35)	0.0037666	0.030705	-0.63(-1.35, 0.10)	0.090484	0.16752	Pregnancy only
510	SM(d18:0/16:0)	0.12(-0.62, 0.86)	0.75597	0.82285	-0.59(-1.19, 0.01)	0.053852	0.18448	-0.01(-0.68, 0.66)	0.96526	0.97948	Not significant
511	SM(d18:1/16:0)	-0.52(-1.36, 0.33)	0.23181	0.35811	-0.65(-1.42, 0.13)	0.09987	0.26984	-0.67(-1.51, 0.18)	0.12387	0.21587	Not significant
512	SM(d18:2/16:0)	1.06( 0.42, 1.71)	0.0012919	0.0065515	0.75( 0.06, 1.45)	0.034318	0.13668	0.84( 0.16, 1.54)	0.016436	0.043446	Prec & Post
513	SM(34:3)	1.13( 0.33, 1.95)	0.0059493	0.020702	0.65(-0.06, 1.37)	0.071872	0.2282	0.74( 0.02, 1.47)	0.045121	0.095072	Preconception only
514	SM(d16:1/19:0)	-1.14(-2.12,-0.15)	0.024728	0.062207	-1.87(-2.83,-0.90)	0.00020685	0.0044536	-1.73(-2.75,-0.70)	0.0010795	0.0041551	Preg & Post
515	SM(d18:1/17:0)/SM(d17:1/18:0)	0.13(-0.53, 0.79)	0.69599	0.7769	-0.67(-1.30,-0.05)	0.035841	0.13952	-0.75(-1.38,-0.11)	0.022019	0.055368	Not significant
516	SM(d18:2/17:0)	0.50(-0.20, 1.21)	0.16127	0.26711	-0.07(-0.81, 0.67)	0.84689	0.89491	-0.24(-0.97, 0.49)	0.51501	0.64989	Not significant
517	SM(35:2) (b)	-0.61(-1.40, 0.19)	0.13702	0.23311	-0.56(-1.27, 0.15)	0.12077	0.29695	-0.72(-1.49, 0.05)	0.067473	0.13132	Not significant
518	SM(d18:1/18:0)/SM(d16:1/20:0)	0.78(-0.08, 1.64)	0.073858	0.14623	0.35(-0.49, 1.19)	0.41901	0.61953	0.09(-0.78, 0.96)	0.84556	0.90464	Not significant
519	SM(d18:2/18:0)	1.02( 0.20, 1.85)	0.015022	0.043126	0.72(-0.10, 1.53)	0.083835	0.25164	0.74(-0.08, 1.57)	0.078094	0.14846	Preconception only
520	SM(d18:2/18:1)	0.68( 0.03, 1.34)	0.039899	0.090727	0.72( 0.02, 1.43)	0.042933	0.16077	0.23(-0.44, 0.90)	0.50063	0.63641	Not significant
521	SM(37:1)	0.44(-0.75, 1.64)	0.46756	0.58522	-0.94(-1.70,-0.17)	0.017462	0.08954	-0.33(-1.15, 0.48)	0.42022	0.55466	Not significant
522	SM(37:2)	-1.98(-2.93,-1.01)	7.8213e-05	0.0009623	-0.95(-1.90, 0.00)	0.051031	0.17939	-1.90(-2.84,-0.96)	0.00010518	0.00061413	Prec & Post
523	SM(d18:1/20:0)/SM(d16:1/22:0)	0.91( 0.10, 1.72)	0.02682	0.066233	-0.57(-1.24, 0.10)	0.096026	0.26185	-0.26(-0.95, 0.42)	0.4491	0.58548	Not significant
524	SM(d18:2/20:0)	0.64(-0.11, 1.39)	0.09367	0.17682	0.12(-0.60, 0.84)	0.75014	0.83244	0.09(-0.66, 0.85)	0.8089	0.88185	Not significant
525	SM(38:3) (a)	0.34(-0.32, 1.00)	0.31499	0.4484	-0.16(-0.86, 0.54)	0.64657	0.78677	-0.08(-0.82, 0.66)	0.82735	0.89489	Not significant
526	SM(38:3) (b)	0.12(-0.90, 1.15)	0.82091	0.86418	-0.30(-1.17, 0.59)	0.51002	0.70085	-0.19(-1.28, 0.91)	0.73021	0.82711	Not significant
527	SM(d16:1/23:0)/SM(d17:1/22:0)	0.92( 0.12, 1.72)	0.024148	0.061395	-0.47(-1.20, 0.25)	0.19937	0.39471	-0.12(-0.88, 0.64)	0.75077	0.84045	Not significant
528	SM(d18:0/22:0)	4.15( 2.90, 5.41)	1.9892e-10	4.5983e-08	1.39( 0.23, 2.57)	0.019222	0.09349	2.84( 1.66, 4.04)	3.1746e-06	4.6359e-05	Prec & Post
529	SM(d18:1/22:0)/SM(d16:1/24:0)	1.41( 0.50, 2.34)	0.0026158	0.010478	0.02(-0.80, 0.85)	0.9599	0.97836	0.35(-0.52, 1.23)	0.42942	0.56356	Preconception only
530	SM(d16:1/24:1)	0.69(-0.19, 1.59)	0.12297	0.21655	-0.23(-1.09, 0.63)	0.59419	0.76651	0.20(-0.77, 1.18)	0.67977	0.78584	Not significant
531	SM(d18:2/22:0)	0.94( 0.19, 1.70)	0.014235	0.042093	0.23(-0.50, 0.98)	0.53376	0.71224	-0.09(-0.91, 0.73)	0.82186	0.89081	Preconception only
532	SM(40:3) (a)	0.36(-0.39, 1.11)	0.3443	0.47266	0.16(-0.63, 0.97)	0.68595	0.80212	0.32(-0.52, 1.18)	0.45207	0.58548	Not significant
533	SM(40:3) (b)	-0.34(-1.18, 0.50)	0.42253	0.54518	-0.59(-1.48, 0.31)	0.19568	0.39077	-0.74(-1.58, 0.12)	0.090677	0.16752	Not significant
534	SM(40:3) (c)	0.06(-0.82, 0.94)	0.89875	0.92501	-0.10(-0.88, 0.69)	0.80584	0.87393	-0.16(-1.04, 0.74)	0.73107	0.82711	Not significant
535	SM(41:0)	2.76( 1.76, 3.77)	1.0294e-07	8.5071e-06	0.82(-0.21, 1.87)	0.11996	0.29695	2.10( 1.06, 3.16)	8.2114e-05	0.00049197	Prec & Post
536	SM(d18:1/23:0)/SM(d17:1/24:0)	1.16( 0.42, 1.91)	0.0022836	0.009594	0.09(-0.60, 0.78)	0.80671	0.87393	0.14(-0.59, 0.87)	0.71485	0.81738	Preconception only
537	SM(d17:1/24:1)	0.15(-0.57, 0.88)	0.6764	0.764	-0.64(-1.38, 0.11)	0.094244	0.25974	-0.37(-1.22, 0.48)	0.38674	0.52247	Not significant
538	SM(d18:2/23:0)	0.36(-0.29, 1.03)	0.27686	0.40587	-0.01(-0.65, 0.64)	0.9823	0.99093	-0.30(-0.98, 0.38)	0.38771	0.52276	Not significant
539	SM(d18:1/24:0)	0.93( 0.09, 1.77)	0.030147	0.073397	-0.54(-1.26, 0.18)	0.13915	0.3239	-0.13(-0.93, 0.69)	0.76061	0.84493	Not significant
540	SM(d18:1/24:1)	0.19(-0.70, 1.09)	0.6791	0.7646	-0.24(-1.23, 0.76)	0.63882	0.78454	0.01(-0.99, 1.01)	0.98768	0.99199	Not significant
541	SM(d18:2/24:0)	-0.17(-0.84, 0.50)	0.60698	0.70644	-0.39(-1.01, 0.23)	0.21422	0.41228	-0.91(-1.60,-0.21)	0.01094	0.031019	Postpartum only
542	SM(43:1)	0.57(-0.26, 1.41)	0.17452	0.28411	-0.89(-1.64,-0.13)	0.021759	0.10198	-0.75(-1.60, 0.10)	0.083348	0.15733	Not significant
543	SM(d19:1/24:1)	0.33(-0.89, 1.57)	0.59207	0.69732	-0.81(-2.01, 0.41)	0.19372	0.39027	-0.85(-2.17, 0.48)	0.20869	0.3262	Not significant
544	SM(43:2) (b)	0.20(-0.61, 1.02)	0.62445	0.71414	-0.23(-1.00, 0.54)	0.54912	0.72758	-0.14(-0.98, 0.72)	0.75262	0.84045	Not significant
545	SM(43:2) (c)	-0.32(-1.02, 0.38)	0.36952	0.50031	-0.62(-1.33, 0.09)	0.084969	0.25164	-1.10(-1.82,-0.37)	0.0034664	0.011373	Postpartum only
546	SM(44:1)	0.34(-0.45, 1.13)	0.39682	0.52478	-0.59(-1.30, 0.13)	0.10828	0.27837	-0.50(-1.20, 0.21)	0.16807	0.2758	Not significant
547	SM(44:2)	-0.31(-1.07, 0.45)	0.42187	0.54518	-0.65(-1.45, 0.15)	0.11109	0.28348	-0.50(-1.34, 0.35)	0.24667	0.37852	Not significant
548	SM(44:3)	-1.36(-2.08,-0.65)	0.00023725	0.0019202	-0.95(-1.70,-0.18)	0.015335	0.083195	-0.97(-1.78,-0.16)	0.019566	0.050303	Preconception only
549	Sph(d18:1)	2.06(-0.28, 4.45)	0.084537	0.16361	1.27(-0.83, 3.40)	0.23646	0.44558	0.97(-1.05, 3.04)	0.34807	0.48305	Not significant
550	Sph(d18:2)	2.62( 0.66, 4.62)	0.0088199	0.028665	1.56(-0.25, 3.40)	0.091253	0.25662	1.67(-0.08, 3.45)	0.061711	0.12218	Preconception only
551	Sulfatide (d18:1/16:0(OH)) [264]	-1.24(-2.12,-0.35)	0.006361	0.021914	-2.04(-2.86,-1.21)	2.7759e-06	0.00015938	-1.37(-2.24,-0.49)	0.0024231	0.0084748	Prec & Preg & Post
552	Sulfatide (d18:1/16:0) [264]	-1.18(-2.10,-0.25)	0.013552	0.040774	-1.97(-2.79,-1.13)	5.8508e-06	0.00031009	-1.72(-2.65,-0.78)	0.00042175	0.0019373	Prec & Preg & Post
553	Sulfatide (d18:1/24:0(OH)) [264]	0.35(-0.87, 1.59)	0.57354	0.68133	-0.87(-1.77, 0.03)	0.059133	0.19778	-0.46(-1.42, 0.51)	0.34962	0.48305	Not significant
554	Sulfatide (d18:1/24:0) [264]	-1.41(-2.52,-0.28)	0.014608	0.042652	-2.59(-3.56,-1.62)	4.348e-07	4.2797e-05	-1.65(-2.68,-0.61)	0.0020505	0.0072825	Prec & Preg & Post
555	Sulfatide (d18:1/24:1(OH)) [264]	-0.94(-2.12, 0.26)	0.12446	0.21655	-1.53(-2.54,-0.51)	0.0035677	0.029977	-0.98(-2.03, 0.08)	0.069937	0.13574	Pregnancy only
556	Sulfatide (d18:1/24:1) [264]	-2.69(-3.73,-1.64)	1.0608e-06	4.2995e-05	-2.74(-3.64,-1.83)	1.3153e-08	3.9733e-06	-2.48(-3.41,-1.54)	5.0858e-07	1.3477e-05	Prec & Preg & Post
557	TG(48:0) [NL-16:0]	5.46( 3.25, 7.71)	1.3437e-06	4.8728e-05	0.38(-1.97, 2.79)	0.75076	0.83244	6.05( 3.85, 8.29)	8.2902e-08	3.8079e-06	Prec & Post
558	TG(48:0) [NL-18:0]	4.82( 2.13, 7.58)	0.00043139	0.002914	-2.14(-4.57, 0.34)	0.090123	0.25449	5.40( 2.62, 8.26)	0.00013822	0.0007558	Prec & Post
559	TG(48:1) [NL-16:1]	5.65( 3.11, 8.25)	1.3094e-05	0.00024383	0.89(-1.49, 3.32)	0.46552	0.65996	7.06( 4.61, 9.56)	1.9869e-08	2.1661e-06	Prec & Post
560	TG(48:1) [NL-18:1]	4.23( 1.58, 6.95)	0.0017537	0.0082519	-1.12(-3.16, 0.96)	0.28612	0.50095	5.63( 2.98, 8.34)	3.0115e-05	0.00023314	Prec & Post
561	TG(48:2) [NL-14:0]	4.73( 2.00, 7.52)	0.00066104	0.0039264	-1.67(-3.90, 0.61)	0.14983	0.33847	5.75( 2.96, 8.61)	5.1269e-05	0.00034296	Prec & Post
562	TG(48:2) [NL-14:1]	4.53( 1.78, 7.35)	0.0012018	0.0065197	-1.12(-3.42, 1.23)	0.34519	0.55699	5.99( 3.29, 8.76)	1.3576e-05	0.00012992	Prec & Post
563	TG(48:2) [NL-16:1]	4.58( 1.78, 7.45)	0.0012857	0.0065515	0.23(-2.19, 2.70)	0.8563	0.90075	6.53( 3.82, 9.31)	2.3337e-06	3.8413e-05	Prec & Post
564	TG(48:2) [NL-18:2]	5.17( 2.45, 7.97)	0.000194	0.0017344	-1.62(-3.83, 0.64)	0.15778	0.34902	5.85( 3.03, 8.75)	4.7252e-05	0.00032024	Prec & Post
565	TG(48:3) [NL-14:0]	4.23( 1.43, 7.12)	0.0030548	0.011973	-1.60(-3.92, 0.78)	0.18413	0.38497	5.39( 2.62, 8.24)	0.00013563	0.00074761	Prec & Post
566	TG(48:3) [NL-16:1]	3.41( 0.78, 6.11)	0.010891	0.034109	-1.36(-3.61, 0.94)	0.24226	0.44714	4.85( 2.31, 7.46)	0.00018547	0.00097551	Prec & Post
567	TG(48:3) [NL-18:3]	6.21( 2.97, 9.54)	0.0001579	0.001511	-1.87(-4.58, 0.92)	0.18686	0.38497	7.27( 4.01,10.63)	1.148e-05	0.0001114	Prec & Post
568	TG(49:1) [NL-16:1]	2.69( 0.89, 4.51)	0.0033847	0.012828	-0.34(-2.29, 1.65)	0.73729	0.82697	3.52( 1.87, 5.20)	3.1166e-05	0.00023475	Prec & Post
569	TG(49:1) [NL-17:1]	4.25( 2.00, 6.54)	0.0002097	0.001762	0.02(-2.19, 2.28)	0.98391	0.9911	5.71( 3.56, 7.91)	2.3454e-07	8.5052e-06	Prec & Post
570	TG(50:0) [NL-18:0]	6.69( 4.33, 9.10)	3.2546e-08	4.4849e-06	0.57(-1.69, 2.88)	0.62285	0.77184	6.33( 3.92, 8.79)	2.9564e-07	1.0185e-05	Prec & Post
571	TG(50:1) [NL-14:0]	4.14( 1.65, 6.69)	0.0010888	0.0060497	-1.69(-3.64, 0.31)	0.096152	0.26185	5.13( 2.59, 7.73)	7.6083e-05	0.0004639	Prec & Post
572	TG(50:1) [NL-16:0]	3.96( 2.01, 5.94)	6.9835e-05	0.0009062	0.76(-0.98, 2.54)	0.39131	0.60554	5.30( 3.41, 7.21)	4.9235e-08	2.8269e-06	Prec & Post
573	TG(50:1) [NL-18:1]	3.43( 1.50, 5.40)	0.00051327	0.0032745	0.73(-0.94, 2.43)	0.39316	0.60554	4.50( 2.64, 6.39)	2.3416e-06	3.8413e-05	Prec & Post
574	TG(50:2) [NL-14:0]	2.25( 0.18, 4.37)	0.033488	0.079562	-0.75(-2.21, 0.73)	0.31723	0.53051	3.27( 1.22, 5.36)	0.0017575	0.0064068	Postpartum only
575	TG(50:2) [NL-16:1]	3.19( 1.12, 5.30)	0.0025512	0.01034	1.19(-0.42, 2.83)	0.14738	0.33402	4.08( 2.17, 6.03)	2.9314e-05	0.00022952	Prec & Post
576	TG(50:2) [NL-18:1]	2.58( 0.54, 4.67)	0.013361	0.040553	0.38(-1.11, 1.90)	0.61775	0.77076	3.94( 2.01, 5.91)	6.6249e-05	0.00041877	Prec & Post
577	TG(50:2) [NL-18:2]	3.15( 1.41, 4.92)	0.00038749	0.0027509	0.95(-0.64, 2.55)	0.24168	0.44714	4.30( 2.61, 6.01)	7.3717e-07	1.693e-05	Prec & Post
578	TG(50:3) [NL-14:0]	3.02( 0.75, 5.33)	0.0089982	0.028971	-1.07(-2.71, 0.59)	0.20267	0.39783	4.02( 1.70, 6.40)	0.00068375	0.0028902	Prec & Post
579	TG(50:3) [NL-14:1]	2.25( 0.19, 4.36)	0.032679	0.078256	-1.08(-2.66, 0.53)	0.18674	0.38497	3.52( 1.44, 5.64)	0.00089217	0.0035532	Postpartum only
580	TG(50:3) [NL-16:1]	3.61( 1.33, 5.94)	0.001902	0.0085529	1.05(-0.69, 2.83)	0.23734	0.44558	4.68( 2.50, 6.90)	2.6517e-05	0.00021618	Prec & Post
581	TG(50:3) [NL-18:2]	3.58( 1.41, 5.79)	0.0012152	0.0065411	0.29(-1.30, 1.91)	0.71878	0.81588	4.48( 2.35, 6.66)	3.9278e-05	0.000279	Prec & Post
582	TG(50:3) [NL-18:3]	5.44( 3.07, 7.86)	7.0517e-06	0.00015703	0.88(-1.14, 2.95)	0.39371	0.60554	6.57( 4.17, 9.02)	9.3407e-08	4.0223e-06	Prec & Post
583	TG(50:4) [NL-14:0]	3.39( 0.94, 5.90)	0.0066611	0.02272	-1.64(-3.64, 0.39)	0.11245	0.28483	4.28( 1.68, 6.95)	0.0012565	0.0047829	Prec & Post
584	TG(50:4) [NL-18:3]	4.52( 1.91, 7.20)	0.00067695	0.0039865	-0.21(-2.30, 1.94)	0.84815	0.89491	6.24( 3.70, 8.85)	1.5363e-06	3.0242e-05	Prec & Post
585	TG(50:4) [NL-20:4]	7.01( 3.85,10.27)	1.2785e-05	0.00024383	-0.29(-3.12, 2.63)	0.84346	0.89491	7.97( 4.67,11.37)	2.0723e-06	3.5696e-05	Prec & Post
586	TG(51:1) [NL-17:0]	3.98( 1.73, 6.28)	0.00052177	0.0032982	0.04(-1.91, 2.03)	0.96873	0.98155	5.16( 2.99, 7.37)	3.2297e-06	4.6359e-05	Prec & Post
587	TG(51:2) [NL-15:0]	1.96(-0.03, 3.98)	0.052998	0.11411	-0.87(-2.42, 0.70)	0.27443	0.48918	2.92( 1.08, 4.79)	0.0019118	0.0068966	Postpartum only
588	TG(51:2) [NL-17:0]	3.72( 1.60, 5.90)	0.00060309	0.00367	0.44(-1.26, 2.17)	0.61156	0.76864	4.71( 2.73, 6.73)	3.569e-06	4.7289e-05	Prec & Post
589	TG(51:2) [NL-17:1]	3.72( 1.60, 5.90)	0.00060723	0.00367	0.44(-1.26, 2.17)	0.61094	0.76864	4.71( 2.73, 6.73)	3.5663e-06	4.7289e-05	Prec & Post
590	TG(52:1) [NL-18:0]	5.77( 3.43, 8.16)	1.4421e-06	4.968e-05	1.44(-0.62, 3.54)	0.17078	0.36429	6.77( 4.40, 9.20)	2.8294e-08	2.1661e-06	Prec & Post
591	TG(52:1) [NL-18:1]	6.11( 3.81, 8.46)	2.2446e-07	1.4059e-05	1.27(-0.73, 3.31)	0.21356	0.41228	6.81( 4.44, 9.24)	2.3916e-08	2.1661e-06	Prec & Post
592	TG(52:2) [NL-16:0]	1.86( 0.26, 3.49)	0.022502	0.057636	0.89(-0.37, 2.16)	0.167	0.35958	2.90( 1.45, 4.37)	9.1255e-05	0.00053739	Postpartum only
593	TG(52:2) [NL-18:2]	4.18( 2.33, 6.08)	1.1181e-05	0.00022011	0.60(-0.98, 2.21)	0.45582	0.64991	4.88( 3.01, 6.79)	4.2108e-07	1.2614e-05	Prec & Post
594	TG(52:3) [NL-16:1]	0.95(-0.79, 2.72)	0.28553	0.41495	0.64(-0.65, 1.95)	0.33168	0.54282	2.01( 0.48, 3.57)	0.010142	0.029238	Postpartum only
595	TG(52:3) [NL-18:2]	1.93( 0.38, 3.49)	0.014583	0.042652	1.18( 0.05, 2.32)	0.040634	0.15468	2.48( 1.08, 3.90)	0.0005315	0.0023626	Prec & Post
596	TG(52:4) [NL-16:1]	1.83(-0.19, 3.88)	0.075937	0.14949	0.72(-0.68, 2.13)	0.31376	0.52856	2.73( 0.85, 4.65)	0.0044171	0.014155	Postpartum only
597	TG(52:4) [NL-18:2]	2.61( 0.65, 4.61)	0.0092015	0.029488	0.77(-0.65, 2.21)	0.28719	0.50095	3.54( 1.61, 5.51)	0.00032216	0.0015632	Prec & Post
598	TG(52:4) [NL-18:3]	3.81( 1.81, 5.86)	0.00020138	0.0017344	0.99(-0.39, 2.39)	0.15896	0.34902	5.02( 3.08, 7.00)	4.628e-07	1.2755e-05	Prec & Post
599	TG(52:5) [NL-18:3]	4.37( 2.06, 6.72)	0.00020636	0.0017554	1.16(-0.67, 3.01)	0.21411	0.41228	5.36( 3.03, 7.74)	6.6183e-06	6.937e-05	Prec & Post
600	TG(52:5) [NL-20:4]	5.79( 3.36, 8.28)	3.2464e-06	8.6029e-05	1.99(-0.33, 4.36)	0.092608	0.25747	6.88( 4.39, 9.43)	7.1117e-08	3.5e-06	Prec & Post
601	TG(52:5) [NL-20:5]	4.86( 2.17, 7.62)	0.00039128	0.0027509	1.72(-0.68, 4.17)	0.16051	0.34902	6.25( 3.41, 9.18)	1.6288e-05	0.00014964	Prec & Post
602	TG(53:2) [NL-17:1]	4.23( 2.07, 6.44)	0.00012803	0.0013365	0.35(-1.42, 2.15)	0.69935	0.80577	4.83( 2.74, 6.95)	6.2848e-06	6.766e-05	Prec & Post
603	TG(53:2) [NL-18:1]	2.39( 0.44, 4.38)	0.016412	0.045319	0.44(-1.20, 2.10)	0.60106	0.76696	3.23( 1.41, 5.09)	0.00053137	0.0023626	Prec & Post
604	TG(54:0) [NL-18:0]	3.36( 1.67, 5.08)	0.00010653	0.0011838	-0.01(-1.50, 1.51)	0.99145	0.9929	2.28( 0.61, 3.98)	0.0074504	0.022222	Prec & Post
605	TG(54:1) [NL-18:1]	6.50( 4.00, 9.07)	3.8329e-07	2.1101e-05	0.69(-1.47, 2.90)	0.53517	0.71224	6.41( 3.78, 9.11)	1.8663e-06	3.2971e-05	Prec & Post
606	TG(54:2) [NL-18:0]	4.37( 2.43, 6.34)	1.0827e-05	0.00021941	1.39(-0.26, 3.07)	0.099782	0.26984	4.84( 2.86, 6.86)	1.8231e-06	3.2971e-05	Prec & Post
607	TG(54:2) [NL-20:1]	2.35( 0.30, 4.45)	0.024878	0.062331	0.04(-1.82, 1.94)	0.96251	0.97896	3.68( 1.82, 5.57)	0.00011067	0.00063543	Postpartum only
608	TG(54:3) [NL-18:1]	0.92(-0.62, 2.48)	0.24165	0.36754	0.32(-0.94, 1.60)	0.61824	0.77076	1.54( 0.10, 2.99)	0.035838	0.08017	Not significant
609	TG(54:3) [NL-18:2]	2.53( 0.98, 4.10)	0.001391	0.0068458	0.70(-0.60, 2.03)	0.29162	0.50611	2.69( 1.10, 4.30)	0.00092636	0.0036472	Prec & Post
610	TG(54:4) [NL-18:2]	1.25(-0.34, 2.86)	0.12443	0.21655	0.40(-0.86, 1.68)	0.53338	0.71224	1.53(-0.00, 3.10)	0.050537	0.10488	Not significant
611	TG(54:4) [NL-20:3]	3.87( 1.96, 5.82)	7.2853e-05	0.00091266	2.22( 0.57, 3.89)	0.0084325	0.052818	4.76( 2.89, 6.66)	7.2923e-07	1.693e-05	Prec & Post
612	TG(54:5) [NL-18:3]	2.52( 0.47, 4.61)	0.016167	0.04516	0.41(-1.10, 1.94)	0.59483	0.76651	3.50( 1.46, 5.58)	0.00076797	0.0031685	Prec & Post
613	TG(54:5) [NL-20:4]	3.73( 1.98, 5.51)	3.3146e-05	0.00051904	2.32( 0.85, 3.81)	0.0020326	0.020902	5.08( 3.31, 6.89)	2.8037e-08	2.1661e-06	Prec & Preg & Post
614	TG(54:6) [NL-18:3]	2.95( 0.57, 5.38)	0.015172	0.043354	0.45(-1.55, 2.49)	0.66118	0.79593	3.86( 1.40, 6.37)	0.0020458	0.0072825	Prec & Post
615	TG(54:6) [NL-20:4]	4.45( 2.54, 6.40)	5.7331e-06	0.00013766	1.91( 0.26, 3.58)	0.022983	0.10484	5.29( 3.26, 7.36)	4.1181e-07	1.2614e-05	Prec & Post
616	TG(54:6) [NL-20:5]	3.52( 1.15, 5.94)	0.00354	0.013184	1.61(-0.43, 3.70)	0.12107	0.29695	4.92( 2.42, 7.49)	0.00011656	0.00065827	Prec & Post
617	TG(54:6) [NL-22:6]	5.45( 2.61, 8.37)	0.0001666	0.0015724	2.39( 0.06, 4.77)	0.04392	0.16269	6.85( 4.11, 9.67)	1.0268e-06	2.2822e-05	Prec & Post
618	TG(54:7) [NL-20:5]	3.84( 1.37, 6.37)	0.0023134	0.00966	1.58(-0.72, 3.94)	0.17845	0.37601	4.96( 2.29, 7.71)	0.00026888	0.0013424	Prec & Post
619	TG(54:7) [NL-22:6]	4.66( 1.82, 7.58)	0.0012693	0.0065515	1.50(-0.95, 4.01)	0.23155	0.43829	6.78( 3.84, 9.80)	6.0468e-06	6.6172e-05	Prec & Post
620	TG(56:6) [NL-20:4]	1.68( 0.28, 3.09)	0.018448	0.049329	2.01( 0.75, 3.28)	0.0017646	0.019104	2.42( 1.05, 3.82)	0.00058276	0.0025413	Prec & Preg & Post
621	TG(56:6) [NL-22:5]	1.48(-0.19, 3.19)	0.08216	0.15946	1.69( 0.29, 3.12)	0.018096	0.091496	3.36( 1.72, 5.03)	6.455e-05	0.00041181	Postpartum only
622	TG(56:7) [NL-20:4]	2.78( 1.13, 4.46)	0.00096462	0.0054477	2.31( 0.96, 3.68)	0.00085216	0.011513	3.14( 1.40, 4.90)	0.00039877	0.0018564	Prec & Preg & Post
623	TG(56:7) [NL-20:5]	2.01(-0.14, 4.21)	0.06734	0.13646	1.81(-0.22, 3.88)	0.08074	0.24506	2.81( 0.50, 5.18)	0.017069	0.044549	Postpartum only
624	TG(56:7) [NL-22:5]	2.66( 0.77, 4.59)	0.0057374	0.020066	1.61( 0.11, 3.12)	0.035171	0.13768	3.96( 2.06, 5.90)	4.7408e-05	0.00032024	Prec & Post
625	TG(56:7) [NL-22:6]	3.94( 1.45, 6.50)	0.0019117	0.0085529	2.64( 0.72, 4.60)	0.0069919	0.04723	5.51( 3.00, 8.08)	1.7263e-05	0.00015319	Prec & Preg & Post
626	TG(56:8) [NL-20:4]	3.72( 1.74, 5.75)	0.00023967	0.0019202	2.30( 0.48, 4.15)	0.013414	0.075758	3.78( 1.59, 6.01)	0.00069269	0.0029101	Prec & Post
627	TG(56:8) [NL-20:5]	2.11(-0.16, 4.43)	0.068375	0.13781	1.49(-0.75, 3.78)	0.19324	0.39027	2.50(-0.06, 5.13)	0.055517	0.11317	Not significant
628	TG(56:8) [NL-22:6]	4.59( 1.98, 7.26)	0.00055565	0.0034491	2.21( 0.06, 4.41)	0.044348	0.1634	5.83( 3.17, 8.56)	1.736e-05	0.00015319	Prec & Post
629	TG(56:9) [NL-22:6]	3.29( 0.79, 5.84)	0.0096684	0.030698	1.43(-0.82, 3.74)	0.21349	0.41228	5.25( 2.51, 8.07)	0.00017287	0.00091622	Prec & Post
630	TG(58:10) [NL-22:6]	2.91( 0.45, 5.43)	0.020478	0.053042	1.82(-0.39, 4.08)	0.10735	0.27837	3.84( 1.14, 6.61)	0.0052191	0.016254	Postpartum only
631	TG(58:8) [NL-22:6]	2.86( 0.53, 5.24)	0.016189	0.04516	2.08( 0.23, 3.96)	0.02783	0.11746	4.03( 1.54, 6.58)	0.0015153	0.005583	Prec & Post
632	TG(58:9) [NL-22:6]	2.97( 0.54, 5.46)	0.016444	0.045319	2.10( 0.04, 4.20)	0.046121	0.16725	4.07( 1.45, 6.75)	0.0022515	0.0079148	Prec & Post
633	TG(O-50:1) [NL-15:0]	1.50(-0.43, 3.47)	0.12751	0.22019	0.56(-0.99, 2.14)	0.48177	0.67604	2.20( 0.40, 4.03)	0.016641	0.043596	Postpartum only
634	TG(O-50:1) [NL-16:0]	1.57(-0.31, 3.49)	0.10237	0.19011	0.76(-0.79, 2.34)	0.33627	0.54903	2.36( 0.60, 4.16)	0.0085374	0.025246	Postpartum only
635	TG(O-50:1) [NL-18:1]	1.64(-0.41, 3.75)	0.11765	0.2111	0.66(-0.99, 2.33)	0.43431	0.63533	2.20( 0.25, 4.19)	0.026751	0.062058	Not significant
636	TG(O-50:2) [NL-16:1]	1.32(-0.30, 2.95)	0.10944	0.19946	1.64( 0.20, 3.10)	0.025316	0.1111	2.64( 1.22, 4.07)	0.0002817	0.0013964	Postpartum only
637	TG(O-50:2) [NL-18:1]	1.48(-0.40, 3.40)	0.1226	0.21655	0.35(-1.38, 2.11)	0.69378	0.80577	2.41( 0.42, 4.45)	0.01773	0.046098	Postpartum only
638	TG(O-50:2) [NL-18:2]	1.92( 0.15, 3.72)	0.033816	0.080038	0.83(-0.56, 2.25)	0.24169	0.44714	2.22( 0.55, 3.92)	0.0092914	0.027242	Postpartum only
639	TG(O-52:0) [NL-16:0]	4.68( 2.54, 6.86)	1.9394e-05	0.0003214	-0.84(-2.82, 1.18)	0.40966	0.61493	4.39( 2.35, 6.48)	2.7484e-05	0.00021766	Prec & Post
640	TG(O-52:1) [NL-16:0]	1.99( 0.16, 3.85)	0.033207	0.079169	0.37(-1.19, 1.95)	0.64304	0.78556	2.06( 0.31, 3.84)	0.021332	0.054236	Not significant
641	TG(O-52:1) [NL-18:1]	2.34( 0.30, 4.43)	0.024738	0.062207	0.27(-1.38, 1.94)	0.75149	0.83244	1.92(-0.07, 3.95)	0.058826	0.11817	Not significant
642	TG(O-52:2) [NL-16:0]	1.56(-0.18, 3.33)	0.078647	0.15394	0.99(-0.53, 2.53)	0.20083	0.39534	2.19( 0.62, 3.78)	0.0061874	0.019009	Postpartum only
643	TG(O-52:2) [NL-18:1]	1.46(-0.40, 3.35)	0.12368	0.21655	1.06(-0.51, 2.65)	0.18794	0.38497	2.23( 0.55, 3.94)	0.0093601	0.027327	Postpartum only
644	TG(O-54:2) [NL-17:1]	4.21( 2.05, 6.42)	0.00014008	0.0014194	0.34(-1.43, 2.14)	0.71089	0.81395	4.82( 2.73, 6.95)	6.6451e-06	6.937e-05	Prec & Post
645	TG(O-54:2) [NL-18:1]	2.38( 0.42, 4.38)	0.01715	0.04652	0.43(-1.22, 2.09)	0.61224	0.76864	3.24( 1.40, 5.10)	0.00054667	0.002413	Prec & Post
646	TG(O-54:3) [NL-18:1]	1.33(-0.38, 3.07)	0.12707	0.21998	0.96(-0.60, 2.55)	0.22804	0.43283	1.81( 0.22, 3.43)	0.026012	0.061588	Not significant
647	TG(O-54:4) [NL-17:1]	1.79(-0.16, 3.79)	0.071866	0.14352	-0.29(-1.82, 1.27)	0.71694	0.81514	2.18( 0.25, 4.14)	0.02666	0.062056	Not significant
648	TG(O-54:4) [NL-18:2]	2.11( 0.09, 4.18)	0.040985	0.092585	-0.42(-1.96, 1.15)	0.59969	0.76696	2.42( 0.39, 4.49)	0.019564	0.050303	Not significant
649	TG(48:0) [SIM]	5.10( 2.97, 7.28)	3.1344e-06	8.6029e-05	-0.22(-2.51, 2.12)	0.8505	0.89601	5.26( 3.15, 7.41)	1.1305e-06	2.4341e-05	Prec & Post
650	TG(48:1) [SIM]	4.74( 2.17, 7.38)	0.00029806	0.0022568	-0.75(-2.97, 1.52)	0.51291	0.70119	6.01( 3.49, 8.59)	2.9845e-06	4.4766e-05	Prec & Post
651	TG(48:2) [SIM]	4.69( 1.99, 7.46)	0.00064537	0.0038666	-1.71(-3.92, 0.55)	0.13682	0.32175	5.68( 3.01, 8.43)	3.1255e-05	0.00023475	Prec & Post
652	TG(48:3) [SIM]	3.93( 1.38, 6.53)	0.0024421	0.010015	-2.23(-4.44, 0.04)	0.054086	0.18448	4.58( 2.01, 7.21)	0.0004648	0.0021206	Prec & Post
653	TG(49:1) [SIM]	3.36( 1.17, 5.60)	0.002578	0.010387	-1.13(-3.09, 0.86)	0.26309	0.47083	4.01( 2.04, 6.02)	6.8822e-05	0.00043108	Prec & Post
654	TG(50:0) [SIM]	6.17( 3.95, 8.44)	6.108e-08	7.014e-06	0.33(-1.83, 2.54)	0.76615	0.8446	5.73( 3.48, 8.04)	7.0471e-07	1.693e-05	Prec & Post
655	TG(50:1) [SIM]	3.70( 1.79, 5.65)	0.00014914	0.0014837	0.69(-1.01, 2.43)	0.42696	0.626	4.80( 2.95, 6.68)	4.4321e-07	1.2724e-05	Prec & Post
656	TG(50:2) [SIM]	3.09( 1.21, 5.01)	0.0012932	0.0065515	0.51(-0.94, 1.99)	0.49074	0.68445	4.01( 2.29, 5.76)	5.335e-06	6.1264e-05	Prec & Post
657	TG(50:3) [SIM]	3.81( 1.65, 6.02)	0.00053904	0.0033764	0.23(-1.40, 1.90)	0.78045	0.85625	4.65( 2.53, 6.81)	1.7564e-05	0.00015319	Prec & Post
658	TG(50:4) [SIM]	3.65( 1.31, 6.05)	0.002262	0.0095732	-0.95(-2.82, 0.96)	0.32435	0.5398	4.76( 2.39, 7.18)	8.2066e-05	0.00049197	Prec & Post
659	TG(51:1) [SIM]	4.04( 1.80, 6.32)	0.00039903	0.0027771	-0.20(-2.09, 1.72)	0.83399	0.89491	4.88( 2.74, 7.05)	8.0343e-06	8.2621e-05	Prec & Post
660	TG(51:2) [SIM]	3.33( 1.30, 5.40)	0.0012833	0.0065515	-0.49(-2.07, 1.12)	0.55032	0.72777	3.86( 1.99, 5.75)	5.195e-05	0.00034417	Prec & Post
661	TG(52:1) [SIM]	6.00( 3.69, 8.36)	3.9814e-07	2.1101e-05	0.87(-1.20, 2.98)	0.41259	0.61531	6.55( 4.20, 8.95)	5.6485e-08	2.9937e-06	Prec & Post
662	TG(52:2) [SIM]	2.05( 0.49, 3.63)	0.0098392	0.031097	0.87(-0.27, 2.02)	0.13394	0.31713	3.12( 1.72, 4.54)	1.4315e-05	0.00013328	Prec & Post
663	TG(52:3) [SIM]	1.65( 0.21, 3.12)	0.025272	0.062859	0.62(-0.42, 1.67)	0.2426	0.44714	2.20( 0.92, 3.50)	0.00078226	0.0032082	Postpartum only
664	TG(52:4) [SIM]	3.01( 1.11, 4.94)	0.0019438	0.0086407	0.96(-0.36, 2.29)	0.15331	0.34408	3.78( 1.89, 5.70)	8.9466e-05	0.0005314	Prec & Post
665	TG(52:5) [SIM]	3.85( 1.69, 6.05)	0.00047618	0.0031547	0.47(-1.25, 2.23)	0.59032	0.76506	4.63( 2.45, 6.86)	3.2465e-05	0.00024052	Prec & Post
666	TG(53:2) [SIM]	2.45( 0.55, 4.40)	0.01158	0.035779	0.13(-1.40, 1.69)	0.86499	0.90712	3.05( 1.28, 4.85)	0.00076059	0.0031569	Prec & Post
667	TG(54:0) [SIM]	3.10( 1.54, 4.70)	0.00011128	0.001198	-0.60(-2.10, 0.93)	0.44188	0.64096	1.96( 0.43, 3.50)	0.011856	0.033072	Prec & Post
668	TG(54:1) [SIM]	5.89( 3.27, 8.58)	1.0468e-05	0.00021855	0.07(-2.02, 2.20)	0.94879	0.9699	5.66( 3.25, 8.12)	4.3653e-06	5.4686e-05	Prec & Post
669	TG(54:2) [SIM]	3.86( 1.96, 5.80)	7.1023e-05	0.0009062	0.61(-0.98, 2.23)	0.45107	0.64739	4.45( 2.57, 6.37)	4.07e-06	5.193e-05	Prec & Post
670	TG(54:3) [SIM]	1.57( 0.06, 3.11)	0.042111	0.094509	0.31(-0.87, 1.52)	0.60426	0.76814	2.01( 0.54, 3.50)	0.0072436	0.021699	Postpartum only
671	TG(54:4) [SIM]	1.44(-0.06, 2.97)	0.05948	0.12485	0.40(-0.72, 1.54)	0.48511	0.67935	1.99( 0.52, 3.49)	0.0081156	0.024102	Postpartum only
672	TG(54:5) [SIM]	2.99( 1.17, 4.85)	0.0013171	0.006624	0.68(-0.62, 2.00)	0.30596	0.51896	3.12( 1.29, 4.99)	0.00087068	0.0034878	Prec & Post
673	TG(54:6) [SIM]	3.61( 1.58, 5.68)	0.00048801	0.0031721	1.07(-0.52, 2.69)	0.18725	0.38497	4.39( 2.30, 6.53)	4.0081e-05	0.00028179	Prec & Post
674	TG(54:7) [SIM]	3.59( 1.37, 5.85)	0.0015062	0.0073084	0.70(-1.33, 2.78)	0.49965	0.69305	4.52( 2.20, 6.88)	0.00013245	0.00074193	Prec & Post
675	TG(56:6) [SIM]	2.31( 0.74, 3.90)	0.0039105	0.014408	1.50( 0.26, 2.77)	0.018193	0.091496	2.82( 1.32, 4.34)	0.00023313	0.0011987	Prec & Post
676	TG(56:7) [SIM]	3.09( 1.15, 5.06)	0.0017607	0.0082519	1.94( 0.39, 3.52)	0.014278	0.079333	3.80( 1.93, 5.71)	7.2992e-05	0.00044903	Prec & Post
677	TG(56:8) [SIM]	3.72( 1.52, 5.97)	0.00091454	0.0052076	2.13( 0.20, 4.10)	0.030589	0.12696	4.31( 2.10, 6.57)	0.00013471	0.00074761	Prec & Post
678	TG(56:9) [SIM]	1.76( 0.12, 3.42)	0.035012	0.082051	0.88(-0.74, 2.52)	0.28708	0.50095	2.39( 0.75, 4.05)	0.0042661	0.013735	Postpartum only
679	TG(58:10) [SIM]	2.22( 0.68, 3.79)	0.004691	0.016834	0.74(-0.28, 1.79)	0.1561	0.34808	2.68( 1.24, 4.13)	0.00026816	0.0013424	Prec & Post
680	TG(58:8) [SIM]	5.21( 3.09, 7.38)	1.7401e-06	5.4498e-05	1.10(-0.81, 3.05)	0.25953	0.46688	6.15( 4.01, 8.33)	2.2848e-08	2.1661e-06	Prec & Post
681	TG(58:9) [SIM]	2.62( 1.03, 4.24)	0.001283	0.0065515	0.78(-0.30, 1.86)	0.15558	0.34803	3.06( 1.62, 4.52)	3.3998e-05	0.0002492	Prec & Post
682	TG(O-50:2) [SIM]	1.50(-0.10, 3.12)	0.066827	0.13599	0.42(-0.91, 1.78)	0.53337	0.71224	2.17( 0.70, 3.67)	0.0038551	0.012529	Postpartum only
683	TG(O-50:3) [SIM]	2.77( 0.73, 4.85)	0.0076814	0.025692	-1.77(-3.54, 0.02)	0.052739	0.18352	3.46( 1.49, 5.48)	0.00060254	0.0025947	Prec & Post
684	TG(O-52:1) [SIM]	4.03( 1.80, 6.31)	0.00040568	0.0027951	-0.21(-2.09, 1.71)	0.82692	0.88885	4.86( 2.73, 7.04)	8.4779e-06	8.5902e-05	Prec & Post
685	TG(O-52:2) [SIM]	3.29( 1.27, 5.36)	0.0014159	0.0069189	-0.52(-2.10, 1.08)	0.52053	0.70461	3.84( 1.98, 5.73)	5.3146e-05	0.00034874	Prec & Post
686	TG(O-54:2) [SIM]	2.47( 0.56, 4.41)	0.01123	0.03501	0.14(-1.40, 1.70)	0.85943	0.90267	3.03( 1.26, 4.83)	0.0008118	0.0033096	Prec & Post
687	TG(O-54:3) [SIM]	0.29(-0.65, 1.24)	0.54355	0.65131	0.38(-0.41, 1.19)	0.34605	0.55707	0.86( 0.10, 1.62)	0.027332	0.063194	Not significant
688	TG(O-54:4) [SIM]	3.15( 1.66, 4.67)	3.8426e-05	0.00057556	0.35(-0.99, 1.71)	0.61163	0.76864	2.89( 1.37, 4.43)	0.0001978	0.0010325	Prec & Post
689	Ubiquinone	1.80( 0.67, 2.95)	0.0019036	0.0085529	0.05(-0.93, 1.05)	0.91694	0.94789	1.01(-0.04, 2.07)	0.060225	0.11993	Preconception only
