# Supplementary material for: Plasma lipidomic profiling reveals metabolic adaptations to pregnancy and signatures of cardiometabolic risk: a preconception and longitudinal cohort study
Source: BMC Med. 2023 Feb 13;21:53. doi: 10.1186/s12916-023-02740-x (PMC9926745; doi:10.1186/s12916-023-02740-x)
Supplement: Supplementary file 5 — Additional file 5: Table S4. A. The association results of plasma fasting glucose concentration with plasma lipid species at preconception, pregnancy and postpartum using trio subjects. B. The association results of plasma 2h post-load glucose concentration with plasma lipid species at preconception, pregnancy and postpartum using trio subjects. C. The association results of GDM status with plasma lipid species at preconception, pregnancy and postpartum using trio subjects. D. A panel of 37 lipid species as a potential preconception molecular signature of gestational diabetes mellitus. E. The association results of plasma fasting insulin concentration with plasma lipid species at preconception, pregnancy and postpartum using trio subjects. F. The association results of HOMA-IR level with plasma lipid species at preconception, pregnancy and postpartum using trio subjects. G. The association results of HbA1c (%) with plasma lipid species at preconception, pregnancy and postpartum using trio subjects. [file 12916_2023_2740_MOESM5_ESM.xlsx]

## Sheet: TableS4A
Table S4A The association results of plasma fasting glucose concentration with plasma lipid species at preconception, pregnancy and postpartum using trio subjects
Studies		Preconception (n=249)			Pregnancy (n=249)			Postpartum (n=249)			Intersection label for significant lipid species based on p-value (BH)	Intersection label for significant lipid species based on p-value	Fisher's method (X2) based on p-values at three time points
Covariates		adjusted for ethnicity, age, education, parity and pre-pregnancy BMI			adjusted for ethnicity, age, education, parity, pre-pregnancy BMI and gestational weight gain			adjusted for ethnicity, age, education, parity, pre-pregnancy BMI and postpartum weight retention
Index	Lipid	%change in lipid concentration per mmol/L (95%CI)	p-value	p-value (BH)	%change in lipid concentration per mmol/L (95%CI)	p-value	p-value (BH)	%change in lipid concentration per mmol/L (95%CI)	p-value	p-value (BH)
1	AC(12:0)	-11.61(-27.59, 7.88)	0.22362	0.39505	-3.50(-19.88,16.23)	0.70605	0.93551	-7.93(-22.74, 9.72)	0.35452	0.6584	Not Significant	Not Significant	2.50403
2	AC(13:0)	-13.61(-32.68, 10.85)	0.24884	0.42229	-28.37(-45.57,-5.75)	0.017385	0.52078	-11.71(-31.06, 13.06)	0.32201	0.64	Not Significant	Pregnancy only	5.71207
3	AC(14:0)	-2.45(-15.24, 12.28)	0.72853	0.82041	-1.65(-14.41,13.03)	0.81425	0.96847	-4.97(-16.49, 8.13)	0.43722	0.72764	Not Significant	Not Significant	1.17219
4	AC(14:1)	-7.97(-25.08, 13.05)	0.42735	0.57621	-14.36(-30.15, 4.99)	0.13523	0.68713	-14.13(-28.15, 2.63)	0.093763	0.29909	Not Significant	Not Significant	4.53222
5	AC(14:2)	-14.84(-29.34, 2.63)	0.091219	0.2408	-19.75(-33.81,-2.71)	0.025298	0.52137	-13.44(-26.03, 1.28)	0.07151	0.25397	Not Significant	Pregnancy only	7.56492
6	AC(15:0) (a)	-9.70(-24.52, 8.03)	0.26322	0.44018	-15.91(-31.08, 2.59)	0.087381	0.64102	-9.72(-23.96, 7.18)	0.24166	0.54413	Not Significant	Not Significant	4.51012
7	AC(15:0) (b)	-1.24(-13.36, 12.58)	0.85138	0.90524	-8.09(-19.76, 5.28)	0.22239	0.74383	-4.08(-14.27, 7.31)	0.4651	0.74698	Not Significant	Not Significant	2.11043
8	AC(16:0)	4.28( -5.52, 15.09)	0.40398	0.55982	2.22( -7.92,13.48)	0.67904	0.92125	-2.38(-11.18, 7.29)	0.61632	0.83396	Not Significant	Not Significant	1.54388
9	AC(16:1)	-1.92(-15.78, 14.21)	0.80179	0.8693	-14.17(-26.22,-0.15)	0.047715	0.61732	-11.74(-22.78, 0.88)	0.066981	0.24162	Not Significant	Pregnancy only	5.18267
10	AC(17:0) (a)	-1.61(-16.60, 16.07)	0.84679	0.902	-0.05(-14.60,16.97)	0.99469	0.9984	1.97(-11.46, 17.44)	0.78592	0.91161	Not Significant	Not Significant	0.358316
11	AC(17:0) (b)	-1.43(-12.92, 11.57)	0.81878	0.88091	6.91( -6.16,21.79)	0.31365	0.81731	1.85( -8.75, 13.68)	0.7428	0.89946	Not Significant	Not Significant	1.43903
12	AC(18:0)	-1.42(-11.23, 9.47)	0.78816	0.85894	5.41( -6.03,18.24)	0.36759	0.84108	8.35( -1.38, 19.05)	0.094441	0.29986	Not Significant	Not Significant	3.12572
13	AC(18:1)	-2.01(-12.66, 9.93)	0.72791	0.82041	-6.45(-17.14, 5.61)	0.27963	0.7781	-12.06(-21.35, -1.67)	0.024319	0.1152	Not Significant	Postpartum only	4.61079
14	AC(18:2)	-12.94(-22.55, -2.14)	0.020399	0.11067	-9.26(-20.82, 3.99)	0.16157	0.71821	-10.51(-19.64, -0.34)	0.043208	0.17826	Not Significant	Prec & Post	7.69293
15	CE(14:0)	10.01( -7.81, 31.26)	0.2886	0.46459	5.06( -8.45,20.57)	0.48064	0.8748	3.13(-11.46, 20.12)	0.69079	0.86914	Not Significant	Not Significant	2.03708
16	CE(15:0)	-0.88(-15.18, 15.85)	0.91161	0.94736	-5.58(-16.17, 6.33)	0.34192	0.84098	-0.22(-11.53, 12.54)	0.9714	0.98426	Not Significant	Not Significant	1.03774
17	CE(16:0)	4.41( -6.31, 16.35)	0.43354	0.58002	-2.79(-12.66, 8.20)	0.60358	0.89438	-2.68(-12.00, 7.62)	0.59475	0.82663	Not Significant	Not Significant	1.6158
18	CE(16:1)	24.86( 4.82, 48.74)	0.013083	0.093277	16.01( -2.92,38.63)	0.10178	0.64339	8.63( -6.70, 26.49)	0.28497	0.5973	Not Significant	Preconception only	6.84166
19	CE(16:2)	0.28(-12.74, 15.25)	0.968	0.97937	-3.56(-16.06,10.80)	0.6075	0.89438	0.10(-13.11, 15.32)	0.98916	0.99204	Not Significant	Not Significant	0.470624
20	CE(17:0)	0.68(-11.82, 14.96)	0.91952	0.95113	-8.66(-18.76, 2.68)	0.12877	0.67727	-2.06(-13.43, 10.80)	0.73982	0.89743	Not Significant	Not Significant	2.115
21	CE(17:1)	6.71( -8.44, 24.37)	0.4044	0.55982	-2.26(-14.20,11.35)	0.73033	0.9437	2.41(-10.20, 16.78)	0.72149	0.88296	Not Significant	Not Significant	1.34288
22	CE(18:0)	11.67( 0.30, 24.32)	0.044025	0.16536	-0.69( -9.79, 9.33)	0.88724	0.98186	4.55( -5.42, 15.57)	0.38311	0.68188	Not Significant	Preconception only	3.64987
23	CE(18:1)	16.00( 3.13, 30.48)	0.013595	0.09367	6.65( -3.37,17.71)	0.20005	0.74039	2.00( -8.06, 13.17)	0.70745	0.8751	Not Significant	Preconception only	5.43157
24	CE(18:2)	0.69( -9.17, 11.62)	0.89559	0.93211	1.67( -5.41, 9.28)	0.65193	0.91483	1.16( -7.51, 10.65)	0.79954	0.9243	Not Significant	Not Significant	0.661699
25	CE(18:3)	4.88(-10.80, 23.32)	0.56256	0.68252	-5.85(-17.51, 7.45)	0.36954	0.84108	-4.98(-17.86, 9.91)	0.48993	0.77422	Not Significant	Not Significant	1.98407
26	CE(20:0)	12.21( -2.54, 29.18)	0.10861	0.26239	1.84( -9.27,14.31)	0.75667	0.95484	0.90(-11.83, 15.47)	0.89572	0.95683	Not Significant	Not Significant	2.2661
27	CE(20:1)	7.55( -7.53, 25.09)	0.34359	0.50801	-2.42(-13.43, 9.98)	0.68705	0.92151	0.20(-12.72, 15.03)	0.97731	0.98739	Not Significant	Not Significant	1.27388
28	CE(20:2)	6.65( -5.26, 20.06)	0.2854	0.46076	-0.37(-10.29,10.64)	0.94397	0.99618	5.15( -5.59, 17.12)	0.35905	0.66502	Not Significant	Not Significant	2.02887
29	CE(20:3)	14.67( -1.34, 33.29)	0.074187	0.21844	5.31( -6.94,19.18)	0.41062	0.84123	6.30( -7.43, 22.08)	0.38482	0.68188	Not Significant	Not Significant	3.86195
30	CE(20:4)	-7.96(-20.91, 7.11)	0.28217	0.45745	-6.48(-20.84,10.47)	0.42881	0.85698	-11.89(-23.57, 1.57)	0.080621	0.27774	Not Significant	Not Significant	4.02155
31	CE(20:5)	-3.83(-26.93, 26.57)	0.77949	0.85488	-6.30(-30.29,25.94)	0.66504	0.92125	-21.66(-41.02, 4.03)	0.091301	0.29533	Not Significant	Not Significant	2.64973
32	CE(22:0)	12.76( -1.90, 29.62)	0.090798	0.2408	-0.17(-11.37,12.45)	0.97802	0.99818	7.91( -6.79, 24.91)	0.30689	0.61827	Not Significant	Not Significant	3.12919
33	CE(22:1)	2.80(-15.64, 25.27)	0.78357	0.8556	5.93(-11.11,26.24)	0.51829	0.88367	-6.34(-22.94, 13.84)	0.5091	0.78776	Not Significant	Not Significant	1.36909
34	CE(22:4)	4.91( -7.68, 19.23)	0.46074	0.60352	-2.86(-13.54, 9.14)	0.62431	0.89739	2.83( -9.02, 16.22)	0.65367	0.85748	Not Significant	Not Significant	1.45157
35	CE(22:5) (n3)	15.23( -4.37, 38.84)	0.13549	0.29822	-1.40(-13.58,12.51)	0.83389	0.97052	7.52( -7.79, 25.37)	0.35324	0.65792	Not Significant	Not Significant	2.79783
36	CE(22:5) (n6)	9.32( -2.45, 22.50)	0.12467	0.28348	0.92( -9.97,13.13)	0.87491	0.98018	0.17(-10.72, 12.37)	0.97736	0.98739	Not Significant	Not Significant	1.94444
37	CE(22:6)	11.76( -3.71, 29.71)	0.14287	0.30333	-1.54(-14.13,12.90)	0.82371	0.96847	7.77( -7.64, 25.75)	0.34015	0.64629	Not Significant	Not Significant	2.79523
38	CE(24:0)	13.39( 0.17, 28.37)	0.047047	0.17151	1.90( -7.96,12.82)	0.71537	0.94057	3.98( -8.59, 18.27)	0.55161	0.79921	Not Significant	Preconception only	3.46261
39	CE(24:1)	6.49( -6.45, 21.21)	0.34001	0.50488	-4.55(-15.38, 7.66)	0.44658	0.85846	-1.97(-13.76, 11.42)	0.75928	0.90625	Not Significant	Not Significant	1.87641
40	CE(24:4)	7.14( -7.21, 23.71)	0.34548	0.50878	-4.23(-16.47, 9.80)	0.5339	0.88367	-4.71(-17.67, 10.29)	0.51641	0.78893	Not Significant	Not Significant	2.04225
41	CE(24:5)	5.74(-11.06, 25.71)	0.52589	0.6576	-5.48(-20.25,12.03)	0.51435	0.88367	-7.95(-22.14, 8.84)	0.33111	0.64543	Not Significant	Not Significant	2.09575
42	CE(24:6)	3.04(-12.74, 21.68)	0.72262	0.81889	-2.52(-17.55,15.25)	0.76419	0.95506	-3.63(-17.36, 12.37)	0.6358	0.84897	Not Significant	Not Significant	0.909136
43	Cer(d16:1/16:0)	21.34( 3.78, 41.87)	0.015506	0.09674	12.41( -1.67,28.51)	0.086315	0.64102	8.35( -4.67, 23.15)	0.21832	0.5223	Not Significant	Preconception only	7.06864
44	Cer(d16:1/18:0)	37.21( 12.08, 67.97)	0.0023042	0.06255	15.87( -1.59,36.43)	0.076825	0.62472	30.47( 11.91, 52.12)	0.0007534	0.0092695	Postpartum only	Prec & Post	13.7499
45	Cer(d16:1/20:0)	49.55( 21.07, 84.72)	0.00021961	0.06255	20.34( 5.95,36.68)	0.0045531	0.47201	21.48( 6.38, 38.73)	0.0042259	0.029711	Postpartum only	Prec & Preg & Post	16.7482
46	Cer(d16:1/22:0)	23.84( 6.26, 44.34)	0.0063961	0.072551	17.93( 4.70,32.84)	0.0068034	0.47201	22.76( 6.84, 41.07)	0.0039891	0.028335	Postpartum only	Prec & Preg & Post	13.521
47	Cer(d16:1/23:0)	18.77( 1.31, 39.23)	0.034079	0.14317	19.33( 4.54,36.22)	0.0090626	0.47201	15.72( 0.70, 32.98)	0.039675	0.16567	Not Significant	Prec & Preg & Post	9.82349
48	Cer(d16:1/24:0)	20.87( 4.46, 39.85)	0.011096	0.090947	18.16( 4.73,33.31)	0.0068994	0.47201	18.60( 3.77, 35.54)	0.012517	0.067907	Not Significant	Prec & Preg & Post	12.037
49	Cer(d16:1/24:1)	15.32( -0.60, 33.80)	0.060024	0.19095	12.63( -0.82,27.89)	0.066572	0.62472	12.00( -1.78, 27.71)	0.090381	0.29374	Not Significant	Not Significant	6.88461
50	Cer(d17:1/16:0)	18.64( 2.91, 36.77)	0.018696	0.10734	9.46( -3.21,23.78)	0.14911	0.69891	5.90( -6.21, 19.57)	0.35331	0.65792	Not Significant	Preconception only	6.01318
51	Cer(d17:1/18:0)	19.66( -0.77, 44.30)	0.060138	0.19095	8.11( -5.29,23.41)	0.24709	0.76255	15.67( 1.78, 31.47)	0.025963	0.12169	Not Significant	Postpartum only	6.82728
52	Cer(d17:1/22:0)	10.18( -4.34, 26.91)	0.1779	0.33953	11.83( -1.20,26.59)	0.076688	0.62472	18.15( 3.77, 34.52)	0.011982	0.065519	Not Significant	Postpartum only	7.57313
53	Cer(d17:1/23:0)	13.54( -1.31, 30.63)	0.075483	0.22037	8.23( -4.65,22.85)	0.22021	0.74039	12.82( -0.47, 27.89)	0.059223	0.2242	Not Significant	Not Significant	6.01365
54	Cer(d17:1/24:0)	14.29( 0.14, 30.46)	0.047704	0.17262	9.21( -2.37,22.17)	0.12284	0.66747	14.09( 1.14, 28.71)	0.032197	0.13952	Not Significant	Prec & Post	7.44858
55	Cer(d17:1/24:1)	10.58( -2.06, 24.85)	0.10401	0.25778	4.36( -6.64,16.65)	0.45133	0.85846	9.00( -2.43, 21.77)	0.12672	0.36995	Not Significant	Not Significant	4.45117
56	Cer(d18:1/14:0)	18.93( 1.46, 39.42)	0.032634	0.14092	0.17(-12.90,15.19)	0.98126	0.99818	10.02( -4.48, 26.73)	0.1844	0.48309	Not Significant	Preconception only	4.45757
57	Cer(d18:1/16:0)	12.87( 1.47, 25.55)	0.025986	0.1252	4.35( -5.51,15.24)	0.39874	0.84123	6.05( -3.43, 16.46)	0.21766	0.5223	Not Significant	Preconception only	5.29358
58	Cer(d18:1/18:0)	18.19( 3.48, 35.00)	0.013952	0.094245	13.29( -1.00,29.66)	0.069625	0.62472	22.21( 8.19, 38.06)	0.0013592	0.014256	Postpartum only	Prec & Post	11.7586
59	Cer(d18:1/20:0)	13.25( -0.19, 28.51)	0.053582	0.1803	16.09( 2.26,31.81)	0.021397	0.52137	17.25( 5.01, 30.92)	0.0048377	0.031989	Postpartum only	Preg & Post	10.512
60	Cer(d18:1/21:0)	13.84( -0.05, 29.66)	0.050927	0.17689	8.53( -3.22,21.72)	0.16066	0.71821	12.43( 0.60, 25.64)	0.038905	0.16345	Not Significant	Postpartum only	6.99428
61	Cer(d18:1/22:0)	15.63( 3.44, 29.25)	0.010852	0.090947	13.01( 2.45,24.66)	0.014762	0.48432	18.53( 6.57, 31.82)	0.0018432	0.01722	Postpartum only	Prec & Preg & Post	13.0595
62	Cer(d18:1/23:0)	11.50( -0.50, 24.95)	0.060965	0.1918	11.76( 1.13,23.50)	0.029452	0.52137	12.08( 1.19, 24.14)	0.028872	0.13002	Not Significant	Preg & Post	8.57066
63	Cer(d18:1/24:0)	11.35( 0.02, 23.95)	0.049516	0.17406	9.45( -0.21,20.05)	0.05538	0.62472	15.98( 4.72, 28.46)	0.0046357	0.0314	Postpartum only	Prec & Post	9.79157
64	Cer(d18:1/24:1)	3.51( -7.31, 15.60)	0.53871	0.66638	4.93( -5.94,17.06)	0.38704	0.84123	7.23( -3.54, 19.20)	0.19537	0.49527	Not Significant	Not Significant	2.78006
65	Cer(d18:1/26:0)	7.15( -4.17, 19.80)	0.22434	0.39532	5.66( -4.02,16.31)	0.26009	0.76255	0.33( -8.78, 10.35)	0.94616	0.97659	Not Significant	Not Significant	2.51601
66	Cer(d18:2/16:0)	14.50( 1.67, 28.95)	0.02577	0.1252	-4.01(-13.53, 6.55)	0.44059	0.85846	6.64( -4.26, 18.79)	0.24124	0.54413	Not Significant	Preconception only	5.1248
67	Cer(d18:2/18:0)	17.53( 1.63, 35.90)	0.029526	0.13296	10.53( -4.15,27.46)	0.16757	0.72074	21.38( 6.74, 38.02)	0.0032896	0.025466	Postpartum only	Prec & Post	9.57691
68	Cer(d18:2/20:0)	17.05( 3.39, 32.50)	0.013097	0.093277	13.44( 0.96,27.47)	0.034121	0.5734	19.16( 5.90, 34.09)	0.0037514	0.027208	Postpartum only	Prec & Preg & Post	11.5512
69	Cer(d18:2/22:0)	11.89( -0.30, 25.56)	0.056127	0.18556	7.08( -3.27,18.54)	0.18607	0.73846	23.45( 9.80, 38.79)	0.00047573	0.0065555	Postpartum only	Postpartum only	10.6076
70	Cer(d18:2/23:0)	13.63( 0.57, 28.38)	0.040335	0.15814	9.72( -1.69,22.44)	0.097379	0.64115	16.05( 3.71, 29.85)	0.009684	0.056783	Not Significant	Prec & Post	8.8396
71	Cer(d18:2/24:0)	12.30( 0.71, 25.22)	0.036897	0.15053	4.27( -5.51,15.05)	0.40406	0.84123	14.00( 1.96, 27.45)	0.021547	0.10529	Not Significant	Prec & Post	6.98635
72	Cer(d18:2/24:1)	4.70( -6.93, 17.79)	0.44309	0.58936	3.24( -7.86,15.68)	0.58099	0.88367	10.47( -1.89, 24.38)	0.099726	0.31232	Not Significant	Not Significant	3.18106
73	Cer(d18:2/26:0)	14.36( 0.37, 30.30)	0.043972	0.16536	4.38( -8.29,18.79)	0.51446	0.88367	4.13( -7.49, 17.20)	0.50141	0.78162	Not Significant	Preconception only	3.89056
74	Cer(d19:1/22:0)	16.18( -5.27, 42.48)	0.14906	0.31028	20.23( -0.60,45.42)	0.057663	0.62472	17.21( -1.49, 39.46)	0.073171	0.25854	Not Significant	Not Significant	6.40281
75	Cer(d19:1/23:0)	14.03( -6.95, 39.73)	0.20459	0.37096	15.50( -4.99,40.41)	0.14729	0.69891	12.17( -5.77, 33.52)	0.19552	0.49527	Not Significant	Not Significant	4.4595
76	Cer(d19:1/24:0)	15.20( -5.11, 39.86)	0.15195	0.31439	13.97( -4.45,35.94)	0.1453	0.69891	12.08( -5.49, 32.90)	0.18887	0.48738	Not Significant	Not Significant	4.75974
77	Cer(d19:1/24:1)	5.03(-13.85, 28.05)	0.62589	0.73092	11.49( -7.72,34.69)	0.25827	0.76255	7.50(-10.87, 29.65)	0.44792	0.73457	Not Significant	Not Significant	2.28046
78	Cer(d20:1/22:0)	12.27( -4.48, 31.96)	0.15963	0.32242	16.86( 1.51,34.53)	0.030268	0.52137	24.33( 7.70, 43.53)	0.0031007	0.024557	Postpartum only	Preg & Post	9.64888
79	Cer(d20:1/23:0)	14.21( -1.92, 33.00)	0.086911	0.23762	18.12( 1.75,37.11)	0.028802	0.52137	14.82( -0.07, 31.93)	0.051083	0.19811	Not Significant	Pregnancy only	7.78645
80	Cer(d20:1/24:0)	15.27( 0.86, 31.74)	0.037141	0.15053	13.22( 0.10,28.07)	0.048183	0.61732	12.09( -0.75, 26.60)	0.065857	0.24051	Not Significant	Prec & Preg	7.8573
81	Cer(d20:1/24:1)	4.45(-11.02, 22.63)	0.59298	0.7032	19.00( 2.27,38.46)	0.024589	0.52137	12.74( -3.28, 31.41)	0.12455	0.36831	Not Significant	Pregnancy only	5.48175
82	Cer(m17:0/22:0)	33.44( 13.96, 56.24)	0.00038413	0.06255	22.37( 8.01,38.64)	0.0016327	0.47201	26.93( 9.70, 46.86)	0.0014557	0.014536	Postpartum only	Prec & Preg & Post	18.0791
83	Cer(m17:0/23:0)	26.00( 5.94, 49.86)	0.0092232	0.08473	17.78( 1.02,37.31)	0.036731	0.58855	15.96( 0.30, 34.05)	0.045459	0.18533	Not Significant	Prec & Preg & Post	9.62493
84	Cer(m17:0/24:0)	26.72( 9.56, 46.57)	0.0015286	0.06255	20.94( 6.58,37.22)	0.0033423	0.47201	13.77( -0.68, 30.32)	0.062546	0.23294	Not Significant	Prec & Preg	12.9909
85	Cer(m17:0/24:1)	13.12( -4.13, 33.48)	0.14343	0.30333	17.41( 1.76,35.46)	0.028001	0.52137	8.20( -6.81, 25.63)	0.29933	0.61018	Not Significant	Pregnancy only	5.84007
86	Cer(m18:0/20:0)	23.47( 3.11, 47.84)	0.022006	0.11315	12.40( -6.66,35.34)	0.21649	0.74039	22.17( 4.30, 43.10)	0.013315	0.071655	Not Significant	Prec & Post	8.39536
87	Cer(m18:0/22:0)	21.04( 2.39, 43.08)	0.025469	0.1252	7.33( -9.84,27.76)	0.42501	0.85373	18.65( 1.88, 38.18)	0.027956	0.12927	Not Significant	Prec & Post	7.03823
88	Cer(m18:0/23:0)	17.35( -0.24, 38.06)	0.053526	0.1803	7.62( -9.20,27.55)	0.3956	0.84123	11.55( -3.99, 29.61)	0.15253	0.42578	Not Significant	Not Significant	4.98165
89	Cer(m18:0/24:0)	17.91( 0.92, 37.75)	0.03808	0.15343	3.45(-11.74,21.25)	0.67462	0.92125	14.55( -1.30, 32.94)	0.073666	0.25896	Not Significant	Preconception only	5.44595
90	Cer(m18:0/24:1)	14.67( -3.15, 35.77)	0.11173	0.26546	6.55(-11.15,27.78)	0.4922	0.88174	2.23(-12.14, 18.95)	0.77451	0.91051	Not Significant	Not Significant	2.74132
91	Cer(m18:1/18:0)	18.39( -2.69, 44.02)	0.091169	0.2408	-4.20(-20.45,15.37)	0.64974	0.91483	14.94( -4.25, 37.97)	0.13446	0.38762	Not Significant	Not Significant	4.19764
92	Cer(m18:1/20:0)	11.70( -5.72, 32.34)	0.19972	0.36892	3.03(-13.28,22.41)	0.73307	0.9437	17.34( 0.07, 37.58)	0.048953	0.19274	Not Significant	Postpartum only	4.28931
93	Cer(m18:1/22:0)	10.60( -6.30, 30.54)	0.23246	0.40548	-1.40(-16.28,16.14)	0.86571	0.97691	14.54( -2.03, 33.91)	0.088374	0.29134	Not Significant	Not Significant	3.49991
94	Cer(m18:1/23:0)	10.02( -6.84, 29.93)	0.25933	0.4358	-3.89(-18.04,12.69)	0.62348	0.89739	6.91( -8.16, 24.44)	0.38721	0.68188	Not Significant	Not Significant	2.40676
95	Cer(m18:1/24:0)	10.63( -4.89, 28.68)	0.18919	0.35303	-4.39(-17.48,10.77)	0.54836	0.88367	8.63( -6.04, 25.59)	0.2622	0.56631	Not Significant	Not Significant	3.13081
96	Cer(m18:1/24:1)	7.41( -8.96, 26.71)	0.39541	0.55262	-8.39(-22.39, 8.12)	0.29856	0.80042	4.27(-11.04, 22.20)	0.60459	0.82981	Not Significant	Not Significant	2.29292
97	Cer1P(d18:1/16:0)	-6.27(-18.20, 7.39)	0.34939	0.51328	-3.51(-15.33, 9.97)	0.59121	0.88655	-6.08(-16.39, 5.51)	0.2896	0.60101	Not Significant	Not Significant	2.4463
98	COH	8.08( -0.21, 17.06)	0.056287	0.18556	0.01( -7.13, 7.71)	0.99695	0.9984	3.18( -3.78, 10.65)	0.37775	0.67955	Not Significant	Not Significant	3.34743
99	DE(18:1)	9.50( -2.93, 23.53)	0.13914	0.30235	5.94( -2.74,15.40)	0.18469	0.73846	-0.93( -9.84, 8.87)	0.84605	0.93548	Not Significant	Not Significant	3.32542
100	DE(18:2)	2.99(-12.73, 21.54)	0.72619	0.82041	-2.27(-13.64,10.59)	0.71466	0.94057	-15.62(-27.62, -1.64)	0.03006	0.13288	Not Significant	Postpartum only	3.61372
101	DE(20:4)	5.85(-12.94, 28.71)	0.56702	0.6854	-0.50(-15.30,16.90)	0.95136	0.99618	-21.29(-33.66, -6.61)	0.0062759	0.039671	Postpartum only	Postpartum only	4.94076
102	DE(20:5)	13.51(-14.55, 50.79)	0.3803	0.54027	-3.48(-25.16,24.50)	0.78448	0.95617	-11.99(-34.12, 17.58)	0.38609	0.68188	Not Significant	Not Significant	1.87721
103	DE(22:6)	22.02( -1.08, 50.51)	0.062942	0.19453	0.23(-13.58,16.24)	0.97585	0.99818	0.23(-17.07, 21.15)	0.98063	0.98924	Not Significant	Not Significant	2.44034
104	DG(14:0_16:0)	27.03( 1.88, 58.40)	0.033679	0.14236	15.43( -9.86,47.82)	0.25405	0.76255	36.30( 12.34, 65.38)	0.0018071	0.01722	Postpartum only	Prec & Post	9.62148
105	DG(16:0_16:0)	20.73( 4.04, 40.10)	0.013279	0.093277	19.91( -1.51,45.99)	0.070437	0.62472	22.10( 6.98, 39.36)	0.0032327	0.025311	Postpartum only	Prec & Post	11.0389
106	DG(16:0_16:1)	36.79( 10.32, 69.62)	0.0044842	0.06255	7.16(-14.04,33.60)	0.53707	0.88367	29.10( 6.44, 56.60)	0.0097248	0.056783	Not Significant	Prec & Post	9.26081
107	DG(14:0_18:2)	38.82( 7.25, 79.68)	0.012921	0.093277	1.30(-17.93,25.02)	0.90402	0.98788	67.21( 30.97,113.47)	4.7048e-05	0.0018009	Postpartum only	Prec & Post	12.52
108	DG(16:0_18:1)	37.23( 12.70, 67.10)	0.0017444	0.06255	13.60( -6.28,37.70)	0.19293	0.74039	36.04( 13.33, 63.29)	0.0010418	0.011963	Postpartum only	Prec & Post	12.9103
109	DG(16:1_18:1)	41.88( 13.87, 76.78)	0.0019425	0.06255	-4.31(-20.18,14.71)	0.63233	0.90203	28.71( 6.21, 55.97)	0.01025	0.058853	Not Significant	Prec & Post	9.79994
110	DG(16:0_18:2)	18.88( -2.14, 44.41)	0.08119	0.2274	0.60(-15.34,19.54)	0.94576	0.99618	38.11( 15.89, 64.59)	0.00035222	0.0059678	Postpartum only	Postpartum only	9.13581
111	DG(18:0_18:1)	31.57( 8.49, 59.56)	0.0054961	0.06933	13.97( -3.41,34.48)	0.12082	0.66747	45.33( 21.88, 73.30)	4.0074e-05	0.0018009	Postpartum only	Prec & Post	15.1499
112	DG(18:1_18:1)	32.69( 9.38, 60.97)	0.0042835	0.06255	0.22(-15.33,18.63)	0.97916	0.99818	29.39( 8.88, 53.76)	0.0035929	0.026485	Postpartum only	Prec & Post	9.6438
113	DG(18:0_18:2)	17.95( -3.19, 43.71)	0.10097	0.2539	7.36( -8.82,26.42)	0.39234	0.84123	50.53( 25.71, 80.26)	1.2057e-05	0.00099147	Postpartum only	Postpartum only	12.6418
114	DG(18:1_18:2)	17.50( -3.59, 43.20)	0.10968	0.26239	-8.62(-22.61, 7.90)	0.28612	0.78856	31.83( 10.90, 56.70)	0.0018495	0.01722	Postpartum only	Postpartum only	8.47254
115	DG(18:2_18:2)	4.51(-16.55, 30.90)	0.69971	0.80619	-17.47(-31.23,-0.96)	0.03919	0.60004	32.61( 8.68, 61.81)	0.0056336	0.03594	Postpartum only	Preg & Post	7.62224
116	DG(18:1_18:3)	19.27( -3.29, 47.11)	0.099176	0.25122	-14.37(-26.88, 0.27)	0.054018	0.62472	23.10( 2.06, 48.48)	0.029897	0.13288	Not Significant	Postpartum only	7.59085
117	DG(16:0_20:4)	32.82( 9.39, 61.27)	0.0043203	0.06255	10.36( -9.04,33.91)	0.31616	0.81892	28.92( 6.59, 55.93)	0.0090578	0.054268	Not Significant	Prec & Post	9.81511
118	DG(18:1_20:3)	30.40( 6.78, 59.23)	0.0094391	0.085573	-1.93(-17.31,16.31)	0.82201	0.96847	4.47(-13.66, 26.40)	0.65158	0.85748	Not Significant	Preconception only	4.59245
119	DG(18:0_20:4)	18.83( 1.35, 39.31)	0.033654	0.14236	6.36( -6.98,21.60)	0.36567	0.84108	23.07( 6.07, 42.80)	0.0064113	0.040158	Postpartum only	Prec & Post	8.20586
120	DG(18:1_20:4)	27.92( 8.04, 51.45)	0.0044462	0.06255	1.87(-12.00,17.93)	0.80289	0.96542	19.88( 1.42, 41.70)	0.033674	0.14501	Not Significant	Prec & Post	7.84012
121	DG(16:0_22:5)	22.93( 1.48, 48.92)	0.03495	0.14507	-0.30(-18.24,21.58)	0.97639	0.99818	22.52( 1.21, 48.31)	0.037359	0.15889	Not Significant	Prec & Post	5.78907
122	DG(18:2_20:4)	16.38( -3.74, 40.70)	0.1167	0.27163	-5.11(-18.70,10.75)	0.50455	0.88367	24.73( 2.93, 51.15)	0.024337	0.1152	Not Significant	Postpartum only	5.68752
123	DG(16:0_22:6)	19.71( -8.46, 56.55)	0.18781	0.35303	-7.29(-26.30,16.62)	0.51645	0.88367	27.97( 0.35, 63.19)	0.046804	0.1897	Not Significant	Postpartum only	4.68594
124	DG(18:1_20:5)	41.80( 10.43, 82.08)	0.0063805	0.072551	-5.99(-26.54,20.31)	0.622	0.89739	4.22(-20.66, 36.89)	0.76574	0.90652	Not Significant	Preconception only	5.03455
125	DG(18:1_22:5)	15.02( -4.85, 39.05)	0.14748	0.30792	-10.46(-24.70, 6.46)	0.20985	0.74039	14.37( -4.75, 37.33)	0.14949	0.42213	Not Significant	Not Significant	4.66949
126	DG(18:0_22:6)	20.20( -1.68, 46.94)	0.072522	0.21445	6.00(-10.40,25.40)	0.49555	0.88367	28.43( 8.06, 52.65)	0.0046981	0.031427	Postpartum only	Postpartum only	7.54504
127	DG(18:1_22:6)	20.80( -8.69, 59.80)	0.18473	0.34871	-14.07(-31.08, 7.14)	0.177	0.73024	23.44( -3.51, 57.92)	0.093387	0.29909	Not Significant	Not Significant	5.03041
128	DG(18:2_22:6)	12.43(-15.44, 49.49)	0.41855	0.57001	-19.64(-36.21, 1.24)	0.063481	0.62472	24.98( -4.59, 63.72)	0.10498	0.32289	Not Significant	Not Significant	5.109
129	dhCer(d18:0/16:0)	22.74( 2.78, 46.57)	0.023837	0.11945	8.72( -5.87,25.59)	0.25421	0.76255	1.30(-12.33, 17.05)	0.86015	0.94628	Not Significant	Preconception only	4.56596
130	dhCer(d18:0/18:0)	37.00( 8.40, 73.16)	0.0086358	0.08264	17.90( -3.95,44.71)	0.1148	0.66747	9.64( -8.96, 32.03)	0.33038	0.64543	Not Significant	Preconception only	6.96948
131	dhCer(d18:0/20:0)	15.15( -3.93, 38.02)	0.12647	0.28475	16.06( -2.20,37.72)	0.08785	0.64102	4.50( -9.77, 21.04)	0.55502	0.80097	Not Significant	Not Significant	4.41992
132	dhCer(d18:0/22:0)	11.48( -5.31, 31.24)	0.19102	0.35379	15.76( 0.04,33.96)	0.049404	0.61732	10.72( -4.32, 28.12)	0.17059	0.46274	Not Significant	Pregnancy only	5.58641
133	dhCer(d18:0/24:0)	11.16( -3.82, 28.47)	0.1511	0.31359	11.91( -1.17,26.71)	0.075723	0.62472	6.17( -6.30, 20.30)	0.3464	0.65032	Not Significant	Not Significant	4.80386
134	dhCer(d18:0/24:1)	6.64( -7.62, 23.09)	0.37848	0.53991	6.34( -7.15,21.79)	0.37288	0.84123	-1.71(-14.18, 12.57)	0.80251	0.92464	Not Significant	Not Significant	1.89188
135	GM3(d18:1/16:0)	-3.83(-11.10, 4.04)	0.32888	0.49261	-7.93(-15.21,-0.02)	0.049364	0.61732	-9.70(-17.04, -1.71)	0.01854	0.093927	Not Significant	Preg & Post	7.04288
136	GM3(d18:1/18:0)	-2.17(-11.28, 7.88)	0.65905	0.76445	-6.12(-15.16, 3.87)	0.21969	0.74039	-4.10(-12.89, 5.59)	0.39262	0.68486	Not Significant	Not Significant	2.4906
137	GM3(d18:1/20:0)	4.34( -6.76, 16.77)	0.45716	0.6002	-0.38(-10.47,10.85)	0.94462	0.99618	1.73( -7.98, 12.48)	0.73614	0.89453	Not Significant	Not Significant	0.995428
138	GM3(d18:1/22:0)	10.53( -1.17, 23.63)	0.079338	0.22487	1.08( -9.13,12.44)	0.84224	0.97052	-0.25( -9.90, 10.43)	0.96095	0.98426	Not Significant	Not Significant	2.38476
139	GM3(d18:1/24:0)	4.03( -6.77, 16.09)	0.47813	0.61923	-5.98(-15.95, 5.18)	0.28007	0.7781	-7.84(-17.17, 2.55)	0.13342	0.38624	Not Significant	Not Significant	3.49593
140	GM3(d18:1/24:1)	-1.11(-11.06, 9.96)	0.8364	0.89624	-4.89(-15.08, 6.51)	0.3837	0.84123	-10.30(-20.10, 0.71)	0.065573	0.24051	Not Significant	Not Significant	3.35374
141	GM3(d18:2/24:1)	9.78( -8.32, 31.45)	0.30864	0.47895	-7.79(-17.76, 3.39)	0.16393	0.72074	-10.59(-21.62, 2.00)	0.095443	0.30165	Not Significant	Not Significant	4.63229
142	HexCer(d16:1/18:0)	18.57( -0.54, 41.35)	0.057498	0.18775	13.18( -2.44,31.30)	0.10173	0.64339	7.26( -8.63, 25.92)	0.38993	0.68188	Not Significant	Not Significant	5.28382
143	HexCer(d16:1/20:0)	19.35( 3.62, 37.47)	0.014371	0.096133	12.38( -1.04,27.62)	0.071802	0.62472	1.04(-11.61, 15.51)	0.87851	0.95121	Not Significant	Preconception only	6.08526
144	HexCer(d16:1/22:0)	9.78( -4.01, 25.55)	0.17204	0.33214	8.46( -3.38,21.74)	0.16751	0.72074	7.57( -4.51, 21.19)	0.22881	0.5308	Not Significant	Not Significant	4.36171
145	HexCer(d16:1/24:0)	9.72( -4.35, 25.88)	0.18437	0.34871	4.76( -7.30,18.39)	0.45425	0.85846	2.82( -8.96, 16.11)	0.65324	0.85748	Not Significant	Not Significant	2.52388
146	HexCer(d18:1/16:0)	-2.89(-12.86, 8.23)	0.59476	0.7041	-9.16(-18.84, 1.66)	0.093883	0.64115	-5.75(-15.53, 5.16)	0.28791	0.60101	Not Significant	Not Significant	3.58763
147	HexCer(d18:1/18:0)	-7.52(-18.34, 4.73)	0.21691	0.38818	-0.42(-11.85,12.50)	0.9459	0.99618	-2.65(-14.20, 10.45)	0.67573	0.86853	Not Significant	Not Significant	1.7162
148	HexCer(d18:1/20:0)	-3.19(-13.44, 8.28)	0.56937	0.68704	1.24( -9.71,13.51)	0.83245	0.97048	-3.11(-14.17, 9.37)	0.60782	0.83093	Not Significant	Not Significant	1.08094
149	HexCer(d18:1/22:0)	-0.88(-11.56, 11.09)	0.87929	0.9211	-1.09(-11.35,10.35)	0.84327	0.97052	-2.39(-13.20, 9.77)	0.68555	0.86914	Not Significant	Not Significant	0.587724
150	HexCer(d18:1/24:0)	0.61(-10.77, 13.44)	0.92096	0.95113	-2.96(-13.10, 8.36)	0.59183	0.88655	-3.97(-14.51, 7.88)	0.49368	0.77754	Not Significant	Not Significant	1.14023
151	HexCer(d18:1/24:1)	-7.90(-18.19, 3.68)	0.17209	0.33214	-4.02(-15.26, 8.71)	0.5168	0.88367	-8.58(-19.99, 4.46)	0.18623	0.48587	Not Significant	Not Significant	3.56174
152	HexCer(d18:2/18:0)	3.74( -9.97, 19.53)	0.61075	0.71933	5.46( -7.81,20.63)	0.43712	0.85846	-0.32(-13.66, 15.09)	0.96537	0.98426	Not Significant	Not Significant	1.17768
153	HexCer(d18:2/20:0)	3.91( -7.54, 16.78)	0.51835	0.65172	3.07( -8.29,15.84)	0.61069	0.89716	1.48(-10.89, 15.57)	0.82405	0.93548	Not Significant	Not Significant	1.16721
154	HexCer(d18:2/22:0)	-0.90(-11.51, 10.98)	0.87505	0.91907	-4.13(-13.94, 6.79)	0.44157	0.85846	-1.18(-12.39, 11.47)	0.84616	0.93548	Not Significant	Not Significant	0.97103
155	HexCer(d18:2/24:0)	3.76( -7.89, 16.89)	0.54171	0.66656	-1.83(-12.09, 9.63)	0.74262	0.94798	-2.38(-13.46, 10.13)	0.69464	0.86914	Not Significant	Not Significant	1.10741
156	Hex2Cer(d16:1/16:0)	14.99( 2.35, 29.19)	0.018906	0.10765	-4.13(-13.90, 6.74)	0.43983	0.85846	-2.05(-12.21, 9.30)	0.71029	0.87548	Not Significant	Preconception only	4.45736
157	Hex2Cer(d16:1/24:1)	4.94( -8.99, 20.99)	0.50551	0.64499	-4.07(-18.35,12.72)	0.61246	0.89739	-6.04(-18.97, 8.97)	0.40856	0.69643	Not Significant	Not Significant	1.79587
158	Hex2Cer(d18:1/16:0)	-2.99(-12.14, 7.10)	0.54613	0.67073	-10.25(-18.96,-0.59)	0.038218	0.59846	-8.05(-16.89, 1.72)	0.10303	0.31835	Not Significant	Pregnancy only	5.33494
159	Hex2Cer(d18:1/18:0)	-1.57(-11.80, 9.84)	0.77632	0.85488	-5.17(-15.07, 5.89)	0.34441	0.84098	-7.26(-16.42, 2.90)	0.15436	0.42713	Not Significant	Not Significant	2.7687
160	Hex2Cer(d18:1/20:0)	1.38(-13.50, 18.82)	0.86491	0.913	2.92(-12.30,20.77)	0.72372	0.94261	-0.82(-13.92, 14.27)	0.90859	0.96459	Not Significant	Not Significant	0.490181
161	Hex2Cer(d18:1/22:0)	2.35(-13.19, 20.66)	0.78167	0.85488	3.41(-11.78,21.21)	0.67823	0.92125	5.83( -8.72, 22.70)	0.45098	0.73457	Not Significant	Not Significant	1.24288
162	Hex2Cer(d18:1/24:0)	1.29(-12.56, 17.33)	0.86378	0.913	-2.43(-15.40,12.52)	0.7338	0.9437	1.91(-10.84, 16.50)	0.78033	0.91127	Not Significant	Not Significant	0.611482
163	Hex2Cer(d18:1/24:1)	-4.77(-15.33, 7.11)	0.41353	0.56656	-9.91(-20.11, 1.59)	0.088438	0.64102	-9.02(-18.29, 1.31)	0.084774	0.28354	Not Significant	Not Significant	5.01718
164	Hex2Cer(d18:2/16:0)	-1.37(-10.37, 8.55)	0.77749	0.85488	-9.00(-18.05, 1.05)	0.077536	0.62472	-5.74(-14.63, 4.07)	0.24086	0.54413	Not Significant	Not Significant	3.67607
165	Hex2Cer(d18:2/18:0)	7.27( -2.18, 17.63)	0.13505	0.29822	-7.43(-15.22, 1.07)	0.084719	0.64102	3.87( -4.76, 13.28)	0.38931	0.68188	Not Significant	Not Significant	4.70246
166	Hex2Cer(d18:2/24:1)	-6.04(-16.60, 5.86)	0.30476	0.47507	-14.32(-24.21,-3.14)	0.013701	0.47201	-9.94(-19.95, 1.32)	0.081322	0.2782	Not Significant	Pregnancy only	6.93816
167	Hex3Cer(d18:1/16:0)	1.12( -7.80, 10.89)	0.81263	0.87759	-7.87(-15.19, 0.08)	0.052097	0.61887	-8.27(-15.93, 0.08)	0.052215	0.20098	Not Significant	Not Significant	5.311
168	Hex3Cer(d18:1/18:0)	-3.96(-14.92, 8.41)	0.51185	0.65111	-8.32(-18.28, 2.87)	0.13862	0.68713	-5.03(-15.67, 6.96)	0.39376	0.68511	Not Significant	Not Significant	3.1076
169	Hex3Cer(d18:1/20:0)	-0.28(-12.68, 13.88)	0.96668	0.97937	-2.09(-13.62,10.96)	0.73942	0.94798	-1.47(-12.86, 11.42)	0.81292	0.93506	Not Significant	Not Significant	0.471557
170	Hex3Cer(d18:1/22:0)	7.96( -6.24, 24.31)	0.28555	0.46076	-4.64(-16.63, 9.07)	0.48628	0.8748	-3.53(-15.55, 10.20)	0.59508	0.82663	Not Significant	Not Significant	2.16571
171	Hex3Cer(d18:1/24:0)	2.45( -9.72, 16.27)	0.70635	0.81061	-5.45(-16.12, 6.58)	0.35782	0.84108	-4.75(-15.14, 6.90)	0.40704	0.69643	Not Significant	Not Significant	1.97536
172	Hex3Cer(d18:1/24:1)	-0.93(-11.51, 10.92)	0.87055	0.91574	-7.11(-16.81, 3.73)	0.18936	0.74039	-10.46(-19.87, 0.06)	0.051182	0.19811	Not Significant	Not Significant	4.1476
173	LPC(14:0) [sn2]	22.24( -2.13, 52.70)	0.076523	0.22153	16.79( -7.79,47.92)	0.19706	0.74039	14.98( -6.84, 41.90)	0.19257	0.49141	Not Significant	Not Significant	5.07404
174	LPC(14:0) [sn1]	22.71( -1.68, 53.16)	0.070106	0.2091	17.21( -7.11,47.89)	0.17996	0.73408	14.64( -7.06, 41.41)	0.20099	0.50662	Not Significant	Not Significant	5.19179
175	LPC(15:0) [sn2]	-1.68(-14.39, 12.91)	0.80963	0.87572	3.31(-11.30,20.33)	0.67426	0.92125	4.57( -7.54, 18.27)	0.47496	0.75752	Not Significant	Not Significant	1.17246
176	LPC(15:0) [sn1]	-2.28(-14.87, 12.17)	0.74187	0.83114	2.54(-11.33,18.59)	0.73414	0.9437	4.41( -7.38, 17.71)	0.47845	0.76132	Not Significant	Not Significant	1.16811
177	LPC(16:0) [sn2]	-0.40(-10.82, 11.24)	0.94327	0.96426	10.66( 0.28,22.11)	0.04379	0.61732	5.40( -5.24, 17.24)	0.33131	0.64543	Not Significant	Pregnancy only	3.72751
178	LPC(16:0) [sn1]	0.10(-11.81, 13.62)	0.98774	0.99061	10.85( -1.09,24.24)	0.07632	0.62472	6.85( -5.08, 20.28)	0.27165	0.58307	Not Significant	Not Significant	3.37742
179	LPC(16:1) [sn2]	12.93( -1.58, 29.59)	0.082921	0.22945	5.88(-11.29,26.36)	0.52547	0.88367	2.71( -9.68, 16.80)	0.68234	0.86914	Not Significant	Not Significant	3.05357
180	LPC(16:1) [sn1]	10.94( -2.71, 26.51)	0.1207	0.27722	7.74( -8.51,26.87)	0.36988	0.84108	1.69( -9.94, 14.83)	0.78585	0.91161	Not Significant	Not Significant	2.90978
181	LPC(15-MHDA) [sn2]	-8.14(-22.70, 9.15)	0.33309	0.49721	-1.93(-17.37,16.40)	0.82275	0.96847	-0.38(-15.49, 17.42)	0.96337	0.98426	Not Significant	Not Significant	1.15675
182	LPC(15-MHDA) [sn1] / LPC(17:0) [sn2]	-6.10(-18.63, 8.36)	0.38745	0.54592	-0.87(-13.10,13.09)	0.89636	0.985	3.31( -9.24, 17.60)	0.62081	0.83543	Not Significant	Not Significant	1.33269
183	LPC(17:0) [sn1]	-3.68(-15.27, 9.49)	0.56508	0.68426	-0.97(-11.40,10.69)	0.86316	0.97691	1.30( -9.75, 13.71)	0.82553	0.93548	Not Significant	Not Significant	0.790132
184	LPC(17:1) [sn2]	7.89( -7.91, 26.39)	0.34558	0.50878	-5.18(-18.13, 9.81)	0.47564	0.87391	3.22(-10.94, 19.64)	0.67257	0.86779	Not Significant	Not Significant	1.91287
185	LPC(17:1) [sn1]	1.30(-12.27, 16.96)	0.85984	0.91283	0.41(-12.41,15.10)	0.95341	0.99682	1.31(-11.30, 15.71)	0.84723	0.93548	Not Significant	Not Significant	0.316603
186	LPC(18:0) [sn2]	1.64(-10.44, 15.35)	0.80046	0.8693	5.62( -5.38,17.90)	0.32835	0.84098	6.25( -5.12, 18.99)	0.29222	0.60338	Not Significant	Not Significant	2.22923
187	LPC(18:0) [sn1]	4.54( -8.64, 19.62)	0.51734	0.65172	7.43( -4.37,20.68)	0.22601	0.74405	12.47( -0.30, 26.88)	0.055984	0.21429	Not Significant	Not Significant	4.36806
188	LPC(18:1) [sn2]	1.46(-11.70, 16.57)	0.83778	0.89632	6.62( -4.76,19.37)	0.26454	0.76935	-0.46(-12.36, 13.04)	0.9426	0.97554	Not Significant	Not Significant	1.3601
189	LPC(18:1) [sn1]	0.12(-12.06, 13.97)	0.98592	0.99061	7.58( -3.09,19.42)	0.16938	0.72074	1.40( -9.83, 14.03)	0.81591	0.93548	Not Significant	Not Significant	1.73131
190	LPC(18:2) [sn2]	-1.96(-14.40, 12.29)	0.77404	0.85488	2.19( -9.25,15.08)	0.71927	0.94211	0.86(-10.37, 13.49)	0.88639	0.95146	Not Significant	Not Significant	0.61344
191	LPC(18:2) [sn1]	-4.60(-18.68, 11.92)	0.56187	0.68252	5.99( -9.32,23.90)	0.46311	0.86007	4.57( -9.12, 20.32)	0.53101	0.79427	Not Significant	Not Significant	1.71915
192	LPC(18:3) (a) [sn1] [104_sn1]	5.14(-12.49, 26.31)	0.59119	0.7032	-1.34(-17.06,17.36)	0.87861	0.98186	-5.25(-19.48, 11.50)	0.51439	0.78893	Not Significant	Not Significant	1.14637
193	LPC(18:3) [sn2] (a)	-0.21(-16.92, 19.86)	0.9817	0.98888	-3.60(-18.45,13.94)	0.66573	0.92125	-10.15(-23.89, 6.08)	0.20544	0.51046	Not Significant	Not Significant	1.74408
194	LPC(18:3) [sn1] (a)/LPC(18:3) [sn2] (b)	2.01(-15.13, 22.62)	0.83135	0.89221	-0.28(-15.92,18.27)	0.97413	0.99818	-8.18(-22.01, 8.11)	0.30454	0.61534	Not Significant	Not Significant	1.21591
195	LPC(19:0) [sn1] (a) / LPC(19:0) [sn2] (b)	6.96(-12.03, 30.05)	0.49828	0.64052	0.76(-16.44,21.51)	0.93624	0.99618	-3.60(-19.85, 15.95)	0.69632	0.86914	Not Significant	Not Significant	0.976661
196	LPC(19:0) [sn1] (b)	-5.29(-17.67, 8.95)	0.44527	0.59092	-5.72(-17.10, 7.22)	0.36768	0.84108	-0.81(-13.25, 13.42)	0.90488	0.96362	Not Significant	Not Significant	1.65863
197	LPC(19:0) (c)	-6.97(-18.07, 5.62)	0.26321	0.44018	-7.19(-17.36, 4.22)	0.20589	0.74039	-3.34(-14.35, 9.08)	0.58058	0.82298	Not Significant	Not Significant	3.0044
198	LPC(19:1) [sn1]	-5.71(-17.82, 8.19)	0.40064	0.55775	8.36( -4.73,23.24)	0.22029	0.74039	-0.56(-11.61, 11.88)	0.92578	0.97072	Not Significant	Not Significant	2.17549
199	LPC(20:0) [sn2]	4.88( -8.86, 20.69)	0.50479	0.64499	2.66(-10.19,17.36)	0.69903	0.92979	1.17(-11.68, 15.89)	0.86641	0.94905	Not Significant	Not Significant	1.02934
200	LPC(20:0) [sn1]	2.86(-10.32, 17.97)	0.68586	0.79155	1.57(-10.76,15.61)	0.81247	0.96847	-1.31(-13.20, 12.21)	0.83962	0.93548	Not Significant	Not Significant	0.659749
201	LPC(20:1) [sn2]	0.45(-12.95, 15.91)	0.95083	0.96912	6.06( -7.28,21.31)	0.38964	0.84123	-0.72(-13.50, 13.95)	0.91822	0.96736	Not Significant	Not Significant	0.936574
202	LPC(20:1) [sn1]	-2.16(-14.68, 12.19)	0.75316	0.83969	8.34( -4.83,23.35)	0.22465	0.74405	-2.73(-14.40, 10.54)	0.67036	0.86656	Not Significant	Not Significant	1.8906
203	LPC(20:2) [sn2]	-1.14(-12.03, 11.10)	0.84702	0.902	-0.87(-10.83,10.19)	0.87045	0.97997	7.36( -4.55, 20.75)	0.23532	0.54226	Not Significant	Not Significant	1.52141
204	LPC(20:2) [sn1]	-5.01(-16.11, 7.57)	0.41663	0.56956	4.62( -5.95,16.38)	0.40432	0.84123	6.68( -5.28, 20.14)	0.28501	0.5973	Not Significant	Not Significant	2.63733
205	LPC(20:3) [sn2]	14.95( 0.56, 31.41)	0.041308	0.15814	4.39( -8.32,18.87)	0.51522	0.88367	8.52( -5.26, 24.32)	0.23675	0.54328	Not Significant	Preconception only	4.59537
206	LPC(20:3) [sn1]	9.84( -5.36, 27.47)	0.21585	0.38729	6.88( -7.09,22.95)	0.35031	0.84098	7.18( -7.75, 24.52)	0.36333	0.66664	Not Significant	Not Significant	3.12219
207	LPC(20:3) [104_sn1]	8.13( -7.12, 25.89)	0.31228	0.4792	8.09( -6.55,25.03)	0.29344	0.79047	6.00( -9.17, 23.71)	0.45819	0.74281	Not Significant	Not Significant	2.75378
208	LPC(20:4) [sn2]	6.13( -8.34, 22.90)	0.42466	0.57383	-0.07(-10.66,11.76)	0.98955	0.99818	1.21( -9.73, 13.47)	0.83633	0.93548	Not Significant	Not Significant	0.908286
209	LPC(20:4) [sn1]	0.63(-12.84, 16.17)	0.93198	0.95699	4.14( -8.55,18.61)	0.53893	0.88367	2.56( -9.99, 16.85)	0.70356	0.87501	Not Significant	Not Significant	0.90352
210	LPC(20:5) [sn2]	13.80(-10.98, 45.48)	0.30082	0.47213	-9.52(-28.69,14.79)	0.40837	0.84123	-7.73(-28.11, 18.42)	0.52607	0.79427	Not Significant	Not Significant	2.37919
211	LPC(20:5) [sn1]	9.69(-13.27, 38.73)	0.43851	0.5844	-3.50(-24.28,22.98)	0.7723	0.95617	-4.69(-26.30, 23.26)	0.71325	0.87598	Not Significant	Not Significant	1.23399
212	LPC(22:0) [sn1]	0.99( -9.70, 12.94)	0.86295	0.913	-4.68(-14.04, 5.70)	0.36173	0.84108	2.79( -9.45, 16.70)	0.66905	0.8665	Not Significant	Not Significant	1.36034
213	LPC(22:1) [sn1]	0.44(-17.24, 21.91)	0.96429	0.97849	5.23(-12.02,25.86)	0.5752	0.88367	-5.35(-22.88, 16.17)	0.59735	0.82736	Not Significant	Not Significant	0.959489
214	LPC(22:4) [sn2]	6.95( -7.62, 23.81)	0.36734	0.52839	3.98( -9.20,19.08)	0.57096	0.88367	8.51( -5.77, 24.95)	0.25561	0.56181	Not Significant	Not Significant	2.5415
215	LPC(22:4) [sn1]	9.62( -6.98, 29.19)	0.27137	0.44742	6.79( -8.44,24.54)	0.4012	0.84123	4.91( -9.82, 22.05)	0.53342	0.79427	Not Significant	Not Significant	2.47202
216	LPC(22:5) [sn2] (n3)	8.03( -6.59, 24.95)	0.29661	0.46945	-4.84(-17.24, 9.42)	0.48468	0.8748	0.99(-11.72, 15.54)	0.88498	0.95146	Not Significant	Not Significant	1.79085
217	LPC(22:5) [sn1] (n3)/LPC(22:5) [sn2] (n6)	6.24( -7.59, 22.13)	0.39331	0.55079	-1.02(-12.78,12.34)	0.87393	0.98018	0.47(-11.80, 14.46)	0.94298	0.97554	Not Significant	Not Significant	0.978572
218	LPC(22:5) [sn1] (n6)	12.25( -4.35, 31.72)	0.15624	0.31755	9.61( -5.56,27.22)	0.22632	0.74405	5.07( -9.53, 22.02)	0.51559	0.78893	Not Significant	Not Significant	3.47836
219	LPC(22:5) (n3) [sn1] [104_sn1]	4.37(-11.36, 22.88)	0.60657	0.71563	1.93(-12.48,18.71)	0.80546	0.96585	-1.10(-15.14, 15.26)	0.88655	0.95146	Not Significant	Not Significant	0.726744
220	LPC(22:6) [sn2]	12.75( -0.45, 27.71)	0.058894	0.18966	-5.00(-15.43, 6.72)	0.38614	0.84123	2.22(-10.81, 17.16)	0.75148	0.90362	Not Significant	Not Significant	3.53453
221	LPC(22:6) [sn1]	5.89( -8.32, 22.30)	0.43464	0.58037	0.71(-11.37,14.43)	0.91334	0.99101	4.30(-10.59, 21.68)	0.59077	0.82564	Not Significant	Not Significant	1.25964
222	LPC(24:0) [sn2]	4.13( -6.87, 16.44)	0.47567	0.61721	-14.75(-23.40,-5.14)	0.00359	0.47201	-3.56(-13.94, 8.08)	0.53169	0.79427	Not Significant	Pregnancy only	6.08388
223	LPC(24:0) [sn1]	3.32( -6.84, 14.59)	0.53437	0.66339	-10.64(-19.12,-1.28)	0.027105	0.52137	2.18( -8.04, 13.55)	0.68681	0.86914	Not Significant	Pregnancy only	4.00454
224	LPC(O-16:0)	-2.19(-12.87, 9.81)	0.70708	0.81061	6.94( -4.76,20.09)	0.25518	0.76255	8.05( -2.54, 19.78)	0.14047	0.40326	Not Significant	Not Significant	3.1922
225	LPC(O-18:0)	-2.20(-14.01, 11.22)	0.73317	0.82407	9.84( -3.99,25.67)	0.17082	0.72205	7.33( -4.17, 20.20)	0.22004	0.52334	Not Significant	Not Significant	3.11951
226	LPC(O-18:1)	-3.76(-14.22, 7.97)	0.51219	0.65111	3.98( -7.29,16.62)	0.50369	0.88367	4.67( -5.65, 16.11)	0.38771	0.68188	Not Significant	Not Significant	1.9998
227	LPC(O-20:0)	1.72(-11.04, 16.31)	0.80243	0.8693	6.36( -6.15,20.54)	0.33272	0.84098	7.10( -5.38, 21.23)	0.27643	0.58966	Not Significant	Not Significant	2.26386
228	LPC(O-20:1)	-6.69(-17.98, 6.16)	0.29158	0.46694	0.51(-11.12,13.65)	0.93555	0.99618	4.68( -7.09, 17.94)	0.45081	0.73457	Not Significant	Not Significant	1.82036
229	LPC(O-22:0)	2.09( -7.27, 12.39)	0.67211	0.77699	-6.22(-14.76, 3.18)	0.18649	0.73846	5.69( -4.35, 16.79)	0.276	0.58966	Not Significant	Not Significant	2.92199
230	LPC(O-22:1)	-10.19(-20.69, 1.71)	0.090216	0.2408	-8.32(-18.59, 3.24)	0.15105	0.7032	3.45( -8.45, 16.90)	0.58464	0.82376	Not Significant	Not Significant	4.19741
231	LPC(O-24:0)	6.51( -4.29, 18.53)	0.24627	0.42	-7.37(-17.78, 4.36)	0.20705	0.74039	3.19( -7.80, 15.50)	0.5829	0.82298	Not Significant	Not Significant	3.05384
232	LPC(O-24:1)	-0.82(-10.85, 10.35)	0.87966	0.9211	-10.53(-20.79, 1.05)	0.073029	0.62472	3.43( -7.58, 15.74)	0.55568	0.80097	Not Significant	Not Significant	2.89473
233	LPC(O-24:2)	-11.82(-22.16, -0.10)	0.04822	0.17304	-12.90(-23.07,-1.39)	0.029342	0.52137	5.10( -6.88, 18.61)	0.41908	0.70598	Not Significant	Prec & Preg	6.45397
234	LPC(P-16:0)	-6.66(-17.44, 5.52)	0.2694	0.44739	-0.18(-11.17,12.18)	0.97628	0.99818	3.39( -6.92, 14.84)	0.53275	0.79427	Not Significant	Not Significant	1.70701
235	LPC(P-18:1)	-4.44(-16.09, 8.83)	0.49228	0.63517	-1.41(-13.17,11.95)	0.8265	0.96847	4.68( -6.75, 17.51)	0.43621	0.72764	Not Significant	Not Significant	1.5017
236	LPE(16:0) [sn2]	-2.70(-16.13, 12.87)	0.71665	0.81751	7.14( -4.58,20.30)	0.24194	0.76255	7.68( -5.49, 22.68)	0.26483	0.57022	Not Significant	Not Significant	2.67604
237	LPE(16:0) [sn1]	-4.09(-17.10, 10.95)	0.57259	0.68971	5.72( -5.81,18.67)	0.34372	0.84098	5.23( -7.25, 19.40)	0.4271	0.71774	Not Significant	Not Significant	2.15084
238	LPE(17:0) [sn2]	-0.36( -9.42, 9.61)	0.94094	0.96331	3.77( -4.83,13.15)	0.39986	0.84123	0.72( -7.61, 9.81)	0.86961	0.94955	Not Significant	Not Significant	0.970411
239	LPE(17:0) [sn1]	-0.04( -9.98, 11.00)	0.99463	0.99607	-6.17(-14.27, 2.70)	0.1662	0.72074	6.34( -2.83, 16.38)	0.18053	0.47689	Not Significant	Not Significant	3.05032
240	LPE(18:0) [sn2]	4.88(-10.79, 23.29)	0.56266	0.68252	9.04( -3.41,23.10)	0.16113	0.71821	9.94( -4.13, 26.07)	0.1742	0.46884	Not Significant	Not Significant	3.60306
241	LPE(18:0) [sn1]	1.58(-13.32, 19.04)	0.84572	0.902	10.90( -1.59,24.97)	0.089315	0.64102	12.48( -1.54, 28.50)	0.083206	0.28102	Not Significant	Not Significant	4.40339
242	LPE(18:1) [sn2]	9.88( -6.01, 28.47)	0.23579	0.40979	6.51( -4.53,18.84)	0.25739	0.76255	7.03( -6.99, 23.15)	0.34148	0.64629	Not Significant	Not Significant	3.36704
243	LPE(18:1) [sn1]	12.82( -3.21, 31.50)	0.12245	0.27936	9.01( -2.03,21.29)	0.11281	0.66747	8.37( -5.61, 24.42)	0.25265	0.56181	Not Significant	Not Significant	4.91435
244	LPE(18:2) [sn2]	0.73(-13.57, 17.40)	0.92582	0.95207	2.57( -9.36,16.07)	0.68663	0.92151	9.13( -5.74, 26.36)	0.24126	0.54413	Not Significant	Not Significant	1.62853
245	LPE(18:2) [sn1]	2.27(-12.68, 19.77)	0.78003	0.85488	6.03( -7.63,21.71)	0.40381	0.84123	10.04( -5.23, 27.77)	0.20835	0.51268	Not Significant	Not Significant	2.36584
246	LPE(20:4) [sn2]	2.32( -9.14, 15.22)	0.70402	0.8098	-2.94(-12.69, 7.90)	0.57937	0.88367	1.82( -8.88, 13.78)	0.74919	0.90243	Not Significant	Not Significant	1.02973
247	LPE(20:4) [sn1]	1.81(-10.33, 15.59)	0.78133	0.85488	1.66( -8.88,13.42)	0.76735	0.95606	2.67( -8.45, 15.12)	0.6514	0.85748	Not Significant	Not Significant	0.816648
248	LPE(22:6) [sn2]	-0.00(-11.98, 13.61)	0.99976	0.99976	-6.61(-16.77, 4.80)	0.24364	0.76255	4.15( -8.54, 18.61)	0.53811	0.79503	Not Significant	Not Significant	1.76497
249	LPE(22:6) [sn1]	-0.87(-12.97, 12.92)	0.89547	0.93211	-6.53(-16.65, 4.82)	0.2468	0.76255	1.74(-10.58, 15.75)	0.79266	0.91789	Not Significant	Not Significant	1.51303
250	LPE(P-16:0)	9.50(-11.71, 35.80)	0.40706	0.56206	13.76( -7.30,39.62)	0.216	0.74039	14.50( -3.37, 35.67)	0.11727	0.35282	Not Significant	Not Significant	3.9734
251	LPE(P-18:0)	7.74(-11.84, 31.66)	0.46499	0.60793	19.11( -1.45,43.96)	0.070351	0.62472	12.96( -4.00, 32.93)	0.14135	0.40412	Not Significant	Not Significant	4.66998
252	LPE(P-18:1)	7.60(-13.08, 33.20)	0.49971	0.64115	16.11( -5.05,41.98)	0.14481	0.69891	9.40( -7.49, 29.37)	0.2925	0.60338	Not Significant	Not Significant	3.34872
253	LPI(18:0) [sn1]	6.02( -6.54, 20.28)	0.36207	0.52299	-5.84(-16.86, 6.64)	0.34215	0.84098	9.35( -2.99, 23.26)	0.1427	0.40627	Not Significant	Not Significant	3.50513
254	LPI(18:1) [sn1]	17.73( 1.20, 36.97)	0.034589	0.14443	16.92( 1.10,35.22)	0.035232	0.57798	2.81(-10.58, 18.21)	0.69588	0.86914	Not Significant	Prec & Preg	6.14318
255	LPI(18:2) [sn1]	20.12( 5.20, 37.16)	0.0069433	0.075189	10.03( -4.91,27.32)	0.19799	0.74039	5.72( -5.68, 18.50)	0.33759	0.64629	Not Significant	Preconception only	6.6668
256	LPI(20:4) [sn2]	17.17( 4.16, 31.80)	0.0085269	0.08264	3.48( -8.00,16.40)	0.56684	0.88367	8.35( -3.38, 21.51)	0.16928	0.46274	Not Significant	Preconception only	6.17429
257	LPI(20:4) [sn1]	15.87( 2.77, 30.65)	0.016353	0.097264	10.20( -2.32,24.31)	0.11394	0.66747	10.35( -0.97, 22.97)	0.074433	0.26033	Not Significant	Preconception only	7.71592
258	LPS(16:0)	-4.82(-16.86, 8.97)	0.47282	0.61466	9.84( -4.27,26.04)	0.18006	0.73408	10.20( -2.69, 24.80)	0.1255	0.36953	Not Significant	Not Significant	3.94249
259	LPS(18:0)	21.83(-15.06, 74.75)	0.28187	0.45745	13.28(-12.11,45.99)	0.33407	0.84098	22.25( -4.80, 56.99)	0.11481	0.34849	Not Significant	Not Significant	3.93227
260	PC(28:0)	24.59( -3.84, 61.42)	0.095806	0.2491	22.53( -2.76,54.41)	0.084723	0.64102	6.82(-14.03, 32.73)	0.54995	0.79921	Not Significant	Not Significant	4.70057
261	PC(14:0_16:0)	2.49( -6.15, 11.91)	0.58295	0.69856	2.91( -4.56,10.96)	0.45472	0.85846	-2.80( -9.92, 4.88)	0.46244	0.74619	Not Significant	Not Significant	1.82314
262	PC(31:0) (a)	17.23(-10.97, 54.35)	0.2562	0.43265	9.52(-12.79,37.55)	0.43247	0.85846	11.43( -9.20, 36.75)	0.2987	0.61018	Not Significant	Not Significant	2.96046
263	PC(31:0) (b)	4.05( -9.05, 19.05)	0.56158	0.68252	-2.93(-15.44,11.44)	0.67183	0.92125	-6.27(-16.80, 5.59)	0.28521	0.5973	Not Significant	Not Significant	1.93633
264	PC(31:1)	26.40( 3.17, 54.87)	0.023926	0.11945	-2.39(-20.55,19.92)	0.81719	0.96847	0.67(-15.47, 19.89)	0.94022	0.97554	Not Significant	Preconception only	3.47115
265	PC(16:0/16:0)	9.64( -1.77, 22.37)	0.10037	0.25331	6.89( -5.00,20.27)	0.26708	0.76996	-5.76(-14.15, 3.45)	0.21129	0.51623	Not Significant	Not Significant	4.49375
266	PC(32:1)	27.45( 6.48, 52.55)	0.0084048	0.08264	4.74(-12.61,25.52)	0.61495	0.89739	-0.80(-14.91, 15.64)	0.91798	0.96736	Not Significant	Preconception only	4.6476
267	PC(32:2)	20.67( 0.78, 44.50)	0.041007	0.15814	-0.11(-14.92,17.28)	0.98945	0.99818	12.14( -4.66, 31.91)	0.16561	0.45459	Not Significant	Preconception only	4.34532
268	PC(33:0) (a)	6.45(-10.08, 26.02)	0.46631	0.6085	1.09(-13.51,18.15)	0.89097	0.98378	0.28(-13.80, 16.66)	0.97097	0.98426	Not Significant	Not Significant	0.788513
269	PC(33:0) (b)	6.24( -5.59, 19.55)	0.31343	0.4799	-3.93(-13.63, 6.87)	0.4593	0.85846	-3.84(-13.25, 6.59)	0.45448	0.73853	Not Significant	Not Significant	2.3685
270	PC(33:1)	15.80( -1.97, 36.79)	0.084087	0.23082	-2.08(-16.77,15.21)	0.79904	0.96352	-1.46(-14.64, 13.77)	0.84077	0.93548	Not Significant	Not Significant	2.49605
271	PC(33:2)	0.69(-12.54, 15.92)	0.92334	0.95113	-5.99(-18.55, 8.50)	0.39689	0.84123	-3.60(-14.77, 9.03)	0.55834	0.80312	Not Significant	Not Significant	1.37814
272	PC(16:0_18:0)	22.16( 4.30, 43.06)	0.013253	0.093277	6.07( -3.78,16.92)	0.235	0.75662	4.04( -5.13, 14.09)	0.39915	0.69098	Not Significant	Preconception only	5.81096
273	PC(16:0_18:1)	18.56( 4.02, 35.12)	0.010975	0.090947	5.51( -5.63,17.97)	0.3448	0.84098	-0.81(-11.01, 10.56)	0.88218	0.95121	Not Significant	Preconception only	4.95294
274	PC(16:0_18:2)	2.39( -2.73, 7.78)	0.36479	0.52581	-0.83( -5.15, 3.68)	0.71145	0.93947	0.49( -4.27, 5.48)	0.84328	0.93548	Not Significant	Not Significant	1.31968
275	PC(16:0_18:3) (a)	21.79( 3.72, 43.02)	0.016375	0.097264	-4.14(-15.66, 8.95)	0.51568	0.88367	0.25(-11.09, 13.04)	0.96751	0.98426	Not Significant	Preconception only	4.17557
276	PC(16:0_18:3) (b)	14.09( -2.68, 33.74)	0.10368	0.25778	-4.14(-17.96,12.01)	0.59317	0.88655	-7.60(-19.54, 6.10)	0.26103	0.56555	Not Significant	Not Significant	3.58887
277	PC(14:0_20:4)	28.76( 7.19, 54.68)	0.007105	0.075189	1.58(-14.16,20.21)	0.85456	0.97682	10.46( -7.90, 32.50)	0.28212	0.5973	Not Significant	Preconception only	5.53252
278	PC(34:5)	36.15( 4.55, 77.30)	0.022189	0.11319	-2.42(-24.32,25.83)	0.8498	0.97586	7.31(-19.26, 42.62)	0.62572	0.84039	Not Significant	Preconception only	3.85633
279	PC(15-MHDA_18:1)	5.77(-10.66, 25.22)	0.51329	0.65131	-1.59(-15.89,15.13)	0.84061	0.97052	-1.21(-15.08, 14.92)	0.87381	0.95112	Not Significant	Not Significant	0.847251
280	PC(17:0_18:1)	9.19( -3.05, 22.98)	0.14664	0.30749	-3.37(-13.47, 7.90)	0.54056	0.88367	-2.70(-12.64, 8.37)	0.6173	0.83396	Not Significant	Not Significant	2.62081
281	PC(15-MHDA_18:2)	3.06(-13.15, 22.31)	0.72872	0.82041	-3.44(-18.52,14.44)	0.68512	0.92151	-1.60(-15.44, 14.51)	0.83434	0.93548	Not Significant	Not Significant	0.760659
282	PC(17:0_18:2)	2.21( -9.00, 14.81)	0.71099	0.81374	-6.60(-16.70, 4.73)	0.24145	0.76255	-4.39(-13.93, 6.21)	0.40083	0.69215	Not Significant	Not Significant	2.3247
283	PC(17:1_18:2)	11.18( -4.94, 30.04)	0.18378	0.34871	-8.70(-21.37, 6.01)	0.23118	0.75134	-4.32(-17.30, 10.70)	0.55133	0.79921	Not Significant	Not Significant	3.26068
284	PC(15:0_20:3)	8.47( -6.15, 25.36)	0.26958	0.44739	-6.45(-18.50, 7.39)	0.34217	0.84098	-1.79(-13.81, 11.89)	0.78485	0.91161	Not Significant	Not Significant	2.28057
285	PC(15:0_20:4)	12.20( -3.25, 30.13)	0.12723	0.28475	-8.83(-21.90, 6.44)	0.24082	0.76255	-6.20(-18.40, 7.82)	0.36629	0.66816	Not Significant	Not Significant	3.89979
286	PC(35:5)	17.35( -8.40, 50.35)	0.20454	0.37096	-13.51(-32.65,11.08)	0.25444	0.76255	-12.24(-33.03, 15.00)	0.34237	0.64629	Not Significant	Not Significant	3.49828
287	PC(36:0)	13.34( -2.77, 32.12)	0.10903	0.26239	9.95( -4.73,26.89)	0.19361	0.74039	7.61( -5.89, 23.04)	0.2822	0.5973	Not Significant	Not Significant	4.44994
288	PC(18:0_18:1)	19.84( 4.66, 37.22)	0.0090485	0.08473	7.71( -3.88,20.71)	0.19999	0.74039	5.45( -7.03, 19.61)	0.4074	0.69643	Not Significant	Preconception only	6.26479
289	PC(18:1_18:1)	18.11( 3.14, 35.26)	0.016309	0.097264	3.72( -9.30,18.62)	0.59215	0.88655	-0.61(-13.25, 13.86)	0.92899	0.97128	Not Significant	Preconception only	4.09426
290	PC(18:0_18:2)	9.27( -1.14, 20.79)	0.082402	0.22893	2.66( -6.34,12.52)	0.57396	0.88367	4.12( -5.57, 14.81)	0.41584	0.70396	Not Significant	Not Significant	3.41251
291	PC(18:1_18:2)	7.33( -5.10, 21.40)	0.25855	0.43555	-1.97(-13.81,11.51)	0.76175	0.95506	-5.01(-15.71, 7.03)	0.39693	0.68887	Not Significant	Not Significant	2.21386
292	PC(16:0_20:3)	24.13( 5.24, 46.41)	0.010487	0.090947	5.94(-11.15,26.31)	0.51891	0.88367	3.23(-11.53, 20.46)	0.68475	0.86914	Not Significant	Preconception only	4.85745
293	PC(18:2_18:2)	0.58(-13.16, 16.50)	0.9379	0.96163	0.97(-11.38,15.03)	0.88425	0.98186	-2.33(-14.81, 11.98)	0.73463	0.89431	Not Significant	Not Significant	0.430399
294	PC(16:0_20:4)	6.92( 0.72, 13.52)	0.028415	0.12966	-1.20( -6.93, 4.88)	0.69	0.92313	-1.96( -7.74, 4.17)	0.52039	0.79326	Not Significant	Preconception only	3.98255
295	PC(16:1_20:4)	25.31( 9.20, 43.80)	0.0014116	0.06255	-4.01(-16.06, 9.78)	0.54869	0.88367	-0.76(-12.96, 13.14)	0.90844	0.96459	Not Significant	Preconception only	6.30533
296	PC(16:0_20:5)	22.91( -2.70, 55.25)	0.083309	0.2296	-5.10(-25.85,21.47)	0.67669	0.92125	-10.90(-31.52, 15.93)	0.38858	0.68188	Not Significant	Not Significant	3.31888
297	PC(36:6) (a)	31.58( 6.49, 62.59)	0.01122	0.090947	-8.99(-27.58,14.37)	0.41758	0.85086	-10.85(-29.99, 13.52)	0.35019	0.65565	Not Significant	Preconception only	5.56993
298	PC(14:0_22:6)	31.41( 9.11, 58.27)	0.0041576	0.06255	-2.23(-18.37,17.11)	0.80605	0.96585	12.25( -7.38, 36.04)	0.23734	0.54328	Not Significant	Preconception only	6.19885
299	PC(15-MHDA_20:4)	11.09( -5.93, 31.17)	0.21404	0.38607	-4.63(-19.28,12.68)	0.57615	0.88367	-9.02(-21.87, 5.93)	0.22212	0.5252	Not Significant	Not Significant	3.12476
300	PC(17:0_20:4)	8.76( -4.09, 23.33)	0.18959	0.35303	-9.30(-20.76, 3.81)	0.15562	0.71009	-7.09(-18.21, 5.55)	0.25749	0.5632	Not Significant	Not Significant	4.23872
301	PC(15:0_22:6)	14.61( -1.71, 33.64)	0.081609	0.22765	-11.38(-24.27, 3.70)	0.13132	0.68029	-2.28(-17.15, 15.26)	0.78344	0.91161	Not Significant	Not Significant	4.15185
302	PC(38:2)	7.69( -2.53, 18.98)	0.14454	0.30456	-1.23(-10.20, 8.63)	0.79786	0.96352	2.02( -7.16, 12.11)	0.67614	0.86853	Not Significant	Not Significant	2.2161
303	PC(18:0_20:3)	29.59( 10.93, 51.39)	0.0011737	0.06255	4.91( -9.01,20.96)	0.50764	0.88367	7.62( -8.14, 26.08)	0.36172	0.66638	Not Significant	Preconception only	7.33303
304	PC(18:1_20:3)	21.12( 5.04, 39.67)	0.0085991	0.08264	0.13(-12.36,14.40)	0.98491	0.99818	0.51(-12.40, 15.31)	0.94231	0.97554	Not Significant	Preconception only	4.19591
305	PC(38:4) (b)	22.65( 6.49, 41.26)	0.0048093	0.063723	0.35(-12.82,15.52)	0.96051	0.99818	3.90( -9.55, 19.34)	0.5875	0.82564	Not Significant	Preconception only	5.13282
306	PC(18:0_20:4)	20.02( 6.86, 34.81)	0.0022067	0.06255	-1.69(-12.67,10.68)	0.77752	0.95617	-1.95(-12.50, 9.86)	0.73303	0.89431	Not Significant	Preconception only	5.80085
307	PC(38:5) (a)	12.34( 1.88, 23.87)	0.019838	0.11025	-5.43(-13.42, 3.28)	0.21325	0.74039	-5.66(-13.92, 3.38)	0.21099	0.51623	Not Significant	Preconception only	6.0987
308	PC(38:5) (b)	33.04( 12.69, 57.05)	0.00082318	0.06255	-2.32(-15.09,12.37)	0.74178	0.94798	-4.90(-20.54, 13.81)	0.58203	0.82298	Not Significant	Preconception only	6.89857
309	PC(38:6) (a)	14.73( 2.09, 28.93)	0.021227	0.11116	-3.63(-14.66, 8.84)	0.55035	0.88367	-4.34(-14.62, 7.18)	0.44312	0.73391	Not Significant	Preconception only	4.5719
310	PC(16:0_22:6)	22.36( 4.59, 43.14)	0.011935	0.093277	-3.20(-16.39,12.07)	0.66222	0.92125	-1.76(-16.23, 15.22)	0.82678	0.93548	Not Significant	Preconception only	4.36957
311	PC(18:2_20:5)	17.63( -4.83, 45.38)	0.13237	0.29516	-3.99(-21.76,17.83)	0.6958	0.92728	-7.96(-25.81, 14.18)	0.44922	0.73457	Not Significant	Not Significant	2.76653
312	PC(16:1_22:6)	19.61( 4.47, 36.94)	0.0097248	0.087018	-9.20(-20.25, 3.38)	0.14415	0.69891	-2.99(-16.27, 12.39)	0.68474	0.86914	Not Significant	Preconception only	6.03556
313	PC(38:7) (c)	8.51( -0.70, 18.58)	0.071004	0.21087	-4.47(-12.29, 4.04)	0.29192	0.79047	-4.71(-12.07, 3.27)	0.23849	0.54411	Not Significant	Not Significant	4.61197
314	PC(39:5)	11.65( -1.25, 26.23)	0.07821	0.22453	-5.72(-16.13, 5.98)	0.32217	0.82826	-5.81(-16.69, 6.48)	0.33716	0.64629	Not Significant	Not Significant	4.14163
315	PC(15-MHDA_22:6)	7.10( -8.78, 25.75)	0.40071	0.55775	-7.17(-21.13, 9.26)	0.36918	0.84108	-3.97(-18.50, 13.15)	0.62701	0.84049	Not Significant	Not Significant	2.06531
316	PC(17:0_22:6)	9.58( -6.01, 27.75)	0.24147	0.4149	-10.21(-22.58, 4.13)	0.15341	0.70707	-3.70(-18.25, 13.45)	0.65109	0.85748	Not Significant	Not Significant	3.23528
317	PC(40:10)	1.02(-11.76, 15.66)	0.8824	0.92117	-2.52(-12.72, 8.86)	0.64885	0.91483	-5.26(-16.66, 7.71)	0.40768	0.69643	Not Significant	Not Significant	1.26374
318	PC(18:0_22:4)	17.16( 3.41, 32.73)	0.013137	0.093277	-5.22(-15.01, 5.68)	0.33277	0.84098	-2.44(-13.27, 9.74)	0.67929	0.86914	Not Significant	Preconception only	5.05461
319	PC(20:0_20:4)	28.06( 11.10, 47.61)	0.00071327	0.06255	-1.62(-12.12,10.13)	0.77584	0.95617	0.22(-10.22, 11.88)	0.96842	0.98426	Not Significant	Preconception only	6.54182
320	PC(18:0_22:5) (n3)/PC(20:1_20:4)	31.58( 12.74, 53.56)	0.00055726	0.06255	-3.81(-14.17, 7.79)	0.50186	0.88367	6.17( -7.03, 21.24)	0.37554	0.67778	Not Significant	Preconception only	7.95741
321	PC(18:0_22:6)	17.91( 2.72, 35.33)	0.019393	0.10952	-10.20(-19.71, 0.44)	0.059518	0.62472	-5.85(-16.31, 5.91)	0.31412	0.63098	Not Significant	Preconception only	6.88122
322	PC(40:7)	15.54( 2.31, 30.47)	0.020117	0.11067	-10.28(-19.58, 0.10)	0.052009	0.61887	-6.94(-16.98, 4.31)	0.21544	0.51902	Not Significant	Preconception only	7.29406
323	PC(40:8)	13.48( 1.55, 26.81)	0.025805	0.1252	-0.74(-10.47,10.06)	0.8878	0.98186	1.92( -8.21, 13.17)	0.72072	0.88296	Not Significant	Preconception only	3.56443
324	PC(44:12)	20.51( -4.76, 52.49)	0.11971	0.27585	-1.89(-18.95,18.75)	0.84375	0.97052	-5.82(-24.89, 18.09)	0.60207	0.82858	Not Significant	Not Significant	2.43202
325	PC(O-16:0/16:0)	-1.46(-10.87, 8.94)	0.7731	0.85488	-4.42(-13.09, 5.11)	0.34981	0.84098	-7.72(-15.73, 1.05)	0.082705	0.28071	Not Significant	Not Significant	3.3008
326	PC(O-32:1)	2.25( -9.56, 15.59)	0.72167	0.81889	-5.23(-16.46, 7.52)	0.40295	0.84123	-5.93(-16.20, 5.60)	0.2988	0.61018	Not Significant	Not Significant	2.12206
327	PC(O-32:2)	1.55(-23.79, 35.33)	0.91578	0.95026	10.61(-15.41,44.63)	0.45976	0.85846	2.68(-20.78, 33.09)	0.841	0.93548	Not Significant	Not Significant	0.901763
328	PC(O-34:1)	3.19( -6.21, 13.52)	0.51793	0.65172	-4.44(-13.27, 5.30)	0.35765	0.84108	-10.16(-17.59, -2.05)	0.015323	0.079982	Not Significant	Postpartum only	5.09385
329	PC(O-34:2)	-2.22(-14.18, 11.41)	0.73546	0.8253	2.28( -9.70,15.84)	0.72197	0.94211	1.39(-10.54, 14.91)	0.82844	0.93548	Not Significant	Not Significant	0.713321
330	PC(O-34:4)	23.19( -8.47, 65.80)	0.16803	0.32952	4.38(-19.83,35.90)	0.74923	0.9542	-4.90(-27.32, 24.43)	0.71297	0.87598	Not Significant	Not Significant	2.09385
331	PC(O-35:4)	21.14( 0.18, 46.49)	0.047852	0.17262	2.82(-13.65,22.44)	0.75374	0.95484	-1.73(-19.22, 19.55)	0.86113	0.94628	Not Significant	Preconception only	3.01562
332	PC(O-36:0)	10.82( -6.92, 31.92)	0.24711	0.4204	3.57(-12.37,22.41)	0.67962	0.92125	5.06( -9.04, 21.34)	0.50053	0.78162	Not Significant	Not Significant	2.15083
333	PC(O-18:0/18:1)	15.82( 4.14, 28.80)	0.0069885	0.075189	0.96( -8.22,11.06)	0.84343	0.97052	2.43( -6.71, 12.47)	0.61273	0.83396	Not Significant	Preconception only	4.8846
334	PC(O-18:1/18:1)	-2.55(-11.37, 7.15)	0.59199	0.7032	-7.28(-15.88, 2.20)	0.12731	0.67477	-7.34(-15.08, 1.10)	0.086254	0.28672	Not Significant	Not Significant	4.37409
335	PC(O-18:0/18:2)	-3.33(-14.37, 9.13)	0.58298	0.69856	-3.08(-13.79, 8.96)	0.59931	0.89184	-1.71(-12.25, 10.08)	0.7642	0.90625	Not Significant	Not Significant	1.14698
336	PC(O-18:1/18:2)	-2.05(-12.58, 9.75)	0.72026	0.81889	-2.99(-13.63, 8.95)	0.60641	0.89438	-0.33(-10.86, 11.46)	0.9542	0.98273	Not Significant	Not Significant	0.76021
337	PC(O-16:0/20:3)	8.30( -3.07, 20.99)	0.15805	0.32029	4.08( -5.93,15.16)	0.43696	0.85846	3.23( -7.77, 15.54)	0.57921	0.82298	Not Significant	Not Significant	2.79586
338	PC(O-16:0/20:4)	8.07( -2.91, 20.30)	0.15479	0.31653	0.51( -9.71,11.87)	0.92598	0.99618	-0.36(-10.39, 10.79)	0.94682	0.97659	Not Significant	Not Significant	1.73478
339	PC(O-36:5)	9.11(-11.50, 34.51)	0.41289	0.56656	-0.63(-17.98,20.40)	0.94837	0.99618	-4.29(-24.02, 20.57)	0.70876	0.87516	Not Significant	Not Significant	1.11338
340	PC(O-18:0/20:4)	3.00( -6.74, 13.75)	0.55846	0.68224	-1.38(-10.79, 9.02)	0.78538	0.95617	-1.20(-10.11, 8.59)	0.80116	0.92462	Not Significant	Not Significant	0.908418
341	PC(O-38:5)	4.23( -5.00, 14.35)	0.37932	0.53999	-6.91(-14.96, 1.91)	0.1206	0.66747	-0.90( -9.56, 8.58)	0.8452	0.93548	Not Significant	Not Significant	2.82537
342	PC(O-16:0/22:6)	17.40( 1.34, 36.00)	0.032649	0.14092	1.73(-10.96,16.23)	0.7999	0.96352	5.28( -9.29, 22.19)	0.49687	0.77805	Not Significant	Preconception only	3.7737
343	PC(O-40:5)	2.61( -7.20, 13.47)	0.61364	0.72149	-8.65(-17.91, 1.64)	0.096267	0.64115	-4.79(-13.57, 4.87)	0.3179	0.63637	Not Significant	Not Significant	3.45264
344	PC(O-18:0/22:6)	7.22( -0.37, 15.39)	0.062502	0.19453	-5.06(-11.06, 1.35)	0.11863	0.66747	-1.63( -8.26, 5.48)	0.64238	0.85445	Not Significant	Not Significant	4.64424
345	PC(O-40:7) (a)	8.27( -4.83, 23.16)	0.22602	0.39727	-1.08(-12.82,12.24)	0.86547	0.97691	4.71( -8.28, 19.55)	0.49432	0.77754	Not Significant	Not Significant	2.02919
346	PC(O-40:7) (b)	7.55( 0.80, 14.76)	0.027991	0.12966	-2.49( -6.83, 2.04)	0.2746	0.77506	0.06( -5.40, 5.83)	0.98359	0.99078	Not Significant	Preconception only	4.24293
347	PC(P-16:0/14:0)	0.20(-13.13, 15.57)	0.97824	0.98683	-2.51(-13.67,10.09)	0.68058	0.92125	-8.15(-19.41, 4.68)	0.20147	0.50662	Not Significant	Not Significant	1.74493
348	PC(P-16:0/16:0)	-0.09(-10.48, 11.51)	0.98728	0.99061	-2.62(-12.05, 7.81)	0.60738	0.89438	-6.86(-16.06, 3.36)	0.1802	0.47689	Not Significant	Not Significant	1.93269
349	PC(P-16:0/16:1)	7.18( -5.91, 22.10)	0.29532	0.46884	-5.28(-16.22, 7.08)	0.38415	0.84123	-8.14(-18.65, 3.73)	0.17004	0.46274	Not Significant	Not Significant	3.42931
350	PC(P-16:0/18:2)	-0.19(-12.03, 13.24)	0.97604	0.98606	-5.44(-16.32, 6.85)	0.3679	0.84108	-7.20(-17.01, 3.76)	0.18848	0.48738	Not Significant	Not Significant	2.33907
351	PC(P-16:0/18:3)	-6.77(-19.23, 7.62)	0.33723	0.50184	-14.33(-25.09,-2.03)	0.024075	0.52137	-16.55(-26.50, -5.25)	0.0054297	0.035293	Postpartum only	Preg & Post	8.71146
352	PC(P-35:2)(a)	8.68(-11.70, 33.78)	0.43045	0.57818	-2.13(-18.71,17.84)	0.81988	0.96847	-18.64(-32.17, -2.41)	0.026432	0.12305	Not Significant	Postpartum only	4.06039
353	PC(P-35:2)(b)	-3.39(-16.50, 11.77)	0.64174	0.74816	-6.61(-18.84, 7.46)	0.33789	0.84098	-9.74(-21.36, 3.61)	0.14464	0.4101	Not Significant	Not Significant	3.00715
354	PC(P-15:0/20:4)	13.86( -5.35, 36.96)	0.16768	0.32952	-1.00(-15.85,16.47)	0.90337	0.98788	-14.16(-27.54, 1.70)	0.077263	0.26751	Not Significant	Not Significant	3.86336
355	PC(P-36:3)	5.16( -7.10, 19.05)	0.42475	0.57383	-0.06(-10.13,11.14)	0.99173	0.99818	-2.47(-12.56, 8.79)	0.65227	0.85748	Not Significant	Not Significant	1.12209
356	PC(P-16:0/20:4)	11.40( -1.33, 25.77)	0.081055	0.2274	-1.87(-12.83,10.48)	0.7545	0.95484	-2.33(-12.17, 8.62)	0.66219	0.86247	Not Significant	Not Significant	2.78516
357	PC(P-16:0/20:5)	11.56(-10.39, 38.88)	0.32632	0.4909	-4.79(-21.44,15.39)	0.61548	0.89739	-9.68(-27.65, 12.76)	0.36694	0.66816	Not Significant	Not Significant	2.26509
358	PC(P-17:0/20:4) (a)	20.26( 0.11, 44.47)	0.048618	0.17325	0.88(-12.82,16.74)	0.90577	0.98788	-13.31(-25.65, 1.08)	0.068192	0.24471	Not Significant	Preconception only	5.0449
359	PC(P-17:0/20:4) (b)	9.21( -5.74, 26.53)	0.23955	0.41365	-6.25(-18.41, 7.72)	0.36091	0.84108	-9.19(-21.13, 4.56)	0.17928	0.47689	Not Significant	Not Significant	3.61935
360	PC(P-18:0/20:4)	2.16( -8.90, 14.56)	0.7137	0.81549	-5.23(-14.26, 4.74)	0.29093	0.79047	-2.66(-12.91, 8.79)	0.63341	0.84741	Not Significant	Not Significant	1.76202
361	PC(P-38:5) (a)	10.72( -1.62, 24.61)	0.090762	0.2408	-1.61(-12.36,10.46)	0.78274	0.95617	-1.66(-11.88, 9.74)	0.76371	0.90625	Not Significant	Not Significant	2.5311
362	PC(P-38:5) (b)	10.22( -3.80, 26.28)	0.16004	0.32242	-3.49(-14.69, 9.18)	0.57129	0.88367	-7.69(-19.12, 5.37)	0.23472	0.54226	Not Significant	Not Significant	3.33673
363	PC(P-16:0/22:6)	11.26( -3.01, 27.64)	0.12695	0.28475	0.68(-11.50,14.54)	0.91714	0.99312	-0.59(-13.15, 13.78)	0.93121	0.97213	Not Significant	Not Significant	1.92977
364	PC(P-20:0/20:4)	15.15( -0.84, 33.73)	0.064337	0.19614	-5.76(-14.91, 4.38)	0.25389	0.76255	-3.86(-13.22, 6.51)	0.44997	0.73457	Not Significant	Not Significant	4.26742
365	PC(P-18:0/22:5)	1.84( -9.29, 14.34)	0.7563	0.84182	-14.38(-24.18,-3.31)	0.01252	0.47201	-3.65(-14.32, 8.35)	0.53374	0.79427	Not Significant	Pregnancy only	4.59274
366	PC(P-18:1/22:6)	8.90( -5.25, 25.16)	0.22897	0.40143	-3.64(-14.82, 9.01)	0.5541	0.88367	0.88(-11.58, 15.10)	0.89556	0.95683	Not Significant	Not Significant	1.88908
367	PE(16:0_16:0)	18.00( 0.57, 38.46)	0.042467	0.16165	14.91( -4.41,38.14)	0.13829	0.68713	13.25( -1.91, 30.75)	0.089303	0.29237	Not Significant	Preconception only	6.56058
368	PE(16:0_16:1)	31.47( 1.29, 70.64)	0.039863	0.15814	12.72(-15.16,49.76)	0.40734	0.84123	15.81( -6.92, 44.08)	0.18687	0.48587	Not Significant	Preconception only	5.03587
369	PE(16:0_18:1)	22.46( 0.83, 48.72)	0.041095	0.15814	11.07(-10.94,38.52)	0.34996	0.84098	19.99( 2.40, 40.60)	0.024411	0.1152	Not Significant	Prec & Post	6.90921
370	PE(16:0_18:2)	14.80( -7.39, 42.31)	0.20677	0.37393	6.96(-16.48,36.99)	0.59265	0.88655	17.67( -2.03, 41.32)	0.081561	0.2782	Not Significant	Not Significant	4.00046
371	PE(16:1_18:2)	22.05( -4.83, 56.54)	0.11597	0.27138	0.01(-22.97,29.83)	0.99966	0.99966	4.31(-14.83, 27.76)	0.68186	0.86914	Not Significant	Not Significant	2.20421
372	PE(16:0_18:3) (a)	16.40( -9.86, 50.30)	0.24306	0.41555	-1.91(-26.36,30.67)	0.89497	0.985	6.04(-14.33, 31.26)	0.58839	0.82564	Not Significant	Not Significant	1.78563
373	PE(16:0_18:3) (b)	8.85(-14.84, 39.13)	0.49678	0.63978	4.63(-16.51,31.13)	0.69292	0.92523	8.28(-13.63, 35.73)	0.48893	0.77422	Not Significant	Not Significant	1.54781
374	PE(15-MHDA_18:1)	19.65( -5.95, 52.22)	0.14352	0.30333	0.20(-19.84,25.25)	0.98592	0.99818	17.97( -3.00, 43.48)	0.0976	0.30706	Not Significant	Not Significant	3.71959
375	PE(17:0_18:1)	17.94( -2.66, 42.90)	0.091702	0.24116	1.53(-17.51,24.97)	0.88542	0.98186	24.35( 5.39, 46.73)	0.010045	0.058162	Not Significant	Postpartum only	6.17704
376	PE(15-MHDA_18:2)	17.53( -6.37, 47.53)	0.16283	0.32614	7.07(-14.51,34.10)	0.55038	0.88367	15.06( -3.78, 37.58)	0.12358	0.36701	Not Significant	Not Significant	3.91131
377	PE(17:0_18:2)	8.28(-10.46, 30.96)	0.41038	0.5655	-2.40(-20.23,19.42)	0.81297	0.96847	12.99( -4.44, 33.61)	0.15239	0.42578	Not Significant	Not Significant	2.58757
378	PE(36:0)	11.80( 0.50, 24.36)	0.040288	0.15814	9.39( 2.97,16.21)	0.003784	0.47201	2.87( -2.71, 8.77)	0.31864	0.63637	Not Significant	Prec & Preg	8.62715
379	PE(18:0_18:1)	29.37( 6.97, 56.45)	0.0081428	0.082506	17.11( -2.16,40.16)	0.084764	0.64102	27.00( 8.55, 48.60)	0.002999	0.024027	Postpartum only	Prec & Post	11.3681
380	PE(18:1_18:1)	19.29( -2.08, 45.33)	0.079633	0.22487	9.23( -9.88,32.39)	0.36667	0.84108	17.67( 0.09, 38.33)	0.048696	0.19274	Not Significant	Postpartum only	5.69428
381	PE(18:0_18:2)	13.26( -5.42, 35.62)	0.17481	0.33644	9.61( -9.12,32.19)	0.33558	0.84098	22.78( 4.39, 44.41)	0.013416	0.071655	Not Significant	Postpartum only	6.20803
382	PE(18:1_18:2)	12.58( -7.68, 37.29)	0.24067	0.41455	6.33(-14.44,32.15)	0.57855	0.88367	10.90( -6.90, 32.10)	0.24506	0.55	Not Significant	Not Significant	2.93393
383	PE(16:0_20:3)	24.21( 0.10, 54.12)	0.048936	0.17325	3.71(-17.60,30.54)	0.75514	0.95484	10.90( -7.28, 32.64)	0.25604	0.56181	Not Significant	Preconception only	4.04807
384	PE(16:0_20:4)	10.33( -8.06, 32.41)	0.28933	0.46468	3.78(-15.14,26.92)	0.71669	0.94057	12.37( -3.26, 30.53)	0.12632	0.36995	Not Significant	Not Significant	3.16361
385	PE(16:1_20:4)	17.05( -6.56, 46.63)	0.16993	0.33168	-1.89(-22.65,24.43)	0.87443	0.98018	3.14(-15.11, 25.32)	0.75483	0.90448	Not Significant	Not Significant	1.90031
386	PE(16:0_20:5)	15.18(-10.53, 48.27)	0.27144	0.44742	-3.40(-24.75,24.02)	0.78547	0.95617	1.98(-19.26, 28.80)	0.86881	0.94955	Not Significant	Not Significant	1.46454
387	PE(15-MHDA_20:4)	5.24(-16.99, 33.42)	0.67199	0.77699	0.05(-19.16,23.83)	0.99638	0.9984	7.87(-10.88, 30.57)	0.43527	0.72764	Not Significant	Not Significant	1.07091
388	PE(17:0_20:4)	5.92(-11.16, 26.29)	0.51975	0.65229	-4.77(-19.83,13.11)	0.57632	0.88367	14.51( -1.48, 33.09)	0.077226	0.26751	Not Significant	Not Significant	3.27156
389	PE(18:0_20:3) (a)	16.13( -4.58, 41.33)	0.13496	0.29822	8.60(-10.44,31.69)	0.39983	0.84123	24.78( 5.12, 48.11)	0.011584	0.064365	Not Significant	Postpartum only	6.40812
390	PE(18:0_20:3) (b)	14.52( -2.87, 35.02)	0.10631	0.25997	10.42( -2.74,25.37)	0.12535	0.66948	9.07( -3.77, 23.62)	0.17359	0.46884	Not Significant	Not Significant	5.27155
391	PE(18:0_20:4)	11.52( -6.42, 32.89)	0.22186	0.39397	4.59( -9.32,20.63)	0.53596	0.88367	15.57( 0.11, 33.42)	0.048235	0.19274	Not Significant	Postpartum only	4.48285
392	PE(38:5) (a)	9.82( -9.22, 32.86)	0.3334	0.49721	0.57(-16.20,20.70)	0.95079	0.99618	6.57( -8.70, 24.39)	0.41856	0.70598	Not Significant	Not Significant	1.75438
393	PE(16:0_22:6)	9.59(-11.71, 36.02)	0.40463	0.55982	-1.79(-20.53,21.36)	0.86632	0.97691	11.88( -6.54, 33.93)	0.22027	0.52334	Not Significant	Not Significant	2.22462
394	PE(15-MHDA_22:6)	12.36(-10.34, 40.80)	0.31011	0.4792	-3.26(-22.77,21.18)	0.77197	0.95617	6.90(-13.71, 32.44)	0.54002	0.79503	Not Significant	Not Significant	1.77695
395	PE(17:0_22:6)	7.11(-13.62, 32.82)	0.52998	0.66031	-8.19(-25.62,13.33)	0.4249	0.85373	17.87( -3.16, 43.46)	0.10062	0.31371	Not Significant	Not Significant	3.28954
396	PE(18:0_22:4)	16.14( -7.84, 46.38)	0.20379	0.37096	14.71( -4.04,37.13)	0.13107	0.68029	24.06( 2.36, 50.38)	0.02817	0.1294	Not Significant	Postpartum only	6.24705
397	PE(18:0_22:5) (n3)	10.64( -8.76, 34.15)	0.30264	0.47391	4.12(-11.26,22.17)	0.61902	0.89739	18.29( 0.44, 39.32)	0.04422	0.18136	Not Significant	Postpartum only	4.1635
398	PE(18:0_22:5) (n6)	27.58( 2.50, 58.81)	0.029346	0.13296	8.72(-11.69,33.85)	0.42911	0.85698	24.58( 4.28, 48.83)	0.015652	0.081086	Not Significant	Prec & Post	7.41063
399	PE(18:0_22:6)	16.45( -5.00, 42.73)	0.14183	0.30333	3.01(-14.91,24.72)	0.75987	0.95506	24.84( 4.68, 48.89)	0.013767	0.072966	Not Significant	Postpartum only	5.65731
400	PE(18:1_22:6)	11.74(-10.29, 39.17)	0.32049	0.48683	-4.93(-25.44,21.23)	0.68259	0.92151	6.37(-11.66, 28.07)	0.5131	0.78893	Not Significant	Not Significant	1.89965
401	PE(O-34:1)	3.55( -8.93, 17.75)	0.59279	0.7032	8.89( -2.63,21.77)	0.13502	0.68713	-3.20(-13.81, 8.73)	0.58216	0.82298	Not Significant	Not Significant	2.66332
402	PE(O-16:0/18:2)	-6.66(-21.46, 10.93)	0.43236	0.57956	12.69( -3.11,31.06)	0.12067	0.66747	7.55( -7.58, 25.15)	0.34554	0.65032	Not Significant	Not Significant	3.48811
403	PE(O-18:1/18:2)	-9.99(-22.95, 5.14)	0.1832	0.34868	8.97( -4.57,24.43)	0.20358	0.74039	5.89( -6.90, 20.45)	0.38201	0.68188	Not Significant	Not Significant	3.69253
404	PE(O-16:0/20:3)	4.86(-12.30, 25.37)	0.60166	0.71105	13.24( -2.60,31.65)	0.10532	0.65372	10.44( -5.40, 28.92)	0.20773	0.51268	Not Significant	Not Significant	3.76128
405	PE(O-16:0/20:4)	6.01(-11.47, 26.94)	0.52425	0.65674	13.95( -2.35,32.98)	0.096946	0.64115	6.68( -7.93, 23.60)	0.38783	0.68188	Not Significant	Not Significant	3.41058
406	PE(O-36:5)	15.41(-11.07, 49.77)	0.27985	0.4569	15.04( -7.80,43.55)	0.21361	0.74039	-2.01(-23.50, 25.52)	0.87187	0.9505	Not Significant	Not Significant	2.566
407	PE(O-16:0/22:4)	1.89(-11.20, 16.91)	0.78913	0.85894	16.01( 2.24,31.62)	0.021429	0.52137	4.94( -8.32, 20.12)	0.48281	0.76649	Not Significant	Pregnancy only	4.17615
408	PE(O-18:0/20:4)	3.15(-14.47, 24.39)	0.74466	0.83156	10.06( -7.37,30.77)	0.27439	0.77506	4.24(-11.06, 22.18)	0.6065	0.83078	Not Significant	Not Significant	1.81369
409	PE(O-38:5) (a)	1.38(-13.51, 18.83)	0.86529	0.913	7.07( -6.31,22.36)	0.31435	0.81731	6.23( -6.90, 21.22)	0.36754	0.66816	Not Significant	Not Significant	2.00024
410	PE(O-38:5) (b)	7.64(-10.15, 28.95)	0.4227	0.57383	6.56( -8.45,24.03)	0.4103	0.84123	-1.03(-16.17, 16.85)	0.90243	0.9625	Not Significant	Not Significant	1.61091
411	PE(O-16:0/22:6)	11.37( -4.74, 30.21)	0.17574	0.33677	7.73( -3.71,20.53)	0.19263	0.74039	1.05(-11.66, 15.59)	0.87847	0.95121	Not Significant	Not Significant	3.05336
412	PE(O-18:0/22:5)	-2.64(-15.97, 12.80)	0.72073	0.81889	5.04( -8.56,20.67)	0.48517	0.8748	3.40( -9.44, 18.07)	0.61955	0.83536	Not Significant	Not Significant	1.32851
413	PE(O-18:0/22:6)	4.10(-11.28, 22.14)	0.62084	0.72748	5.53( -7.42,20.30)	0.41864	0.85086	2.81(-11.02, 18.79)	0.70621	0.8751	Not Significant	Not Significant	1.47249
414	PE(O-18:1/22:6)	4.58( -9.33, 20.61)	0.53723	0.66574	1.80(-10.15,15.35)	0.77858	0.95617	0.28(-12.54, 14.98)	0.96813	0.98426	Not Significant	Not Significant	0.785206
415	PE(P-15:0/20:4) (b)	14.19( -6.35, 39.23)	0.18871	0.35303	19.51( -1.33,44.74)	0.06809	0.62472	9.06( -9.83, 31.90)	0.37015	0.67114	Not Significant	Not Significant	4.64549
416	PE(P-15:0/22:6) (a)	21.12( -3.21, 51.55)	0.09357	0.2442	6.02(-12.51,28.46)	0.5495	0.88367	0.81(-17.99, 23.93)	0.93839	0.97554	Not Significant	Not Significant	2.63302
417	PE(P-15:0/22:6) (b)	10.73( -6.70, 31.42)	0.24228	0.41525	3.26( -9.10,17.29)	0.62092	0.89739	-0.90(-16.14, 17.12)	0.91541	0.96735	Not Significant	Not Significant	1.72206
418	PE(P-16:0/18:1)	8.72( -4.47, 23.73)	0.20404	0.37096	11.58( -0.33,24.92)	0.057106	0.62472	1.66( -8.52, 12.97)	0.75921	0.90625	Not Significant	Not Significant	4.10648
419	PE(P-16:0/18:2)	8.41( -6.90, 26.24)	0.29707	0.46945	13.42( -0.68,29.52)	0.062954	0.62472	3.85( -9.16, 18.73)	0.57833	0.82298	Not Significant	Not Significant	3.93188
420	PE(P-16:0/18:3)	7.73(-11.53, 31.19)	0.45699	0.6002	5.71(-13.40,29.04)	0.58373	0.88589	-5.07(-20.04, 12.72)	0.55133	0.79921	Not Significant	Not Significant	1.66494
421	PE(P-16:0/20:3)	16.28( -0.16, 35.43)	0.052419	0.17969	16.07( 2.43,31.52)	0.019696	0.52137	8.49( -4.59, 23.35)	0.21261	0.51745	Not Significant	Pregnancy only	7.3171
422	PE(P-16:0/20:4)	15.69( -1.53, 35.93)	0.076027	0.22103	12.96( -1.58,29.64)	0.082701	0.64102	8.13( -4.42, 22.34)	0.21329	0.51745	Not Significant	Not Significant	5.7451
423	PE(P-16:0/20:5)	21.63( -5.85, 57.13)	0.13329	0.29626	15.47( -8.00,44.93)	0.21347	0.74039	-3.87(-25.50, 24.02)	0.76032	0.90625	Not Significant	Not Significant	3.32974
424	PE(P-16:0/22:4)	15.13( -5.95, 40.94)	0.17132	0.33214	15.23( -3.18,37.14)	0.10997	0.66747	7.68( -8.63, 26.90)	0.37578	0.67778	Not Significant	Not Significant	4.29997
425	PE(P-16:0/22:5) (a)	8.41( -5.19, 23.95)	0.2365	0.40979	4.84( -7.35,18.63)	0.45191	0.85846	2.59( -9.89, 16.79)	0.69854	0.87033	Not Significant	Not Significant	2.25385
426	PE(P-16:0/22:5) (b)	7.63( -6.50, 23.88)	0.30445	0.47507	4.83( -7.85,19.25)	0.47201	0.86956	0.05(-11.91, 13.63)	0.99435	0.9958	Not Significant	Not Significant	1.68999
427	PE(P-16:0/22:6)	10.43( -1.85, 24.25)	0.098778	0.25114	6.98( -3.21,18.24)	0.1854	0.73846	3.77( -7.51, 16.42)	0.52697	0.79427	Not Significant	Not Significant	4.03089
428	PE(P-17:0/20:4) (a)	11.54( -6.96, 33.72)	0.23672	0.40979	8.76( -7.37,27.69)	0.3037	0.8079	-7.58(-22.02, 9.53)	0.36168	0.66638	Not Significant	Not Significant	3.16999
429	PE(P-17:0/20:4) (b)	8.93( -7.14, 27.78)	0.29209	0.46694	10.04( -5.43,28.04)	0.21455	0.74039	5.25( -8.58, 21.19)	0.47495	0.75752	Not Significant	Not Significant	3.05261
430	PE(P-17:0/22:6) (a)	9.21( -9.46, 31.72)	0.3556	0.51989	-0.59(-14.69,15.84)	0.93909	0.99618	-6.82(-22.48, 12.00)	0.45002	0.73457	Not Significant	Not Significant	1.6462
431	PE(P-17:0/22:6) (b)	7.82( -8.67, 27.29)	0.37218	0.53201	1.45(-10.50,14.99)	0.82109	0.96847	-0.31(-14.76, 16.58)	0.96856	0.98426	Not Significant	Not Significant	1.05746
432	PE(P-18:0/18:1)	7.81( -4.72, 21.99)	0.2315	0.40483	11.90( -0.31,25.60)	0.056396	0.62472	-0.09(-10.51, 11.53)	0.98651	0.99082	Not Significant	Not Significant	3.7802
433	PE(P-18:0/18:2)	3.91( -9.47, 19.26)	0.58423	0.69885	11.20( -1.78,25.90)	0.093437	0.64115	2.64( -9.72, 16.70)	0.68906	0.86914	Not Significant	Not Significant	2.84928
434	PE(P-18:0/18:3)	0.41(-14.42, 17.81)	0.95968	0.97669	-5.00(-19.84,12.59)	0.55274	0.88367	-10.65(-22.18, 2.59)	0.1096	0.33562	Not Significant	Not Significant	2.47108
435	PE(P-18:0/20:3) (a)	24.15( 1.80, 51.40)	0.032793	0.14092	17.86( 3.86,33.74)	0.011062	0.47201	8.39( -4.80, 23.42)	0.22258	0.5252	Not Significant	Prec & Preg	8.1858
436	PE(P-18:0/20:3) (b)	18.70( -1.74, 43.39)	0.075146	0.22032	12.65( -3.07,30.93)	0.11991	0.66747	3.74( -9.60, 19.05)	0.59994	0.82837	Not Significant	Not Significant	4.53426
437	PE(P-18:0/20:4)	8.23( -6.65, 25.48)	0.29342	0.46797	13.64( -1.17,30.67)	0.072508	0.62472	6.02( -5.75, 19.25)	0.32885	0.64543	Not Significant	Not Significant	4.31025
438	PE(P-18:0/20:5)	11.08(-13.73, 43.03)	0.41361	0.56656	8.66(-13.72,36.84)	0.47872	0.8748	-6.43(-26.99, 19.91)	0.59801	0.82736	Not Significant	Not Significant	1.85324
439	PE(P-18:0/22:4)	13.37(-10.42, 43.49)	0.29506	0.46884	20.14( -2.05,47.37)	0.077977	0.62472	11.83( -7.99, 35.92)	0.26003	0.56517	Not Significant	Not Significant	4.4462
440	PE(P-18:0/22:5) (a)	2.51(-11.69, 19.01)	0.74347	0.83156	4.54( -9.45,20.69)	0.5431	0.88367	4.85( -8.85, 20.59)	0.50604	0.78704	Not Significant	Not Significant	1.37934
441	PE(P-18:0/22:5) (b)	7.18( -7.70, 24.46)	0.36189	0.52299	6.57( -6.74,21.77)	0.34844	0.84098	0.25(-12.33, 14.65)	0.97029	0.98426	Not Significant	Not Significant	1.82479
442	PE(P-18:0/22:6)	10.70( -3.41, 26.88)	0.14329	0.30333	9.20( -2.40,22.18)	0.124	0.66747	4.32( -8.05, 18.36)	0.50963	0.78776	Not Significant	Not Significant	4.08621
443	PE(P-18:1/18:1)	7.19( -6.02, 22.26)	0.2992	0.47173	7.47( -3.87,20.15)	0.20425	0.74039	-1.22(-11.33, 10.04)	0.82283	0.93548	Not Significant	Not Significant	2.59713
444	PE(P-18:1/18:2) (a)	3.72(-10.47, 20.15)	0.62535	0.73092	4.47( -8.05,18.70)	0.50053	0.88367	5.14( -7.54, 19.57)	0.44286	0.73391	Not Significant	Not Significant	1.71636
445	PE(P-18:1/18:2) (b)	6.30(-12.29, 28.82)	0.53191	0.66153	3.01(-13.06,22.05)	0.73075	0.9437	-1.78(-17.59, 17.06)	0.8402	0.93548	Not Significant	Not Significant	0.972021
446	PE(P-18:1/18:3)	-2.38(-20.59, 20.01)	0.81858	0.88091	-8.06(-23.90,11.08)	0.38244	0.84123	-2.53(-18.24, 16.18)	0.77372	0.91051	Not Significant	Not Significant	1.23158
447	PE(P-18:1/20:3) (a)	13.81( -1.94, 32.09)	0.088419	0.24079	15.90( 1.93,31.79)	0.024551	0.52137	12.35( -1.80, 28.54)	0.089537	0.29237	Not Significant	Pregnancy only	7.42277
448	PE(P-18:1/20:3) (b)	5.67(-11.05, 25.53)	0.5289	0.66017	8.94( -5.87,26.09)	0.24959	0.76255	5.35( -8.03, 20.68)	0.45061	0.73457	Not Significant	Not Significant	2.4512
449	PE(P-18:1/20:4)	12.85( -3.41, 31.86)	0.12729	0.28475	10.47( -3.84,26.90)	0.15859	0.71821	6.81( -5.35, 20.54)	0.28404	0.5973	Not Significant	Not Significant	4.4831
450	PE(P-18:1/20:5)	17.95( -9.37, 53.52)	0.21833	0.3887	7.47(-14.37,34.86)	0.53285	0.88367	-4.90(-26.87, 23.69)	0.70702	0.8751	Not Significant	Not Significant	2.1697
451	PE(P-18:1/22:4)	12.73( -4.47, 33.02)	0.15528	0.31653	7.88( -7.11,25.29)	0.31862	0.8222	4.51( -9.25, 20.34)	0.53898	0.79503	Not Significant	Not Significant	3.14808
452	PE(P-18:1/22:5) (a)	5.20( -7.85, 20.11)	0.45139	0.5958	2.09( -9.40,15.04)	0.73327	0.9437	3.21( -8.81, 16.81)	0.61572	0.83396	Not Significant	Not Significant	1.3816
453	PE(P-18:1/22:5) (b)	6.51( -7.66, 22.85)	0.38484	0.54431	0.65(-11.23,14.13)	0.91923	0.99312	-1.84(-13.30, 11.15)	0.76915	0.90899	Not Significant	Not Significant	1.13057
454	PE(P-18:1/22:6)	11.94( -2.59, 28.64)	0.11131	0.26538	2.13( -8.45,13.93)	0.70467	0.93549	4.81( -8.48, 20.02)	0.49541	0.77754	Not Significant	Not Significant	2.82103
455	PE(P-19:0/20:4) (a)	10.36(-12.00, 38.42)	0.39194	0.54999	6.49(-13.42,30.98)	0.55023	0.88367	3.21(-17.24, 28.72)	0.77836	0.91051	Not Significant	Not Significant	1.55011
456	PE(P-19:0/20:4) (b)	5.68(-11.49, 26.18)	0.54004	0.66656	7.50( -8.65,26.51)	0.38222	0.84123	-0.73(-14.45, 15.20)	0.92321	0.97072	Not Significant	Not Significant	1.43992
457	PE(P-20:0/18:1)	12.49( -0.49, 27.17)	0.059838	0.19095	6.37( -4.76,18.80)	0.272	0.77506	-3.00(-13.22, 8.41)	0.58973	0.82564	Not Significant	Not Significant	4.0356
458	PE(P-20:0/18:2)	4.74( -7.06, 18.05)	0.44598	0.59092	6.13( -4.79,18.30)	0.28153	0.77902	-1.19(-12.09, 11.06)	0.84018	0.93548	Not Significant	Not Significant	1.95358
459	PE(P-20:0/20:4)	14.88( -2.79, 35.77)	0.10313	0.25778	11.13( -5.56,30.76)	0.20276	0.74039	6.14( -7.92, 22.34)	0.40937	0.69643	Not Significant	Not Significant	4.13503
460	PE(P-20:0/22:6)	9.44( -2.22, 22.49)	0.11619	0.27138	8.40( -2.57,20.62)	0.13788	0.68713	3.81( -7.61, 16.65)	0.52801	0.79427	Not Significant	Not Significant	4.14538
461	PE(P-20:1/20:4)	3.04(-16.62, 27.34)	0.78058	0.85488	8.97( -7.80,28.79)	0.31235	0.81731	8.34( -7.71, 27.18)	0.32616	0.64391	Not Significant	Not Significant	2.19902
462	PE(P-20:1/22:6) (a)	6.37(-12.84, 29.83)	0.54177	0.66656	3.04(-11.00,19.30)	0.68746	0.92151	10.12( -8.42, 32.42)	0.30399	0.61534	Not Significant	Not Significant	1.89216
463	PG(34:1)	15.93( -5.35, 41.99)	0.15241	0.3144	-0.39(-17.14,19.74)	0.96628	0.99818	17.62( 0.10, 38.20)	0.048597	0.19274	Not Significant	Postpartum only	4.29055
464	PG(34:2)	12.29(-10.33, 40.60)	0.31103	0.4792	-0.16(-15.80,18.40)	0.98563	0.99818	16.43( -1.18, 37.18)	0.068875	0.24588	Not Significant	Not Significant	3.35084
465	PG(36:1)	18.84( -3.67, 46.60)	0.10678	0.25997	6.84( -8.37,24.58)	0.39707	0.84123	38.87( 16.81, 65.08)	0.00023042	0.0042908	Postpartum only	Postpartum only	10.0202
466	PG(36:2)	-10.62(-29.69, 13.62)	0.35766	0.51989	-1.44(-13.22,11.94)	0.82275	0.96847	18.15( 3.78, 34.51)	0.011932	0.065519	Not Significant	Postpartum only	4.9091
467	PI(16:0/16:0)	18.61( -6.89, 51.09)	0.16612	0.32891	-1.32(-23.80,27.80)	0.91961	0.99312	-1.36(-19.63, 21.07)	0.89554	0.95683	Not Significant	Not Significant	1.72778
468	PI(16:0_16:1)	33.92( 5.11, 70.62)	0.018338	0.10618	6.63(-15.99,35.35)	0.59624	0.8892	6.84(-14.05, 32.81)	0.54981	0.79921	Not Significant	Preconception only	4.44203
469	PI(34:0)	18.93( -4.42, 47.99)	0.11942	0.27585	-2.80(-24.58,25.25)	0.82536	0.96847	0.03(-17.02, 20.58)	0.99762	0.99762	Not Significant	Not Significant	2.01463
470	PI(34:1)	17.04( -0.47, 37.64)	0.057031	0.18712	6.59( -9.68,25.78)	0.44883	0.85846	-3.62(-17.46, 12.53)	0.63937	0.85209	Not Significant	Not Significant	3.57211
471	PI(15-MHDA_18:1)/PI(17:0_18:1)	7.27( -8.48, 25.73)	0.38466	0.54431	-0.31(-12.70,13.84)	0.96354	0.99818	-3.07(-15.73, 11.49)	0.66101	0.86247	Not Significant	Not Significant	1.22169
472	PI(15-MHDA_18:2)/PI(17:0_18:2)	12.48( -3.88, 31.62)	0.14186	0.30333	-12.84(-24.56, 0.70)	0.062071	0.62472	-5.28(-18.14, 9.61)	0.465	0.74698	Not Significant	Not Significant	4.7756
473	PI(18:0_18:1)	17.63( -0.37, 38.89)	0.055338	0.18509	9.59( -6.94,29.07)	0.27094	0.77506	-2.15(-15.81, 13.73)	0.77627	0.91051	Not Significant	Not Significant	3.86818
474	PI(36:2)	8.83( -5.06, 24.76)	0.22317	0.39505	-4.79(-17.29, 9.60)	0.4927	0.88174	-7.54(-18.62, 5.06)	0.22807	0.5308	Not Significant	Not Significant	3.20143
475	PI(18:1_18:2)	2.56(-12.94, 20.82)	0.76137	0.84611	-9.34(-21.98, 5.35)	0.1997	0.74039	-12.31(-24.77, 2.23)	0.093007	0.29909	Not Significant	Not Significant	3.69902
476	PI(16:0_20:3) (a)	18.55( -0.59, 41.38)	0.058164	0.18903	-0.74(-15.88,17.14)	0.92999	0.99618	-0.60(-14.91, 16.11)	0.9389	0.97554	Not Significant	Not Significant	2.5885
477	PI(16:0_20:3) (b)	22.19( 1.21, 47.52)	0.03712	0.15053	-4.98(-20.38,13.41)	0.57022	0.88367	-7.94(-22.34, 9.12)	0.33851	0.64629	Not Significant	Preconception only	4.28956
478	PI(16:0_20:4)	19.38( 3.29, 37.97)	0.016676	0.098206	2.02(-10.55,16.35)	0.76476	0.95506	4.93( -7.75, 19.37)	0.46237	0.74619	Not Significant	Preconception only	4.45879
479	PI(15-MHDA_20:4)/PI(17:0_20:4)	11.28( -3.38, 28.17)	0.1374	0.30053	-7.46(-18.18, 4.66)	0.2158	0.74039	-0.71(-12.73, 12.95)	0.91281	0.96609	Not Significant	Not Significant	3.13516
480	PI(37:6)	0.47(-13.07, 16.11)	0.94961	0.96912	-4.09(-16.79,10.55)	0.56329	0.88367	-2.87(-15.98, 12.27)	0.69218	0.86914	Not Significant	Not Significant	0.863007
481	PI(18:0_20:2)	6.78( -8.07, 24.03)	0.38879	0.54669	2.09(-14.27,21.58)	0.81539	0.96847	0.74(-11.62, 14.83)	0.91148	0.96609	Not Significant	Not Significant	1.07834
482	PI(18:0_20:3) (a)	11.36( -3.48, 28.47)	0.13955	0.30235	-6.39(-16.89, 5.44)	0.2756	0.77506	-2.23(-14.23, 11.45)	0.73466	0.89431	Not Significant	Not Significant	3.09781
483	PI(18:0_20:3) (b)	21.59( 1.95, 45.00)	0.029803	0.13334	5.08( -9.49,22.00)	0.51379	0.88367	-6.63(-18.55, 7.03)	0.32325	0.64	Not Significant	Preconception only	4.61083
484	PI(18:0_20:4)	14.18( 1.09, 28.96)	0.03293	0.14092	2.29( -8.16,13.93)	0.67923	0.92125	-0.49(-10.37, 10.47)	0.92588	0.97072	Not Significant	Preconception only	3.36767
485	PI(38:5) (a)	18.93( 1.69, 39.10)	0.030199	0.13424	-6.63(-16.87, 4.86)	0.2453	0.76255	-3.25(-14.33, 9.25)	0.5924	0.82625	Not Significant	Preconception only	4.71539
486	PI(38:5) (b)	16.51( -0.83, 36.88)	0.062918	0.19453	-4.01(-16.67,10.58)	0.56939	0.88367	-8.61(-20.54, 5.11)	0.20596	0.51046	Not Significant	Not Significant	4.26406
487	PI(38:6)	15.06( -2.53, 35.82)	0.097105	0.24927	-4.36(-17.91,11.41)	0.56533	0.88367	-1.57(-15.61, 14.81)	0.83961	0.93548	Not Significant	Not Significant	2.67276
488	PI(39:6)	6.16(-11.44, 27.24)	0.51659	0.65172	-13.38(-25.89, 1.23)	0.070793	0.62472	-6.14(-21.15, 11.72)	0.4744	0.75752	Not Significant	Not Significant	3.52144
489	PI(18:0_22:4)	15.97( 0.94, 33.24)	0.036568	0.15053	6.81( -7.39,23.18)	0.36373	0.84108	1.35(-10.65, 14.96)	0.83412	0.93548	Not Significant	Preconception only	3.90978
490	PI(20:0_20:4)	10.86( -9.51, 35.80)	0.31823	0.48508	-7.07(-20.55, 8.69)	0.35735	0.84108	1.54(-14.50, 20.59)	0.86112	0.94628	Not Significant	Not Significant	2.0182
491	PI(18:0_22:5) (n3)	10.50( -4.00, 27.20)	0.16338	0.32628	-0.43(-11.98,12.64)	0.94535	0.99618	-3.78(-16.14, 10.41)	0.58179	0.82298	Not Significant	Not Significant	2.09288
492	PI(18:0_22:5) (n6)	8.34( -7.57, 26.99)	0.32149	0.48683	-3.43(-16.22,11.32)	0.62916	0.90123	-8.95(-20.92, 4.82)	0.19087	0.48887	Not Significant	Not Significant	2.82667
493	PI(18:0_22:6)	8.38( -7.67, 27.23)	0.32362	0.48792	-3.51(-16.46,11.44)	0.62518	0.89739	-4.72(-18.29, 11.11)	0.53583	0.79503	Not Significant	Not Significant	1.92987
494	PS(36:1)	20.61(-15.50, 72.15)	0.30052	0.47213	6.41(-18.83,39.49)	0.65177	0.91483	19.19( -6.34, 51.66)	0.15264	0.42578	Not Significant	Not Significant	3.04873
495	PS(36:2)	14.89(-15.20, 55.65)	0.36877	0.52933	7.54(-14.00,34.48)	0.52251	0.88367	11.08(-10.56, 37.94)	0.34037	0.64629	Not Significant	Not Significant	2.3664
496	PS(38:3)	11.61(-19.27, 54.31)	0.50475	0.64499	7.84(-15.37,37.41)	0.54032	0.88367	15.16( -8.44, 44.84)	0.22642	0.5308	Not Significant	Not Significant	2.41872
497	PS(38:4)	14.34(-18.15, 59.71)	0.43049	0.57818	12.62(-12.27,44.57)	0.34957	0.84098	11.99(-11.00, 40.92)	0.33265	0.64543	Not Significant	Not Significant	2.60103
498	PS(38:5)	11.12(-15.45, 46.04)	0.44807	0.59256	9.77(-11.34,35.90)	0.39092	0.84123	4.42(-14.86, 28.06)	0.67692	0.86853	Not Significant	Not Significant	1.85206
499	PS(40:5)	6.74(-19.96, 42.36)	0.65557	0.76299	6.13(-13.63,30.42)	0.56976	0.88367	13.78( -8.99, 42.24)	0.25584	0.56181	Not Significant	Not Significant	2.03944
500	PS(40:6)	7.51(-16.89, 39.06)	0.58018	0.69763	6.68(-12.62,30.25)	0.52369	0.88367	18.73( -3.37, 45.88)	0.10188	0.31618	Not Significant	Not Significant	3.01855
501	S1P(d16:1)	12.77( 0.32, 26.77)	0.044159	0.16536	5.59( -4.84,17.17)	0.30356	0.8079	3.30( -6.92, 14.65)	0.53969	0.79503	Not Significant	Preconception only	4.28118
502	S1P(d18:0)	0.66(-11.44, 14.42)	0.91956	0.95113	2.84( -8.34,15.39)	0.63214	0.90203	-3.24(-13.21, 7.87)	0.55116	0.79921	Not Significant	Not Significant	0.988658
503	S1P(d18:1)	2.70( -7.56, 14.09)	0.61903	0.72659	1.32( -7.21,10.63)	0.76987	0.95617	-1.46(-10.13, 8.05)	0.75367	0.90448	Not Significant	Not Significant	0.889379
504	S1P(d18:2)	2.79( -6.29, 12.75)	0.55794	0.68224	1.15( -6.74, 9.70)	0.78235	0.95617	0.93( -7.66, 10.32)	0.83734	0.93548	Not Significant	Not Significant	0.874219
505	SM(d17:1/14:0)	13.32( 0.20, 28.16)	0.046405	0.17063	-0.25(-10.96,11.75)	0.96575	0.99818	0.28(-10.41, 12.24)	0.9612	0.98426	Not Significant	Preconception only	2.73151
506	SM(d18:0/14:0)	5.12( -7.89, 19.96)	0.45734	0.6002	7.78( -3.27,20.09)	0.17373	0.72638	-4.85(-14.93, 6.42)	0.38273	0.68188	Not Significant	Not Significant	3.03399
507	SM(d18:1/14:0)/SM(d16:1/16:0)	16.61( 4.87, 29.67)	0.004705	0.063563	5.40( -4.07,15.81)	0.27242	0.77506	1.30( -7.45, 10.88)	0.77776	0.91051	Not Significant	Preconception only	6.00271
508	SM(d18:2/14:0)	9.31( -1.97, 21.89)	0.10856	0.26239	1.00( -8.37,11.33)	0.84117	0.97052	6.13( -3.67, 16.93)	0.22763	0.5308	Not Significant	Not Significant	3.36443
509	SM(d17:1/16:0)	8.09( -1.45, 18.55)	0.098478	0.25114	-0.98( -9.45, 8.29)	0.82916	0.96863	-2.37(-10.37, 6.35)	0.58182	0.82298	Not Significant	Not Significant	2.64647
510	SM(d18:0/16:0)	-1.10(-10.06, 8.76)	0.81954	0.88091	2.86( -4.46,10.74)	0.4525	0.85846	-6.14(-13.28, 1.59)	0.11608	0.3508	Not Significant	Not Significant	2.73211
511	SM(d18:1/16:0)	5.20( -5.63, 17.27)	0.3588	0.52044	-3.33(-12.08, 6.28)	0.48191	0.8748	-2.65(-12.02, 7.73)	0.60249	0.82858	Not Significant	Not Significant	1.96446
512	SM(d18:2/16:0)	9.86( 1.36, 19.07)	0.022343	0.11319	0.10( -8.00, 8.91)	0.98138	0.99818	1.91( -6.02, 10.51)	0.64632	0.85748	Not Significant	Preconception only	3.69715
513	SM(34:3)	10.77( 0.04, 22.64)	0.049033	0.17325	1.57( -6.91,10.82)	0.72575	0.94347	4.18( -4.29, 13.40)	0.34216	0.64629	Not Significant	Preconception only	3.82899
514	SM(d16:1/19:0)	7.38( -5.42, 21.92)	0.27013	0.44739	1.85( -9.72,14.90)	0.76472	0.95506	-3.88(-14.72, 8.33)	0.51506	0.78893	Not Significant	Not Significant	1.94613
515	SM(d18:1/17:0)/SM(d17:1/18:0)	-0.71( -8.74, 8.03)	0.86836	0.91484	-7.50(-14.38,-0.07)	0.048075	0.61732	-2.52( -9.65, 5.19)	0.50993	0.78776	Not Significant	Pregnancy only	3.34374
516	SM(d18:2/17:0)	4.59( -4.34, 14.36)	0.3231	0.48792	-4.25(-12.59, 4.88)	0.34841	0.84098	-0.08( -8.27, 8.85)	0.98615	0.99082	Not Significant	Not Significant	1.90926
517	SM(35:2) (b)	9.51( -1.06, 21.21)	0.079299	0.22487	-1.91(-10.11, 7.04)	0.66363	0.92125	-4.47(-12.79, 4.63)	0.32314	0.64	Not Significant	Not Significant	3.53883
518	SM(d18:1/18:0)/SM(d16:1/20:0)	8.48( -2.60, 20.82)	0.13802	0.30094	3.31( -6.75,14.45)	0.53186	0.88367	6.11( -4.23, 17.57)	0.25555	0.56181	Not Significant	Not Significant	3.45357
519	SM(d18:2/18:0)	13.74( 2.59, 26.10)	0.014668	0.09674	3.18( -6.56,13.93)	0.53458	0.88367	4.60( -5.10, 15.29)	0.3638	0.66664	Not Significant	Preconception only	5.08951
520	SM(d18:2/18:1)	9.71( 1.05, 19.10)	0.027324	0.12966	-0.14( -8.29, 8.74)	0.97441	0.99818	1.29( -6.32, 9.51)	0.74741	0.90187	Not Significant	Preconception only	3.40231
521	SM(37:1)	14.59( -1.51, 33.32)	0.077681	0.22394	0.30( -8.80,10.30)	0.95112	0.99618	2.50( -6.93, 12.89)	0.61443	0.83396	Not Significant	Not Significant	2.68595
522	SM(37:2)	-3.33(-14.62, 9.45)	0.59126	0.7032	-5.19(-15.74, 6.68)	0.37461	0.84123	-9.42(-19.06, 1.35)	0.084134	0.28277	Not Significant	Not Significant	3.45934
523	SM(d18:1/20:0)/SM(d16:1/22:0)	15.91( 4.83, 28.15)	0.0041314	0.06255	3.56( -4.66,12.49)	0.40537	0.84123	5.71( -2.56, 14.69)	0.18065	0.47689	Not Significant	Preconception only	7.03843
524	SM(d18:2/20:0)	10.05( 0.15, 20.94)	0.046557	0.17063	0.38( -8.08, 9.63)	0.93189	0.99618	4.80( -4.13, 14.56)	0.30123	0.61224	Not Significant	Preconception only	3.7675
525	SM(38:3) (a)	4.00( -4.36, 13.10)	0.35743	0.51989	-1.83( -9.93, 6.99)	0.67252	0.92125	1.37( -7.19, 10.72)	0.76175	0.90625	Not Significant	Not Significant	1.47458
526	SM(38:3) (b)	12.95( -0.77, 28.57)	0.065237	0.19801	-0.13(-10.43,11.35)	0.98096	0.99818	-1.90(-13.80, 11.65)	0.77074	0.90931	Not Significant	Not Significant	2.61389
527	SM(d16:1/23:0)/SM(d17:1/22:0)	13.24( 2.46, 25.15)	0.015037	0.09674	2.64( -6.12,12.23)	0.56519	0.88367	2.05( -6.67, 11.59)	0.65462	0.85748	Not Significant	Preconception only	4.50931
528	SM(d18:0/22:0)	11.57( -4.30, 30.08)	0.16104	0.3235	11.32( -3.36,28.23)	0.13662	0.68713	5.94( -7.59, 21.46)	0.40613	0.69643	Not Significant	Not Significant	4.09777
529	SM(d18:1/22:0)/SM(d16:1/24:0)	12.16( -0.01, 25.81)	0.050102	0.17523	3.87( -6.08,14.88)	0.45791	0.85846	4.38( -5.87, 15.74)	0.41518	0.70396	Not Significant	Not Significant	4.04226
530	SM(d16:1/24:1)	7.56( -3.83, 20.30)	0.20064	0.36922	1.94( -8.30,13.32)	0.72074	0.94211	-2.55(-13.12, 9.32)	0.65878	0.86129	Not Significant	Not Significant	2.04213
531	SM(d18:2/22:0)	8.50( -1.25, 19.20)	0.089035	0.2408	-1.41( -9.90, 7.88)	0.75621	0.95484	3.13( -6.40, 13.63)	0.53132	0.79427	Not Significant	Not Significant	2.89288
532	SM(40:3) (a)	4.80( -4.63, 15.16)	0.32845	0.49261	-3.24(-12.22, 6.67)	0.50655	0.88367	-3.10(-12.29, 7.05)	0.53362	0.79427	Not Significant	Not Significant	2.10335
533	SM(40:3) (b)	11.04( -0.25, 23.62)	0.055617	0.18512	-0.07(-10.52,11.59)	0.98937	0.99818	-3.15(-12.43, 7.11)	0.53191	0.79427	Not Significant	Not Significant	3.06719
534	SM(40:3) (c)	13.96( 2.04, 27.28)	0.020651	0.11116	0.56( -8.76,10.84)	0.90932	0.98977	-1.12(-11.03, 9.88)	0.83331	0.93548	Not Significant	Preconception only	3.61107
535	SM(41:0)	9.04( -3.72, 23.48)	0.1721	0.33214	7.46( -5.34,21.99)	0.26464	0.76935	-1.99(-13.19, 10.65)	0.74443	0.89984	Not Significant	Not Significant	2.93948
536	SM(d18:1/23:0)/SM(d17:1/24:0)	9.03( -0.65, 19.66)	0.068349	0.20475	2.12( -6.11,11.07)	0.62342	0.89739	-0.65( -8.81, 8.24)	0.88092	0.95121	Not Significant	Not Significant	2.8511
537	SM(d17:1/24:1)	1.38( -7.49, 11.10)	0.76834	0.85248	-3.36(-11.86, 5.95)	0.46463	0.86057	-5.13(-14.14, 4.82)	0.29894	0.61018	Not Significant	Not Significant	1.94351
538	SM(d18:2/23:0)	5.99( -2.43, 15.14)	0.16775	0.32952	-2.95(-10.32, 5.03)	0.45589	0.85846	-0.61( -8.27, 7.69)	0.88065	0.95121	Not Significant	Not Significant	2.34335
539	SM(d18:1/24:0)	9.33( -1.62, 21.50)	0.097318	0.24927	0.97( -7.55,10.28)	0.82945	0.96863	-1.11(-10.16, 8.85)	0.81823	0.93548	Not Significant	Not Significant	2.36028
540	SM(d18:1/24:1)	-0.27(-10.93, 11.67)	0.96288	0.97849	-2.85(-14.01, 9.75)	0.64097	0.9087	-5.66(-16.23, 6.23)	0.33442	0.64543	Not Significant	Not Significant	1.3706
541	SM(d18:2/24:0)	7.20( -1.47, 16.63)	0.1058	0.25997	-5.02(-11.96, 2.46)	0.18225	0.73846	-2.35(-10.13, 6.10)	0.57314	0.82269	Not Significant	Not Significant	3.91317
542	SM(43:1)	8.17( -2.63, 20.16)	0.1425	0.30333	2.23( -6.80,12.14)	0.63901	0.90779	-3.92(-13.16, 6.30)	0.43614	0.72764	Not Significant	Not Significant	2.8021
543	SM(d19:1/24:1)	10.70( -5.31, 29.42)	0.20095	0.36922	-1.09(-14.88,14.94)	0.88569	0.98186	-3.11(-17.25, 13.44)	0.69316	0.86914	Not Significant	Not Significant	1.81759
544	SM(43:2) (b)	-2.31(-11.95, 8.38)	0.65783	0.76433	-1.97(-10.76, 7.68)	0.67615	0.92125	-6.13(-15.08, 3.76)	0.21444	0.51843	Not Significant	Not Significant	2.04107
545	SM(43:2) (c)	3.70( -5.17, 13.40)	0.42395	0.57383	-3.07(-11.11, 5.70)	0.47927	0.8748	-7.97(-15.62, 0.37)	0.060469	0.22767	Not Significant	Not Significant	3.82114
546	SM(44:1)	7.53( -2.68, 18.81)	0.15287	0.3144	-0.80( -9.10, 8.25)	0.85587	0.97682	-0.64( -8.63, 8.05)	0.88093	0.95121	Not Significant	Not Significant	1.87666
547	SM(44:2)	0.74( -8.60, 11.02)	0.88203	0.92117	-2.87(-11.96, 7.16)	0.55972	0.88367	-4.78(-13.81, 5.20)	0.3339	0.64543	Not Significant	Not Significant	1.56586
548	SM(44:3)	-5.07(-13.39, 4.06)	0.2654	0.44276	-10.99(-18.83,-2.38)	0.013678	0.47201	-7.33(-15.88, 2.08)	0.12213	0.36428	Not Significant	Pregnancy only	6.70651
549	Sph(d18:1)	21.88( -9.41, 63.98)	0.19009	0.35303	22.75( -4.97,58.55)	0.11598	0.66747	32.70( 4.58, 68.37)	0.020077	0.099516	Not Significant	Postpartum only	6.70792
550	Sph(d18:2)	26.24( -1.26, 61.40)	0.062962	0.19453	13.76( -8.74,41.81)	0.25043	0.76255	34.26( 9.65, 64.39)	0.0045177	0.031127	Postpartum only	Postpartum only	8.29464
551	Sulfatide (d18:1/16:0(OH)) [264]	11.97( -0.05, 25.45)	0.051096	0.17689	3.29( -6.88,14.56)	0.53893	0.88367	-2.25(-11.98, 8.55)	0.66901	0.8665	Not Significant	Not Significant	3.4693
552	Sulfatide (d18:1/16:0) [264]	8.84( -3.47, 22.71)	0.1657	0.32891	6.32( -4.17,17.95)	0.24628	0.76255	-3.36(-13.69, 8.21)	0.55214	0.79921	Not Significant	Not Significant	3.2944
553	Sulfatide (d18:1/24:0(OH)) [264]	23.56( 5.92, 44.13)	0.0073049	0.075189	0.67( -9.98,12.59)	0.90615	0.98788	-0.53(-11.30, 11.55)	0.92705	0.97072	Not Significant	Preconception only	4.42416
554	Sulfatide (d18:1/24:0) [264]	9.57( -5.28, 26.75)	0.21774	0.38865	0.27(-11.30,13.34)	0.96601	0.99818	-1.45(-13.01, 11.64)	0.81718	0.93548	Not Significant	Not Significant	1.52952
555	Sulfatide (d18:1/24:1(OH)) [264]	15.45( -0.95, 34.56)	0.065972	0.19936	-3.49(-14.96, 9.52)	0.58021	0.88367	-9.55(-20.26, 2.61)	0.11845	0.35483	Not Significant	Not Significant	4.68704
556	Sulfatide (d18:1/24:1) [264]	7.11( -6.51, 22.72)	0.32097	0.48683	-8.13(-18.02, 2.96)	0.14399	0.69891	-11.05(-20.53, -0.44)	0.041797	0.17348	Not Significant	Postpartum only	5.42812
557	TG(48:0) [NL-16:0]	50.30( 15.33, 95.88)	0.0027071	0.06255	34.39( 0.70,79.36)	0.04474	0.61732	58.24( 24.27,101.50)	0.00022912	0.0042908	Postpartum only	Prec & Preg & Post	15.1135
558	TG(48:0) [NL-18:0]	63.88( 18.45,126.73)	0.0030082	0.06255	40.09( 3.41,89.76)	0.029647	0.52137	98.91( 46.39,170.25)	1.5024e-05	0.00099147	Postpartum only	Prec & Preg & Post	17.7459
559	TG(48:1) [NL-16:1]	58.80( 16.98,115.58)	0.0031738	0.06255	27.29( -4.81,70.22)	0.10321	0.64644	68.21( 28.83,119.62)	0.00015684	0.0037262	Postpartum only	Prec & Post	14.5785
560	TG(48:1) [NL-18:1]	62.72( 17.85,124.67)	0.0032545	0.06255	25.85( -2.29,62.10)	0.074784	0.62472	92.27( 43.92,156.87)	1.3411e-05	0.00099147	Postpartum only	Prec & Post	16.9725
561	TG(48:2) [NL-14:0]	58.66( 13.91,120.99)	0.0065285	0.072551	17.67(-11.07,55.69)	0.25356	0.76255	98.29( 46.09,169.14)	1.5374e-05	0.00099147	Postpartum only	Prec & Post	15.1886
562	TG(48:2) [NL-14:1]	75.37( 25.94,144.21)	0.00096481	0.06255	27.27( -4.40,69.44)	0.098244	0.64115	71.81( 27.43,131.63)	0.00043425	0.0061078	Postpartum only	Prec & Post	14.771
563	TG(48:2) [NL-16:1]	64.04( 16.72,130.55)	0.0045392	0.06255	12.50(-16.53,51.62)	0.43765	0.85846	68.61( 25.16,127.16)	0.00065491	0.0083562	Postpartum only	Prec & Post	11.7714
564	TG(48:2) [NL-18:2]	50.93( 8.43,110.10)	0.014923	0.09674	19.25( -9.63,57.36)	0.21225	0.74039	112.97( 56.66,189.53)	2.2342e-06	0.00076968	Postpartum only	Prec & Post	16.3003
565	TG(48:3) [NL-14:0]	60.41( 13.71,126.28)	0.0073116	0.075189	7.62(-19.58,44.01)	0.61996	0.89739	89.51( 39.41,157.62)	5.6224e-05	0.0018447	Postpartum only	Prec & Post	13.1874
566	TG(48:3) [NL-16:1]	63.98( 18.66,126.62)	0.0028781	0.06255	2.60(-22.59,35.99)	0.85773	0.97682	65.09( 24.13,119.57)	0.00063346	0.0083294	Postpartum only	Prec & Post	11.6116
567	TG(48:3) [NL-18:3]	72.29( 16.85,154.04)	0.0062259	0.072551	15.76(-17.88,63.18)	0.40207	0.84123	87.82( 31.18,168.92)	0.00064072	0.0083294	Postpartum only	Prec & Post	11.5897
568	TG(49:1) [NL-16:1]	19.74( -4.33, 49.86)	0.11504	0.27138	18.56( -6.88,50.94)	0.16619	0.72074	29.76( 7.46, 56.68)	0.0069679	0.043251	Postpartum only	Postpartum only	7.75089
569	TG(49:1) [NL-17:1]	49.10( 13.38, 96.08)	0.0044277	0.06255	19.51( -9.03,57.02)	0.19946	0.74039	48.36( 16.79, 88.45)	0.0013284	0.014256	Postpartum only	Prec & Post	11.8613
570	TG(50:0) [NL-18:0]	59.50( 20.66,110.86)	0.0011324	0.06255	41.55( 7.46,86.45)	0.013655	0.47201	84.33( 41.94,139.38)	6.5495e-06	0.00090252	Postpartum only	Prec & Preg & Post	19.989
571	TG(50:1) [NL-14:0]	59.04( 17.67,114.95)	0.0026826	0.06255	27.44( -0.02,62.45)	0.050174	0.61732	90.64( 44.20,152.03)	8.4254e-06	0.00096751	Postpartum only	Prec & Post	17.8907
572	TG(50:1) [NL-16:0]	44.45( 13.92, 83.16)	0.0025393	0.06255	21.63( -1.64,50.39)	0.070502	0.62472	51.38( 22.96, 86.37)	0.00011234	0.0028878	Postpartum only	Prec & Post	15.3931
573	TG(50:1) [NL-18:1]	36.21( 7.38, 72.78)	0.011103	0.090947	16.30( -5.17,42.63)	0.14623	0.69891	51.24( 23.12, 85.79)	9.8557e-05	0.0027162	Postpartum only	Prec & Post	13.5917
574	TG(50:2) [NL-14:0]	43.69( 11.19, 85.68)	0.0057884	0.071218	12.30( -6.24,34.51)	0.20645	0.74039	59.10( 26.37,100.30)	9.4408e-05	0.0027103	Postpartum only	Prec & Post	13.8952
575	TG(50:2) [NL-16:1]	49.51( 15.90, 92.87)	0.0020869	0.06255	8.86(-10.44,32.31)	0.3925	0.84123	39.56( 12.52, 73.09)	0.0025551	0.021347	Postpartum only	Prec & Post	11.3585
576	TG(50:2) [NL-18:1]	52.45( 18.56, 96.02)	0.0011005	0.06255	10.29( -8.18,32.47)	0.2937	0.79047	48.87( 19.88, 84.87)	0.00036139	0.0059678	Postpartum only	Prec & Post	13.8651
577	TG(50:2) [NL-18:2]	27.28( 2.66, 57.79)	0.027981	0.12966	16.81( -3.60,41.53)	0.11222	0.66747	47.80( 22.54, 78.27)	5.5311e-05	0.0018447	Postpartum only	Prec & Post	13.5205
578	TG(50:3) [NL-14:0]	39.69( 5.49, 84.98)	0.019842	0.11025	4.58(-14.71,28.23)	0.66587	0.92125	77.54( 37.10,129.91)	1.8198e-05	0.0010449	Postpartum only	Prec & Post	13.238
579	TG(50:3) [NL-14:1]	45.35( 12.53, 87.75)	0.004362	0.06255	8.91(-10.58,32.65)	0.39468	0.84123	42.32( 12.39, 80.23)	0.0035552	0.026485	Postpartum only	Prec & Post	10.4264
580	TG(50:3) [NL-16:1]	36.18( 2.66, 80.63)	0.032316	0.14092	-0.89(-19.89,22.61)	0.93396	0.99618	49.50( 17.15, 90.78)	0.001326	0.014256	Postpartum only	Prec & Post	8.79542
581	TG(50:3) [NL-18:2]	39.34( 6.61, 82.10)	0.015362	0.09674	0.73(-17.15,22.47)	0.94147	0.99618	55.80( 22.74, 97.77)	0.00030801	0.0055847	Postpartum only	Prec & Post	10.7024
582	TG(50:3) [NL-18:3]	37.22( 2.95, 82.91)	0.031055	0.13716	17.65( -8.09,50.61)	0.19597	0.74039	49.09( 14.28, 94.51)	0.0033984	0.026016	Postpartum only	Prec & Post	9.36881
583	TG(50:4) [NL-14:0]	36.31( 0.49, 84.88)	0.046454	0.17063	-1.13(-23.06,27.06)	0.92905	0.99618	76.47( 31.73,136.40)	0.00016589	0.0037443	Postpartum only	Prec & Post	10.2902
584	TG(50:4) [NL-18:3]	56.03( 13.39,114.71)	0.0065038	0.072551	-0.13(-22.94,29.45)	0.99239	0.99818	52.58( 14.95,102.53)	0.0036133	0.026485	Postpartum only	Prec & Post	9.26449
585	TG(50:4) [NL-20:4]	74.61( 20.04,153.99)	0.0037165	0.06255	27.59(-10.26,81.40)	0.17395	0.72638	99.47( 39.29,185.64)	0.00019214	0.0038936	Postpartum only	Prec & Post	13.8116
586	TG(51:1) [NL-17:0]	40.79( 6.87, 85.47)	0.015227	0.09674	22.85( -3.44,56.30)	0.093533	0.64115	59.05( 25.15,102.12)	0.0001739	0.0037443	Postpartum only	Prec & Post	13.2122
587	TG(51:2) [NL-15:0]	37.67( 7.47, 76.35)	0.011611	0.093023	0.45(-17.19,21.85)	0.9636	0.99818	46.17( 18.75, 79.91)	0.00038655	0.0061078	Postpartum only	Prec & Post	10.7281
588	TG(51:2) [NL-17:0]	46.94( 13.19, 90.76)	0.0040092	0.06255	6.75(-13.32,31.46)	0.53728	0.88367	42.14( 13.81, 77.53)	0.0020535	0.018073	Postpartum only	Prec & Post	10.7085
589	TG(51:2) [NL-17:1]	47.01( 13.24, 90.86)	0.0039746	0.06255	6.78(-13.30,31.52)	0.53543	0.88367	42.18( 13.84, 77.57)	0.0020414	0.018073	Postpartum only	Prec & Post	10.7242
590	TG(52:1) [NL-18:0]	57.41( 19.03,108.18)	0.0015734	0.06255	39.78( 9.18,78.96)	0.0081039	0.47201	77.72( 37.44,129.81)	1.5829e-05	0.00099147	Postpartum only	Prec & Preg & Post	19.39
591	TG(52:1) [NL-18:1]	57.71( 19.83,107.56)	0.001245	0.06255	31.52( 3.36,67.37)	0.026026	0.52137	82.79( 41.48,136.17)	5.8043e-06	0.00090252	Postpartum only	Prec & Preg & Post	19.4513
592	TG(52:2) [NL-16:0]	28.08( 4.85, 56.46)	0.015585	0.09674	6.64( -8.58,24.39)	0.41146	0.84123	29.81( 10.20, 52.91)	0.0019145	0.017587	Postpartum only	Prec & Post	9.82182
593	TG(52:2) [NL-18:2]	32.42( 5.45, 66.28)	0.015886	0.096865	17.93( -2.69,42.91)	0.092214	0.64115	75.63( 43.39,115.12)	1.1275e-07	7.7683e-05	Postpartum only	Prec & Post	19.5641
594	TG(52:3) [NL-16:1]	28.20( 2.77, 59.93)	0.027827	0.12966	-5.97(-19.61, 9.99)	0.44033	0.85846	21.02( 1.34, 44.53)	0.035249	0.15085	Not Significant	Prec & Post	6.72922
595	TG(52:3) [NL-18:2]	17.39( -3.41, 42.67)	0.10676	0.25997	-0.86(-13.51,13.64)	0.90082	0.98788	28.64( 9.61, 50.98)	0.0021785	0.01853	Postpartum only	Postpartum only	7.35759
596	TG(52:4) [NL-16:1]	20.82( -6.46, 56.06)	0.14683	0.30749	-11.07(-24.96, 5.41)	0.17523	0.7273	32.74( 6.87, 64.87)	0.010654	0.060665	Not Significant	Postpartum only	7.12413
597	TG(52:4) [NL-18:2]	8.50(-15.33, 39.03)	0.51756	0.65172	-2.86(-18.37,15.60)	0.74298	0.94798	46.82( 18.07, 82.57)	0.00061321	0.0082843	Postpartum only	Postpartum only	7.25491
598	TG(52:4) [NL-18:3]	26.87( -1.08, 62.70)	0.060767	0.1918	0.36(-15.16,18.72)	0.96608	0.99818	37.17( 10.31, 70.56)	0.0046484	0.0314	Postpartum only	Postpartum only	7.12803
599	TG(52:5) [NL-18:3]	25.77( -5.44, 67.28)	0.11456	0.27125	-9.77(-27.80,12.77)	0.36455	0.84108	42.36( 9.55, 85.00)	0.0084384	0.051452	Not Significant	Postpartum only	6.9059
600	TG(52:5) [NL-20:4]	58.32( 18.29,111.89)	0.0021304	0.06255	11.17(-16.04,47.21)	0.4581	0.85846	58.92( 20.81,109.03)	0.00101	0.011962	Postpartum only	Prec & Post	12.0125
601	TG(52:5) [NL-20:5]	52.79( 9.93,112.36)	0.011839	0.093277	8.61(-18.98,45.60)	0.57937	0.88367	38.09( 0.26, 90.18)	0.04816	0.19274	Not Significant	Prec & Post	6.96208
602	TG(53:2) [NL-17:1]	48.11( 13.80, 92.78)	0.0036507	0.06255	12.00( -9.88,39.19)	0.30542	0.80936	52.76( 21.02, 92.81)	0.00041042	0.0061078	Postpartum only	Prec & Post	12.679
603	TG(53:2) [NL-18:1]	33.18( 4.40, 69.91)	0.021296	0.11116	5.00(-14.19,28.49)	0.63404	0.90259	38.75( 12.76, 70.74)	0.0020985	0.018073	Postpartum only	Prec & Post	9.09535
604	TG(54:0) [NL-18:0]	28.05( 3.85, 57.88)	0.020895	0.11116	26.53( 5.50,51.75)	0.011401	0.47201	47.17( 21.75, 77.90)	7.9841e-05	0.0024113	Postpartum only	Prec & Preg & Post	15.4416
605	TG(54:1) [NL-18:1]	66.37( 23.51,124.11)	0.00088778	0.06255	46.41( 12.73,90.17)	0.0044394	0.47201	95.31( 46.81,159.82)	6.2768e-06	0.00090252	Postpartum only	Prec & Preg & Post	21.2133
606	TG(54:2) [NL-18:0]	44.59( 14.25, 82.98)	0.0022779	0.06255	21.13( -0.88,48.03)	0.060872	0.62472	56.10( 25.44, 94.26)	8.0494e-05	0.0024113	Postpartum only	Prec & Post	15.9046
607	TG(54:2) [NL-20:1]	40.64( 8.92, 81.61)	0.0091358	0.08473	10.39(-12.25,38.87)	0.39718	0.84123	40.51( 13.92, 73.31)	0.0015935	0.015685	Postpartum only	Prec & Post	10.4758
608	TG(54:3) [NL-18:1]	22.50( 0.81, 48.86)	0.041315	0.15814	1.14(-13.49,18.25)	0.88623	0.98186	20.10( 1.58, 41.99)	0.032185	0.13952	Not Significant	Prec & Post	5.85738
609	TG(54:3) [NL-18:2]	16.84( -3.80, 41.91)	0.116	0.27138	2.25(-12.90,20.04)	0.78476	0.95617	38.78( 15.89, 66.20)	0.00041475	0.0061078	Postpartum only	Postpartum only	8.84604
610	TG(54:4) [NL-18:2]	10.89( -9.46, 35.81)	0.31612	0.48293	-4.68(-18.37,11.31)	0.54334	0.88367	23.22( 2.95, 47.50)	0.023003	0.11083	Not Significant	Postpartum only	4.80658
611	TG(54:4) [NL-20:3]	31.77( 4.15, 66.72)	0.021728	0.11256	7.67(-11.62,31.17)	0.46158	0.85954	29.56( 4.84, 60.11)	0.016718	0.085702	Not Significant	Prec & Post	7.5511
612	TG(54:5) [NL-18:3]	21.45( -6.25, 57.34)	0.14042	0.30328	-9.51(-24.87, 8.98)	0.29066	0.79047	29.67( 2.56, 63.95)	0.030087	0.13288	Not Significant	Postpartum only	5.82161
613	TG(54:5) [NL-20:4]	30.74( 5.37, 62.21)	0.015091	0.09674	10.48( -7.39,31.81)	0.2669	0.76996	38.66( 13.75, 69.02)	0.0013111	0.014256	Postpartum only	Prec & Post	10.5546
614	TG(54:6) [NL-18:3]	15.08(-14.71, 55.29)	0.35659	0.51989	-18.77(-36.53, 3.96)	0.098317	0.64115	32.64( -0.02, 75.97)	0.050192	0.19649	Not Significant	Not Significant	5.50914
615	TG(54:6) [NL-20:4]	26.22( -0.29, 59.77)	0.052838	0.18023	5.33(-13.61,28.42)	0.60652	0.89438	45.36( 15.79, 82.48)	0.0013644	0.014256	Postpartum only	Postpartum only	8.71853
616	TG(54:6) [NL-20:5]	43.70( 7.11, 92.80)	0.015827	0.096865	1.93(-20.62,30.89)	0.8804	0.98186	21.06( -9.10, 61.22)	0.19019	0.48887	Not Significant	Preconception only	5.15347
617	TG(54:6) [NL-22:6]	25.46(-11.58, 78.02)	0.20288	0.37096	15.52(-12.80,53.03)	0.31333	0.81731	55.50( 14.84,110.57)	0.0044856	0.031127	Postpartum only	Postpartum only	7.08988
618	TG(54:7) [NL-20:5]	37.75( 1.34, 87.24)	0.04094	0.15814	-9.93(-32.12,19.50)	0.46687	0.8624	17.97(-13.19, 60.32)	0.28948	0.60101	Not Significant	Preconception only	4.51408
619	TG(54:7) [NL-22:6]	35.52( -4.64, 92.60)	0.089709	0.2408	-2.61(-27.83,31.42)	0.86212	0.97691	54.74( 11.73,114.32)	0.0088224	0.053321	Not Significant	Postpartum only	6.33202
620	TG(56:6) [NL-20:4]	13.21( -5.15, 35.13)	0.16835	0.32952	-5.63(-18.87, 9.77)	0.45106	0.85846	19.26( 1.69, 39.87)	0.030453	0.13365	Not Significant	Postpartum only	5.27184
621	TG(56:6) [NL-22:5]	20.86( -2.19, 49.34)	0.07909	0.22487	0.59(-15.08,19.14)	0.9457	0.99618	24.47( 3.19, 50.14)	0.022307	0.10824	Not Significant	Postpartum only	5.55537
622	TG(56:7) [NL-20:4]	22.79( -0.12, 50.97)	0.051346	0.17689	-1.11(-16.01,16.45)	0.89343	0.98492	25.01( 2.40, 52.62)	0.028506	0.13002	Not Significant	Postpartum only	5.76699
623	TG(56:7) [NL-20:5]	24.22( -5.46, 63.22)	0.11897	0.27585	-3.70(-24.91,23.48)	0.76516	0.95506	5.56(-19.45, 38.33)	0.69377	0.86914	Not Significant	Not Significant	2.39919
624	TG(56:7) [NL-22:5]	16.19( -8.43, 47.42)	0.21566	0.38729	-2.40(-18.52,16.92)	0.79129	0.95986	33.13( 7.26, 65.24)	0.009652	0.056783	Not Significant	Postpartum only	5.56655
625	TG(56:7) [NL-22:6]	17.42(-14.02, 60.35)	0.31103	0.4792	1.04(-19.90,27.47)	0.9299	0.99618	41.12( 6.47, 87.04)	0.016792	0.085702	Not Significant	Postpartum only	4.62732
626	TG(56:8) [NL-20:4]	22.66( -4.14, 56.97)	0.10401	0.25778	-6.10(-24.68,17.06)	0.57433	0.88367	22.57( -4.70, 57.63)	0.11246	0.34284	Not Significant	Not Significant	4.34553
627	TG(56:8) [NL-20:5]	24.35( -6.67, 65.68)	0.13591	0.29822	-13.74(-34.50,13.60)	0.29132	0.79047	8.08(-20.04, 46.09)	0.61191	0.83396	Not Significant	Not Significant	3.23138
628	TG(56:8) [NL-22:6]	10.40(-20.17, 52.70)	0.54825	0.67214	-11.47(-31.86,15.01)	0.35981	0.84108	39.67( 3.54, 88.40)	0.028859	0.13002	Not Significant	Postpartum only	4.48933
629	TG(56:9) [NL-22:6]	19.90(-12.30, 63.92)	0.25417	0.43029	-15.58(-35.96,11.28)	0.22829	0.74545	27.06( -7.07, 73.72)	0.13278	0.38602	Not Significant	Not Significant	4.22651
630	TG(58:10) [NL-22:6]	12.12(-17.78, 52.90)	0.46822	0.60983	-16.00(-35.90,10.06)	0.20494	0.74039	21.13(-11.39, 65.58)	0.22819	0.5308	Not Significant	Not Significant	3.31925
631	TG(58:8) [NL-22:6]	15.26(-14.11, 54.67)	0.34261	0.50765	-8.75(-27.16,14.32)	0.4245	0.85373	31.26( -1.24, 74.45)	0.060815	0.22772	Not Significant	Not Significant	4.10662
632	TG(58:9) [NL-22:6]	13.43(-16.50, 54.08)	0.41861	0.57001	-16.83(-35.25, 6.84)	0.14856	0.69891	21.44(-10.14, 64.10)	0.20511	0.51046	Not Significant	Not Significant	3.7886
633	TG(O-50:1) [NL-15:0]	27.28( -0.38, 62.62)	0.053645	0.1803	16.43( -3.80,40.92)	0.11781	0.66747	15.47( -6.39, 42.44)	0.17833	0.47689	Not Significant	Not Significant	5.89613
634	TG(O-50:1) [NL-16:0]	27.34( 0.37, 61.54)	0.046544	0.17063	17.29( -3.07,41.92)	0.10075	0.64339	16.03( -5.47, 42.41)	0.15425	0.42713	Not Significant	Preconception only	6.28133
635	TG(O-50:1) [NL-18:1]	27.98( -1.39, 66.09)	0.063483	0.19501	13.31( -7.52,38.84)	0.22678	0.74405	17.43( -6.39, 47.29)	0.16391	0.45174	Not Significant	Not Significant	5.25426
636	TG(O-50:2) [NL-16:1]	11.30( -9.37, 36.69)	0.30556	0.47524	8.06( -9.29,28.73)	0.38378	0.84123	1.77(-13.74, 20.06)	0.83469	0.93548	Not Significant	Not Significant	2.01859
637	TG(O-50:2) [NL-18:1]	20.50( -5.17, 53.13)	0.12649	0.28475	4.93(-15.27,29.93)	0.6579	0.91946	2.08(-19.21, 28.98)	0.86251	0.94629	Not Significant	Not Significant	2.28804
638	TG(O-50:2) [NL-18:2]	13.16( -9.62, 41.68)	0.27955	0.4569	9.22( -7.94,29.59)	0.31044	0.81731	14.18( -6.08, 38.80)	0.18244	0.47976	Not Significant	Not Significant	3.60089
639	TG(O-52:0) [NL-16:0]	48.99( 14.96, 93.11)	0.0027235	0.06255	28.37( 0.39,64.16)	0.046499	0.61732	55.42( 23.60, 95.43)	0.0001894	0.0038936	Postpartum only	Prec & Preg & Post	15.2401
640	TG(O-52:1) [NL-16:0]	27.14( 1.00, 60.06)	0.040975	0.15814	16.74( -3.64,41.42)	0.11336	0.66747	19.48( -2.54, 46.47)	0.086556	0.28672	Not Significant	Preconception only	6.79145
641	TG(O-52:1) [NL-18:1]	33.59( 3.42, 72.55)	0.02674	0.12795	13.12( -7.75,38.73)	0.23491	0.75662	14.46( -9.31, 44.44)	0.25415	0.56181	Not Significant	Preconception only	5.59369
642	TG(O-52:2) [NL-16:0]	20.02( -3.74, 49.63)	0.10448	0.25802	9.64( -8.95,32.03)	0.33023	0.84098	18.65( -1.13, 42.40)	0.066005	0.24051	Not Significant	Not Significant	5.28515
643	TG(O-52:2) [NL-18:1]	20.50( -4.86, 52.62)	0.12128	0.2776	12.78( -6.98,36.74)	0.22003	0.74039	13.57( -6.66, 38.18)	0.20269	0.50783	Not Significant	Not Significant	4.53379
644	TG(O-54:2) [NL-17:1]	47.23( 13.05, 91.75)	0.0042738	0.06255	12.78( -9.27,40.19)	0.27722	0.77644	52.76( 21.00, 92.86)	0.00041444	0.0061078	Postpartum only	Prec & Post	12.6178
645	TG(O-54:2) [NL-18:1]	33.34( 4.43, 70.24)	0.021195	0.11116	4.81(-14.38,28.31)	0.64764	0.91483	38.94( 12.84, 71.09)	0.0020781	0.018073	Postpartum only	Prec & Post	9.08953
646	TG(O-54:3) [NL-18:1]	10.12(-11.49, 36.99)	0.38552	0.54431	6.16(-12.46,28.74)	0.54187	0.88367	11.55( -7.49, 34.50)	0.25105	0.56161	Not Significant	Not Significant	2.5606
647	TG(O-54:4) [NL-17:1]	26.32( -1.33, 61.71)	0.063683	0.19501	-15.67(-30.24, 1.94)	0.077918	0.62472	37.21( 9.80, 71.46)	0.0055882	0.03594	Postpartum only	Postpartum only	9.11413
648	TG(O-54:4) [NL-18:2]	15.08(-10.97, 48.76)	0.28215	0.45745	-12.52(-27.74, 5.91)	0.16946	0.72074	43.15( 13.28, 80.90)	0.0028065	0.022749	Postpartum only	Postpartum only	7.74458
649	TG(48:0) [SIM]	47.99( 14.36, 91.51)	0.0030339	0.06255	36.65( 3.17,80.99)	0.029608	0.52137	58.17( 25.22, 99.80)	0.00014244	0.003505	Postpartum only	Prec & Preg & Post	15.7859
650	TG(48:1) [SIM]	59.37( 16.65,117.72)	0.003576	0.06255	32.50( 0.71,74.32)	0.044396	0.61732	78.90( 35.75,135.76)	4.5922e-05	0.0018009	Postpartum only	Prec & Preg & Post	16.2745
651	TG(48:2) [SIM]	59.47( 14.83,121.46)	0.0055343	0.06933	17.23(-11.17,54.70)	0.26004	0.76255	85.18( 37.93,148.62)	5.2208e-05	0.0018447	Postpartum only	Prec & Post	14.2483
652	TG(48:3) [SIM]	56.49( 14.57,113.75)	0.0050624	0.065811	17.44(-11.24,55.39)	0.25906	0.76255	69.81( 27.34,126.46)	0.00035481	0.0059678	Postpartum only	Prec & Post	12.6645
653	TG(49:1) [SIM]	38.68( 5.91, 81.61)	0.017661	0.10312	23.83( -2.91,57.92)	0.08477	0.64102	45.72( 16.71, 81.95)	0.00097016	0.011727	Postpartum only	Prec & Post	11.6758
654	TG(50:0) [SIM]	52.89( 17.42, 99.08)	0.0017335	0.06255	37.97( 5.92,79.73)	0.017228	0.52078	68.50( 31.54,115.85)	4.6177e-05	0.0018009	Postpartum only	Prec & Preg & Post	17.7208
655	TG(50:1) [SIM]	39.04( 9.98, 75.77)	0.0060531	0.072551	23.08( 0.07,51.37)	0.049243	0.61732	41.67( 15.25, 74.14)	0.0010244	0.011962	Postpartum only	Prec & Preg & Post	13.0304
656	TG(50:2) [SIM]	31.85( 4.43, 66.49)	0.020331	0.11067	13.75( -4.74,35.82)	0.15393	0.70707	44.26( 19.08, 74.76)	0.00021098	0.0041534	Postpartum only	Prec & Post	12.3606
657	TG(50:3) [SIM]	35.83( 4.06, 77.30)	0.024473	0.12131	3.86(-15.09,27.03)	0.71176	0.93947	51.23( 19.26, 91.77)	0.00070835	0.0088737	Postpartum only	Prec & Post	9.81746
658	TG(50:4) [SIM]	44.34( 7.99, 92.92)	0.013386	0.093277	-2.34(-22.68,23.36)	0.84208	0.97052	54.75( 18.56,101.99)	0.0014179	0.014367	Postpartum only	Prec & Post	9.5927
659	TG(51:1) [SIM]	41.86( 7.88, 86.54)	0.012531	0.093277	20.05( -4.87,51.50)	0.12311	0.66747	54.00( 21.39, 95.37)	0.00042452	0.0061078	Postpartum only	Prec & Post	12.3676
660	TG(51:2) [SIM]	38.76( 7.99, 78.30)	0.010661	0.090947	6.96(-12.13,30.20)	0.50064	0.88367	41.18( 14.42, 74.19)	0.0014001	0.014367	Postpartum only	Prec & Post	10.253
661	TG(52:1) [SIM]	53.21( 16.18,102.03)	0.0026468	0.06255	37.79( 7.28,76.99)	0.012298	0.47201	75.20( 35.73,126.16)	2.223e-05	0.0011782	Postpartum only	Prec & Preg & Post	18.281
662	TG(52:2) [SIM]	24.43( 2.40, 51.20)	0.02806	0.12966	5.50( -8.16,21.20)	0.44779	0.85846	26.91( 8.26, 48.77)	0.0034557	0.026165	Postpartum only	Prec & Post	8.7246
663	TG(52:3) [SIM]	13.88( -5.23, 36.85)	0.1647	0.32796	3.74( -8.59,17.73)	0.56859	0.88367	21.14( 4.50, 40.43)	0.011197	0.063234	Not Significant	Postpartum only	5.95881
664	TG(52:4) [SIM]	11.87(-11.89, 42.03)	0.35555	0.51989	-4.59(-18.70,11.98)	0.56408	0.88367	33.65( 7.81, 65.70)	0.0083702	0.051452	Not Significant	Postpartum only	5.55005
665	TG(52:5) [SIM]	25.45( -4.06, 64.03)	0.097082	0.24927	-6.30(-24.22,15.86)	0.54641	0.88367	37.69( 7.49, 76.37)	0.011569	0.064365	Not Significant	Postpartum only	6.42409
666	TG(53:2) [SIM]	34.97( 6.48, 71.09)	0.013403	0.093277	7.84(-10.75,30.31)	0.43247	0.85846	37.76( 12.64, 68.49)	0.0019401	0.017589	Postpartum only	Prec & Post	9.89804
667	TG(54:0) [SIM]	27.92( 5.34, 55.33)	0.013168	0.093277	29.33( 7.53,55.55)	0.0065262	0.47201	37.70( 15.68, 63.90)	0.00036378	0.0059678	Postpartum only	Prec & Preg & Post	15.01
668	TG(54:1) [SIM]	79.87( 31.53,145.97)	0.00027224	0.06255	40.96( 9.31,81.77)	0.0083503	0.47201	77.53( 36.29,131.25)	2.7373e-05	0.0013471	Postpartum only	Prec & Preg & Post	20.412
669	TG(54:2) [SIM]	41.03( 11.70, 78.05)	0.0040148	0.06255	17.84( -3.04,43.23)	0.098638	0.64115	50.15( 21.77, 85.16)	0.00016948	0.0037443	Postpartum only	Prec & Post	14.3463
670	TG(54:3) [SIM]	17.90( -2.71, 42.88)	0.092691	0.24283	1.40(-12.42,17.41)	0.85145	0.97612	22.63( 3.43, 45.40)	0.019054	0.09513	Not Significant	Postpartum only	5.64563
671	TG(54:4) [SIM]	9.09( -9.90, 32.10)	0.37109	0.53156	-1.99(-14.63,12.53)	0.7748	0.95617	22.41( 3.13, 45.28)	0.020951	0.10311	Not Significant	Postpartum only	4.44025
672	TG(54:5) [SIM]	12.52(-10.54, 41.51)	0.31197	0.4792	0.14(-14.65,17.50)	0.98605	0.99818	30.03( 5.26, 60.63)	0.015078	0.079304	Not Significant	Postpartum only	4.66729
673	TG(54:6) [SIM]	19.04( -7.56, 53.29)	0.17596	0.33677	-2.50(-19.81,18.54)	0.79879	0.96352	33.06( 4.84, 68.87)	0.019036	0.09513	Not Significant	Postpartum only	5.14516
674	TG(54:7) [SIM]	26.37( -4.14, 66.59)	0.09651	0.24927	-6.89(-27.50,19.59)	0.57471	0.88367	28.44( -1.45, 67.39)	0.063879	0.23663	Not Significant	Not Significant	4.90124
675	TG(56:6) [SIM]	17.42( -3.58, 42.99)	0.10965	0.26239	2.06(-12.22,18.66)	0.79029	0.95986	19.95( 0.95, 42.51)	0.038741	0.16345	Not Significant	Postpartum only	4.94807
676	TG(56:7) [SIM]	17.64( -7.70, 49.94)	0.18846	0.35303	-1.72(-18.63,18.70)	0.85634	0.97682	23.08( -0.67, 52.52)	0.057618	0.21933	Not Significant	Not Significant	4.06315
677	TG(56:8) [SIM]	16.44(-11.53, 53.25)	0.2762	0.45418	-8.74(-27.83,15.39)	0.44309	0.85846	26.76( -1.60, 63.30)	0.066323	0.24051	Not Significant	Not Significant	4.18124
678	TG(56:9) [SIM]	19.58( -2.76, 47.05)	0.089791	0.2408	-7.80(-24.39,12.44)	0.42102	0.85319	9.87( -9.27, 33.04)	0.3336	0.64543	Not Significant	Not Significant	3.79848
679	TG(58:10) [SIM]	11.32( -8.36, 35.24)	0.27862	0.4569	1.14(-10.85,14.73)	0.86014	0.97691	28.84( 9.35, 51.80)	0.0026026	0.021347	Postpartum only	Postpartum only	6.41002
680	TG(58:8) [SIM]	51.35( 17.10, 95.63)	0.0016588	0.06255	31.93( 4.79,66.09)	0.018564	0.52137	59.59( 26.22,101.77)	0.00011316	0.0028878	Postpartum only	Prec & Preg & Post	16.9157
681	TG(58:9) [SIM]	21.14( -0.72, 47.81)	0.058909	0.18966	4.21( -8.59,18.81)	0.53582	0.88367	28.71( 9.32, 51.55)	0.0025898	0.021347	Postpartum only	Postpartum only	8.17507
682	TG(O-50:2) [SIM]	15.87( -5.46, 42.02)	0.15517	0.31653	4.63(-11.21,23.30)	0.58743	0.88655	3.84(-12.54, 23.30)	0.66563	0.86532	Not Significant	Not Significant	2.43401
683	TG(O-50:3) [SIM]	32.90( 3.08, 71.35)	0.028415	0.12966	1.24(-18.94,26.44)	0.91333	0.99101	38.49( 10.50, 73.56)	0.0048749	0.031989	Postpartum only	Prec & Post	7.79572
684	TG(O-52:1) [SIM]	41.68( 7.75, 86.31)	0.012852	0.093277	20.09( -4.83,51.54)	0.12236	0.66747	53.91( 21.30, 95.27)	0.00043437	0.0061078	Postpartum only	Prec & Post	12.3311
685	TG(O-52:2) [SIM]	38.74( 8.05, 78.16)	0.010485	0.090947	7.25(-11.86,30.50)	0.48321	0.8748	41.13( 14.46, 74.02)	0.0013656	0.014256	Postpartum only	Prec & Post	10.3199
686	TG(O-54:2) [SIM]	34.80( 6.33, 70.88)	0.013831	0.094245	8.27(-10.43,30.86)	0.40992	0.84123	38.08( 12.89, 68.89)	0.0018034	0.01722	Postpartum only	Prec & Post	9.98071
687	TG(O-54:3) [SIM]	-0.59(-11.91, 12.19)	0.92352	0.95113	2.74( -6.88,13.35)	0.58869	0.88655	5.28( -3.75, 15.16)	0.25914	0.56501	Not Significant	Not Significant	1.70227
688	TG(O-54:4) [SIM]	18.95( -1.24, 43.27)	0.067357	0.20266	26.03( 7.19,48.18)	0.005291	0.47201	29.31( 8.70, 53.84)	0.0038828	0.027867	Postpartum only	Preg & Post	11.7179
689	Ubiquinone	5.26( -8.78, 21.46)	0.48147	0.62239	2.79( -9.05,16.18)	0.65773	0.91946	-3.70(-14.95, 9.02)	0.54974	0.79921	Not Significant	Not Significant	1.51845

## Sheet: TableS4B
Table S4B The association results of plasma 2-h post-load glucose concentration with plasma lipid species at preconception, pregnancy and postpartum using trio subjects
Studies		Preconception (n=226)			Pregnancy (n=226)			Postpartum (n=226)			Intersection label for significant lipid species based on p-value (BH)	Intersection label for significant lipid species based on p-value	Fisher's method (X2) based on p-values at three time points
Covariates		adjusted for ethnicity, age, education, parity and pre-pregnancy BMI			adjusted for ethnicity, age, education, parity, pre-pregnancy BMI and gestational weight gain			adjusted for ethnicity, age, education, parity, pre-pregnancy BMI and postpartum weight retention
Index	Lipid	%change in lipid concentration per mmol/L (95%CI)	p-value	p-value (BH)	%change in lipid concentration per mmol/L (95%CI)	p-value	p-value (BH)	%change in lipid concentration per mmol/L (95%CI)	p-value	p-value (BH)
1	AC(12:0)	2.22( -3.77, 8.59)	0.47423	0.71906	3.78(-1.41, 9.25)	0.1557	0.57988	0.90( -5.37, 7.57)	0.78413	0.98656	Not significant	Not significant	2.47467
2	AC(13:0)	-5.42(-12.21, 1.90)	0.1423	0.35332	2.01(-5.58,10.22)	0.61214	0.83515	2.61( -6.06,12.08)	0.56517	0.98656	Not significant	Not significant	1.07189
3	AC(14:0)	2.84( -1.42, 7.29)	0.19272	0.42973	4.32( 0.44, 8.35)	0.0291	0.56967	1.62( -3.11, 6.57)	0.50745	0.98656	Not significant	Pregnancy only	1.23411
4	AC(14:1)	3.59( -2.62,10.20)	0.26175	0.50945	5.10(-0.67,11.22)	0.08417	0.56967	1.52( -4.94, 8.43)	0.65094	0.98656	Not significant	Not significant	1.0863
5	AC(14:2)	2.44( -3.12, 8.31)	0.39525	0.6578	3.99(-1.47, 9.76)	0.15427	0.57766	3.62( -2.22, 9.80)	0.22817	0.98656	Not significant	Not significant	0.852221
6	AC(15:0) (a)	-4.05( -9.07, 1.26)	0.13203	0.33832	1.30(-4.17, 7.09)	0.64694	0.85227	-3.23( -8.96, 2.86)	0.29053	0.98656	Not significant	Not significant	1.09194
7	AC(15:0) (b)	0.90( -3.01, 4.96)	0.65569	0.84601	2.85(-0.89, 6.73)	0.13575	0.56967	2.50( -1.58, 6.75)	0.23166	0.98656	Not significant	Not significant	0.645755
8	AC(16:0)	1.81( -1.16, 4.87)	0.23395	0.48301	2.40(-0.46, 5.35)	0.099949	0.56967	0.52( -2.92, 4.08)	0.76906	0.98656	Not significant	Not significant	1.13259
9	AC(16:1)	2.49( -2.11, 7.31)	0.29255	0.53894	4.07(-0.22, 8.55)	0.063159	0.56967	1.33( -3.60, 6.51)	0.60334	0.98656	Not significant	Not significant	1.03743
10	AC(17:0) (a)	-1.40( -6.02, 3.46)	0.56481	0.78143	2.30(-2.03, 6.81)	0.30108	0.63916	1.31( -3.70, 6.59)	0.61306	0.98656	Not significant	Not significant	0.614754
11	AC(17:0) (b)	0.17( -3.41, 3.89)	0.92606	0.95813	-0.38(-3.89, 3.26)	0.83487	0.92907	2.40( -1.53, 6.48)	0.23414	0.98656	Not significant	Not significant	0.112807
12	AC(18:0)	0.09( -3.02, 3.31)	0.95375	0.97235	3.66( 0.42, 7.00)	0.026579	0.56967	2.17( -1.26, 5.73)	0.21665	0.98656	Not significant	Pregnancy only	0.524861
13	AC(18:1)	1.83( -1.60, 5.39)	0.29792	0.54447	3.98( 0.60, 7.47)	0.021022	0.56967	-0.71( -4.75, 3.50)	0.73645	0.98656	Not significant	Pregnancy only	1.02856
14	AC(18:2)	-1.04( -4.46, 2.50)	0.55684	0.77756	2.60(-1.17, 6.50)	0.178	0.59234	0.55( -3.30, 4.55)	0.78252	0.98656	Not significant	Not significant	0.685143
15	CE(14:0)	2.20( -3.02, 7.70)	0.41438	0.66863	0.02(-3.75, 3.95)	0.98999	0.99497	0.62( -4.78, 6.33)	0.82474	0.98656	Not significant	Not significant	0.365761
16	CE(15:0)	-0.58( -5.14, 4.20)	0.80813	0.90674	-3.27(-6.43, 0.00)	0.050044	0.56967	0.25( -3.98, 4.67)	0.9079	0.98656	Not significant	Not significant	0.585541
17	CE(16:0)	-0.83( -4.01, 2.45)	0.61339	0.81916	-1.57(-4.50, 1.45)	0.30335	0.63916	0.85( -2.72, 4.55)	0.64304	0.98656	Not significant	Not significant	0.573796
18	CE(16:1)	4.88( -0.58,10.64)	0.080226	0.24677	-0.33(-5.23, 4.82)	0.8966	0.94913	1.24( -4.22, 7.02)	0.66162	0.98656	Not significant	Not significant	1.27252
19	CE(16:2)	1.36( -2.77, 5.66)	0.52248	0.75806	-2.47(-6.19, 1.40)	0.20618	0.60707	3.94( -1.22, 9.37)	0.13576	0.98656	Not significant	Not significant	0.685868
20	CE(17:0)	0.52( -3.40, 4.61)	0.79613	0.90517	-0.46(-3.69, 2.88)	0.78406	0.92026	3.45( -1.04, 8.15)	0.13353	0.98656	Not significant	Not significant	0.170472
21	CE(17:1)	2.18( -2.40, 6.98)	0.35449	0.61459	-2.27(-5.75, 1.34)	0.21321	0.6102	2.36( -2.38, 7.33)	0.33376	0.98656	Not significant	Not significant	0.863638
22	CE(18:0)	1.76( -1.46, 5.08)	0.28732	0.53504	0.81(-1.87, 3.55)	0.5564	0.81357	4.09( 0.38, 7.94)	0.030641	0.98656	Not significant	Postpartum only	0.734191
23	CE(18:1)	2.69( -0.94, 6.45)	0.14748	0.36162	0.25(-2.47, 3.06)	0.85685	0.93709	0.82( -2.92, 4.71)	0.67085	0.98656	Not significant	Not significant	0.951686
24	CE(18:2)	2.08( -1.03, 5.29)	0.19036	0.42699	-0.40(-2.37, 1.61)	0.69082	0.88387	0.66( -2.52, 3.94)	0.68876	0.98656	Not significant	Not significant	0.858141
25	CE(18:3)	3.10( -1.78, 8.22)	0.21608	0.46126	0.65(-3.04, 4.49)	0.73258	0.90456	1.82( -3.32, 7.23)	0.49361	0.98656	Not significant	Not significant	0.770987
26	CE(20:0)	4.43( 0.12, 8.91)	0.043652	0.16435	1.94(-1.33, 5.32)	0.24604	0.6102	3.10( -1.91, 8.37)	0.22874	0.98656	Not significant	Preconception only	2.00927
27	CE(20:1)	2.52( -2.08, 7.33)	0.28684	0.53504	1.02(-2.33, 4.49)	0.55321	0.81271	3.41( -1.69, 8.78)	0.19304	0.98656	Not significant	Not significant	0.735109
28	CE(20:2)	3.41( -0.25, 7.20)	0.067931	0.22182	-0.59(-3.47, 2.38)	0.69283	0.88387	2.22( -1.66, 6.26)	0.26411	0.98656	Not significant	Not significant	1.42697
29	CE(20:3)	6.52( 1.88,11.37)	0.005682	0.047743	0.45(-3.03, 4.05)	0.80236	0.92026	1.17( -3.71, 6.30)	0.64337	0.98656	Preconception only	Preconception only	2.72611
30	CE(20:4)	-2.07( -6.29, 2.34)	0.34992	0.61037	-2.82(-7.21, 1.79)	0.22503	0.6102	0.13( -4.82, 5.33)	0.95972	0.9917	Not significant	Not significant	0.865109
31	CE(20:5)	-2.38( -9.96, 5.84)	0.55749	0.77756	-0.68(-8.62, 7.95)	0.87223	0.94236	1.50( -8.49,12.59)	0.77672	0.98656	Not significant	Not significant	0.281851
32	CE(22:0)	4.71( 0.42, 9.18)	0.031169	0.13095	3.51( 0.10, 7.03)	0.043895	0.56967	4.60( -0.92,10.43)	0.10383	0.98656	Not significant	Prec & Preg	2.2663
33	CE(22:1)	1.46( -4.39, 7.68)	0.63042	0.8337	1.64(-3.21, 6.74)	0.5125	0.7971	6.83( -0.59,14.80)	0.071719	0.98656	Not significant	Not significant	0.366708
34	CE(22:4)	-0.52( -4.23, 3.34)	0.78804	0.89745	-1.68(-4.84, 1.59)	0.30906	0.63916	0.51( -3.89, 5.10)	0.8238	0.98656	Not significant	Not significant	0.494513
35	CE(22:5) (n3)	3.42( -2.19, 9.34)	0.23581	0.48463	-2.22(-5.79, 1.47)	0.23389	0.6102	0.78( -4.67, 6.53)	0.78435	0.98656	Not significant	Not significant	1.06999
36	CE(22:5) (n6)	1.25( -2.12, 4.73)	0.47164	0.71736	-2.18(-5.25, 0.99)	0.17522	0.59234	1.44( -2.72, 5.78)	0.50129	0.98656	Not significant	Not significant	0.755137
37	CE(22:6)	1.70( -2.73, 6.32)	0.45685	0.71054	-1.51(-5.19, 2.32)	0.43298	0.74099	2.77( -2.87, 8.75)	0.34089	0.98656	Not significant	Not significant	0.568951
38	CE(24:0)	3.52( -0.28, 7.45)	0.069351	0.22328	3.00( 0.10, 5.99)	0.042223	0.56967	4.36( -0.50, 9.46)	0.07912	0.98656	Not significant	Pregnancy only	1.80281
39	CE(24:1)	-0.36( -4.19, 3.63)	0.85778	0.92635	-0.61(-3.92, 2.82)	0.72326	0.90396	0.72( -3.97, 5.64)	0.76689	0.98656	Not significant	Not significant	0.165904
40	CE(24:4)	-0.76( -4.94, 3.60)	0.72786	0.87188	-1.54(-5.27, 2.33)	0.42864	0.73833	2.17( -3.13, 7.75)	0.42806	0.98656	Not significant	Not significant	0.394339
41	CE(24:5)	0.77( -4.29, 6.10)	0.76919	0.89221	-1.28(-5.86, 3.53)	0.59456	0.83509	3.37( -2.74, 9.87)	0.28494	0.98656	Not significant	Not significant	0.267352
42	CE(24:6)	3.49( -1.52, 8.76)	0.1747	0.40804	-2.24(-6.72, 2.46)	0.34246	0.67033	3.76( -1.83, 9.67)	0.1903	0.98656	Not significant	Not significant	1.13777
43	Cer(d16:1/16:0)	1.09( -3.52, 5.93)	0.64695	0.84208	3.33(-0.34, 7.12)	0.075257	0.56967	0.53( -3.87, 5.13)	0.81599	0.98656	Not significant	Not significant	0.6498
44	Cer(d16:1/18:0)	5.95( -0.35,12.65)	0.064369	0.21322	2.26(-2.20, 6.93)	0.32494	0.65082	3.76( -1.84, 9.68)	0.19153	0.98656	Not significant	Not significant	1.72718
45	Cer(d16:1/20:0)	5.10( -1.59,12.24)	0.13753	0.34684	1.16(-2.31, 4.76)	0.51559	0.79751	1.75( -2.97, 6.71)	0.47233	0.98656	Not significant	Not significant	1.12802
46	Cer(d16:1/22:0)	3.83( -0.83, 8.71)	0.10806	0.30513	2.90(-0.38, 6.29)	0.083094	0.56967	1.54( -3.42, 6.75)	0.5487	0.98656	Not significant	Not significant	1.53154
47	Cer(d16:1/23:0)	1.87( -2.84, 6.80)	0.44116	0.69239	4.41( 0.69, 8.27)	0.019912	0.56967	0.94( -3.95, 6.07)	0.71171	0.98656	Not significant	Pregnancy only	0.819805
48	Cer(d16:1/24:0)	2.66( -1.73, 7.25)	0.23704	0.48463	4.35( 0.97, 7.84)	0.011569	0.56967	0.21( -4.46, 5.11)	0.93054	0.9917	Not significant	Pregnancy only	1.12517
49	Cer(d16:1/24:1)	0.72( -3.67, 5.31)	0.75095	0.88597	3.08(-0.40, 6.68)	0.082752	0.56967	-1.49( -5.94, 3.18)	0.52409	0.98656	Not significant	Not significant	0.605668
50	Cer(d17:1/16:0)	1.82( -2.39, 6.21)	0.40078	0.65904	-0.49(-3.66, 2.78)	0.7659	0.91167	2.83( -1.48, 7.33)	0.19986	0.98656	Not significant	Not significant	0.454254
51	Cer(d17:1/18:0)	3.85( -1.84, 9.86)	0.18752	0.42692	1.29(-2.22, 4.92)	0.47503	0.77011	5.68( 0.90,10.69)	0.01967	0.98656	Not significant	Postpartum only	0.977954
52	Cer(d17:1/22:0)	1.96( -2.25, 6.36)	0.36576	0.62533	2.96(-0.54, 6.58)	0.097435	0.56967	2.37( -2.39, 7.37)	0.3333	0.98656	Not significant	Not significant	0.908288
53	Cer(d17:1/23:0)	1.46( -2.64, 5.73)	0.4893	0.73126	3.19(-0.39, 6.90)	0.081467	0.56967	1.47( -2.97, 6.12)	0.52036	0.98656	Not significant	Not significant	0.772363
54	Cer(d17:1/24:0)	0.56( -3.34, 4.62)	0.78087	0.89372	3.58( 0.40, 6.86)	0.027117	0.56967	1.59( -2.78, 6.15)	0.48041	0.98656	Not significant	Pregnancy only	0.598103
55	Cer(d17:1/24:1)	1.31( -2.30, 5.05)	0.47971	0.72323	1.54(-1.51, 4.70)	0.32398	0.65082	0.29( -3.61, 4.34)	0.88732	0.98656	Not significant	Not significant	0.666278
56	Cer(d18:1/14:0)	1.19( -3.47, 6.07)	0.6215	0.82349	-2.13(-5.78, 1.66)	0.26497	0.62096	-0.07( -4.83, 4.92)	0.97702	0.99369	Not significant	Not significant	0.588054
57	Cer(d18:1/16:0)	0.81( -2.35, 4.07)	0.61857	0.82118	0.66(-2.04, 3.44)	0.63224	0.84446	1.71( -1.63, 5.15)	0.31802	0.98656	Not significant	Not significant	0.329718
58	Cer(d18:1/18:0)	4.79( 0.68, 9.07)	0.022108	0.098274	0.73(-2.97, 4.57)	0.70227	0.88946	3.68( -0.89, 8.47)	0.11564	0.98656	Not significant	Preconception only	2.12862
59	Cer(d18:1/20:0)	3.82( -0.10, 7.89)	0.055969	0.19281	0.42(-3.09, 4.05)	0.81807	0.92553	2.44( -1.64, 6.68)	0.24369	0.98656	Not significant	Not significant	1.50871
60	Cer(d18:1/21:0)	4.83( 0.80, 9.03)	0.018713	0.091442	1.23(-1.99, 4.55)	0.45582	0.75134	1.37( -2.78, 5.69)	0.52244	0.98656	Not significant	Preconception only	2.33779
61	Cer(d18:1/22:0)	2.28( -1.11, 5.79)	0.189	0.42695	1.76(-1.03, 4.63)	0.21714	0.6102	2.62( -1.32, 6.71)	0.19399	0.98656	Not significant	Not significant	1.18005
62	Cer(d18:1/23:0)	2.14( -1.29, 5.68)	0.22337	0.47223	2.18(-0.59, 5.04)	0.12387	0.56967	1.13( -2.56, 4.95)	0.55306	0.98656	Not significant	Not significant	1.1522
63	Cer(d18:1/24:0)	1.20( -2.04, 4.54)	0.47082	0.71736	1.56(-1.02, 4.21)	0.23767	0.6102	1.88( -1.88, 5.77)	0.33005	0.98656	Not significant	Not significant	0.729334
64	Cer(d18:1/24:1)	-0.32( -3.60, 3.08)	0.85226	0.9262	1.36(-1.68, 4.48)	0.38273	0.69947	-0.04( -3.81, 3.87)	0.98227	0.99369	Not significant	Not significant	0.38255
65	Cer(d18:1/26:0)	0.15( -3.14, 3.55)	0.92997	0.95813	-0.68(-3.28, 2.00)	0.61535	0.83515	-1.14( -4.47, 2.30)	0.508	0.98656	Not significant	Not significant	0.205375
66	Cer(d18:2/16:0)	0.04( -3.47, 3.67)	0.98405	0.9889	-0.19(-3.03, 2.74)	0.89727	0.94913	1.26( -2.52, 5.18)	0.51815	0.98656	Not significant	Not significant	0.0667968
67	Cer(d18:2/18:0)	4.29( -0.16, 8.95)	0.059189	0.20189	1.34(-2.62, 5.46)	0.5111	0.79695	3.40( -1.35, 8.39)	0.16257	0.98656	Not significant	Not significant	1.59866
68	Cer(d18:2/20:0)	4.36( 0.51, 8.36)	0.026435	0.11397	-0.05(-3.28, 3.29)	0.97518	0.99032	2.47( -1.91, 7.05)	0.27191	0.98656	Not significant	Preconception only	1.90662
69	Cer(d18:2/22:0)	2.60( -0.89, 6.21)	0.14519	0.35728	0.47(-2.30, 3.33)	0.74039	0.90719	2.17( -2.14, 6.68)	0.32658	0.98656	Not significant	Not significant	0.990339
70	Cer(d18:2/23:0)	2.09( -1.61, 5.93)	0.27045	0.51981	1.93(-1.11, 5.07)	0.21365	0.6102	1.82( -2.26, 6.07)	0.38519	0.98656	Not significant	Not significant	1.00912
71	Cer(d18:2/24:0)	0.70( -2.58, 4.08)	0.67975	0.85395	1.59(-1.14, 4.39)	0.25508	0.61548	0.75( -3.26, 4.93)	0.71717	0.98656	Not significant	Not significant	0.57046
72	Cer(d18:2/24:1)	-0.10( -3.57, 3.50)	0.95669	0.97235	1.13(-1.98, 4.35)	0.47833	0.7716	-0.97( -5.13, 3.37)	0.65324	0.98656	Not significant	Not significant	0.261323
73	Cer(d18:2/26:0)	0.93( -2.95, 4.96)	0.64264	0.83859	-0.24(-3.79, 3.43)	0.89452	0.94913	-2.06( -6.11, 2.17)	0.33367	0.98656	Not significant	Not significant	0.210002
74	Cer(d19:1/22:0)	0.88( -5.04, 7.16)	0.7757	0.89357	3.60(-1.57, 9.05)	0.17444	0.59234	3.22( -2.99, 9.82)	0.31554	0.98656	Not significant	Not significant	0.564354
75	Cer(d19:1/23:0)	1.55( -4.40, 7.88)	0.61564	0.8192	4.35(-1.07,10.08)	0.11735	0.56967	3.00( -3.24, 9.65)	0.35239	0.98656	Not significant	Not significant	0.673726
76	Cer(d19:1/24:0)	-0.27( -5.84, 5.62)	0.9255	0.95813	2.93(-1.93, 8.03)	0.24094	0.6102	3.90( -2.29,10.49)	0.22106	0.98656	Not significant	Not significant	0.47796
77	Cer(d19:1/24:1)	-1.56( -7.11, 4.33)	0.59548	0.80413	3.25(-1.95, 8.73)	0.22349	0.6102	1.16( -5.25, 8.00)	0.72837	0.98656	Not significant	Not significant	0.630156
78	Cer(d20:1/22:0)	1.38( -3.40, 6.40)	0.57542	0.7882	5.38( 1.31, 9.62)	0.0094104	0.56967	7.96( 2.49,13.71)	0.0040424	0.9284	Not significant	Preg & Post	0.76001
79	Cer(d20:1/23:0)	1.25( -3.27, 5.98)	0.5924	0.80347	5.42( 1.23, 9.78)	0.011052	0.56967	5.24( -0.02,10.78)	0.050804	0.98656	Not significant	Pregnancy only	0.690567
80	Cer(d20:1/24:0)	0.24( -3.68, 4.33)	0.90545	0.951	3.15(-0.36, 6.78)	0.078746	0.56967	6.75( 2.22,11.47)	0.0033059	0.9284	Not significant	Postpartum only	0.596922
81	Cer(d20:1/24:1)	-0.41( -5.08, 4.49)	0.86587	0.92926	5.53( 1.15,10.11)	0.01316	0.56967	3.84( -1.83, 9.84)	0.18764	0.98656	Not significant	Pregnancy only	0.564232
82	Cer(m17:0/22:0)	5.36( 0.42,10.54)	0.03324	0.13552	2.01(-1.49, 5.62)	0.26246	0.6193	0.92( -4.32, 6.45)	0.73536	0.98656	Not significant	Preconception only	2.16394
83	Cer(m17:0/23:0)	3.20( -2.00, 8.67)	0.23073	0.48301	3.55(-0.68, 7.96)	0.10027	0.56967	2.05( -3.07, 7.45)	0.43831	0.98656	Not significant	Not significant	1.13259
84	Cer(m17:0/24:0)	1.50( -2.84, 6.04)	0.50189	0.74206	4.55( 0.97, 8.26)	0.012463	0.56967	1.16( -3.57, 6.13)	0.63469	0.98656	Not significant	Pregnancy only	0.759628
85	Cer(m17:0/24:1)	-0.46( -5.25, 4.58)	0.85559	0.92635	3.43(-0.54, 7.57)	0.091105	0.56967	-2.67( -7.70, 2.64)	0.31701	0.98656	Not significant	Not significant	0.566956
86	Cer(m18:0/20:0)	7.23( 1.74,13.02)	0.0094983	0.063537	1.81(-3.18, 7.07)	0.48206	0.77242	3.65( -2.13, 9.76)	0.21966	0.98656	Not significant	Preconception only	2.62999
87	Cer(m18:0/22:0)	3.88( -1.16, 9.17)	0.13307	0.33832	2.45(-2.20, 7.32)	0.30601	0.63916	4.13( -1.40, 9.96)	0.14511	0.98656	Not significant	Not significant	1.34188
88	Cer(m18:0/23:0)	4.27( -0.65, 9.44)	0.089878	0.26827	2.01(-2.53, 6.75)	0.38999	0.70526	2.01( -3.30, 7.60)	0.46462	0.98656	Not significant	Not significant	1.45791
89	Cer(m18:0/24:0)	2.00( -2.62, 6.84)	0.40074	0.65904	1.67(-2.52, 6.03)	0.43913	0.74159	2.71( -2.59, 8.29)	0.32178	0.98656	Not significant	Not significant	0.633602
90	Cer(m18:0/24:1)	4.14( -0.95, 9.50)	0.1121	0.30894	0.45(-4.32, 5.46)	0.85443	0.93699	0.29( -4.96, 5.82)	0.91577	0.98656	Not significant	Not significant	1.08853
91	Cer(m18:1/18:0)	6.03( 0.07,12.35)	0.047247	0.17502	4.83(-0.20,10.11)	0.059861	0.56967	6.04( -0.61,13.14)	0.075561	0.98656	Not significant	Preconception only	2.01433
92	Cer(m18:1/20:0)	4.16( -0.89, 9.46)	0.10747	0.30513	1.76(-2.86, 6.59)	0.46046	0.75538	4.78( -1.03,10.94)	0.10829	0.98656	Not significant	Not significant	1.28645
93	Cer(m18:1/22:0)	2.82( -2.07, 7.96)	0.26165	0.50945	1.39(-2.94, 5.92)	0.53255	0.80596	3.54( -2.08, 9.48)	0.22095	0.98656	Not significant	Not significant	0.784923
94	Cer(m18:1/23:0)	2.96( -1.98, 8.15)	0.24336	0.49171	1.17(-2.99, 5.52)	0.58572	0.83509	3.22( -2.13, 8.86)	0.24131	0.98656	Not significant	Not significant	0.784868
95	Cer(m18:1/24:0)	2.69( -1.81, 7.39)	0.24413	0.49182	-0.17(-4.05, 3.87)	0.9345	0.96713	2.87( -2.27, 8.29)	0.27794	0.98656	Not significant	Not significant	0.657171
96	Cer(m18:1/24:1)	0.43( -4.38, 5.48)	0.86402	0.92872	1.13(-3.23, 5.69)	0.61489	0.83515	1.35( -4.23, 7.25)	0.64064	0.98656	Not significant	Not significant	0.232454
97	Cer1P(d18:1/16:0)	-1.93( -5.85, 2.15)	0.34783	0.6098	-0.73(-4.08, 2.74)	0.6762	0.87189	-2.75( -6.74, 1.40)	0.18954	0.98656	Not significant	Not significant	0.560455
98	COH	0.02( -2.31, 2.41)	0.98459	0.9889	0.46(-1.60, 2.56)	0.66348	0.86252	1.23( -1.31, 3.82)	0.34449	0.98656	Not significant	Not significant	0.14991
99	DE(18:1)	5.75( 2.06, 9.58)	0.0021803	0.030658	0.51(-1.81, 2.88)	0.66858	0.86752	0.82( -2.59, 4.34)	0.64195	0.98656	Preconception only	Preconception only	3.16211
100	DE(18:2)	4.39( -0.53, 9.54)	0.080909	0.24693	-0.85(-4.03, 2.43)	0.60473	0.83515	-2.05( -7.42, 3.63)	0.47024	0.98656	Not significant	Not significant	1.38308
101	DE(20:4)	4.13( -1.52,10.11)	0.15438	0.37191	-0.05(-4.32, 4.41)	0.98217	0.99497	-0.89( -6.85, 5.45)	0.77683	0.98656	Not significant	Not significant	0.875257
102	DE(20:5)	5.98( -2.56,15.27)	0.17437	0.40804	2.56(-4.54,10.18)	0.48825	0.77871	3.18( -7.07,14.56)	0.5557	0.98656	Not significant	Not significant	1.0076
103	DE(22:6)	8.35( 2.06,15.04)	0.008842	0.06301	-0.57(-4.52, 3.55)	0.78173	0.92026	0.29( -6.46, 7.53)	0.93441	0.9917	Not significant	Preconception only	2.4806
104	DG(14:0_16:0)	8.87( 2.14,16.05)	0.0093222	0.063537	2.11(-4.64, 9.35)	0.54746	0.81119	3.43( -3.46,10.82)	0.3356	0.98656	Not significant	Preconception only	2.58745
105	DG(16:0_16:0)	9.15( 4.62,13.87)	6.4377e-05	0.0081119	2.75(-2.68, 8.49)	0.32622	0.6515	3.99( -0.54, 8.74)	0.085123	0.98656	Preconception only	Preconception only	4.56568
106	DG(16:0_16:1)	11.62( 4.91,18.77)	0.00057421	0.016215	3.70(-2.41,10.20)	0.23995	0.6102	3.74( -3.07,11.03)	0.2874	0.98656	Preconception only	Preconception only	4.02097
107	DG(14:0_18:2)	6.76( -1.12,15.27)	0.094024	0.27804	2.35(-3.38, 8.43)	0.42723	0.73802	1.63( -7.26,11.39)	0.72761	0.98656	Not significant	Not significant	1.3874
108	DG(16:0_18:1)	11.86( 5.62,18.47)	0.00015742	0.0081119	4.57(-0.86,10.29)	0.099878	0.56967	2.81( -3.77, 9.85)	0.40948	0.98656	Preconception only	Preconception only	4.68226
109	DG(16:1_18:1)	8.84( 1.90,16.24)	0.011931	0.070868	4.19(-0.90, 9.55)	0.1078	0.56967	1.14( -5.70, 8.48)	0.74985	0.98656	Not significant	Preconception only	2.79961
110	DG(16:0_18:2)	9.83( 3.78,16.24)	0.0012807	0.027408	3.24(-1.56, 8.27)	0.18827	0.59234	5.75( -0.80,12.73)	0.086411	0.98656	Preconception only	Preconception only	3.59086
111	DG(18:0_18:1)	9.54( 3.50,15.94)	0.0017764	0.027408	5.89( 1.15,10.85)	0.014614	0.56967	5.03( -1.55,12.05)	0.13628	0.98656	Preconception only	Prec & Preg	3.62475
112	DG(18:1_18:1)	8.63( 2.60,15.02)	0.0047251	0.044597	5.02( 0.25,10.02)	0.039182	0.56967	0.98( -5.17, 7.54)	0.75901	0.98656	Preconception only	Prec & Preg	3.2019
113	DG(18:0_18:2)	8.83( 2.72,15.30)	0.0042703	0.042929	4.25(-0.37, 9.10)	0.071904	0.56967	7.74( 0.84,15.12)	0.027527	0.98656	Preconception only	Prec & Post	3.235
114	DG(18:1_18:2)	7.28( 1.17,13.76)	0.018987	0.091579	4.62(-0.06, 9.52)	0.052924	0.56967	4.27( -2.11,11.07)	0.19337	0.98656	Not significant	Preconception only	2.57691
115	DG(18:2_18:2)	6.84( -0.06,14.21)	0.052218	0.18739	3.85(-1.29, 9.26)	0.14349	0.56967	7.44( -0.08,15.54)	0.052633	0.98656	Not significant	Not significant	1.95501
116	DG(18:1_18:3)	7.24( 0.83,14.07)	0.026465	0.11397	4.20(-0.24, 8.84)	0.064168	0.56967	4.44( -2.42,11.79)	0.20901	0.98656	Not significant	Preconception only	2.38693
117	DG(16:0_20:4)	12.22( 6.10,18.71)	7.1885e-05	0.0081119	2.15(-3.19, 7.79)	0.43562	0.74159	7.65( 0.64,15.14)	0.032025	0.98656	Preconception only	Prec & Post	4.45318
118	DG(18:1_20:3)	8.40( 2.15,15.03)	0.0079606	0.058977	2.93(-1.89, 8.00)	0.23655	0.6102	1.74( -4.91, 8.85)	0.61556	0.98656	Not significant	Preconception only	2.89944
119	DG(18:0_20:4)	4.49( -0.40, 9.63)	0.072005	0.22862	2.33(-1.39, 6.20)	0.22186	0.6102	4.09( -1.35, 9.83)	0.14215	0.98656	Not significant	Not significant	1.72258
120	DG(18:1_20:4)	8.46( 3.21,13.97)	0.0014455	0.027408	1.96(-2.12, 6.21)	0.34969	0.67498	5.09( -0.97,11.52)	0.10091	0.98656	Preconception only	Preconception only	3.47742
121	DG(16:0_22:5)	4.70( -1.12,10.86)	0.11508	0.31465	2.71(-2.81, 8.55)	0.34117	0.67033	5.09( -1.72,12.36)	0.14534	0.98656	Not significant	Not significant	1.36352
122	DG(18:2_20:4)	7.80( 1.99,13.95)	0.0081628	0.059832	1.73(-2.51, 6.17)	0.42739	0.73802	9.34( 2.13,17.07)	0.010584	0.98656	Not significant	Prec & Post	2.72175
123	DG(16:0_22:6)	11.82( 3.40,20.93)	0.005345	0.047214	4.73(-1.70,11.57)	0.15198	0.57537	10.54( 1.55,20.34)	0.020891	0.98656	Preconception only	Prec & Post	3.14372
124	DG(18:1_20:5)	7.78( -0.00,16.17)	0.050047	0.18148	5.10(-1.96,12.67)	0.16023	0.58268	10.73( 0.55,21.94)	0.038498	0.98656	Not significant	Postpartum only	1.96324
125	DG(18:1_22:5)	4.14( -1.58,10.18)	0.15833	0.37746	2.90(-2.00, 8.04)	0.24912	0.61091	1.95( -4.50, 8.85)	0.56057	0.98656	Not significant	Not significant	1.28606
126	DG(18:0_22:6)	6.62( 0.58,13.01)	0.03142	0.1312	3.05(-1.62, 7.94)	0.20252	0.60669	10.43( 4.14,17.10)	0.0010078	0.6944	Not significant	Prec & Post	2.51498
127	DG(18:1_22:6)	8.41( -0.27,17.84)	0.057788	0.19809	4.75(-1.46,11.36)	0.13579	0.56967	8.99( -0.13,18.95)	0.053552	0.98656	Not significant	Not significant	1.90678
128	DG(18:2_22:6)	8.30( -0.52,17.91)	0.065737	0.21642	5.71(-0.88,12.74)	0.090396	0.56967	11.30( 1.05,22.60)	0.030046	0.98656	Not significant	Postpartum only	1.82991
129	dhCer(d18:0/16:0)	0.61( -4.57, 6.08)	0.82066	0.91204	3.71(-0.27, 7.85)	0.067717	0.56967	0.97( -4.17, 6.38)	0.71592	0.98656	Not significant	Not significant	0.580479
130	dhCer(d18:0/18:0)	6.02( -1.30,13.89)	0.10891	0.30584	4.68(-1.03,10.73)	0.10969	0.56967	2.64( -4.13, 9.89)	0.45286	0.98656	Not significant	Not significant	1.52952
131	dhCer(d18:0/20:0)	0.59( -4.79, 6.26)	0.83414	0.92103	1.00(-3.72, 5.94)	0.6837	0.87887	2.02( -3.30, 7.63)	0.46227	0.98656	Not significant	Not significant	0.195356
132	dhCer(d18:0/22:0)	0.32( -4.49, 5.38)	0.89741	0.94543	2.20(-1.95, 6.53)	0.30156	0.63916	0.94( -4.37, 6.55)	0.7328	0.98656	Not significant	Not significant	0.449275
133	dhCer(d18:0/24:0)	-0.09( -4.34, 4.36)	0.96882	0.97987	2.60(-0.91, 6.25)	0.148	0.56967	0.54( -3.94, 5.23)	0.81563	0.98656	Not significant	Not significant	0.518169
134	dhCer(d18:0/24:1)	-1.25( -5.42, 3.11)	0.56732	0.78176	1.48(-2.31, 5.41)	0.44794	0.7441	0.73( -4.09, 5.79)	0.77029	0.98656	Not significant	Not significant	0.482343
135	GM3(d18:1/16:0)	-0.72( -3.01, 1.63)	0.54565	0.76882	-0.91(-3.14, 1.37)	0.43029	0.73933	0.14( -2.93, 3.29)	0.93162	0.9917	Not significant	Not significant	0.497913
136	GM3(d18:1/18:0)	-1.14( -3.98, 1.79)	0.44071	0.69239	0.00(-2.85, 2.94)	0.99823	0.99905	1.30( -2.27, 4.99)	0.47975	0.98656	Not significant	Not significant	0.331877
137	GM3(d18:1/20:0)	0.69( -2.66, 4.16)	0.68911	0.85395	-1.96(-4.84, 1.02)	0.19407	0.6008	1.98( -1.73, 5.84)	0.2982	0.98656	Not significant	Not significant	0.591428
138	GM3(d18:1/22:0)	1.55( -1.84, 5.06)	0.37362	0.63718	-0.89(-3.81, 2.12)	0.55733	0.81357	4.04( 0.27, 7.95)	0.035414	0.98656	Not significant	Postpartum only	0.582439
139	GM3(d18:1/24:0)	-1.92( -5.10, 1.37)	0.248	0.49242	-1.65(-4.71, 1.51)	0.30096	0.63916	2.32( -1.62, 6.42)	0.25114	0.98656	Not significant	Not significant	1.01586
140	GM3(d18:1/24:1)	-1.10( -4.20, 2.11)	0.49629	0.73695	-1.24(-4.36, 1.98)	0.44514	0.7441	-0.86( -5.04, 3.51)	0.69427	0.98656	Not significant	Not significant	0.533614
141	GM3(d18:2/24:1)	-2.66( -7.88, 2.85)	0.33549	0.59575	-1.10(-4.22, 2.11)	0.49481	0.78555	-2.71( -7.39, 2.20)	0.27217	0.98656	Not significant	Not significant	0.671277
142	HexCer(d16:1/18:0)	3.43( -1.90, 9.06)	0.21042	0.45811	1.88(-2.14, 6.06)	0.3623	0.68784	3.56( -2.28, 9.74)	0.23616	0.98656	Not significant	Not significant	1.01484
143	HexCer(d16:1/20:0)	0.22( -3.91, 4.53)	0.91679	0.95339	1.40(-2.12, 5.04)	0.44025	0.74165	-1.93( -6.61, 2.98)	0.43239	0.98656	Not significant	Not significant	0.312814
144	HexCer(d16:1/22:0)	-0.39( -4.16, 3.52)	0.84034	0.92106	1.74(-1.44, 5.03)	0.28515	0.6353	2.29( -2.02, 6.78)	0.30092	0.98656	Not significant	Not significant	0.477219
145	HexCer(d16:1/24:0)	-1.86( -5.72, 2.16)	0.35794	0.6181	0.53(-2.81, 3.99)	0.75772	0.90952	0.67( -3.64, 5.17)	0.76455	0.98656	Not significant	Not significant	0.512011
146	HexCer(d18:1/16:0)	-1.16( -4.22, 2.00)	0.46522	0.71736	-3.08(-6.01,-0.06)	0.045679	0.56967	0.34( -3.52, 4.36)	0.86381	0.98656	Not significant	Pregnancy only	0.789032
147	HexCer(d18:1/18:0)	-2.31( -5.82, 1.33)	0.20978	0.45811	-0.78(-3.95, 2.50)	0.6361	0.84446	0.58( -3.90, 5.26)	0.80343	0.98656	Not significant	Not significant	0.836655
148	HexCer(d18:1/20:0)	-1.84( -4.98, 1.40)	0.26087	0.50945	-1.42(-4.46, 1.72)	0.37	0.68819	-1.38( -5.59, 3.01)	0.52984	0.98656	Not significant	Not significant	0.922133
149	HexCer(d18:1/22:0)	-2.54( -5.72, 0.74)	0.12693	0.33203	-1.81(-4.71, 1.18)	0.23207	0.6102	0.93( -3.26, 5.31)	0.66637	0.98656	Not significant	Not significant	1.39845
150	HexCer(d18:1/24:0)	-3.45( -6.78,-0.01)	0.049272	0.18094	-2.60(-5.52, 0.41)	0.089498	0.56967	1.10( -3.04, 5.42)	0.60588	0.98656	Not significant	Preconception only	1.98544
151	HexCer(d18:1/24:1)	-2.86( -6.23, 0.63)	0.10651	0.30513	-2.39(-5.67, 1.01)	0.16582	0.59195	-2.37( -6.99, 2.48)	0.33088	0.98656	Not significant	Not significant	1.49821
152	HexCer(d18:2/18:0)	1.49( -2.65, 5.81)	0.48493	0.72952	-2.17(-5.70, 1.49)	0.241	0.6102	0.44( -4.71, 5.87)	0.86913	0.98656	Not significant	Not significant	0.714734
153	HexCer(d18:2/20:0)	0.85( -2.62, 4.44)	0.63542	0.83711	-0.29(-3.41, 2.94)	0.85897	0.93759	-2.12( -6.70, 2.68)	0.37916	0.98656	Not significant	Not significant	0.222162
154	HexCer(d18:2/22:0)	-1.96( -5.20, 1.38)	0.24581	0.49182	-1.71(-4.57, 1.23)	0.24963	0.61091	0.08( -4.14, 4.48)	0.97167	0.99329	Not significant	Not significant	1.05028
155	HexCer(d18:2/24:0)	-2.83( -6.20, 0.66)	0.1102	0.30617	-1.91(-4.80, 1.07)	0.20615	0.60707	-1.14( -5.35, 3.26)	0.60573	0.98656	Not significant	Not significant	1.47335
156	Hex2Cer(d16:1/16:0)	-0.13( -3.50, 3.36)	0.9412	0.96502	1.21(-1.67, 4.18)	0.41101	0.72426	1.23( -2.59, 5.21)	0.53095	0.98656	Not significant	Not significant	0.322891
157	Hex2Cer(d16:1/24:1)	-1.74( -5.84, 2.53)	0.41667	0.6692	-0.29(-4.63, 4.25)	0.89753	0.94913	0.25( -5.10, 5.89)	0.92911	0.9917	Not significant	Not significant	0.401476
158	Hex2Cer(d18:1/16:0)	-0.97( -3.83, 1.98)	0.51401	0.75033	-1.27(-3.99, 1.52)	0.3665	0.68819	1.80( -1.85, 5.59)	0.33656	0.98656	Not significant	Not significant	0.585832
159	Hex2Cer(d18:1/18:0)	-2.60( -5.75, 0.66)	0.1167	0.31554	-1.41(-4.36, 1.64)	0.35963	0.68784	1.47( -2.19, 5.27)	0.4341	0.98656	Not significant	Not significant	1.33867
160	Hex2Cer(d18:1/20:0)	-1.39( -5.97, 3.42)	0.56382	0.78143	-0.45(-4.74, 4.03)	0.83978	0.92907	1.50( -3.61, 6.89)	0.5694	0.98656	Not significant	Not significant	0.289876
161	Hex2Cer(d18:1/22:0)	-2.35( -7.00, 2.54)	0.33923	0.60084	-0.56(-4.78, 3.86)	0.8005	0.92026	1.16( -4.13, 6.73)	0.67297	0.98656	Not significant	Not significant	0.526414
162	Hex2Cer(d18:1/24:0)	-2.61( -6.78, 1.73)	0.2333	0.48301	-1.19(-5.01, 2.78)	0.54914	0.81119	0.47( -4.25, 5.42)	0.84838	0.98656	Not significant	Not significant	0.825596
163	Hex2Cer(d18:1/24:1)	-2.17( -5.53, 1.30)	0.21624	0.46126	-1.82(-5.07, 1.54)	0.28229	0.63301	0.32( -3.55, 4.35)	0.87131	0.98656	Not significant	Not significant	1.08104
164	Hex2Cer(d18:2/16:0)	-0.72( -3.49, 2.13)	0.61588	0.8192	-1.53(-4.34, 1.36)	0.29534	0.63916	0.68( -2.86, 4.34)	0.70973	0.98656	Not significant	Not significant	0.573754
165	Hex2Cer(d18:2/18:0)	0.98( -1.78, 3.81)	0.48939	0.73126	2.22(-0.21, 4.71)	0.073667	0.56967	2.06( -1.06, 5.28)	0.19677	0.98656	Not significant	Not significant	0.772363
166	Hex2Cer(d18:2/24:1)	-2.72( -6.09, 0.77)	0.12411	0.33144	-3.49(-6.70,-0.16)	0.040274	0.56967	-1.83( -5.96, 2.47)	0.39657	0.98656	Not significant	Pregnancy only	1.4597
167	Hex3Cer(d18:1/16:0)	-1.50( -4.17, 1.25)	0.28019	0.52747	-1.52(-3.73, 0.74)	0.18577	0.59234	-1.52( -4.62, 1.69)	0.34822	0.98656	Not significant	Not significant	1.02222
168	Hex3Cer(d18:1/18:0)	-0.94( -4.42, 2.67)	0.60405	0.81239	1.06(-2.14, 4.36)	0.5181	0.7986	-1.24( -5.38, 3.09)	0.56749	0.98656	Not significant	Not significant	0.387565
169	Hex3Cer(d18:1/20:0)	-1.75( -5.54, 2.21)	0.37967	0.64249	0.88(-2.54, 4.42)	0.61762	0.83603	1.31( -3.00, 5.80)	0.55619	0.98656	Not significant	Not significant	0.551577
170	Hex3Cer(d18:1/22:0)	-1.71( -5.76, 2.51)	0.42047	0.67373	-2.35(-5.84, 1.27)	0.19917	0.60568	-0.30( -4.98, 4.62)	0.90244	0.98656	Not significant	Not significant	0.790295
171	Hex3Cer(d18:1/24:0)	-2.07( -5.70, 1.69)	0.27516	0.52371	-2.39(-5.54, 0.86)	0.1468	0.56967	0.52( -3.57, 4.79)	0.80521	0.98656	Not significant	Not significant	1.06232
172	Hex3Cer(d18:1/24:1)	-2.66( -5.83, 0.62)	0.11016	0.30617	-1.94(-4.85, 1.06)	0.20131	0.60568	-3.13( -6.91, 0.80)	0.11605	0.98656	Not significant	Not significant	1.47534
173	LPC(14:0) [sn2]	-0.62( -7.06, 6.27)	0.8562	0.92635	3.41(-3.00,10.25)	0.30271	0.63916	-2.84(-10.01, 4.89)	0.45898	0.98656	Not significant	Not significant	0.466984
174	LPC(14:0) [sn1]	-0.20( -6.63, 6.68)	0.95339	0.97235	3.37(-2.97,10.12)	0.3036	0.63916	-2.18( -9.41, 5.63)	0.57289	0.98656	Not significant	Not significant	0.424889
175	LPC(15:0) [sn2]	-2.72( -6.60, 1.32)	0.18338	0.42258	-0.78(-4.81, 3.43)	0.71104	0.894	-0.72( -4.90, 3.64)	0.74051	0.98656	Not significant	Not significant	0.85726
176	LPC(15:0) [sn1]	-2.66( -6.52, 1.36)	0.19087	0.42699	-0.37(-4.25, 3.67)	0.85539	0.93699	-0.30( -4.45, 4.02)	0.88766	0.98656	Not significant	Not significant	0.807448
177	LPC(16:0) [sn2]	-1.12( -4.27, 2.14)	0.49528	0.73695	-0.65(-3.26, 2.02)	0.627	0.84375	-1.68( -5.35, 2.14)	0.38212	0.98656	Not significant	Not significant	0.424449
178	LPC(16:0) [sn1]	0.03( -3.64, 3.84)	0.98743	0.9903	-0.77(-3.78, 2.33)	0.6218	0.83895	-0.04( -4.14, 4.24)	0.98519	0.99369	Not significant	Not significant	0.166492
179	LPC(16:1) [sn2]	-0.79( -4.84, 3.44)	0.7094	0.85901	1.26(-3.51, 6.27)	0.60887	0.83515	-2.66( -6.98, 1.86)	0.24298	0.98656	Not significant	Not significant	0.300228
180	LPC(16:1) [sn1]	-0.38( -4.23, 3.63)	0.85097	0.9262	0.68(-3.72, 5.28)	0.76585	0.91167	-1.53( -5.64, 2.76)	0.47605	0.98656	Not significant	Not significant	0.158668
181	LPC(15-MHDA) [sn2]	-5.77(-10.34,-0.97)	0.019183	0.091785	-2.56(-6.98, 2.08)	0.27287	0.62462	-0.73( -6.20, 5.07)	0.79994	0.98656	Not significant	Preconception only	2.49498
182	LPC(15-MHDA) [sn1] / LPC(17:0) [sn2]	-3.28( -7.24, 0.84)	0.11618	0.31554	-1.41(-4.91, 2.22)	0.43914	0.74159	1.01( -3.48, 5.71)	0.66353	0.98656	Not significant	Not significant	1.27332
183	LPC(17:0) [sn1]	-1.82( -5.47, 1.97)	0.34081	0.60136	-1.50(-4.50, 1.59)	0.33496	0.66302	1.63( -2.46, 5.89)	0.43795	0.98656	Not significant	Not significant	0.810431
184	LPC(17:1) [sn2]	-3.83( -8.24, 0.79)	0.1021	0.29556	0.44(-3.56, 4.62)	0.83041	0.92907	1.02( -4.08, 6.40)	0.69848	0.98656	Not significant	Not significant	1.13436
185	LPC(17:1) [sn1]	-3.41( -7.42, 0.77)	0.10775	0.30513	-0.66(-4.35, 3.17)	0.72989	0.90456	2.18( -2.42, 6.99)	0.35817	0.98656	Not significant	Not significant	1.12991
186	LPC(18:0) [sn2]	-1.57( -5.24, 2.23)	0.41109	0.66774	-0.78(-3.66, 2.18)	0.59996	0.83509	0.63( -3.30, 4.72)	0.75553	0.98656	Not significant	Not significant	0.519072
187	LPC(18:0) [sn1]	-1.09( -5.04, 3.02)	0.59639	0.80413	-0.85(-3.94, 2.33)	0.59349	0.83509	2.10( -2.15, 6.54)	0.33561	0.98656	Not significant	Not significant	0.357634
188	LPC(18:1) [sn2]	-3.61( -7.45, 0.40)	0.076939	0.23987	-1.78(-4.71, 1.24)	0.24402	0.6102	-3.07( -7.32, 1.38)	0.17258	0.98656	Not significant	Not significant	1.68086
189	LPC(18:1) [sn1]	-3.30( -6.88, 0.42)	0.081353	0.24693	-1.52(-4.27, 1.31)	0.28766	0.63729	-2.57( -6.48, 1.50)	0.21161	0.98656	Not significant	Not significant	1.61793
190	LPC(18:2) [sn2]	-5.35( -9.08,-1.46)	0.0076369	0.058465	-0.13(-3.28, 3.12)	0.93484	0.96713	-2.88( -6.86, 1.28)	0.17098	0.98656	Not significant	Preconception only	2.50699
191	LPC(18:2) [sn1]	-5.66(-10.04,-1.06)	0.016696	0.085847	-0.59(-4.71, 3.72)	0.78407	0.92026	-3.21( -7.84, 1.67)	0.19244	0.98656	Not significant	Preconception only	2.21648
192	LPC(18:3) (a) [sn1] [104_sn1]	-3.48( -8.59, 1.91)	0.20003	0.44316	0.61(-4.10, 5.54)	0.80406	0.92026	-1.79( -7.27, 4.01)	0.53502	0.98656	Not significant	Not significant	0.790811
193	LPC(18:3) [sn2] (a)	-5.21(-10.14,-0.01)	0.04937	0.18094	0.60(-4.00, 5.41)	0.8022	0.92026	-2.57( -8.15, 3.35)	0.38493	0.98656	Not significant	Preconception only	1.56886
194	LPC(18:3) [sn1] (a)/LPC(18:3) [sn2] (b)	-4.72( -9.76, 0.61)	0.081205	0.24693	0.57(-4.07, 5.45)	0.81204	0.92422	-1.05( -6.53, 4.75)	0.7159	0.98656	Not significant	Not significant	1.29505
195	LPC(19:0) [sn1] (a) / LPC(19:0) [sn2] (b)	-1.25( -6.88, 4.73)	0.67415	0.85395	0.18(-4.69, 5.29)	0.94467	0.97096	-2.18( -8.36, 4.42)	0.5071	0.98656	Not significant	Not significant	0.174485
196	LPC(19:0) [sn1] (b)	-4.29( -8.19,-0.23)	0.038778	0.15181	-1.64(-5.04, 1.88)	0.35472	0.68126	-0.05( -4.72, 4.86)	0.98484	0.99369	Not significant	Preconception only	1.97627
197	LPC(19:0) (c)	-2.38( -6.02, 1.40)	0.21272	0.45876	-1.04(-4.19, 2.22)	0.52645	0.80427	-0.79( -5.04, 3.64)	0.72009	0.98656	Not significant	Not significant	0.877778
198	LPC(19:1) [sn1]	-2.87( -6.67, 1.08)	0.15123	0.36818	-1.23(-4.76, 2.43)	0.50367	0.79512	-0.72( -4.66, 3.39)	0.72764	0.98656	Not significant	Not significant	1.07877
199	LPC(20:0) [sn2]	-2.64( -6.63, 1.53)	0.21015	0.45811	-1.03(-4.63, 2.69)	0.57985	0.83233	-0.85( -5.59, 4.13)	0.73213	0.98656	Not significant	Not significant	0.849222
200	LPC(20:0) [sn1]	-2.00( -5.93, 2.09)	0.33118	0.58961	-1.11(-4.61, 2.51)	0.53982	0.81032	0.27( -4.29, 5.06)	0.90774	0.98656	Not significant	Not significant	0.65331
201	LPC(20:1) [sn2]	-2.55( -6.59, 1.67)	0.2318	0.48301	-0.74(-4.40, 3.05)	0.69498	0.88387	-1.07( -5.85, 3.95)	0.66789	0.98656	Not significant	Not significant	0.751064
202	LPC(20:1) [sn1]	-2.67( -6.53, 1.35)	0.1885	0.42695	-1.54(-5.05, 2.09)	0.39846	0.71868	0.43( -4.09, 5.17)	0.85376	0.98656	Not significant	Not significant	1.03793
203	LPC(20:2) [sn2]	-1.40( -4.78, 2.10)	0.42772	0.67902	-1.03(-3.87, 1.88)	0.48162	0.77242	0.80( -3.40, 5.18)	0.71318	0.98656	Not significant	Not significant	0.572281
204	LPC(20:2) [sn1]	-2.31( -5.85, 1.37)	0.21373	0.45876	-1.22(-4.13, 1.78)	0.41906	0.73097	0.08( -4.09, 4.44)	0.96938	0.99329	Not significant	Not significant	0.954878
205	LPC(20:3) [sn2]	2.07( -1.91, 6.22)	0.31077	0.56497	1.60(-2.00, 5.33)	0.38664	0.7029	-1.18( -5.95, 3.82)	0.63551	0.98656	Not significant	Not significant	0.813915
206	LPC(20:3) [sn1]	1.44( -2.95, 6.03)	0.5246	0.75806	0.09(-3.70, 4.02)	0.96538	0.98456	-0.61( -5.81, 4.88)	0.82267	0.98656	Not significant	Not significant	0.265861
207	LPC(20:3) [104_sn1]	1.86( -2.63, 6.56)	0.42173	0.67418	0.41(-3.55, 4.53)	0.84236	0.92907	-1.38( -6.69, 4.23)	0.6207	0.98656	Not significant	Not significant	0.418104
208	LPC(20:4) [sn2]	-0.19( -4.46, 4.26)	0.93032	0.95813	1.32(-1.65, 4.37)	0.38649	0.7029	-1.27( -5.28, 2.91)	0.54394	0.98656	Not significant	Not significant	0.355117
209	LPC(20:4) [sn1]	-1.84( -5.88, 2.38)	0.38573	0.64822	-0.30(-3.73, 3.26)	0.86695	0.9392	-0.93( -5.46, 3.81)	0.69295	0.98656	Not significant	Not significant	0.442792
210	LPC(20:5) [sn2]	-0.60( -7.49, 6.81)	0.86979	0.93201	3.01(-3.56,10.03)	0.37647	0.69355	3.61( -5.12,13.14)	0.4283	0.98656	Not significant	Not significant	0.390756
211	LPC(20:5) [sn1]	-0.93( -7.46, 6.05)	0.78632	0.89697	1.29(-5.31, 8.35)	0.70722	0.89113	4.06( -4.98,13.96)	0.38933	0.98656	Not significant	Not significant	0.206315
212	LPC(22:0) [sn1]	-1.89( -5.10, 1.43)	0.25922	0.50883	-0.64(-3.41, 2.22)	0.65854	0.86097	1.89( -2.70, 6.69)	0.4238	0.98656	Not significant	Not significant	0.728632
213	LPC(22:1) [sn1]	-0.98( -6.51, 4.88)	0.73696	0.88001	0.79(-4.15, 5.99)	0.75781	0.90952	7.42( -0.16,15.57)	0.055311	0.98656	Not significant	Not significant	0.205153
214	LPC(22:4) [sn2]	-1.94( -6.18, 2.49)	0.3836	0.64621	-2.72(-6.29, 0.98)	0.14679	0.56967	-1.03( -6.04, 4.26)	0.69644	0.98656	Not significant	Not significant	0.879759
215	LPC(22:4) [sn1]	-2.56( -7.21, 2.32)	0.29712	0.54445	-4.42(-8.34,-0.32)	0.034901	0.56967	-1.50( -6.75, 4.06)	0.58867	0.98656	Not significant	Pregnancy only	1.02859
216	LPC(22:5) [sn2] (n3)	-0.00( -4.17, 4.34)	0.99893	0.99893	-1.96(-5.65, 1.87)	0.30916	0.63916	0.62( -4.01, 5.47)	0.79639	0.98656	Not significant	Not significant	0.401464
217	LPC(22:5) [sn1] (n3)/LPC(22:5) [sn2] (n6)	-0.28( -4.26, 3.87)	0.89225	0.94432	-2.94(-6.20, 0.44)	0.08692	0.56967	0.00( -4.48, 4.70)	0.99842	0.99863	Not significant	Not significant	0.539706
218	LPC(22:5) [sn1] (n6)	-2.84( -7.35, 1.88)	0.23231	0.48301	-4.31(-8.08,-0.40)	0.031251	0.56967	-1.20( -6.46, 4.36)	0.66395	0.98656	Not significant	Pregnancy only	1.13259
219	LPC(22:5) (n3) [sn1] [104_sn1]	0.94( -3.73, 5.83)	0.69719	0.85901	-3.08(-7.05, 1.05)	0.14065	0.56967	1.06( -4.20, 6.60)	0.69774	0.98656	Not significant	Not significant	0.63251
220	LPC(22:6) [sn2]	0.73( -2.84, 4.43)	0.6919	0.85433	-0.68(-3.76, 2.50)	0.67083	0.8688	-0.46( -5.22, 4.54)	0.85365	0.98656	Not significant	Not significant	0.270662
221	LPC(22:6) [sn1]	-0.18( -4.21, 4.01)	0.9296	0.95813	-2.10(-5.39, 1.31)	0.22293	0.6102	0.30( -5.07, 5.98)	0.91426	0.98656	Not significant	Not significant	0.47796
222	LPC(24:0) [sn2]	-3.03( -6.19, 0.24)	0.069108	0.22328	-0.19(-3.11, 2.82)	0.90059	0.94961	0.65( -3.47, 4.93)	0.76129	0.98656	Not significant	Not significant	1.35896
223	LPC(24:0) [sn1]	-2.53( -5.46, 0.50)	0.1009	0.29333	-0.76(-3.46, 2.02)	0.58756	0.83509	0.62( -3.22, 4.61)	0.75588	0.98656	Not significant	Not significant	1.23357
224	LPC(O-16:0)	-2.63( -5.93, 0.78)	0.12847	0.33345	-1.28(-4.37, 1.90)	0.42419	0.73802	0.61( -2.96, 4.32)	0.7391	0.98656	Not significant	Not significant	1.22956
225	LPC(O-18:0)	-2.26( -5.98, 1.61)	0.24726	0.49237	-0.45(-4.13, 3.38)	0.81557	0.92422	1.19( -2.79, 5.33)	0.56115	0.98656	Not significant	Not significant	0.695619
226	LPC(O-18:1)	-1.93( -5.25, 1.50)	0.26489	0.51411	-1.86(-4.92, 1.31)	0.24621	0.6102	0.20( -3.46, 4.00)	0.91529	0.98656	Not significant	Not significant	1.0187
227	LPC(O-20:0)	-1.91( -5.76, 2.09)	0.34232	0.60168	-1.46(-4.80, 2.00)	0.40317	0.72055	-0.64( -4.95, 3.87)	0.77641	0.98656	Not significant	Not significant	0.737694
228	LPC(O-20:1)	-2.93( -6.57, 0.86)	0.12722	0.33203	-2.25(-5.49, 1.11)	0.18598	0.59234	-2.60( -6.64, 1.61)	0.221	0.98656	Not significant	Not significant	1.42426
229	LPC(O-22:0)	-1.70( -4.46, 1.14)	0.23668	0.48463	-1.71(-4.24, 0.89)	0.19445	0.6008	-0.20( -3.70, 3.43)	0.91159	0.98656	Not significant	Not significant	1.08347
230	LPC(O-22:1)	-4.17( -7.57,-0.63)	0.021468	0.09731	-3.28(-6.37,-0.09)	0.043834	0.56967	-3.72( -7.85, 0.60)	0.090166	0.98656	Not significant	Prec & Preg	2.52419
231	LPC(O-24:0)	-1.48( -4.55, 1.69)	0.35502	0.61459	-2.79(-5.91, 0.43)	0.088041	0.56967	-1.76( -5.71, 2.36)	0.39568	0.98656	Not significant	Not significant	0.923335
232	LPC(O-24:1)	-2.36( -5.35, 0.73)	0.13285	0.33832	-3.76(-6.86,-0.55)	0.022137	0.56967	-2.87( -6.71, 1.13)	0.15623	0.98656	Not significant	Pregnancy only	1.44185
233	LPC(O-24:2)	-3.17( -6.71, 0.51)	0.089944	0.26827	-3.14(-6.35, 0.18)	0.063098	0.56967	-0.51( -4.79, 3.98)	0.82075	0.98656	Not significant	Not significant	1.64336
234	LPC(P-16:0)	-4.19( -7.59,-0.67)	0.02032	0.094598	-1.86(-4.86, 1.24)	0.2361	0.6102	-1.16( -4.75, 2.57)	0.5354	0.98656	Not significant	Preconception only	2.48904
235	LPC(P-18:1)	-2.85( -6.55, 1.00)	0.14369	0.35485	-2.01(-5.32, 1.42)	0.24532	0.6102	-2.62( -6.60, 1.54)	0.21198	0.98656	Not significant	Not significant	1.34072
236	LPE(16:0) [sn2]	-0.66( -4.76, 3.62)	0.75786	0.88804	0.76(-2.37, 3.99)	0.63592	0.84446	-1.25( -5.83, 3.56)	0.60285	0.98656	Not significant	Not significant	0.26173
237	LPE(16:0) [sn1]	-0.53( -4.58, 3.70)	0.80281	0.90583	0.53(-2.59, 3.74)	0.74252	0.90719	0.10( -4.39, 4.79)	0.96698	0.99329	Not significant	Not significant	0.176358
238	LPE(17:0) [sn2]	-0.90( -3.62, 1.90)	0.52312	0.75806	-1.36(-3.69, 1.02)	0.2576	0.61548	0.47( -2.65, 3.69)	0.77009	0.98656	Not significant	Not significant	0.673918
239	LPE(17:0) [sn1]	-3.24( -6.12,-0.26)	0.033181	0.13552	-1.51(-3.93, 0.98)	0.23072	0.6102	2.06( -1.29, 5.53)	0.22996	0.98656	Not significant	Preconception only	2.1768
240	LPE(18:0) [sn2]	-1.41( -6.02, 3.43)	0.55973	0.77883	0.54(-2.74, 3.94)	0.74787	0.90719	0.95( -3.87, 6.01)	0.70447	0.98656	Not significant	Not significant	0.313471
241	LPE(18:0) [sn1]	-0.76( -5.32, 4.02)	0.74911	0.88597	0.38(-2.88, 3.75)	0.82008	0.92628	1.51( -3.23, 6.48)	0.53865	0.98656	Not significant	Not significant	0.18343
242	LPE(18:1) [sn2]	-1.53( -5.86, 3.00)	0.50028	0.74127	0.56(-2.46, 3.67)	0.71746	0.90042	-3.24( -8.04, 1.82)	0.2042	0.98656	Not significant	Not significant	0.36291
243	LPE(18:1) [sn1]	-0.94( -5.25, 3.58)	0.67776	0.85395	0.82(-2.16, 3.89)	0.59363	0.83509	-2.46( -7.24, 2.58)	0.3315	0.98656	Not significant	Not significant	0.305422
244	LPE(18:2) [sn2]	-1.36( -5.75, 3.23)	0.55265	0.77551	1.59(-1.85, 5.14)	0.36811	0.68819	-0.69( -5.89, 4.78)	0.7986	0.98656	Not significant	Not significant	0.557161
245	LPE(18:2) [sn1]	-1.03( -5.56, 3.71)	0.66261	0.84968	0.28(-3.49, 4.20)	0.88579	0.94588	-0.93( -6.15, 4.59)	0.73534	0.98656	Not significant	Not significant	0.20157
246	LPE(20:4) [sn2]	-0.19( -3.61, 3.36)	0.91615	0.95339	1.51(-1.42, 4.52)	0.31387	0.64171	-0.90( -4.82, 3.17)	0.65739	0.98656	Not significant	Not significant	0.438534
247	LPE(20:4) [sn1]	1.45( -2.23, 5.27)	0.44325	0.6941	0.46(-2.56, 3.57)	0.76612	0.91167	-0.29( -4.32, 3.92)	0.8903	0.98656	Not significant	Not significant	0.409234
248	LPE(22:6) [sn2]	3.48( -0.18, 7.28)	0.062648	0.20954	1.99(-1.24, 5.33)	0.22865	0.6102	0.53( -4.06, 5.35)	0.82267	0.98656	Not significant	Not significant	1.79827
249	LPE(22:6) [sn1]	2.71( -1.02, 6.58)	0.15586	0.37417	1.33(-1.82, 4.59)	0.4106	0.72426	1.63( -2.97, 6.44)	0.49291	0.98656	Not significant	Not significant	1.14583
250	LPE(P-16:0)	-2.84( -8.84, 3.56)	0.37454	0.63718	0.12(-5.35, 5.90)	0.96741	0.98456	0.12( -5.87, 6.49)	0.96896	0.99329	Not significant	Not significant	0.410839
251	LPE(P-18:0)	-3.10( -8.75, 2.89)	0.30188	0.55025	-0.41(-5.54, 5.00)	0.8779	0.94465	1.02( -4.76, 7.15)	0.73483	0.98656	Not significant	Not significant	0.580091
252	LPE(P-18:1)	-4.68(-10.54, 1.56)	0.13763	0.34684	0.59(-4.87, 6.36)	0.83613	0.92907	-0.16( -6.09, 6.15)	0.96004	0.9917	Not significant	Not significant	0.990884
253	LPI(18:0) [sn1]	0.62( -3.09, 4.47)	0.74636	0.8851	-0.78(-4.12, 2.68)	0.65378	0.85638	2.15( -2.15, 6.65)	0.3308	0.98656	Not significant	Not significant	0.252435
254	LPI(18:1) [sn1]	-1.94( -6.28, 2.60)	0.395	0.6578	-3.06(-6.92, 0.96)	0.13257	0.56967	-3.25( -7.96, 1.71)	0.19447	0.98656	Not significant	Not significant	0.864319
255	LPI(18:2) [sn1]	0.16( -3.83, 4.31)	0.93992	0.96502	-0.18(-4.16, 3.97)	0.93147	0.96713	-0.79( -4.81, 3.39)	0.70419	0.98656	Not significant	Not significant	0.0717107
256	LPI(20:4) [sn2]	1.58( -1.93, 5.22)	0.38046	0.64249	-1.71(-4.78, 1.46)	0.28584	0.6353	-2.49( -6.52, 1.70)	0.23868	0.98656	Not significant	Not significant	0.790063
257	LPI(20:4) [sn1]	0.85( -2.79, 4.62)	0.65142	0.84208	-1.07(-4.32, 2.30)	0.52808	0.80497	0.01( -3.85, 4.03)	0.99541	0.99831	Not significant	Not significant	0.339203
258	LPS(16:0)	-1.13( -4.98, 2.87)	0.57159	0.78452	-1.26(-4.80, 2.41)	0.49274	0.78405	-1.12( -5.47, 3.42)	0.62079	0.98656	Not significant	Not significant	0.433857
259	LPS(18:0)	-3.74(-13.67, 7.32)	0.49034	0.73126	0.74(-6.03, 8.01)	0.83403	0.92907	1.69( -7.22,11.46)	0.719	0.98656	Not significant	Not significant	0.347512
260	PC(28:0)	-0.62( -7.90, 7.23)	0.87145	0.93234	-1.22(-7.41, 5.37)	0.70747	0.89113	-3.84(-11.13, 4.04)	0.32859	0.98656	Not significant	Not significant	0.172722
261	PC(14:0_16:0)	-2.20( -4.72, 0.39)	0.094478	0.27819	-0.42(-2.50, 1.70)	0.6931	0.88387	-0.05( -2.83, 2.81)	0.97164	0.99329	Not significant	Not significant	1.22439
262	PC(31:0) (a)	-0.93( -8.48, 7.24)	0.81634	0.91013	-2.88(-8.79, 3.43)	0.36115	0.68784	0.62( -6.56, 8.34)	0.87026	0.98656	Not significant	Not significant	0.418571
263	PC(31:0) (b)	-0.66( -4.45, 3.29)	0.73967	0.88172	-1.81(-5.48, 2.00)	0.34469	0.67278	0.44( -3.73, 4.79)	0.83837	0.98656	Not significant	Not significant	0.465345
264	PC(31:1)	1.88( -4.04, 8.17)	0.53937	0.76309	-0.62(-6.19, 5.27)	0.83076	0.92907	1.34( -4.78, 7.87)	0.67361	0.98656	Not significant	Not significant	0.310505
265	PC(16:0/16:0)	0.51( -2.75, 3.87)	0.76152	0.8893	0.63(-2.60, 3.97)	0.70488	0.89113	0.19( -3.10, 3.59)	0.9127	0.98656	Not significant	Not significant	0.213774
266	PC(32:1)	4.22( -1.26,10.00)	0.13302	0.33832	0.84(-4.11, 6.04)	0.74413	0.90719	-0.28( -5.64, 5.38)	0.91926	0.98656	Not significant	Not significant	1.0377
267	PC(32:2)	0.77( -4.54, 6.38)	0.77944	0.89357	1.62(-2.82, 6.26)	0.47931	0.7716	0.31( -5.44, 6.40)	0.91864	0.98656	Not significant	Not significant	0.334711
268	PC(33:0) (a)	-1.07( -5.83, 3.93)	0.66808	0.85124	-0.37(-4.57, 4.01)	0.86396	0.93819	1.40( -3.90, 7.00)	0.60966	0.98656	Not significant	Not significant	0.207067
269	PC(33:0) (b)	-0.34( -3.74, 3.19)	0.84857	0.9251	-0.00(-2.93, 3.02)	0.99905	0.99905	2.19( -1.44, 5.94)	0.23888	0.98656	Not significant	Not significant	0.0802012
270	PC(33:1)	0.95( -3.89, 6.03)	0.70625	0.85901	-0.21(-4.60, 4.38)	0.92561	0.96713	1.23( -3.80, 6.53)	0.63618	0.98656	Not significant	Not significant	0.172787
271	PC(33:2)	-1.40( -5.44, 2.81)	0.50814	0.74754	-0.29(-4.20, 3.78)	0.88463	0.94588	-0.19( -4.48, 4.30)	0.93285	0.9917	Not significant	Not significant	0.308298
272	PC(16:0_18:0)	1.08( -3.71, 6.10)	0.66396	0.84968	0.42(-2.29, 3.20)	0.7642	0.91167	1.97( -1.30, 5.33)	0.23936	0.98656	Not significant	Not significant	0.233567
273	PC(16:0_18:1)	1.51( -2.45, 5.62)	0.45956	0.71315	0.13(-2.91, 3.27)	0.93164	0.96713	-0.24( -4.08, 3.75)	0.90435	0.98656	Not significant	Not significant	0.334422
274	PC(16:0_18:2)	-0.22( -1.75, 1.33)	0.77659	0.89357	0.29(-0.93, 1.52)	0.64007	0.84646	-0.04( -1.84, 1.80)	0.96587	0.99329	Not significant	Not significant	0.248378
275	PC(16:0_18:3) (a)	0.90( -3.96, 6.02)	0.72	0.86879	1.78(-1.74, 5.42)	0.32452	0.65082	-0.78( -5.04, 3.67)	0.7258	0.98656	Not significant	Not significant	0.507002
276	PC(16:0_18:3) (b)	1.58( -3.10, 6.49)	0.51263	0.74989	1.65(-2.68, 6.17)	0.45934	0.75533	0.99( -3.88, 6.10)	0.6954	0.98656	Not significant	Not significant	0.505484
277	PC(14:0_20:4)	2.41( -3.11, 8.25)	0.39846	0.65904	3.25(-1.49, 8.20)	0.18099	0.59234	2.36( -4.12, 9.29)	0.48241	0.98656	Not significant	Not significant	0.828787
278	PC(34:5)	1.03( -6.60, 9.28)	0.79744	0.90517	5.21(-1.99,12.93)	0.15966	0.58268	5.50( -4.66,16.73)	0.29872	0.98656	Not significant	Not significant	0.567432
279	PC(15-MHDA_18:1)	-1.91( -6.58, 3.00)	0.43815	0.69082	-0.72(-4.96, 3.71)	0.74482	0.90719	1.35( -3.94, 6.92)	0.62329	0.98656	Not significant	Not significant	0.417627
280	PC(17:0_18:1)	-0.45( -3.90, 3.13)	0.80328	0.90583	-0.41(-3.38, 2.65)	0.78888	0.92026	2.32( -1.52, 6.31)	0.23807	0.98656	Not significant	Not significant	0.169839
281	PC(15-MHDA_18:2)	-3.08( -7.82, 1.90)	0.21958	0.46694	1.24(-3.49, 6.21)	0.61261	0.83515	0.66( -4.60, 6.22)	0.80853	0.98656	Not significant	Not significant	0.829702
282	PC(17:0_18:2)	-1.89( -5.21, 1.56)	0.27813	0.52549	1.40(-1.77, 4.66)	0.38978	0.70526	0.80( -2.93, 4.68)	0.6758	0.98656	Not significant	Not significant	0.873926
283	PC(17:1_18:2)	-2.00( -6.54, 2.76)	0.40249	0.66028	0.26(-3.80, 4.50)	0.90138	0.94961	4.69( -0.61,10.29)	0.083695	0.98656	Not significant	Not significant	0.417206
284	PC(15:0_20:3)	1.32( -2.84, 5.64)	0.53855	0.76309	1.41(-2.44, 5.41)	0.47649	0.77066	1.71( -2.89, 6.54)	0.47083	0.98656	Not significant	Not significant	0.472876
285	PC(15:0_20:4)	0.56( -3.72, 5.03)	0.79933	0.90581	1.46(-2.80, 5.91)	0.50524	0.79512	1.71( -3.14, 6.80)	0.49558	0.98656	Not significant	Not significant	0.296813
286	PC(35:5)	1.74( -5.39, 9.40)	0.64007	0.83859	4.21(-2.86,11.78)	0.24848	0.61091	7.41( -2.36,18.16)	0.14123	0.98656	Not significant	Not significant	0.592699
287	PC(36:0)	0.47( -4.02, 5.16)	0.84129	0.92106	2.97(-0.97, 7.07)	0.14026	0.56967	4.04( -0.97, 9.31)	0.11504	0.98656	Not significant	Not significant	0.57193
288	PC(18:0_18:1)	0.98( -3.10, 5.22)	0.64152	0.83859	-0.32(-3.40, 2.86)	0.84172	0.92907	1.66( -2.87, 6.39)	0.47727	0.98656	Not significant	Not significant	0.228557
289	PC(18:1_18:1)	-0.94( -4.72, 2.99)	0.63388	0.83667	1.15(-2.42, 4.86)	0.5305	0.80596	-2.66( -7.13, 2.03)	0.2607	0.98656	Not significant	Not significant	0.354018
290	PC(18:0_18:2)	-0.34( -3.29, 2.69)	0.8207	0.91204	1.31(-1.21, 3.89)	0.30984	0.63916	0.70( -2.85, 4.38)	0.70168	0.98656	Not significant	Not significant	0.480506
291	PC(18:1_18:2)	-2.82( -6.33, 0.82)	0.12619	0.33185	1.01(-2.49, 4.63)	0.57642	0.82913	-1.76( -5.96, 2.63)	0.42404	0.98656	Not significant	Not significant	1.13262
292	PC(16:0_20:3)	6.37( 1.28,11.73)	0.013913	0.077307	2.67(-2.23, 7.82)	0.28877	0.63769	0.59( -4.71, 6.17)	0.83174	0.98656	Not significant	Preconception only	2.6261
293	PC(18:2_18:2)	-5.13( -9.18,-0.89)	0.018384	0.090477	-2.03(-5.53, 1.61)	0.26899	0.62304	-1.51( -6.40, 3.63)	0.55538	0.98656	Not significant	Preconception only	2.50964
294	PC(16:0_20:4)	1.12( -0.63, 2.91)	0.20903	0.45811	1.03(-0.60, 2.68)	0.21628	0.6102	0.74( -1.46, 2.98)	0.51188	0.98656	Not significant	Not significant	1.11887
295	PC(16:1_20:4)	1.55( -2.61, 5.89)	0.46988	0.71736	2.51(-1.24, 6.40)	0.19093	0.59796	1.74( -2.98, 6.70)	0.47506	0.98656	Not significant	Not significant	0.746934
296	PC(16:0_20:5)	2.56( -4.25, 9.85)	0.46898	0.71736	5.75(-1.31,13.31)	0.11235	0.56967	7.24( -2.32,17.73)	0.14169	0.98656	Not significant	Not significant	0.789032
297	PC(36:6) (a)	1.32( -4.94, 7.99)	0.68665	0.85395	4.66(-1.84,11.60)	0.16299	0.5849	4.84( -3.86,14.32)	0.28365	0.98656	Not significant	Not significant	0.614725
298	PC(14:0_22:6)	2.62( -2.95, 8.51)	0.36184	0.62016	0.44(-4.50, 5.62)	0.86466	0.93819	2.75( -4.10,10.10)	0.43912	0.98656	Not significant	Not significant	0.482164
299	PC(15-MHDA_20:4)	0.33( -4.47, 5.38)	0.89387	0.94432	1.50(-3.17, 6.39)	0.53458	0.80596	0.44( -4.77, 5.93)	0.87219	0.98656	Not significant	Not significant	0.248888
300	PC(17:0_20:4)	0.32( -3.30, 4.08)	0.86396	0.92872	2.21(-1.54, 6.09)	0.25004	0.61091	2.74( -1.74, 7.43)	0.23369	0.98656	Not significant	Not significant	0.504029
301	PC(15:0_22:6)	0.80( -3.64, 5.45)	0.72806	0.87188	-0.03(-4.32, 4.45)	0.98833	0.99497	3.64( -2.26, 9.90)	0.23056	0.98656	Not significant	Not significant	0.13522
302	PC(38:2)	0.65( -2.35, 3.73)	0.67486	0.85395	0.10(-2.45, 2.73)	0.93665	0.96755	2.07( -1.27, 5.53)	0.22633	0.98656	Not significant	Not significant	0.177541
303	PC(18:0_20:3)	7.82( 2.92,12.96)	0.0016376	0.027408	2.06(-1.90, 6.17)	0.31187	0.64135	3.64( -2.08, 9.69)	0.21575	0.98656	Preconception only	Preconception only	3.52181
304	PC(18:1_20:3)	4.02( -0.34, 8.58)	0.070992	0.22645	1.49(-2.16, 5.29)	0.42651	0.73802	1.80( -3.10, 6.95)	0.47711	0.98656	Not significant	Not significant	1.56567
305	PC(38:4) (b)	2.78( -1.51, 7.26)	0.20674	0.45655	0.06(-3.79, 4.06)	0.97594	0.99032	2.04( -2.85, 7.17)	0.41872	0.98656	Not significant	Not significant	0.701225
306	PC(18:0_20:4)	3.14( -0.26, 6.66)	0.070685	0.22645	2.97(-0.30, 6.34)	0.075492	0.56967	2.28( -1.76, 6.49)	0.27107	0.98656	Not significant	Not significant	1.79056
307	PC(38:5) (a)	1.83( -1.04, 4.78)	0.2135	0.45876	0.82(-1.64, 3.34)	0.51495	0.79751	1.99( -1.28, 5.37)	0.23501	0.98656	Not significant	Not significant	0.88511
308	PC(38:5) (b)	3.39( -1.65, 8.68)	0.1902	0.42699	2.73(-1.23, 6.84)	0.17829	0.59234	5.58( -0.91,12.50)	0.093005	0.98656	Not significant	Not significant	1.20578
309	PC(38:6) (a)	-0.71( -4.11, 2.82)	0.68906	0.85395	2.57(-0.84, 6.11)	0.14065	0.56967	2.73( -1.32, 6.95)	0.18762	0.98656	Not significant	Not significant	0.637641
310	PC(16:0_22:6)	3.30( -1.42, 8.25)	0.17214	0.40478	0.96(-3.03, 5.12)	0.63935	0.84646	2.03( -3.57, 7.96)	0.48308	0.98656	Not significant	Not significant	0.942102
311	PC(18:2_20:5)	-2.68( -8.62, 3.65)	0.39701	0.65904	2.76(-3.02, 8.89)	0.35497	0.68126	5.38( -2.32,13.70)	0.17486	0.98656	Not significant	Not significant	0.707304
312	PC(16:1_22:6)	2.26( -1.84, 6.53)	0.28327	0.53126	0.71(-2.87, 4.42)	0.70215	0.88946	2.13( -3.16, 7.72)	0.43579	0.98656	Not significant	Not significant	0.662886
313	PC(38:7) (c)	-0.55( -3.16, 2.14)	0.68497	0.85395	-0.37(-2.65, 1.97)	0.75469	0.90905	-0.07( -2.88, 2.82)	0.96	0.9917	Not significant	Not significant	0.227199
314	PC(39:5)	-0.64( -4.20, 3.05)	0.72889	0.87188	2.13(-1.10, 5.46)	0.197	0.60568	2.11( -2.15, 6.56)	0.33522	0.98656	Not significant	Not significant	0.566353
315	PC(15-MHDA_22:6)	-1.90( -6.41, 2.83)	0.42302	0.67426	-1.01(-5.40, 3.59)	0.66105	0.86099	1.90( -3.89, 8.04)	0.52695	0.98656	Not significant	Not significant	0.484102
316	PC(17:0_22:6)	1.00( -3.42, 5.63)	0.66107	0.84968	-0.43(-4.42, 3.72)	0.83365	0.92907	4.59( -1.23,10.75)	0.12375	0.98656	Not significant	Not significant	0.217145
317	PC(40:10)	-3.85( -7.62, 0.09)	0.055112	0.19224	-2.46(-5.41, 0.57)	0.11022	0.56967	-2.33( -6.88, 2.45)	0.33249	0.98656	Not significant	Not significant	1.93282
318	PC(18:0_22:4)	3.06( -0.70, 6.97)	0.1109	0.30688	1.28(-1.71, 4.36)	0.40284	0.72055	3.80( -0.38, 8.16)	0.075421	0.98656	Not significant	Not significant	1.32249
319	PC(20:0_20:4)	2.42( -1.98, 7.02)	0.28375	0.53126	-1.00(-4.01, 2.10)	0.51987	0.79954	1.89( -2.06, 6.00)	0.35181	0.98656	Not significant	Not significant	0.755458
320	PC(18:0_22:5) (n3)/PC(20:1_20:4)	4.12( -0.67, 9.14)	0.092317	0.27416	-0.02(-3.09, 3.15)	0.99064	0.99497	2.75( -1.99, 7.72)	0.25869	0.98656	Not significant	Not significant	1.14012
321	PC(18:0_22:6)	0.27( -3.89, 4.60)	0.90159	0.94839	-0.89(-3.88, 2.19)	0.56593	0.81887	0.28( -3.95, 4.69)	0.89979	0.98656	Not significant	Not significant	0.231349
322	PC(40:7)	0.37( -3.25, 4.13)	0.84219	0.92106	-0.41(-3.33, 2.61)	0.78766	0.92026	-0.29( -4.41, 3.99)	0.89053	0.98656	Not significant	Not significant	0.155356
323	PC(40:8)	-1.84( -5.03, 1.45)	0.26774	0.51818	0.48(-2.36, 3.40)	0.7409	0.90719	1.13( -2.58, 4.99)	0.55384	0.98656	Not significant	Not significant	0.667395
324	PC(44:12)	-2.97( -9.62, 4.18)	0.40448	0.66196	-0.04(-5.25, 5.46)	0.98861	0.99497	1.76( -6.24,10.44)	0.67533	0.98656	Not significant	Not significant	0.37447
325	PC(O-16:0/16:0)	-2.06( -4.94, 0.91)	0.17156	0.40478	-0.26(-2.81, 2.35)	0.84277	0.92907	-0.93( -4.20, 2.46)	0.58488	0.98656	Not significant	Not significant	0.861218
326	PC(O-32:1)	-1.75( -5.28, 1.90)	0.34127	0.60136	-0.49(-3.90, 3.03)	0.77999	0.92026	-0.88( -4.99, 3.40)	0.68021	0.98656	Not significant	Not significant	0.525663
327	PC(O-32:2)	-6.44(-14.08, 1.88)	0.1251	0.33151	4.21(-3.35,12.36)	0.28129	0.63301	-4.59(-13.10, 4.76)	0.32337	0.98656	Not significant	Not significant	1.36794
328	PC(O-34:1)	-2.20( -4.97, 0.65)	0.12873	0.33345	-0.29(-2.87, 2.35)	0.82513	0.92895	-1.52( -4.61, 1.66)	0.34184	0.98656	Not significant	Not significant	1.02971
329	PC(O-34:2)	-4.37( -7.97,-0.62)	0.022934	0.10065	0.90(-2.50, 4.42)	0.60616	0.83515	-0.42( -4.89, 4.26)	0.85612	0.98656	Not significant	Preconception only	2.1626
330	PC(O-34:4)	-3.50(-11.79, 5.56)	0.43482	0.68713	4.16(-3.10,11.97)	0.26752	0.62271	-5.89(-14.63, 3.74)	0.22074	0.98656	Not significant	Not significant	0.749103
331	PC(O-35:4)	-0.43( -5.97, 5.44)	0.8823	0.93958	4.76(-0.20, 9.97)	0.060187	0.56967	-0.53( -7.40, 6.84)	0.88348	0.98656	Not significant	Not significant	0.554639
332	PC(O-36:0)	0.75( -4.38, 6.15)	0.77935	0.89357	2.18(-2.35, 6.92)	0.34973	0.67498	2.22( -3.05, 7.77)	0.41436	0.98656	Not significant	Not significant	0.450914
333	PC(O-18:0/18:1)	1.76( -1.49, 5.12)	0.29115	0.53781	2.10(-0.55, 4.82)	0.12033	0.56967	0.93( -2.39, 4.37)	0.58436	0.98656	Not significant	Not significant	1.03925
334	PC(O-18:1/18:1)	-3.24( -5.94,-0.47)	0.022613	0.099874	-0.23(-2.84, 2.44)	0.86138	0.93759	-1.61( -4.64, 1.52)	0.30808	0.98656	Not significant	Preconception only	2.06882
335	PC(O-18:0/18:2)	-4.35( -7.73,-0.86)	0.015344	0.080762	0.53(-2.65, 3.81)	0.74525	0.90719	-0.83( -4.85, 3.36)	0.69267	0.98656	Not significant	Preconception only	2.28194
336	PC(O-18:1/18:2)	-3.16( -6.38, 0.17)	0.062535	0.20954	0.87(-2.26, 4.09)	0.58849	0.83509	0.31( -3.73, 4.51)	0.88368	0.98656	Not significant	Not significant	1.52575
337	PC(O-16:0/20:3)	-0.50( -3.68, 2.78)	0.76043	0.8893	1.03(-1.77, 3.90)	0.47286	0.7687	0.37( -3.67, 4.58)	0.85974	0.98656	Not significant	Not significant	0.342143
338	PC(O-16:0/20:4)	-1.68( -4.72, 1.46)	0.28968	0.53653	1.62(-1.31, 4.64)	0.2806	0.63301	0.93( -2.84, 4.85)	0.63161	0.98656	Not significant	Not significant	0.949744
339	PC(O-36:5)	-1.10( -7.04, 5.22)	0.72497	0.87173	1.25(-4.07, 6.86)	0.65023	0.85335	3.54( -4.79,12.60)	0.41424	0.98656	Not significant	Not significant	0.268735
340	PC(O-18:0/20:4)	-2.07( -4.84, 0.79)	0.15314	0.37153	1.40(-1.33, 4.20)	0.31696	0.6461	0.32( -3.03, 3.77)	0.8548	0.98656	Not significant	Not significant	1.25117
341	PC(O-38:5)	-1.22( -3.89, 1.52)	0.37805	0.64156	0.34(-2.08, 2.81)	0.78572	0.92026	0.82( -2.42, 4.18)	0.62109	0.98656	Not significant	Not significant	0.469457
342	PC(O-16:0/22:6)	0.91( -3.38, 5.39)	0.68193	0.85395	1.68(-1.97, 5.48)	0.37033	0.68819	1.81( -3.50, 7.42)	0.50997	0.98656	Not significant	Not significant	0.473471
343	PC(O-40:5)	-1.78( -4.65, 1.18)	0.23414	0.48301	-0.11(-2.92, 2.79)	0.94233	0.9705	-1.88( -5.22, 1.58)	0.28099	0.98656	Not significant	Not significant	0.66985
344	PC(O-18:0/22:6)	-0.07( -2.24, 2.14)	0.94778	0.97032	0.14(-1.61, 1.92)	0.87839	0.94465	0.09( -2.43, 2.67)	0.94663	0.9917	Not significant	Not significant	0.0828675
345	PC(O-40:7) (a)	-0.55( -4.30, 3.34)	0.77635	0.89357	1.16(-2.25, 4.68)	0.50939	0.79695	2.10( -2.68, 7.11)	0.39457	0.98656	Not significant	Not significant	0.306634
346	PC(O-40:7) (b)	-0.08( -1.99, 1.88)	0.93773	0.96432	-0.37(-1.60, 0.86)	0.54982	0.81119	-0.99( -2.95, 1.00)	0.32633	0.98656	Not significant	Not significant	0.225065
347	PC(P-16:0/14:0)	-4.87( -8.76,-0.81)	0.01948	0.092562	-0.90(-4.20, 2.51)	0.59748	0.83509	-1.90( -6.44, 2.85)	0.42488	0.98656	Not significant	Preconception only	2.23542
348	PC(P-16:0/16:0)	-3.18( -6.30, 0.05)	0.05371	0.19131	-0.75(-3.49, 2.07)	0.59684	0.83509	-0.79( -4.53, 3.10)	0.68513	0.98656	Not significant	Not significant	1.60481
349	PC(P-16:0/16:1)	-3.55( -7.23, 0.28)	0.06856	0.22282	-0.34(-3.67, 3.11)	0.8449	0.92993	-2.35( -6.62, 2.10)	0.29388	0.98656	Not significant	Not significant	1.37894
350	PC(P-16:0/18:2)	-4.75( -8.25,-1.11)	0.011272	0.068128	0.41(-2.96, 3.89)	0.81461	0.92422	-1.78( -5.77, 2.39)	0.39556	0.98656	Not significant	Preconception only	2.41355
351	PC(P-16:0/18:3)	-5.17( -9.10,-1.06)	0.014502	0.078063	-0.12(-3.85, 3.75)	0.95074	0.97479	-1.56( -6.11, 3.20)	0.51224	0.98656	Not significant	Preconception only	2.24904
352	PC(P-35:2)(a)	-2.82( -8.63, 3.36)	0.36105	0.62016	2.63(-2.53, 8.06)	0.32318	0.65082	-0.20( -6.68, 6.73)	0.95308	0.9917	Not significant	Not significant	0.79531
353	PC(P-35:2)(b)	-3.18( -7.28, 1.10)	0.14256	0.35332	2.28(-1.65, 6.38)	0.25787	0.61548	-1.20( -6.12, 3.97)	0.64111	0.98656	Not significant	Not significant	1.33699
354	PC(P-15:0/20:4)	-2.97( -8.14, 2.48)	0.27838	0.52549	2.38(-2.17, 7.15)	0.30927	0.63916	0.83( -5.27, 7.31)	0.79494	0.98656	Not significant	Not significant	0.959405
355	PC(P-36:3)	-1.34( -4.90, 2.35)	0.46956	0.71736	0.93(-1.97, 3.91)	0.53145	0.80596	0.37( -3.50, 4.39)	0.85334	0.98656	Not significant	Not significant	0.487652
356	PC(P-16:0/20:4)	-2.61( -6.08, 0.98)	0.15117	0.36818	2.46(-0.85, 5.88)	0.14578	0.56967	0.58( -3.24, 4.55)	0.7692	0.98656	Not significant	Not significant	1.36839
357	PC(P-16:0/20:5)	-1.46( -7.56, 5.05)	0.65092	0.84208	3.09(-2.29, 8.76)	0.26411	0.62096	2.46( -5.45,11.02)	0.55194	0.98656	Not significant	Not significant	0.574919
358	PC(P-17:0/20:4) (a)	-1.73( -7.02, 3.86)	0.53388	0.76294	2.99(-1.08, 7.23)	0.15098	0.57472	1.68( -3.84, 7.52)	0.55594	0.98656	Not significant	Not significant	0.72786
359	PC(P-17:0/20:4) (b)	-1.26( -5.48, 3.15)	0.56713	0.78176	3.81(-0.12, 7.88)	0.057206	0.56967	1.15( -3.95, 6.53)	0.66255	0.98656	Not significant	Not significant	0.714359
360	PC(P-18:0/20:4)	-1.99( -5.28, 1.40)	0.24547	0.49182	0.49(-2.25, 3.31)	0.7277	0.90456	1.13( -2.85, 5.27)	0.58155	0.98656	Not significant	Not significant	0.715266
361	PC(P-38:5) (a)	-1.51( -4.91, 2.01)	0.3935	0.6578	1.47(-1.74, 4.77)	0.37183	0.68868	0.43( -3.49, 4.51)	0.83222	0.98656	Not significant	Not significant	0.69953
362	PC(P-38:5) (b)	-1.88( -5.73, 2.13)	0.35248	0.61328	2.93(-0.50, 6.47)	0.09463	0.56967	1.02( -3.71, 5.99)	0.67634	0.98656	Not significant	Not significant	0.925189
363	PC(P-16:0/22:6)	-2.71( -6.58, 1.33)	0.18523	0.42516	1.25(-2.33, 4.96)	0.49713	0.78741	-0.44( -5.23, 4.58)	0.85885	0.98656	Not significant	Not significant	0.962246
364	PC(P-20:0/20:4)	-1.52( -5.94, 3.11)	0.51241	0.74989	0.20(-2.53, 3.00)	0.88806	0.94588	-0.32( -3.99, 3.50)	0.86829	0.98656	Not significant	Not significant	0.310086
365	PC(P-18:0/22:5)	-0.22( -3.48, 3.15)	0.89498	0.94432	-0.58(-3.74, 2.70)	0.72553	0.90396	1.37( -2.81, 5.72)	0.52491	0.98656	Not significant	Not significant	0.149216
366	PC(P-18:1/22:6)	-1.54( -5.50, 2.58)	0.45525	0.70966	0.84(-2.55, 4.34)	0.63139	0.84446	-0.66( -5.26, 4.15)	0.78145	0.98656	Not significant	Not significant	0.456494
367	PE(16:0_16:0)	4.69( -0.22, 9.83)	0.061301	0.20704	2.90(-2.13, 8.20)	0.26225	0.6193	3.65( -1.55, 9.11)	0.17093	0.98656	Not significant	Not significant	1.79584
368	PE(16:0_16:1)	8.90( 0.82,17.62)	0.030278	0.12798	2.03(-5.60,10.29)	0.61028	0.83515	-0.57( -8.08, 7.55)	0.88566	0.98656	Not significant	Preconception only	1.95394
369	PE(16:0_18:1)	4.90( -1.05,11.21)	0.10777	0.30513	3.33(-2.61, 9.63)	0.27716	0.63234	0.64( -5.00, 6.61)	0.82835	0.98656	Not significant	Not significant	1.44088
370	PE(16:0_18:2)	6.83( 0.21,13.89)	0.042951	0.1635	3.51(-3.13,10.61)	0.30594	0.63916	1.01( -5.40, 7.85)	0.76337	0.98656	Not significant	Preconception only	1.9735
371	PE(16:1_18:2)	6.58( -0.97,14.70)	0.088839	0.26735	3.22(-3.78,10.74)	0.37455	0.69187	-1.14( -8.05, 6.29)	0.75556	0.98656	Not significant	Not significant	1.47754
372	PE(16:0_18:3) (a)	5.29( -2.37,13.54)	0.18017	0.41657	4.23(-3.53,12.62)	0.29227	0.63916	0.95( -6.40, 8.89)	0.8049	0.98656	Not significant	Not significant	1.16116
373	PE(16:0_18:3) (b)	7.36( -0.16,15.44)	0.055246	0.19224	3.11(-3.15, 9.78)	0.33584	0.66302	1.30( -6.52, 9.77)	0.75217	0.98656	Not significant	Not significant	1.80101
374	PE(15-MHDA_18:1)	0.70( -6.24, 8.15)	0.8475	0.9251	0.64(-5.33, 7.00)	0.83654	0.92907	2.82( -4.18,10.34)	0.43737	0.98656	Not significant	Not significant	0.143279
375	PE(17:0_18:1)	3.20( -2.51, 9.25)	0.276	0.52387	2.19(-3.27, 7.95)	0.43851	0.74159	2.73( -3.29, 9.12)	0.38076	0.98656	Not significant	Not significant	0.832978
376	PE(15-MHDA_18:2)	4.07( -2.73,11.34)	0.24627	0.49182	1.88(-4.14, 8.27)	0.54789	0.81119	2.62( -3.89, 9.58)	0.43709	0.98656	Not significant	Not significant	0.809895
377	PE(17:0_18:2)	4.62( -1.08,10.66)	0.11359	0.3118	1.57(-3.74, 7.18)	0.56753	0.81887	2.87( -3.10, 9.20)	0.35165	0.98656	Not significant	Not significant	1.19757
378	PE(36:0)	-0.01( -3.26, 3.35)	0.99593	0.99738	-0.50(-2.21, 1.24)	0.56756	0.81887	0.06( -1.95, 2.11)	0.95449	0.9917	Not significant	Not significant	0.183088
379	PE(18:0_18:1)	4.68( -1.15,10.86)	0.11678	0.31554	4.47(-0.51, 9.70)	0.079018	0.56967	2.86( -2.94, 9.00)	0.33932	0.98656	Not significant	Not significant	1.5024
380	PE(18:1_18:1)	1.93( -3.93, 8.15)	0.52591	0.75806	3.26(-1.89, 8.68)	0.21807	0.6102	-0.34( -6.14, 5.82)	0.91074	0.98656	Not significant	Not significant	0.681401
381	PE(18:0_18:2)	5.75( 0.26,11.53)	0.03974	0.15296	4.00(-1.11, 9.39)	0.12666	0.56967	3.40( -2.53, 9.70)	0.26612	0.98656	Not significant	Preconception only	2.13135
382	PE(18:1_18:2)	3.74( -2.23,10.08)	0.22344	0.47223	4.02(-1.83,10.22)	0.18095	0.59234	-0.22( -6.37, 6.34)	0.94651	0.9917	Not significant	Not significant	1.11379
383	PE(16:0_20:3)	6.83( 0.20,13.90)	0.043261	0.16377	4.25(-2.03,10.93)	0.18828	0.59234	0.99( -5.25, 7.64)	0.76075	0.98656	Not significant	Preconception only	2.03814
384	PE(16:0_20:4)	4.52( -0.99,10.34)	0.1092	0.30584	4.96(-0.53,10.75)	0.076882	0.56967	1.65( -3.53, 7.11)	0.53709	0.98656	Not significant	Not significant	1.52952
385	PE(16:1_20:4)	2.88( -3.82,10.05)	0.4068	0.66294	4.42(-2.04,11.29)	0.18307	0.59234	-0.18( -6.96, 7.09)	0.95907	0.9917	Not significant	Not significant	0.819149
386	PE(16:0_20:5)	5.56( -2.02,13.72)	0.15399	0.37191	6.00(-1.05,13.56)	0.096606	0.56967	6.14( -2.24,15.23)	0.15476	0.98656	Not significant	Not significant	1.35963
387	PE(15-MHDA_20:4)	-1.13( -7.83, 6.07)	0.75088	0.88597	0.24(-5.48, 6.32)	0.93485	0.96713	2.84( -3.89,10.04)	0.41604	0.98656	Not significant	Not significant	0.145945
388	PE(17:0_20:4)	3.28( -2.02, 8.86)	0.22883	0.48214	4.21(-0.46, 9.10)	0.077585	0.56967	3.42( -2.00, 9.14)	0.21902	0.98656	Not significant	Not significant	1.13416
389	PE(18:0_20:3) (a)	7.29( 1.26,13.68)	0.017441	0.087078	5.07(-0.28,10.71)	0.063707	0.56967	4.29( -1.96,10.93)	0.18216	0.98656	Not significant	Preconception only	2.62069
390	PE(18:0_20:3) (b)	3.49( -1.55, 8.79)	0.17699	0.41058	0.33(-3.09, 3.87)	0.85248	0.93678	0.76( -3.68, 5.42)	0.74008	0.98656	Not significant	Not significant	0.841682
391	PE(18:0_20:4)	2.83( -2.44, 8.39)	0.29676	0.54445	4.32( 0.39, 8.40)	0.030854	0.56967	3.31( -1.91, 8.80)	0.2173	0.98656	Not significant	Pregnancy only	1.02859
392	PE(38:5) (a)	2.51( -3.17, 8.53)	0.39156	0.65641	4.44(-0.50, 9.63)	0.078333	0.56967	1.30( -4.16, 7.06)	0.64722	0.98656	Not significant	Not significant	0.866156
393	PE(16:0_22:6)	7.83( 1.20,14.88)	0.020038	0.093922	4.38(-1.38,10.47)	0.13812	0.56967	3.41( -2.90,10.13)	0.29522	0.98656	Not significant	Preconception only	2.55497
394	PE(15-MHDA_22:6)	2.78( -3.82, 9.84)	0.41618	0.6692	1.68(-4.48, 8.24)	0.59988	0.83509	3.14( -4.57,11.46)	0.43394	0.98656	Not significant	Not significant	0.517175
395	PE(17:0_22:6)	6.73( 0.17,13.72)	0.044098	0.16513	4.22(-1.59,10.36)	0.15674	0.5806	9.15( 1.91,16.91)	0.01264	0.98656	Not significant	Prec & Post	2.04835
396	PE(18:0_22:4)	-0.19( -6.97, 7.08)	0.95711	0.97235	1.67(-3.21, 6.79)	0.50754	0.79657	2.51( -4.46, 9.99)	0.48784	0.98656	Not significant	Not significant	0.23366
397	PE(18:0_22:5) (n3)	3.31( -2.49, 9.45)	0.2685	0.51819	2.83(-1.48, 7.33)	0.20023	0.60568	4.22( -1.81,10.63)	0.17304	0.98656	Not significant	Not significant	1.01829
398	PE(18:0_22:5) (n6)	5.09( -1.59,12.22)	0.13793	0.34684	3.07(-2.68, 9.15)	0.3	0.63916	2.34( -4.04, 9.15)	0.47996	0.98656	Not significant	Not significant	1.32028
399	PE(18:0_22:6)	8.98( 2.64,15.71)	0.0051228	0.046442	5.58( 0.26,11.18)	0.039673	0.56967	5.89( -0.55,12.75)	0.073797	0.98656	Preconception only	Prec & Preg	3.16668
400	PE(18:1_22:6)	6.64( -0.14,13.87)	0.054972	0.19224	5.36(-1.19,12.35)	0.1103	0.56967	2.33( -4.19, 9.29)	0.49128	0.98656	Not significant	Not significant	1.93282
401	PE(O-34:1)	-2.46( -6.10, 1.33)	0.19928	0.44292	0.92(-2.17, 4.12)	0.56232	0.81887	-0.32( -4.48, 4.02)	0.88305	0.98656	Not significant	Not significant	0.892672
402	PE(O-16:0/18:2)	-3.93( -8.69, 1.08)	0.12167	0.32747	2.22(-2.00, 6.63)	0.30596	0.63916	0.75( -4.70, 6.51)	0.79152	0.98656	Not significant	Not significant	1.37019
403	PE(O-18:1/18:2)	-2.78( -7.16, 1.81)	0.23009	0.48301	2.32(-1.33, 6.11)	0.21416	0.6102	1.91( -2.79, 6.84)	0.43038	0.98656	Not significant	Not significant	1.0729
404	PE(O-16:0/20:3)	-0.74( -5.80, 4.58)	0.77913	0.89357	3.43(-0.82, 7.87)	0.11501	0.56967	0.72( -4.77, 6.54)	0.79996	0.98656	Not significant	Not significant	0.598249
405	PE(O-16:0/20:4)	-1.43( -6.44, 3.84)	0.58663	0.80013	2.82(-1.47, 7.31)	0.19999	0.60568	2.36( -2.93, 7.94)	0.38712	0.98656	Not significant	Not significant	0.640945
406	PE(O-36:5)	0.12( -7.37, 8.22)	0.97491	0.98347	3.65(-2.59,10.30)	0.25626	0.61548	3.31( -5.44,12.87)	0.46873	0.98656	Not significant	Not significant	0.447803
407	PE(O-16:0/22:4)	-1.90( -5.78, 2.14)	0.34963	0.61037	0.58(-2.88, 4.16)	0.74667	0.90719	1.21( -3.70, 6.36)	0.63453	0.98656	Not significant	Not significant	0.52517
408	PE(O-18:0/20:4)	-0.64( -5.87, 4.88)	0.81485	0.90994	2.32(-2.46, 7.35)	0.34575	0.67294	1.18( -4.34, 7.02)	0.6802	0.98656	Not significant	Not significant	0.437775
409	PE(O-38:5) (a)	-1.05( -5.47, 3.58)	0.64962	0.84208	2.73(-1.01, 6.60)	0.15325	0.57699	3.88( -0.93, 8.93)	0.11527	0.98656	Not significant	Not significant	0.63871
410	PE(O-38:5) (b)	-1.98( -7.10, 3.43)	0.46384	0.71736	3.44(-0.88, 7.95)	0.11976	0.56967	2.80( -3.12, 9.09)	0.35937	0.98656	Not significant	Not significant	0.789032
411	PE(O-16:0/22:6)	0.92( -3.70, 5.75)	0.70092	0.85901	1.95(-1.20, 5.19)	0.22635	0.6102	3.08( -1.87, 8.29)	0.22589	0.98656	Not significant	Not significant	0.572812
412	PE(O-18:0/22:5)	-0.99( -5.20, 3.40)	0.65097	0.84208	1.18(-2.62, 5.14)	0.5451	0.81119	1.83( -2.95, 6.85)	0.4584	0.98656	Not significant	Not significant	0.342801
413	PE(O-18:0/22:6)	0.13( -4.50, 4.97)	0.95843	0.97235	1.56(-2.08, 5.34)	0.40368	0.72055	2.20( -3.00, 7.68)	0.41219	0.98656	Not significant	Not significant	0.32078
414	PE(O-18:1/22:6)	-0.32( -4.44, 3.98)	0.88112	0.93958	0.90(-2.51, 4.43)	0.60974	0.83515	2.38( -2.55, 7.55)	0.34883	0.98656	Not significant	Not significant	0.222356
415	PE(P-15:0/20:4) (b)	0.75( -4.99, 6.83)	0.80265	0.90583	6.07( 0.73,11.69)	0.025637	0.56967	0.19( -6.48, 7.35)	0.95598	0.9917	Not significant	Pregnancy only	0.581899
416	PE(P-15:0/22:6) (a)	-2.77( -9.13, 4.03)	0.41301	0.66799	0.91(-4.20, 6.29)	0.7318	0.90456	-0.42( -7.45, 7.14)	0.90954	0.98656	Not significant	Not significant	0.449338
417	PE(P-15:0/22:6) (b)	1.84( -3.29, 7.24)	0.4882	0.73126	3.51(-0.12, 7.26)	0.057861	0.56967	0.32( -5.58, 6.60)	0.91611	0.98656	Not significant	Not significant	0.772363
418	PE(P-16:0/18:1)	-2.29( -6.02, 1.59)	0.24174	0.49076	0.38(-2.74, 3.60)	0.81444	0.92422	-0.48( -4.26, 3.46)	0.80848	0.98656	Not significant	Not significant	0.698464
419	PE(P-16:0/18:2)	-3.52( -7.86, 1.02)	0.12594	0.33185	1.47(-2.25, 5.33)	0.44201	0.7428	0.04( -4.78, 5.11)	0.98648	0.99369	Not significant	Not significant	1.22187
420	PE(P-16:0/18:3)	-3.89( -9.41, 1.97)	0.18775	0.42692	3.45(-2.18, 9.40)	0.23353	0.6102	0.49( -5.69, 7.07)	0.88019	0.98656	Not significant	Not significant	1.18012
421	PE(P-16:0/20:3)	-0.82( -5.26, 3.81)	0.72165	0.86926	1.85(-1.62, 5.45)	0.29864	0.63916	0.06( -4.50, 4.83)	0.98127	0.99369	Not significant	Not significant	0.51598
422	PE(P-16:0/20:4)	-2.43( -7.00, 2.37)	0.31427	0.56832	2.35(-1.44, 6.30)	0.22661	0.6102	0.69( -3.71, 5.29)	0.76088	0.98656	Not significant	Not significant	0.931623
423	PE(P-16:0/20:5)	-1.55( -8.84, 6.32)	0.68849	0.85395	3.92(-2.53,10.79)	0.23849	0.6102	3.94( -5.14,13.89)	0.40561	0.98656	Not significant	Not significant	0.577944
424	PE(P-16:0/22:4)	-0.68( -6.55, 5.56)	0.82457	0.91339	0.61(-4.13, 5.59)	0.80284	0.92026	2.27( -3.66, 8.57)	0.45979	0.98656	Not significant	Not significant	0.162619
425	PE(P-16:0/22:5) (a)	0.76( -3.19, 4.88)	0.70898	0.85901	1.80(-1.64, 5.36)	0.30817	0.63916	4.43( -0.37, 9.45)	0.070892	0.98656	Not significant	Not significant	0.532537
426	PE(P-16:0/22:5) (b)	-3.32( -7.20, 0.73)	0.10616	0.30513	0.14(-3.37, 3.77)	0.93828	0.96777	0.65( -3.89, 5.40)	0.7823	0.98656	Not significant	Not significant	1.07124
427	PE(P-16:0/22:6)	1.06( -2.48, 4.74)	0.56066	0.77883	3.02( 0.22, 5.91)	0.034491	0.56967	2.01( -2.20, 6.41)	0.35245	0.98656	Not significant	Pregnancy only	0.717621
428	PE(P-17:0/20:4) (a)	-3.79( -8.88, 1.60)	0.16378	0.38777	3.78(-0.70, 8.46)	0.098619	0.56967	0.46( -5.63, 6.93)	0.88577	0.98656	Not significant	Not significant	1.32336
429	PE(P-17:0/20:4) (b)	-0.78( -5.41, 4.07)	0.74577	0.8851	4.13(-0.17, 8.62)	0.060181	0.56967	0.83( -4.18, 6.10)	0.75052	0.98656	Not significant	Not significant	0.606522
430	PE(P-17:0/22:6) (a)	-1.99( -7.31, 3.64)	0.47909	0.72323	3.13(-1.09, 7.54)	0.1475	0.56967	0.56( -6.00, 7.57)	0.87111	0.98656	Not significant	Not significant	0.781953
431	PE(P-17:0/22:6) (b)	-0.39( -5.26, 4.74)	0.87913	0.9391	3.53(-0.02, 7.21)	0.051446	0.56967	0.41( -5.22, 6.39)	0.88826	0.98656	Not significant	Not significant	0.555083
432	PE(P-18:0/18:1)	-3.10( -6.64, 0.57)	0.096085	0.28052	0.99(-2.24, 4.33)	0.55124	0.81154	-0.06( -4.05, 4.09)	0.97558	0.99369	Not significant	Not significant	1.29095
433	PE(P-18:0/18:2)	-3.96( -7.86, 0.10)	0.055601	0.19251	0.88(-2.60, 4.49)	0.62221	0.83895	0.41( -4.27, 5.31)	0.86718	0.98656	Not significant	Not significant	1.59537
434	PE(P-18:0/18:3)	-3.50( -7.97, 1.19)	0.14057	0.35091	3.77(-1.14, 8.92)	0.1336	0.56967	0.77( -4.18, 5.98)	0.76379	0.98656	Not significant	Not significant	1.41011
435	PE(P-18:0/20:3) (a)	-0.96( -6.82, 5.27)	0.75553	0.88804	2.15(-1.41, 5.83)	0.23835	0.6102	-0.14( -4.77, 4.72)	0.95477	0.9917	Not significant	Not significant	0.53943
436	PE(P-18:0/20:3) (b)	-2.11( -7.59, 3.69)	0.4658	0.71736	3.24(-1.02, 7.69)	0.1369	0.56967	-1.09( -5.90, 3.97)	0.66622	0.98656	Not significant	Not significant	0.789032
437	PE(P-18:0/20:4)	-2.43( -6.63, 1.96)	0.27214	0.51981	2.40(-1.51, 6.47)	0.2312	0.6102	1.32( -2.94, 5.76)	0.54913	0.98656	Not significant	Not significant	1.00912
438	PE(P-18:0/20:5)	-2.46( -9.57, 5.20)	0.51708	0.75322	4.64(-1.94,11.66)	0.16977	0.59234	1.55( -7.21,11.15)	0.73688	0.98656	Not significant	Not significant	0.712767
439	PE(P-18:0/22:4)	-1.85( -8.58, 5.38)	0.60487	0.81239	-0.20(-5.72, 5.65)	0.94559	0.97096	3.64( -3.50,11.30)	0.32485	0.98656	Not significant	Not significant	0.217821
440	PE(P-18:0/22:5) (a)	-0.55( -4.87, 3.97)	0.80814	0.90674	1.05(-2.89, 5.15)	0.60472	0.83515	3.44( -1.71, 8.87)	0.19359	0.98656	Not significant	Not significant	0.253258
441	PE(P-18:0/22:5) (b)	-4.20( -8.31, 0.10)	0.055161	0.19224	0.63(-3.01, 4.41)	0.73721	0.90719	0.02( -4.72, 5.00)	0.99227	0.99715	Not significant	Not significant	1.51939
442	PE(P-18:0/22:6)	-0.78( -4.79, 3.40)	0.70842	0.85901	2.05(-1.12, 5.33)	0.20614	0.60707	1.17( -3.43, 5.98)	0.62361	0.98656	Not significant	Not significant	0.577279
443	PE(P-18:1/18:1)	-2.82( -6.62, 1.13)	0.15806	0.37746	0.90(-2.18, 4.08)	0.5681	0.81887	0.74( -3.17, 4.80)	0.71505	0.98656	Not significant	Not significant	1.03158
444	PE(P-18:1/18:2) (a)	-3.68( -7.84, 0.66)	0.09519	0.27909	1.16(-2.36, 4.80)	0.52231	0.80126	1.12( -3.57, 6.05)	0.64328	0.98656	Not significant	Not significant	1.31272
445	PE(P-18:1/18:2) (b)	-1.52( -6.93, 4.21)	0.59357	0.80348	2.36(-2.19, 7.13)	0.31276	0.64135	4.51( -1.89,11.32)	0.17005	0.98656	Not significant	Not significant	0.587613
446	PE(P-18:1/18:3)	-5.44(-11.05, 0.52)	0.072582	0.2294	3.76(-1.64, 9.46)	0.17455	0.59234	1.24( -5.07, 7.96)	0.70677	0.98656	Not significant	Not significant	1.74542
447	PE(P-18:1/20:3) (a)	-1.29( -5.66, 3.28)	0.57102	0.78452	1.45(-2.16, 5.19)	0.43341	0.74099	1.45( -3.44, 6.60)	0.56627	0.98656	Not significant	Not significant	0.48292
448	PE(P-18:1/20:3) (b)	-1.61( -6.55, 3.60)	0.53627	0.76309	2.44(-1.61, 6.66)	0.23956	0.6102	0.88( -3.95, 5.95)	0.72497	0.98656	Not significant	Not significant	0.675657
449	PE(P-18:1/20:4)	-2.30( -6.72, 2.33)	0.32289	0.57634	2.66(-1.25, 6.73)	0.18354	0.59234	2.63( -1.74, 7.20)	0.24056	0.98656	Not significant	Not significant	0.945253
450	PE(P-18:1/20:5)	-1.10( -8.57, 6.99)	0.78254	0.89415	4.49(-1.96,11.37)	0.1757	0.59234	5.77( -3.77,16.25)	0.24332	0.98656	Not significant	Not significant	0.56379
451	PE(P-18:1/22:4)	-1.08( -5.92, 4.00)	0.66839	0.85124	-1.23(-5.22, 2.94)	0.55579	0.81357	1.61( -3.46, 6.95)	0.53843	0.98656	Not significant	Not significant	0.330859
452	PE(P-18:1/22:5) (a)	-0.48( -4.33, 3.52)	0.80962	0.90674	1.25(-2.07, 4.68)	0.46354	0.75862	4.61( 0.04, 9.38)	0.048083	0.98656	Not significant	Postpartum only	0.336739
453	PE(P-18:1/22:5) (b)	-4.09( -8.04, 0.04)	0.051958	0.18739	1.37(-2.07, 4.92)	0.4387	0.74159	0.24( -4.15, 4.84)	0.91471	0.98656	Not significant	Not significant	1.72593
454	PE(P-18:1/22:6)	-0.43( -4.52, 3.84)	0.84031	0.92106	1.66(-1.34, 4.75)	0.28063	0.63301	2.85( -2.12, 8.08)	0.26421	0.98656	Not significant	Not significant	0.480356
455	PE(P-19:0/20:4) (a)	-2.25( -8.60, 4.55)	0.50517	0.74531	3.93(-1.87,10.07)	0.18688	0.59234	-5.42(-12.79, 2.59)	0.17817	0.98656	Not significant	Not significant	0.721937
456	PE(P-19:0/20:4) (b)	-1.43( -6.51, 3.93)	0.59229	0.80347	2.33(-2.25, 7.13)	0.32293	0.65082	-2.14( -7.30, 3.32)	0.43313	0.98656	Not significant	Not significant	0.574892
457	PE(P-20:0/18:1)	-0.96( -4.54, 2.76)	0.60706	0.81375	1.30(-1.75, 4.45)	0.40606	0.72108	-1.33( -5.31, 2.82)	0.52357	0.98656	Not significant	Not significant	0.474804
458	PE(P-20:0/18:2)	-1.51( -5.01, 2.11)	0.407	0.66294	-0.90(-3.81, 2.09)	0.54937	0.81119	0.31( -3.93, 4.74)	0.88842	0.98656	Not significant	Not significant	0.550559
459	PE(P-20:0/20:4)	0.06( -4.83, 5.21)	0.98031	0.98748	1.15(-3.27, 5.77)	0.61576	0.83515	1.14( -4.01, 6.56)	0.66974	0.98656	Not significant	Not significant	0.179167
460	PE(P-20:0/22:6)	-0.23( -3.57, 3.23)	0.89439	0.94432	1.56(-1.39, 4.60)	0.30128	0.63916	0.37( -3.89, 4.82)	0.86745	0.98656	Not significant	Not significant	0.450295
461	PE(P-20:1/20:4)	-3.58( -9.42, 2.64)	0.25179	0.49709	-1.04(-5.58, 3.71)	0.65993	0.86099	-4.11( -9.51, 1.60)	0.15429	0.98656	Not significant	Not significant	0.748887
462	PE(P-20:1/22:6) (a)	-2.29( -7.97, 3.73)	0.4457	0.69634	-0.95(-4.90, 3.16)	0.64404	0.85009	-3.89(-10.11, 2.76)	0.24397	0.98656	Not significant	Not significant	0.46718
463	PG(34:1)	6.22( 0.11,12.72)	0.046069	0.17158	1.76(-3.14, 6.91)	0.48667	0.778	1.00( -4.58, 6.90)	0.73021	0.98656	Not significant	Preconception only	1.76086
464	PG(34:2)	7.57( 0.60,15.03)	0.032946	0.13552	-0.49(-5.04, 4.28)	0.83569	0.92907	0.96( -4.86, 7.15)	0.75099	0.98656	Not significant	Preconception only	1.81165
465	PG(36:1)	9.65( 3.11,16.59)	0.0034698	0.039352	3.28(-0.98, 7.71)	0.13254	0.56967	3.38( -3.02,10.20)	0.3062	0.98656	Preconception only	Preconception only	3.31057
466	PG(36:2)	4.21( -3.19,12.18)	0.27113	0.51981	1.62(-1.90, 5.28)	0.36977	0.68819	1.84( -2.88, 6.78)	0.44973	0.98656	Not significant	Not significant	0.904647
467	PI(16:0/16:0)	9.27( 1.73,17.36)	0.015355	0.080762	0.06(-6.84, 7.47)	0.98744	0.99497	1.83( -5.12, 9.29)	0.61388	0.98656	Not significant	Preconception only	2.20172
468	PI(16:0_16:1)	7.82( 0.38,15.82)	0.039122	0.15229	-0.54(-6.96, 6.32)	0.8726	0.94236	1.12( -6.44, 9.29)	0.77768	0.98656	Not significant	Preconception only	1.69798
469	PI(34:0)	8.16( 1.39,15.40)	0.0177	0.087736	1.08(-5.66, 8.31)	0.75903	0.90952	3.43( -2.86,10.13)	0.29071	0.98656	Not significant	Preconception only	2.20777
470	PI(34:1)	2.73( -2.11, 7.81)	0.27236	0.51981	-0.77(-5.24, 3.91)	0.74102	0.90719	-1.23( -6.53, 4.37)	0.65894	0.98656	Not significant	Not significant	0.664667
471	PI(15-MHDA_18:1)/PI(17:0_18:1)	0.47( -4.01, 5.16)	0.84064	0.92106	-1.50(-5.04, 2.18)	0.41849	0.73097	1.35( -3.67, 6.64)	0.60334	0.98656	Not significant	Not significant	0.355378
472	PI(15-MHDA_18:2)/PI(17:0_18:2)	3.26( -1.44, 8.19)	0.17595	0.40955	-1.05(-4.90, 2.95)	0.59953	0.83509	4.46( -0.78, 9.98)	0.096233	0.98656	Not significant	Not significant	0.943673
473	PI(18:0_18:1)	0.27( -4.56, 5.35)	0.91342	0.95339	-0.72(-5.12, 3.89)	0.75429	0.90905	-1.03( -6.12, 4.33)	0.69916	0.98656	Not significant	Not significant	0.136036
474	PI(36:2)	2.62( -1.46, 6.87)	0.21077	0.45811	-0.22(-3.97, 3.66)	0.90822	0.9539	1.88( -2.47, 6.42)	0.40106	0.98656	Not significant	Not significant	0.730808
475	PI(18:1_18:2)	-2.58( -7.18, 2.25)	0.28842	0.53565	-2.90(-6.71, 1.06)	0.14786	0.56967	-0.68( -6.04, 4.99)	0.80885	0.98656	Not significant	Not significant	1.04274
476	PI(16:0_20:3) (a)	5.79( 0.35,11.51)	0.036742	0.14466	0.11(-4.31, 4.73)	0.96285	0.98427	0.32( -5.15, 6.11)	0.90954	0.98656	Not significant	Preconception only	1.70483
477	PI(16:0_20:3) (b)	5.18( -0.59,11.29)	0.079357	0.24519	0.61(-4.17, 5.62)	0.80725	0.92238	1.45( -4.45, 7.71)	0.63727	0.98656	Not significant	Not significant	1.30293
478	PI(16:0_20:4)	4.66( 0.22, 9.31)	0.039633	0.15296	-0.46(-3.97, 3.18)	0.80175	0.92026	0.29( -4.25, 5.04)	0.90302	0.98656	Not significant	Preconception only	1.71478
479	PI(15-MHDA_20:4)/PI(17:0_20:4)	1.17( -3.01, 5.52)	0.58761	0.80013	-0.70(-3.93, 2.64)	0.67432	0.87168	3.47( -1.25, 8.41)	0.15117	0.98656	Not significant	Not significant	0.324718
480	PI(37:6)	-1.75( -5.92, 2.61)	0.42373	0.67426	-0.46(-4.26, 3.49)	0.81541	0.92422	-2.48( -7.55, 2.88)	0.35612	0.98656	Not significant	Not significant	0.422547
481	PI(18:0_20:2)	2.30( -2.19, 7.00)	0.31965	0.57504	-1.00(-5.60, 3.82)	0.67701	0.87189	1.97( -2.67, 6.82)	0.41006	0.98656	Not significant	Not significant	0.611433
482	PI(18:0_20:3) (a)	7.84( 3.49,12.37)	0.00037532	0.013166	-1.21(-4.30, 1.98)	0.45129	0.74745	1.54( -3.26, 6.58)	0.53358	0.98656	Preconception only	Preconception only	4.02568
483	PI(18:0_20:3) (b)	2.79( -2.57, 8.45)	0.31269	0.56696	-1.71(-5.63, 2.38)	0.40573	0.72108	0.26( -4.52, 5.27)	0.91744	0.98656	Not significant	Not significant	0.788681
484	PI(18:0_20:4)	3.36( -0.38, 7.23)	0.078475	0.24356	0.40(-2.51, 3.41)	0.78887	0.92026	2.85( -0.87, 6.70)	0.13399	0.98656	Not significant	Not significant	1.31072
485	PI(38:5) (a)	0.87( -3.75, 5.71)	0.71685	0.8665	-2.20(-5.22, 0.91)	0.16205	0.58458	-0.26( -4.55, 4.21)	0.90595	0.98656	Not significant	Not significant	0.602528
486	PI(38:5) (b)	1.55( -3.17, 6.50)	0.525	0.75806	-0.29(-3.98, 3.55)	0.88022	0.94465	2.09( -2.94, 7.38)	0.42017	0.98656	Not significant	Not significant	0.301804
487	PI(38:6)	2.54( -2.44, 7.77)	0.32274	0.57634	-1.03(-5.14, 3.26)	0.63078	0.84446	0.56( -4.72, 6.13)	0.8376	0.98656	Not significant	Not significant	0.637237
488	PI(39:6)	0.14( -5.12, 5.69)	0.95965	0.97235	-0.99(-5.17, 3.38)	0.64982	0.85335	4.53( -1.69,11.15)	0.15632	0.98656	Not significant	Not significant	0.173853
489	PI(18:0_22:4)	2.54( -1.66, 6.91)	0.23822	0.4856	0.19(-3.58, 4.10)	0.92327	0.96713	0.70( -3.60, 5.19)	0.75322	0.98656	Not significant	Not significant	0.668226
490	PI(20:0_20:4)	-0.64( -6.47, 5.55)	0.83309	0.92103	-1.37(-5.48, 2.92)	0.52332	0.80126	1.10( -4.93, 7.51)	0.72598	0.98656	Not significant	Not significant	0.275659
491	PI(18:0_22:5) (n3)	3.15( -1.02, 7.48)	0.13991	0.35053	1.07(-2.31, 4.57)	0.53868	0.81032	3.37( -1.48, 8.46)	0.17576	0.98656	Not significant	Not significant	1.10499
492	PI(18:0_22:5) (n6)	-1.13( -5.75, 3.72)	0.64065	0.83859	-1.48(-5.22, 2.41)	0.44788	0.7441	-2.48( -7.23, 2.52)	0.32299	0.98656	Not significant	Not significant	0.421391
493	PI(18:0_22:6)	2.83( -2.00, 7.89)	0.2542	0.5004	-0.46(-4.34, 3.59)	0.82156	0.92644	1.88( -3.41, 7.46)	0.49187	0.98656	Not significant	Not significant	0.679484
494	PS(36:1)	-2.33(-12.25, 8.70)	0.66425	0.84968	1.22(-6.15, 9.16)	0.75259	0.90905	3.12( -5.64,12.69)	0.49609	0.98656	Not significant	Not significant	0.236067
495	PS(36:2)	-1.89(-10.43, 7.46)	0.67982	0.85395	0.44(-5.61, 6.89)	0.88822	0.94588	0.96( -6.80, 9.36)	0.81439	0.98656	Not significant	Not significant	0.197216
496	PS(38:3)	-2.29(-11.35, 7.70)	0.64017	0.83859	0.99(-5.61, 8.05)	0.77429	0.91702	0.96( -7.19, 9.83)	0.82271	0.98656	Not significant	Not significant	0.239896
497	PS(38:4)	-3.63(-12.88, 6.60)	0.47072	0.71736	0.63(-6.16, 7.90)	0.86049	0.93759	0.38( -7.75, 9.22)	0.93025	0.9917	Not significant	Not significant	0.351739
498	PS(38:5)	-1.67( -9.47, 6.80)	0.6881	0.85395	0.01(-5.81, 6.19)	0.99682	0.99905	-1.90( -8.93, 5.67)	0.61162	0.98656	Not significant	Not significant	0.149714
499	PS(40:5)	-1.29( -9.43, 7.57)	0.76558	0.88952	0.58(-5.00, 6.49)	0.84145	0.92907	0.89( -7.11, 9.58)	0.83261	0.98656	Not significant	Not significant	0.177345
500	PS(40:6)	-0.20( -7.55, 7.73)	0.95922	0.97235	1.63(-3.83, 7.41)	0.5643	0.81887	2.18( -5.19,10.11)	0.57141	0.98656	Not significant	Not significant	0.209678
501	S1P(d16:1)	-1.18( -4.61, 2.38)	0.50885	0.74754	0.16(-2.52, 2.91)	0.90742	0.9539	-2.99( -6.54, 0.70)	0.11023	0.98656	Not significant	Not significant	0.305478
502	S1P(d18:0)	0.07( -3.64, 3.93)	0.96991	0.97987	1.18(-2.03, 4.50)	0.47305	0.7687	-0.00( -3.91, 4.06)	0.99863	0.99863	Not significant	Not significant	0.24734
503	S1P(d18:1)	0.18( -2.95, 3.41)	0.90971	0.95339	0.66(-1.80, 3.19)	0.59884	0.83509	-1.46( -4.75, 1.94)	0.39338	0.98656	Not significant	Not significant	0.209745
504	S1P(d18:2)	0.46( -2.28, 3.28)	0.74483	0.8851	-1.06(-3.21, 1.14)	0.34203	0.67033	-3.17( -6.23,-0.01)	0.049546	0.98656	Not significant	Postpartum only	0.465191
505	SM(d17:1/14:0)	-0.75( -4.37, 3.01)	0.69071	0.85433	0.56(-2.53, 3.75)	0.72375	0.90396	-1.50( -5.32, 2.49)	0.45456	0.98656	Not significant	Not significant	0.236203
506	SM(d18:0/14:0)	-0.60( -4.42, 3.38)	0.76427	0.88952	1.68(-1.29, 4.74)	0.27038	0.62304	0.37( -3.59, 4.49)	0.85584	0.98656	Not significant	Not significant	0.52441
507	SM(d18:1/14:0)/SM(d16:1/16:0)	0.22( -2.96, 3.49)	0.89437	0.94432	1.54(-1.02, 4.16)	0.23951	0.6102	-1.05( -4.11, 2.11)	0.50817	0.98656	Not significant	Not significant	0.49057
508	SM(d18:2/14:0)	-0.52( -3.76, 2.83)	0.75694	0.88804	-0.34(-2.96, 2.35)	0.79976	0.92026	-2.03( -5.37, 1.42)	0.24398	0.98656	Not significant	Not significant	0.187067
509	SM(d17:1/16:0)	-0.53( -3.27, 2.28)	0.70496	0.85901	0.67(-1.76, 3.16)	0.59044	0.83509	0.71( -2.35, 3.86)	0.6523	0.98656	Not significant	Not significant	0.30029
510	SM(d18:0/16:0)	-1.89( -4.62, 0.93)	0.18574	0.42516	-0.26(-2.30, 1.82)	0.80381	0.92026	0.57( -2.34, 3.58)	0.70191	0.98656	Not significant	Not significant	0.826827
511	SM(d18:1/16:0)	-2.04( -5.16, 1.19)	0.21182	0.45876	-1.53(-4.05, 1.06)	0.24366	0.6102	0.60( -3.01, 4.35)	0.74686	0.98656	Not significant	Not significant	1.11764
512	SM(d18:2/16:0)	0.18( -2.25, 2.66)	0.88822	0.94432	0.02(-2.24, 2.33)	0.98452	0.99497	0.16( -2.71, 3.12)	0.91125	0.98656	Not significant	Not significant	0.0658946
513	SM(34:3)	1.13( -1.96, 4.32)	0.47485	0.71906	2.15(-0.22, 4.58)	0.075844	0.56967	-0.61( -3.52, 2.39)	0.68525	0.98656	Not significant	Not significant	0.786976
514	SM(d16:1/19:0)	-2.82( -6.30, 0.79)	0.12358	0.33132	0.14(-3.08, 3.47)	0.93201	0.96713	0.10( -4.06, 4.44)	0.96279	0.99306	Not significant	Not significant	0.994584
515	SM(d18:1/17:0)/SM(d17:1/18:0)	-0.48( -2.95, 2.06)	0.70872	0.85901	-0.87(-2.93, 1.24)	0.41525	0.7285	1.83( -0.95, 4.67)	0.19753	0.98656	Not significant	Not significant	0.418897
516	SM(d18:2/17:0)	-0.41( -3.05, 2.30)	0.7647	0.88952	0.76(-1.70, 3.29)	0.54521	0.81119	1.39( -1.66, 4.54)	0.37363	0.98656	Not significant	Not significant	0.295196
517	SM(35:2) (b)	-0.64( -3.64, 2.46)	0.68185	0.85395	-0.57(-2.92, 1.83)	0.63581	0.84446	-0.22( -3.40, 3.07)	0.89346	0.98656	Not significant	Not significant	0.29573
518	SM(d18:1/18:0)/SM(d16:1/20:0)	1.02( -2.22, 4.37)	0.53871	0.76309	0.93(-1.83, 3.78)	0.51125	0.79695	2.41( -1.34, 6.30)	0.20995	0.98656	Not significant	Not significant	0.443739
519	SM(d18:2/18:0)	2.43( -0.72, 5.67)	0.13127	0.33832	0.06(-2.59, 2.77)	0.96646	0.98456	1.47( -2.04, 5.10)	0.4145	0.98656	Not significant	Not significant	0.966613
520	SM(d18:2/18:1)	0.74( -1.72, 3.26)	0.55701	0.77756	0.96(-1.34, 3.31)	0.41553	0.7285	-0.50( -3.18, 2.25)	0.71616	0.98656	Not significant	Not significant	0.505426
521	SM(37:1)	1.96( -2.67, 6.81)	0.41188	0.66774	1.63(-0.96, 4.30)	0.21893	0.6102	1.73( -1.74, 5.33)	0.33131	0.98656	Not significant	Not significant	0.791594
522	SM(37:2)	-5.22( -8.65,-1.66)	0.0045783	0.043812	0.45(-2.81, 3.81)	0.79071	0.92026	-1.52( -5.56, 2.69)	0.47147	0.98656	Preconception only	Preconception only	2.80075
523	SM(d18:1/20:0)/SM(d16:1/22:0)	2.23( -0.86, 5.41)	0.15888	0.37748	1.02(-1.24, 3.32)	0.37811	0.69472	1.55( -1.37, 4.55)	0.30002	0.98656	Not significant	Not significant	1.17435
524	SM(d18:2/20:0)	1.23( -1.61, 4.15)	0.39914	0.65904	-0.34(-2.67, 2.04)	0.77461	0.91702	-0.13( -3.26, 3.10)	0.93628	0.9917	Not significant	Not significant	0.444658
525	SM(38:3) (a)	0.79( -1.68, 3.32)	0.53395	0.76294	-0.18(-2.48, 2.17)	0.87952	0.94465	-2.17( -5.20, 0.95)	0.16917	0.98656	Not significant	Not significant	0.29623
526	SM(38:3) (b)	0.36( -3.46, 4.33)	0.85718	0.92635	1.47(-1.46, 4.49)	0.32748	0.65212	-0.31( -4.84, 4.45)	0.89714	0.98656	Not significant	Not significant	0.449548
527	SM(d16:1/23:0)/SM(d17:1/22:0)	0.92( -2.10, 4.04)	0.55155	0.77551	1.70(-0.77, 4.24)	0.17832	0.59234	1.55( -1.66, 4.86)	0.34757	0.98656	Not significant	Not significant	0.687436
528	SM(d18:0/22:0)	0.97( -3.53, 5.69)	0.67574	0.85395	2.70(-1.19, 6.75)	0.17518	0.59234	4.37( -0.77, 9.77)	0.096491	0.98656	Not significant	Not significant	0.603746
529	SM(d18:1/22:0)/SM(d16:1/24:0)	0.51( -2.92, 4.07)	0.77164	0.89355	0.56(-2.20, 3.40)	0.69313	0.88387	2.60( -1.18, 6.53)	0.17887	0.98656	Not significant	Not significant	0.216738
530	SM(d16:1/24:1)	-0.19( -3.50, 3.24)	0.913	0.95339	1.35(-1.56, 4.35)	0.36534	0.68819	-1.77( -5.77, 2.40)	0.39878	0.98656	Not significant	Not significant	0.377795
531	SM(d18:2/22:0)	0.15( -2.66, 3.05)	0.91741	0.95339	-0.11(-2.53, 2.38)	0.93255	0.96713	0.91( -2.51, 4.46)	0.60552	0.98656	Not significant	Not significant	0.0822421
532	SM(40:3) (a)	0.13( -2.66, 3.01)	0.92709	0.95813	-0.39(-3.00, 2.29)	0.77121	0.91614	-0.92( -4.42, 2.70)	0.61109	0.98656	Not significant	Not significant	0.12498
533	SM(40:3) (b)	0.36( -2.75, 3.56)	0.82395	0.91339	1.13(-1.82, 4.17)	0.4544	0.7508	-0.43( -3.86, 3.13)	0.80888	0.98656	Not significant	Not significant	0.339392
534	SM(40:3) (c)	1.05( -2.24, 4.45)	0.53484	0.76294	2.10(-0.52, 4.80)	0.11704	0.56967	1.20( -2.56, 5.11)	0.53551	0.98656	Not significant	Not significant	0.735526
535	SM(41:0)	1.17( -2.48, 4.96)	0.5321	0.76294	2.52(-0.99, 6.15)	0.1602	0.58268	2.81( -1.67, 7.50)	0.22144	0.98656	Not significant	Not significant	0.715912
536	SM(d18:1/23:0)/SM(d17:1/24:0)	1.42( -1.35, 4.27)	0.31691	0.5716	0.62(-1.70, 2.99)	0.60258	0.83515	1.89( -1.20, 5.07)	0.2315	0.98656	Not significant	Not significant	0.65404
537	SM(d17:1/24:1)	-0.60( -3.28, 2.16)	0.6647	0.84968	0.61(-1.89, 3.17)	0.63376	0.84446	-0.77( -4.31, 2.90)	0.67494	0.98656	Not significant	Not significant	0.300084
538	SM(d18:2/23:0)	0.30( -2.16, 2.82)	0.81067	0.90674	-0.82(-2.91, 1.31)	0.44539	0.7441	0.29( -2.49, 3.15)	0.84097	0.98656	Not significant	Not significant	0.353525
539	SM(d18:1/24:0)	-0.28( -3.40, 2.94)	0.86282	0.92872	-0.18(-2.55, 2.26)	0.8861	0.94588	1.61( -1.86, 5.22)	0.36599	0.98656	Not significant	Not significant	0.124311
540	SM(d18:1/24:1)	-0.65( -3.96, 2.78)	0.70537	0.85901	-0.87(-4.15, 2.52)	0.60913	0.83515	-0.75( -4.95, 3.63)	0.73114	0.98656	Not significant	Not significant	0.300228
541	SM(d18:2/24:0)	-0.26( -2.78, 2.32)	0.84088	0.92106	-1.23(-3.24, 0.84)	0.24078	0.6102	0.86( -2.09, 3.90)	0.57038	0.98656	Not significant	Not significant	0.512233
542	SM(43:1)	-0.38( -3.47, 2.80)	0.80989	0.90674	0.44(-2.08, 3.03)	0.73258	0.90456	0.81( -2.83, 4.58)	0.66716	0.98656	Not significant	Not significant	0.183913
543	SM(d19:1/24:1)	-0.88( -5.35, 3.80)	0.70527	0.85901	0.53(-3.54, 4.76)	0.80239	0.92026	-0.39( -5.80, 5.33)	0.88976	0.98656	Not significant	Not significant	0.215935
544	SM(43:2) (b)	-0.49( -3.52, 2.63)	0.75341	0.88735	-0.87(-3.38, 1.72)	0.50546	0.79512	-1.00( -4.59, 2.71)	0.58959	0.98656	Not significant	Not significant	0.314698
545	SM(43:2) (c)	-1.34( -3.95, 1.34)	0.32065	0.57533	-1.37(-3.68, 1.00)	0.25269	0.61521	-1.26( -4.27, 1.85)	0.42006	0.98656	Not significant	Not significant	0.913872
546	SM(44:1)	-0.77( -3.71, 2.26)	0.61348	0.81916	0.39(-2.01, 2.85)	0.74993	0.90809	2.19( -0.88, 5.36)	0.1625	0.98656	Not significant	Not significant	0.268758
547	SM(44:2)	-0.80( -3.58, 2.06)	0.57958	0.79232	-0.85(-3.49, 1.87)	0.53416	0.80596	0.29( -3.27, 3.97)	0.87649	0.98656	Not significant	Not significant	0.401325
548	SM(44:3)	-2.05( -4.60, 0.58)	0.1246	0.33147	-2.45(-4.87, 0.04)	0.053734	0.56967	-0.41( -3.78, 3.09)	0.81556	0.98656	Not significant	Not significant	1.45962
549	Sph(d18:1)	0.49( -8.11, 9.90)	0.91386	0.95339	-1.24(-7.90, 5.90)	0.7249	0.90396	3.75( -5.01,13.33)	0.41122	0.98656	Not significant	Not significant	0.140913
550	Sph(d18:2)	1.60( -5.65, 9.41)	0.673	0.85395	0.27(-5.63, 6.53)	0.93107	0.96713	4.52( -3.04,12.68)	0.24692	0.98656	Not significant	Not significant	0.177918
551	Sulfatide (d18:1/16:0(OH)) [264]	-1.97( -5.19, 1.36)	0.24217	0.49076	-0.57(-3.39, 2.33)	0.69529	0.88387	-1.40( -5.02, 2.36)	0.45946	0.98656	Not significant	Not significant	0.737238
552	Sulfatide (d18:1/16:0) [264]	-1.62( -5.03, 1.91)	0.36102	0.62016	0.19(-2.65, 3.11)	0.89816	0.94913	1.44( -2.62, 5.68)	0.49023	0.98656	Not significant	Not significant	0.472094
553	Sulfatide (d18:1/24:0(OH)) [264]	-0.90( -5.46, 3.88)	0.70589	0.85901	0.42(-2.69, 3.62)	0.79467	0.92026	-0.28( -4.39, 4.00)	0.89506	0.98656	Not significant	Not significant	0.215935
554	Sulfatide (d18:1/24:0) [264]	-1.41( -5.69, 3.06)	0.52823	0.75981	-0.10(-3.46, 3.38)	0.95477	0.97747	0.89( -3.60, 5.59)	0.7019	0.98656	Not significant	Not significant	0.270136
555	Sulfatide (d18:1/24:1(OH)) [264]	-1.41( -5.87, 3.26)	0.54516	0.76882	0.47(-3.05, 4.12)	0.79414	0.92026	-1.02( -5.54, 3.72)	0.66705	0.98656	Not significant	Not significant	0.312283
556	Sulfatide (d18:1/24:1) [264]	-2.39( -6.34, 1.73)	0.25023	0.49542	-1.43(-4.50, 1.73)	0.36871	0.68819	1.30( -2.72, 5.48)	0.53077	0.98656	Not significant	Not significant	0.946389
557	TG(48:0) [NL-16:0]	16.67( 8.07,25.95)	9.8654e-05	0.0081119	4.42(-3.66,13.18)	0.2906	0.63916	2.62( -6.09,12.14)	0.56601	0.98656	Preconception only	Preconception only	4.58229
558	TG(48:0) [NL-18:0]	12.83( 2.55,24.15)	0.013518	0.076345	3.35(-5.11,12.55)	0.44819	0.7441	3.24( -8.00,15.86)	0.58576	0.98656	Not significant	Preconception only	2.50293
559	TG(48:1) [NL-16:1]	17.63( 7.65,28.54)	0.00038217	0.013166	3.04(-4.98,11.74)	0.46751	0.76331	2.09( -7.34,12.47)	0.67479	0.98656	Preconception only	Preconception only	4.00744
560	TG(48:1) [NL-18:1]	13.95( 3.67,25.26)	0.0070307	0.055047	4.05(-3.06,11.69)	0.27006	0.62304	-2.60(-12.67, 8.63)	0.63437	0.98656	Not significant	Preconception only	2.94125
561	TG(48:2) [NL-14:0]	13.60( 3.00,25.29)	0.010994	0.067634	3.80(-4.01,12.26)	0.34833	0.67498	-0.13(-10.95,12.01)	0.98277	0.99369	Not significant	Preconception only	2.68659
562	TG(48:2) [NL-14:1]	16.04( 5.24,27.94)	0.0029906	0.036795	2.70(-5.27,11.34)	0.51624	0.79751	-1.32(-11.61,10.17)	0.8124	0.98656	Preconception only	Preconception only	3.0767
563	TG(48:2) [NL-16:1]	14.90( 3.86,27.12)	0.0072738	0.056311	5.27(-3.11,14.37)	0.22333	0.6102	-0.51(-10.82,10.99)	0.92667	0.9917	Not significant	Preconception only	2.93511
564	TG(48:2) [NL-18:2]	13.75( 3.23,25.34)	0.009489	0.063537	4.01(-3.75,12.39)	0.31886	0.64808	0.66(-10.36,13.03)	0.91125	0.98656	Not significant	Preconception only	2.78244
565	TG(48:3) [NL-14:0]	11.34( 0.41,23.45)	0.041603	0.15925	4.83(-3.38,13.73)	0.25565	0.61548	0.43(-10.45,12.64)	0.94127	0.9917	Not significant	Preconception only	2.02465
566	TG(48:3) [NL-16:1]	12.72( 2.23,24.28)	0.016493	0.08544	3.93(-3.92,12.43)	0.33401	0.66302	-0.69(-10.67,10.40)	0.89763	0.98656	Not significant	Preconception only	2.50538
567	TG(48:3) [NL-18:3]	16.12( 3.58,30.18)	0.010606	0.067041	4.46(-5.09,14.98)	0.37056	0.68819	1.90(-10.68,16.25)	0.77847	0.98656	Not significant	Preconception only	2.68366
568	TG(49:1) [NL-16:1]	10.34( 3.40,17.73)	0.0031327	0.037214	2.11(-4.57, 9.26)	0.54302	0.81119	1.65( -4.82, 8.56)	0.62427	0.98656	Preconception only	Preconception only	3.0521
569	TG(49:1) [NL-17:1]	16.28( 7.41,25.88)	0.00022905	0.010185	5.23(-2.44,13.50)	0.18571	0.59234	3.87( -4.54,13.02)	0.37656	0.98656	Preconception only	Preconception only	4.45069
570	TG(50:0) [NL-18:0]	15.14( 6.11,24.93)	0.00079693	0.020336	5.53(-2.27,13.95)	0.16841	0.59234	6.20( -3.60,17.00)	0.22215	0.98656	Preconception only	Preconception only	3.85008
571	TG(50:1) [NL-14:0]	11.99( 2.45,22.41)	0.012892	0.074288	5.24(-1.73,12.71)	0.14355	0.56967	1.22( -8.97,12.56)	0.82151	0.98656	Not significant	Preconception only	2.75867
572	TG(50:1) [NL-16:0]	16.13( 8.39,24.42)	2.8923e-05	0.0081119	4.47(-1.58,10.88)	0.14981	0.57344	0.95( -6.44, 8.92)	0.80711	0.98656	Preconception only	Preconception only	4.67653
573	TG(50:1) [NL-18:1]	14.92( 7.33,23.04)	8.2818e-05	0.0081119	4.04(-1.76,10.17)	0.1751	0.59234	-0.88( -8.11, 6.91)	0.81792	0.98656	Preconception only	Preconception only	4.64837
574	TG(50:2) [NL-14:0]	7.50( -0.40,16.04)	0.063207	0.21039	4.78(-0.37,10.21)	0.069367	0.56967	-4.40(-12.34, 4.25)	0.30713	0.98656	Not significant	Not significant	1.85446
575	TG(50:2) [NL-16:1]	11.72( 3.56,20.52)	0.0043615	0.042929	3.31(-2.14, 9.06)	0.23773	0.6102	-2.65(-10.08, 5.39)	0.50514	0.98656	Preconception only	Preconception only	3.17531
576	TG(50:2) [NL-18:1]	10.45( 2.46,19.05)	0.0096807	0.064134	3.21(-1.96, 8.64)	0.2268	0.6102	-4.11(-11.54, 3.94)	0.30575	0.98656	Not significant	Preconception only	2.82663
577	TG(50:2) [NL-18:2]	14.34( 7.45,21.66)	3.1498e-05	0.0081119	3.24(-2.19, 8.96)	0.24587	0.6102	2.15( -4.63, 9.41)	0.54203	0.98656	Preconception only	Preconception only	4.62256
578	TG(50:3) [NL-14:0]	9.62( 0.79,19.23)	0.032243	0.13383	4.48(-1.31,10.61)	0.13105	0.56967	-1.84(-10.94, 8.20)	0.70752	0.98656	Not significant	Preconception only	2.2474
579	TG(50:3) [NL-14:1]	10.73( 2.58,19.54)	0.0092583	0.063537	3.19(-2.39, 9.09)	0.26686	0.62271	-2.43(-10.52, 6.40)	0.57666	0.98656	Not significant	Preconception only	2.81713
580	TG(50:3) [NL-16:1]	12.37( 3.30,22.25)	0.0068453	0.055016	3.30(-2.66, 9.62)	0.28269	0.63301	-0.29( -8.84, 9.07)	0.94974	0.9917	Not significant	Preconception only	2.92344
581	TG(50:3) [NL-18:2]	11.01( 2.51,20.22)	0.010421	0.067041	4.43(-1.13,10.29)	0.11962	0.56967	0.83( -7.73,10.18)	0.8545	0.98656	Not significant	Preconception only	2.84783
582	TG(50:3) [NL-18:3]	16.78( 7.53,26.82)	0.0002677	0.010247	4.26(-2.72,11.75)	0.23671	0.6102	4.08( -5.28,14.37)	0.40405	0.98656	Preconception only	Preconception only	4.41962
583	TG(50:4) [NL-14:0]	9.00( -0.57,19.48)	0.065964	0.21642	4.91(-2.17,12.50)	0.17764	0.59234	2.03( -8.47,13.74)	0.71549	0.98656	Not significant	Not significant	1.79602
584	TG(50:4) [NL-18:3]	12.52( 2.25,23.82)	0.015952	0.083264	5.04(-2.31,12.95)	0.18262	0.59234	1.31( -8.63,12.33)	0.80446	0.98656	Not significant	Preconception only	2.6257
585	TG(50:4) [NL-20:4]	16.74( 4.54,30.36)	0.0061841	0.051335	2.67(-7.00,13.35)	0.59961	0.83509	2.46(-10.20,16.92)	0.71649	0.98656	Not significant	Preconception only	2.74746
586	TG(51:1) [NL-17:0]	14.14( 5.43,23.57)	0.0011969	0.026601	3.57(-3.20,10.81)	0.30768	0.63916	2.75( -5.85,12.14)	0.54089	0.98656	Preconception only	Preconception only	3.55074
587	TG(51:2) [NL-15:0]	10.64( 2.92,18.95)	0.006367	0.052224	3.14(-2.29, 8.86)	0.26101	0.6193	-0.95( -8.20, 6.87)	0.80529	0.98656	Not significant	Preconception only	2.99221
588	TG(51:2) [NL-17:0]	13.36( 4.96,22.42)	0.0015167	0.027408	4.88(-1.04,11.16)	0.10726	0.56967	1.20( -6.60, 9.65)	0.76967	0.98656	Preconception only	Preconception only	3.62475
589	TG(51:2) [NL-17:1]	13.38( 4.98,22.44)	0.0014957	0.027408	4.89(-1.04,11.16)	0.10723	0.56967	1.21( -6.59, 9.67)	0.76748	0.98656	Preconception only	Preconception only	3.62475
590	TG(52:1) [NL-18:0]	17.59( 8.42,27.54)	0.00011246	0.0081119	6.24(-0.89,13.88)	0.087299	0.56967	4.59( -4.90,15.03)	0.35365	0.98656	Preconception only	Preconception only	4.68226
591	TG(52:1) [NL-18:1]	16.87( 7.87,26.61)	0.00016483	0.0081119	7.36( 0.37,14.84)	0.038649	0.56967	3.98( -5.48,14.39)	0.42091	0.98656	Preconception only	Prec & Preg	4.68226
592	TG(52:2) [NL-16:0]	10.13( 3.78,16.86)	0.0015609	0.027408	3.79(-0.57, 8.35)	0.088838	0.56967	-2.99( -8.67, 3.05)	0.32327	0.98656	Preconception only	Preconception only	3.62475
593	TG(52:2) [NL-18:2]	13.87( 6.59,21.65)	0.00014046	0.0081119	3.92(-1.53, 9.66)	0.16068	0.58268	6.29( -1.54,14.75)	0.11752	0.98656	Preconception only	Preconception only	4.66265
594	TG(52:3) [NL-16:1]	8.33( 1.34,15.81)	0.019007	0.091579	4.62( 0.11, 9.34)	0.044526	0.56967	-3.49( -9.64, 3.07)	0.28806	0.98656	Not significant	Prec & Preg	2.57691
595	TG(52:3) [NL-18:2]	9.17( 3.04,15.67)	0.003085	0.037214	3.23(-0.61, 7.23)	0.10013	0.56967	-0.45( -6.19, 5.64)	0.88044	0.98656	Preconception only	Preconception only	3.35909
596	TG(52:4) [NL-16:1]	9.49( 1.39,18.25)	0.021038	0.096426	4.17(-0.64, 9.22)	0.089765	0.56967	-0.45( -8.09, 7.83)	0.9122	0.98656	Not significant	Preconception only	2.53212
597	TG(52:4) [NL-18:2]	10.48( 2.67,18.87)	0.0079225	0.058977	3.65(-1.23, 8.78)	0.14454	0.56967	3.70( -4.28,12.35)	0.37204	0.98656	Not significant	Preconception only	2.95914
598	TG(52:4) [NL-18:3]	12.05( 4.18,20.52)	0.0023496	0.031743	4.27(-0.53, 9.29)	0.081726	0.56967	1.97( -5.75,10.32)	0.62636	0.98656	Preconception only	Preconception only	3.49721
599	TG(52:5) [NL-18:3]	12.35( 3.28,22.23)	0.0069369	0.055016	5.50(-0.85,12.25)	0.090695	0.56967	4.60( -4.81,14.93)	0.34818	0.98656	Not significant	Preconception only	3.01953
600	TG(52:5) [NL-20:4]	14.88( 5.37,25.24)	0.0017712	0.027408	2.18(-5.58,10.57)	0.59145	0.83509	4.86( -5.13,15.90)	0.35122	0.98656	Preconception only	Preconception only	3.29253
601	TG(52:5) [NL-20:5]	17.72( 7.06,29.44)	0.00083949	0.020658	6.38(-2.05,15.53)	0.14139	0.56967	10.08( -1.63,23.19)	0.093927	0.98656	Preconception only	Preconception only	3.87033
602	TG(53:2) [NL-17:1]	13.36( 4.84,22.57)	0.0017901	0.027408	6.96( 0.60,13.72)	0.031496	0.56967	5.34( -3.14,14.57)	0.22328	0.98656	Preconception only	Prec & Preg	3.62475
603	TG(53:2) [NL-18:1]	11.29( 3.60,19.55)	0.0035703	0.03956	5.14(-0.66,11.28)	0.082886	0.56967	0.29( -7.03, 8.18)	0.94089	0.9917	Preconception only	Preconception only	3.30148
604	TG(54:0) [NL-18:0]	8.03( 1.40,15.08)	0.016981	0.086665	4.02(-1.26, 9.58)	0.1371	0.56967	3.43( -3.68,11.06)	0.35197	0.98656	Not significant	Preconception only	2.62482
605	TG(54:1) [NL-18:1]	18.12( 8.15,29.00)	0.00025129	0.010185	7.00(-0.72,15.31)	0.076272	0.56967	5.09( -5.57,16.97)	0.36121	0.98656	Preconception only	Preconception only	4.48458
606	TG(54:2) [NL-18:0]	13.17( 5.55,21.34)	0.00056593	0.016215	6.49( 0.62,12.71)	0.02994	0.56967	1.94( -6.01,10.57)	0.641	0.98656	Preconception only	Prec & Preg	4.08067
607	TG(54:2) [NL-20:1]	13.00( 4.72,21.94)	0.0017676	0.027408	7.22( 0.61,14.27)	0.032009	0.56967	-1.90( -9.00, 5.76)	0.61614	0.98656	Preconception only	Prec & Preg	3.62475
608	TG(54:3) [NL-18:1]	8.58( 2.45,15.08)	0.00568	0.047743	4.02(-0.43, 8.66)	0.076947	0.56967	-3.94( -9.69, 2.18)	0.20118	0.98656	Preconception only	Preconception only	3.14269
609	TG(54:3) [NL-18:2]	9.64( 3.49,16.16)	0.0018994	0.02845	4.10(-0.50, 8.91)	0.08101	0.56967	2.87( -3.79,10.00)	0.40535	0.98656	Preconception only	Preconception only	3.59234
610	TG(54:4) [NL-18:2]	7.27( 0.94,14.01)	0.024053	0.10489	3.49(-0.86, 8.02)	0.11697	0.56967	-1.23( -7.58, 5.56)	0.71446	0.98656	Not significant	Preconception only	2.45904
611	TG(54:4) [NL-20:3]	13.27( 5.68,21.41)	0.0004896	0.015333	3.37(-2.21, 9.27)	0.24036	0.6102	0.22( -7.06, 8.07)	0.9545	0.9917	Preconception only	Preconception only	4.06504
612	TG(54:5) [NL-18:3]	8.62( 0.58,17.31)	0.035281	0.14051	5.48( 0.20,11.04)	0.041705	0.56967	-0.63( -8.77, 8.25)	0.88521	0.98656	Not significant	Prec & Preg	2.20509
613	TG(54:5) [NL-20:4]	12.65( 5.77,19.97)	0.00024799	0.010185	2.33(-2.64, 7.55)	0.36239	0.68784	3.72( -3.46,11.43)	0.3168	0.98656	Preconception only	Preconception only	4.32086
614	TG(54:6) [NL-18:3]	9.19( -0.15,19.41)	0.053867	0.19131	5.61(-1.37,13.08)	0.1171	0.56967	3.08( -7.00,14.26)	0.5618	0.98656	Not significant	Not significant	1.93703
615	TG(54:6) [NL-20:4]	12.01( 4.50,20.06)	0.0014657	0.027408	2.36(-3.19, 8.22)	0.41063	0.72426	4.47( -3.78,13.42)	0.29597	0.98656	Preconception only	Preconception only	3.41621
616	TG(54:6) [NL-20:5]	12.44( 3.15,22.57)	0.0079384	0.058977	5.57(-1.59,13.25)	0.12971	0.56967	7.59( -2.88,19.19)	0.16034	0.98656	Not significant	Preconception only	2.95914
617	TG(54:6) [NL-22:6]	15.89( 4.72,28.24)	0.0045351	0.043812	6.92(-1.05,15.53)	0.090217	0.56967	8.91( -2.07,21.12)	0.11499	0.98656	Preconception only	Preconception only	3.21732
618	TG(54:7) [NL-20:5]	14.09( 4.26,24.84)	0.0043176	0.042929	6.05(-2.06,14.83)	0.14719	0.56967	9.80( -1.55,22.45)	0.092769	0.98656	Preconception only	Preconception only	3.235
619	TG(54:7) [NL-22:6]	13.02( 1.87,25.38)	0.021133	0.096426	5.92(-2.49,15.05)	0.17223	0.59234	7.38( -4.42,20.63)	0.22941	0.98656	Not significant	Preconception only	2.49822
620	TG(56:6) [NL-20:4]	7.98( 2.49,13.77)	0.004152	0.042929	2.62(-1.64, 7.07)	0.23009	0.6102	0.84( -4.87, 6.90)	0.77668	0.98656	Preconception only	Preconception only	3.17531
621	TG(56:6) [NL-22:5]	9.24( 2.64,16.27)	0.0056735	0.047743	2.67(-2.06, 7.63)	0.27223	0.62462	1.80( -4.81, 8.88)	0.60022	0.98656	Preconception only	Preconception only	3.0627
622	TG(56:7) [NL-20:4]	10.55( 4.03,17.47)	0.0013264	0.027408	1.95(-2.57, 6.67)	0.40278	0.72055	2.32( -4.79, 9.97)	0.53111	0.98656	Preconception only	Preconception only	3.42067
623	TG(56:7) [NL-20:5]	9.45( 1.00,18.60)	0.02772	0.11863	5.96(-1.21,13.64)	0.1048	0.56967	4.08( -5.65,14.81)	0.42249	0.98656	Not significant	Preconception only	2.35212
624	TG(56:7) [NL-22:5]	9.25( 1.79,17.25)	0.014431	0.078063	3.83(-1.29, 9.22)	0.14478	0.56967	3.94( -3.81,12.33)	0.32664	0.98656	Not significant	Preconception only	2.71562
625	TG(56:7) [NL-22:6]	12.36( 2.52,23.15)	0.012938	0.074288	5.22(-1.31,12.18)	0.1191	0.56967	6.82( -3.43,18.16)	0.19888	0.98656	Not significant	Preconception only	2.75867
626	TG(56:8) [NL-20:4]	12.10( 4.32,20.46)	0.0019964	0.029266	2.76(-3.34, 9.24)	0.38206	0.69947	6.73( -2.42,16.74)	0.15332	0.98656	Preconception only	Preconception only	3.38949
627	TG(56:8) [NL-20:5]	11.33( 2.27,21.20)	0.013477	0.076345	5.87(-2.01,14.37)	0.14744	0.56967	8.01( -3.07,20.36)	0.16201	0.98656	Not significant	Preconception only	2.73495
628	TG(56:8) [NL-22:6]	12.97( 2.68,24.30)	0.012567	0.073381	6.26(-1.15,14.21)	0.099141	0.56967	9.79( -1.36,22.20)	0.087087	0.98656	Not significant	Preconception only	2.76934
629	TG(56:9) [NL-22:6]	11.46( 1.59,22.30)	0.022104	0.098274	6.03(-1.75,14.43)	0.13143	0.56967	8.54( -2.92,21.36)	0.14898	0.98656	Not significant	Preconception only	2.51563
630	TG(58:10) [NL-22:6]	12.80( 2.92,23.62)	0.010243	0.067041	4.99(-2.57,13.14)	0.20067	0.60568	10.90( -0.78,23.95)	0.068293	0.98656	Not significant	Preconception only	2.79459
631	TG(58:8) [NL-22:6]	10.96( 1.69,21.07)	0.019664	0.092798	4.70(-1.60,11.41)	0.14604	0.56967	5.95( -4.45,17.49)	0.27144	0.98656	Not significant	Preconception only	2.56543
632	TG(58:9) [NL-22:6]	11.39( 1.68,22.01)	0.020632	0.095403	5.25(-1.81,12.81)	0.14787	0.56967	7.44( -3.60,19.74)	0.19358	0.98656	Not significant	Preconception only	2.54138
633	TG(O-50:1) [NL-15:0]	7.00( -0.66,15.26)	0.074154	0.23224	5.19(-0.33,11.02)	0.065783	0.56967	0.78( -6.63, 8.78)	0.84072	0.98656	Not significant	Not significant	1.76863
634	TG(O-50:1) [NL-16:0]	8.14( 0.59,16.25)	0.034093	0.13657	4.55(-0.95,10.35)	0.10585	0.56967	0.66( -6.60, 8.47)	0.86306	0.98656	Not significant	Preconception only	2.2298
635	TG(O-50:1) [NL-18:1]	7.08( -1.04,15.86)	0.088857	0.26735	4.34(-1.50,10.53)	0.14731	0.56967	0.44( -7.54, 9.11)	0.91695	0.98656	Not significant	Not significant	1.64635
636	TG(O-50:2) [NL-16:1]	8.25( 1.76,15.14)	0.012213	0.071919	4.45(-0.57, 9.73)	0.083151	0.56967	-0.67( -6.42, 5.44)	0.82539	0.98656	Not significant	Preconception only	2.78682
637	TG(O-50:2) [NL-18:1]	8.03( 0.51,16.13)	0.036104	0.14296	5.84(-0.27,12.33)	0.061302	0.56967	-1.65( -9.49, 6.86)	0.69257	0.98656	Not significant	Preconception only	2.19008
638	TG(O-50:2) [NL-18:2]	6.68( -0.27,14.12)	0.059863	0.20318	5.42( 0.53,10.56)	0.029651	0.56967	2.43( -4.65,10.04)	0.50928	0.98656	Not significant	Pregnancy only	1.88474
639	TG(O-52:0) [NL-16:0]	11.92( 3.67,20.83)	0.0041483	0.042929	4.75(-2.25,12.26)	0.18702	0.59234	5.35( -3.07,14.50)	0.21897	0.98656	Preconception only	Preconception only	3.20111
640	TG(O-52:1) [NL-16:0]	9.05( 1.75,16.88)	0.014497	0.078063	4.19(-1.30, 9.99)	0.13651	0.56967	0.60( -6.57, 8.32)	0.87399	0.98656	Not significant	Preconception only	2.71562
641	TG(O-52:1) [NL-18:1]	8.75( 0.66,17.48)	0.0335	0.13577	4.02(-1.81,10.19)	0.17918	0.59234	0.29( -7.82, 9.12)	0.94579	0.9917	Not significant	Preconception only	2.19649
642	TG(O-52:2) [NL-16:0]	8.45( 1.46,15.92)	0.017314	0.087076	5.95( 0.58,11.62)	0.029706	0.56967	2.44( -4.14, 9.48)	0.47471	0.98656	Not significant	Prec & Preg	2.62071
643	TG(O-52:2) [NL-18:1]	6.73( -0.62,14.62)	0.073408	0.23095	5.18(-0.38,11.05)	0.068329	0.56967	2.63( -4.41,10.18)	0.47214	0.98656	Not significant	Not significant	1.77347
644	TG(O-54:2) [NL-17:1]	13.16( 4.64,22.36)	0.0020982	0.030118	6.94( 0.57,13.71)	0.032278	0.56967	5.26( -3.24,14.50)	0.23124	0.98656	Preconception only	Prec & Preg	3.54285
645	TG(O-54:2) [NL-18:1]	11.36( 3.64,19.65)	0.003484	0.039352	5.22(-0.60,11.38)	0.079179	0.56967	0.28( -7.07, 8.20)	0.94328	0.9917	Preconception only	Preconception only	3.30606
646	TG(O-54:3) [NL-18:1]	7.97( 1.12,15.28)	0.022036	0.098274	5.32(-0.22,11.17)	0.060077	0.56967	1.76( -4.97, 8.96)	0.61568	0.98656	Not significant	Preconception only	2.51563
647	TG(O-54:4) [NL-17:1]	7.72( 0.00,16.04)	0.049899	0.18148	4.50(-0.92,10.21)	0.10471	0.56967	4.00( -4.13,12.82)	0.3433	0.98656	Not significant	Preconception only	1.98285
648	TG(O-54:4) [NL-18:2]	9.75( 1.67,18.46)	0.017313	0.087076	3.65(-1.80, 9.39)	0.19218	0.59916	5.05( -3.52,14.39)	0.25496	0.98656	Not significant	Preconception only	2.57687
649	TG(48:0) [SIM]	14.44( 6.21,23.30)	0.00044916	0.014737	4.36(-3.49,12.85)	0.28297	0.63301	2.90( -5.53,12.09)	0.51033	0.98656	Preconception only	Preconception only	4.07211
650	TG(48:1) [SIM]	15.29( 5.27,26.27)	0.0023155	0.031743	5.09(-2.69,13.49)	0.20456	0.60707	-0.68(-10.39,10.08)	0.89611	0.98656	Preconception only	Preconception only	3.44198
651	TG(48:2) [SIM]	13.32( 2.87,24.82)	0.011511	0.068963	4.55(-3.24,12.97)	0.25816	0.61548	-1.35(-11.60,10.08)	0.80676	0.98656	Not significant	Preconception only	2.75609
652	TG(48:3) [SIM]	10.94( 1.07,21.78)	0.029147	0.12397	4.82(-3.08,13.36)	0.23804	0.6102	-1.88(-11.81, 9.18)	0.7269	0.98656	Not significant	Preconception only	2.25418
653	TG(49:1) [SIM]	12.63( 4.19,21.74)	0.0029071	0.036593	3.68(-3.11,10.94)	0.29386	0.63916	0.66( -7.11, 9.08)	0.87227	0.98656	Preconception only	Preconception only	3.27374
654	TG(50:0) [SIM]	13.53( 5.10,22.64)	0.0013823	0.027408	6.27(-1.27,14.39)	0.10489	0.56967	4.76( -4.43,14.82)	0.31924	0.98656	Preconception only	Preconception only	3.62475
655	TG(50:1) [SIM]	15.60( 8.04,23.70)	3.5692e-05	0.0081119	5.13(-0.78,11.39)	0.089613	0.56967	0.44( -6.76, 8.20)	0.90781	0.98656	Preconception only	Preconception only	4.68226
656	TG(50:2) [SIM]	11.19( 3.79,19.12)	0.0026995	0.035768	4.16(-0.84, 9.43)	0.10413	0.56967	-0.09( -6.92, 7.24)	0.98013	0.99369	Preconception only	Preconception only	3.38726
657	TG(50:3) [SIM]	11.17( 2.69,20.36)	0.0091328	0.063537	4.89(-0.86,10.97)	0.096606	0.56967	-0.09( -8.44, 9.02)	0.98391	0.99369	Not significant	Preconception only	2.8882
658	TG(50:4) [SIM]	11.58( 2.29,21.72)	0.013764	0.0771	5.24(-1.40,12.32)	0.12371	0.56967	2.63( -6.90,13.14)	0.59994	0.98656	Not significant	Preconception only	2.7264
659	TG(51:1) [SIM]	14.96( 6.25,24.39)	0.00058989	0.016215	5.38(-1.24,12.44)	0.11276	0.56967	3.21( -5.33,12.52)	0.47224	0.98656	Preconception only	Preconception only	4.08067
660	TG(51:2) [SIM]	11.87( 3.95,20.40)	0.0029211	0.036593	4.94(-0.63,10.82)	0.082758	0.56967	0.84( -6.55, 8.81)	0.82889	0.98656	Preconception only	Preconception only	3.37371
661	TG(52:1) [SIM]	17.08( 8.04,26.87)	0.00014421	0.0081119	6.68(-0.58,14.47)	0.07188	0.56967	4.32( -5.05,14.60)	0.37698	0.98656	Preconception only	Preconception only	4.68226
662	TG(52:2) [SIM]	10.21( 4.09,16.70)	0.000948	0.022523	4.22( 0.27, 8.32)	0.036294	0.56967	-1.48( -7.01, 4.37)	0.61071	0.98656	Preconception only	Prec & Preg	3.79525
663	TG(52:3) [SIM]	7.41( 1.70,13.44)	0.010536	0.067041	3.78( 0.20, 7.49)	0.038471	0.56967	-0.36( -5.62, 5.20)	0.89664	0.98656	Not significant	Prec & Preg	2.84783
664	TG(52:4) [SIM]	9.88( 2.35,17.96)	0.0094823	0.063537	5.02( 0.46, 9.78)	0.030688	0.56967	2.27( -5.41,10.57)	0.57161	0.98656	Not significant	Prec & Preg	2.89445
665	TG(52:5) [SIM]	10.95( 2.44,20.16)	0.010967	0.067634	6.03(-0.03,12.45)	0.051272	0.56967	4.94( -4.03,14.75)	0.28852	0.98656	Not significant	Preconception only	2.84018
666	TG(53:2) [SIM]	10.95( 3.47,18.96)	0.0036746	0.03956	5.45( 0.03,11.17)	0.048816	0.56967	1.34( -5.78, 9.01)	0.71864	0.98656	Preconception only	Prec & Preg	3.30599
667	TG(54:0) [SIM]	8.46( 2.27,15.02)	0.0069469	0.055016	4.54(-0.85,10.22)	0.099743	0.56967	2.45( -3.97, 9.30)	0.46174	0.98656	Not significant	Preconception only	3.01953
668	TG(54:1) [SIM]	17.17( 6.66,28.71)	0.0010396	0.023877	8.19( 0.67,16.28)	0.032468	0.56967	5.59( -4.28,16.48)	0.27563	0.98656	Preconception only	Prec & Preg	3.74455
669	TG(54:2) [SIM]	11.78( 4.29,19.80)	0.0017664	0.027408	6.91( 1.23,12.91)	0.016639	0.56967	1.44( -6.08, 9.57)	0.71439	0.98656	Preconception only	Prec & Preg	3.62475
670	TG(54:3) [SIM]	8.67( 2.66,15.02)	0.0043613	0.042929	4.75( 0.60, 9.08)	0.024697	0.56967	-2.20( -8.11, 4.10)	0.48375	0.98656	Preconception only	Prec & Preg	3.235
671	TG(54:4) [SIM]	7.68( 1.75,13.97)	0.010768	0.067449	4.13( 0.24, 8.16)	0.037101	0.56967	-0.96( -6.97, 5.44)	0.7622	0.98656	Not significant	Prec & Preg	2.84256
672	TG(54:5) [SIM]	9.38( 2.15,17.12)	0.010408	0.067041	4.95( 0.43, 9.67)	0.031473	0.56967	3.23( -4.38,11.45)	0.41356	0.98656	Not significant	Prec & Preg	2.84783
673	TG(54:6) [SIM]	11.27( 3.23,19.94)	0.0054645	0.047659	5.13(-0.35,10.91)	0.066994	0.56967	8.04( -0.81,17.68)	0.07606	0.98656	Preconception only	Preconception only	3.14422
674	TG(54:7) [SIM]	10.82( 2.03,20.37)	0.015062	0.080448	7.84( 0.66,15.52)	0.031812	0.56967	8.45( -1.41,19.29)	0.094981	0.98656	Not significant	Prec & Preg	2.68948
675	TG(56:6) [SIM]	9.23( 3.04,15.79)	0.0031946	0.037306	4.34( 0.07, 8.80)	0.046364	0.56967	2.82( -3.33, 9.37)	0.37553	0.98656	Preconception only	Prec & Preg	3.35695
676	TG(56:7) [SIM]	10.83( 3.19,19.03)	0.0049714	0.045671	5.25(-0.11,10.89)	0.054887	0.56967	5.11( -2.62,13.46)	0.19992	0.98656	Preconception only	Preconception only	3.18123
677	TG(56:8) [SIM]	11.18( 2.47,20.62)	0.011152	0.067999	6.32(-0.33,13.42)	0.062795	0.56967	9.07( -0.34,19.37)	0.059075	0.98656	Not significant	Preconception only	2.8355
678	TG(56:9) [SIM]	9.32( 2.77,16.29)	0.0049212	0.045671	5.24(-0.35,11.15)	0.066693	0.56967	5.37( -1.57,12.81)	0.1319	0.98656	Preconception only	Preconception only	3.18123
679	TG(58:10) [SIM]	7.99( 1.97,14.37)	0.0088708	0.06301	3.29(-0.31, 7.01)	0.073193	0.56967	-0.20( -6.03, 5.99)	0.94841	0.9917	Not significant	Preconception only	2.89717
680	TG(58:8) [SIM]	15.71( 7.41,24.66)	0.00014847	0.0081119	6.80( 0.11,13.94)	0.046172	0.56967	4.81( -3.78,14.16)	0.28	0.98656	Preconception only	Prec & Preg	4.68226
681	TG(58:9) [SIM]	8.74( 2.54,15.31)	0.005344	0.047214	3.07(-0.64, 6.92)	0.10558	0.56967	-2.88( -8.57, 3.16)	0.34099	0.98656	Preconception only	Preconception only	3.15236
682	TG(O-50:2) [SIM]	6.83( 0.50,13.55)	0.034091	0.13657	5.42( 0.70,10.36)	0.023996	0.56967	0.03( -6.01, 6.45)	0.99281	0.99715	Not significant	Prec & Preg	2.22052
683	TG(O-50:3) [SIM]	10.67( 2.65,19.31)	0.0084473	0.061265	3.88(-2.36,10.52)	0.22751	0.6102	3.77( -4.36,12.59)	0.37186	0.98656	Not significant	Preconception only	2.86638
684	TG(O-52:1) [SIM]	14.92( 6.21,24.34)	0.00061187	0.016215	5.33(-1.29,12.39)	0.11605	0.56967	3.10( -5.43,12.41)	0.48663	0.98656	Preconception only	Preconception only	4.08067
685	TG(O-52:2) [SIM]	11.85( 3.95,20.34)	0.0028892	0.036593	4.92(-0.64,10.79)	0.083275	0.56967	0.84( -6.53, 8.78)	0.82831	0.98656	Preconception only	Preconception only	3.37371
686	TG(O-54:2) [SIM]	10.97( 3.49,18.99)	0.0036245	0.03956	5.62( 0.18,11.36)	0.042865	0.56967	1.46( -5.69, 9.15)	0.69689	0.98656	Preconception only	Prec & Preg	3.30599
687	TG(O-54:3) [SIM]	4.68( 0.93, 8.58)	0.014186	0.078063	3.81( 1.00, 6.69)	0.0077807	0.56967	0.55( -2.70, 3.92)	0.7413	0.98656	Not significant	Prec & Preg	2.71562
688	TG(O-54:4) [SIM]	11.42( 5.56,17.60)	0.00010841	0.0081119	5.82( 1.08,10.79)	0.015712	0.56967	2.28( -4.02, 9.00)	0.48546	0.98656	Preconception only	Prec & Preg	4.68226
689	Ubiquinone	1.72( -2.55, 6.18)	0.43406	0.68713	3.71( 0.34, 7.20)	0.030633	0.56967	2.12( -2.33, 6.79)	0.35405	0.98656	Not significant	Pregnancy only	0.826428

## Sheet: TableS4C
Table S4C The association results of GDM status with plasma lipid species at preconception, pregnancy and postpartum using trio subjects
Studies		Preconception (57 GDM vs. 187 Normal)			Pregnancy (57 GDM vs. 187 Normal)			Postpartum (57 GDM vs. 187 Normal)			Intersection label for significant lipid species based on p-value (BH)	Intersection label for significant lipid species based on p-value	Fisher's method (X2) based on p-values at three time points
Covariates		adjusted for ethnicity, age, education, parity and pre-pregnancy BMI			adjusted for ethnicity, age, education, parity, pre-pregnancy BMI and gestational weight gain			adjusted for ethnicity, age, education, parity, pre-pregnancy BMI and postpartum weight retention
Index	Lipid	%change in lipid concentration between GDM and Normal (95%CI)	p-value	p-value (BH)	%change in lipid concentration between GDM and Normal (95%CI)	p-value	p-value (BH)	%change in lipid concentration between GDM and Normal (95%CI)	p-value	p-value (BH)
1	AC(12:0)	-7.80(-21.25, 7.96)	0.31171	0.86814	8.03( -6.92,25.37)	0.30796	0.80039	-20.53(-31.17, -8.25)	0.0018459	0.21997	Not significant	Postpartum only	7.50309
2	AC(13:0)	-15.78(-30.59, 2.18)	0.081419	0.86814	-6.71(-25.35,16.59)	0.54004	0.86133	-13.50(-29.69, 6.42)	0.16941	0.58684	Not significant	Not significant	0.715442
3	AC(14:0)	-6.66(-16.47, 4.30)	0.22251	0.86814	6.89( -4.37,19.47)	0.23949	0.74663	-14.84(-23.44, -5.26)	0.0032916	0.21997	Not significant	Postpartum only	1.69188
4	AC(14:1)	-9.52(-23.10, 6.46)	0.2267	0.86814	9.28( -7.26,28.76)	0.28796	0.80002	-22.63(-33.16,-10.45)	0.00064822	0.21997	Not significant	Postpartum only	1.63189
5	AC(14:2)	-5.67(-18.83, 9.63)	0.44523	0.89395	5.16(-10.07,22.97)	0.52694	0.86133	-18.84(-28.72, -7.59)	0.0017375	0.21997	Not significant	Postpartum only	1.54231
6	AC(15:0) (a)	-6.22(-18.51, 7.93)	0.36895	0.88492	-4.31(-18.55,12.43)	0.59092	0.87737	-10.50(-22.54, 3.40)	0.13135	0.55117	Not significant	Not significant	0.737255
7	AC(15:0) (b)	2.55( -7.47,13.65)	0.62992	0.92935	3.03( -7.62,14.91)	0.59071	0.87737	-7.65(-15.91, 1.42)	0.09548	0.49034	Not significant	Not significant	0.796281
8	AC(16:0)	-1.11( -8.46, 6.84)	0.77723	0.94933	3.04( -5.29,12.10)	0.48511	0.83352	-7.49(-14.44, 0.01)	0.050368	0.4079	Not significant	Not significant	0.982226
9	AC(16:1)	-6.45(-17.02, 5.47)	0.27467	0.86814	6.93( -5.38,20.86)	0.28154	0.79911	-15.30(-24.19, -5.36)	0.0035119	0.21997	Not significant	Postpartum only	1.63288
10	AC(17:0) (a)	2.65( -9.66,16.65)	0.68687	0.93704	2.82( -9.30,16.57)	0.66245	0.92207	-5.38(-15.89, 6.43)	0.35487	0.73206	Not significant	Not significant	0.397863
11	AC(17:0) (b)	5.04( -4.48,15.51)	0.30886	0.86814	-4.22(-13.68, 6.29)	0.4158	0.81819	-6.51(-14.57, 2.32)	0.14312	0.55985	Not significant	Not significant	0.800969
12	AC(18:0)	2.46( -5.61,11.23)	0.55956	0.91144	5.12( -4.20,15.34)	0.29046	0.80039	-3.59(-10.90, 4.32)	0.36245	0.73591	Not significant	Not significant	0.540291
13	AC(18:1)	-3.90(-12.14, 5.12)	0.38308	0.88492	7.60( -2.36,18.58)	0.13886	0.70281	-10.96(-18.87, -2.29)	0.014549	0.31325	Not significant	Postpartum only	1.42073
14	AC(18:2)	-1.21(-10.06, 8.51)	0.79845	0.95014	-0.35(-10.68,11.18)	0.94978	0.98406	-10.05(-17.63, -1.78)	0.018489	0.32314	Not significant	Postpartum only	1.0396
15	CE(14:0)	1.33(-11.59,16.14)	0.84893	0.95896	-1.64(-11.89, 9.80)	0.76763	0.96543	-3.67(-15.14, 9.34)	0.56115	0.88677	Not significant	Not significant	0.171335
16	CE(15:0)	-2.46(-13.62,10.13)	0.68602	0.93704	-10.23(-18.34,-1.32)	0.025642	0.34642	-7.41(-16.12, 2.21)	0.12621	0.53809	Not significant	Pregnancy only	1.51557
17	CE(16:0)	-6.69(-14.24, 1.52)	0.10712	0.86814	-5.14(-13.05, 3.48)	0.23325	0.74394	-5.91(-13.51, 2.35)	0.15525	0.56596	Not significant	Not significant	0.874173
18	CE(16:1)	4.20( -9.29,19.69)	0.55943	0.91144	-0.79(-14.07,14.54)	0.91347	0.98054	-2.16(-13.78, 11.02)	0.7335	0.93796	Not significant	Not significant	0.153245
19	CE(16:2)	2.20( -8.29,13.90)	0.69221	0.93704	-10.20(-19.65, 0.36)	0.057729	0.51657	-2.04(-12.95, 10.23)	0.73097	0.93796	Not significant	Not significant	0.685857
20	CE(17:0)	2.39( -7.66,13.54)	0.65304	0.9335	-2.06(-10.83, 7.56)	0.66176	0.92207	-4.29(-13.65, 6.09)	0.40269	0.77717	Not significant	Not significant	0.349212
21	CE(17:1)	0.13(-11.18,12.88)	0.98308	0.99317	-6.45(-15.69, 3.79)	0.20712	0.72199	-3.02(-13.04, 8.16)	0.5801	0.89217	Not significant	Not significant	0.387995
22	CE(18:0)	2.38( -5.88,11.37)	0.58176	0.92935	-0.03( -7.49, 8.04)	0.99414	0.99558	-1.06( -8.99, 7.55)	0.80091	0.95202	Not significant	Not significant	0.110197
23	CE(18:1)	2.23( -6.90,12.26)	0.64201	0.92935	3.93( -4.04,12.57)	0.34233	0.81571	-2.35(-10.44, 6.48)	0.58942	0.90061	Not significant	Not significant	0.331496
24	CE(18:2)	2.18( -5.76,10.79)	0.60017	0.92935	0.53( -5.14, 6.54)	0.85802	0.98054	-2.38( -9.32, 5.08)	0.51945	0.86449	Not significant	Not significant	0.207191
25	CE(18:3)	-6.16(-17.38, 6.59)	0.32668	0.86814	-2.00(-11.93, 9.05)	0.7099	0.94425	-4.82(-15.72, 7.50)	0.42499	0.79469	Not significant	Not significant	0.372251
26	CE(20:0)	7.00( -4.14,19.43)	0.22676	0.86814	2.74( -6.48,12.88)	0.57142	0.8717	2.49( -8.46, 14.76)	0.66822	0.92265	Not significant	Not significant	0.312012
27	CE(20:1)	-1.52(-12.49,10.82)	0.79824	0.95014	-0.42( -9.63, 9.73)	0.93194	0.98054	-4.52(-14.93, 7.17)	0.43116	0.79469	Not significant	Not significant	0.261099
28	CE(20:2)	-0.34( -9.26, 9.46)	0.94307	0.986	-3.18(-10.98, 5.31)	0.44967	0.8216	-3.50(-11.76, 5.52)	0.43284	0.79527	Not significant	Not significant	0.381896
29	CE(20:3)	-1.28(-12.39,11.25)	0.8324	0.95896	-0.13( -9.69,10.44)	0.97955	0.99024	-4.31(-14.63, 7.25)	0.44744	0.80282	Not significant	Not significant	0.235682
30	CE(20:4)	-6.83(-17.22, 4.85)	0.23914	0.86814	-13.31(-24.07,-1.02)	0.03489	0.39565	-16.13(-25.25, -5.90)	0.0028982	0.21997	Not significant	Preg & Post	2.24347
31	CE(20:5)	-8.16(-25.64,13.43)	0.42769	0.88492	-14.60(-32.71, 8.39)	0.19346	0.72199	-10.40(-29.46, 13.80)	0.36629	0.73591	Not significant	Not significant	0.65548
32	CE(22:0)	3.86( -6.92,15.90)	0.4962	0.89627	5.23( -4.42,15.85)	0.29747	0.80039	3.23( -8.76, 16.79)	0.61274	0.90061	Not significant	Not significant	0.379445
33	CE(22:1)	-3.65(-17.28,12.22)	0.63092	0.92935	-4.95(-17.40, 9.39)	0.47733	0.8295	-3.01(-17.68, 14.28)	0.71408	0.93536	Not significant	Not significant	0.284051
34	CE(22:4)	-6.22(-15.21, 3.72)	0.21032	0.86814	-5.35(-13.84, 3.99)	0.25078	0.76118	-7.35(-16.26, 2.50)	0.13773	0.55649	Not significant	Not significant	0.868931
35	CE(22:5) (n3)	-5.33(-18.15, 9.49)	0.45873	0.89627	-7.54(-16.91, 2.89)	0.14994	0.70281	-12.57(-22.90, -0.85)	0.0365	0.37615	Not significant	Postpartum only	1.25072
36	CE(22:5) (n6)	-4.96(-13.11, 3.96)	0.26521	0.86814	-7.08(-15.27, 1.90)	0.11815	0.64823	-11.61(-19.57, -2.85)	0.010669	0.28953	Not significant	Postpartum only	1.57598
37	CE(22:6)	-1.99(-12.79,10.14)	0.73476	0.94028	-5.45(-15.27, 5.51)	0.31509	0.80577	-7.67(-18.77, 4.94)	0.22075	0.64176	Not significant	Not significant	0.626318
38	CE(24:0)	4.34( -5.36,15.03)	0.39183	0.88492	6.00( -2.33,15.04)	0.16225	0.70521	5.81( -5.00, 17.85)	0.30261	0.70535	Not significant	Not significant	0.712746
39	CE(24:1)	-6.11(-15.10, 3.84)	0.2187	0.86814	-6.92(-15.54, 2.57)	0.14698	0.70281	-4.80(-14.45, 5.95)	0.36635	0.73591	Not significant	Not significant	0.695495
40	CE(24:4)	-6.26(-16.32, 5.00)	0.26243	0.86814	-4.31(-14.32, 6.87)	0.43303	0.81819	-6.51(-17.27, 5.64)	0.27862	0.68344	Not significant	Not significant	0.627711
41	CE(24:5)	-9.89(-21.18, 3.02)	0.12674	0.86814	-4.22(-16.42, 9.75)	0.53287	0.86133	-11.68(-23.16, 1.51)	0.08007	0.48393	Not significant	Not significant	0.882916
42	CE(24:6)	-8.01(-19.27, 4.82)	0.20907	0.86814	-10.21(-21.55, 2.78)	0.11764	0.64823	-9.33(-20.06, 2.83)	0.12652	0.53809	Not significant	Not significant	1.03765
43	Cer(d16:1/16:0)	1.05(-10.52,14.13)	0.86551	0.96338	9.30( -1.80,21.66)	0.10313	0.63477	-7.06(-16.42, 3.35)	0.17556	0.5877	Not significant	Not significant	0.888861
44	Cer(d16:1/18:0)	10.67( -5.61,29.77)	0.21077	0.86814	8.73( -4.58,23.88)	0.20781	0.72199	-1.59(-13.34, 11.76)	0.80417	0.95202	Not significant	Not significant	0.448466
45	Cer(d16:1/20:0)	7.72( -9.10,27.64)	0.38918	0.88492	5.58( -4.68,16.95)	0.29624	0.80039	1.69( -8.88, 13.49)	0.76387	0.94277	Not significant	Not significant	0.350777
46	Cer(d16:1/22:0)	4.70( -7.22,18.16)	0.4547	0.89627	6.58( -3.31,17.48)	0.19841	0.72199	5.02( -6.56, 18.05)	0.40955	0.78822	Not significant	Not significant	0.584765
47	Cer(d16:1/23:0)	5.64( -6.74,19.66)	0.38639	0.88492	10.69( -0.63,23.30)	0.064876	0.52587	2.85( -8.33, 15.40)	0.63073	0.90213	Not significant	Not significant	0.753897
48	Cer(d16:1/24:0)	5.40( -6.08,18.28)	0.36964	0.88492	11.15( 0.75,22.63)	0.035028	0.39565	3.80( -7.17, 16.06)	0.51126	0.86126	Not significant	Pregnancy only	1.0413
49	Cer(d16:1/24:1)	-1.30(-12.13,10.87)	0.82517	0.9541	5.64( -4.65,17.05)	0.29261	0.80039	-4.99(-14.75, 5.89)	0.3537	0.73206	Not significant	Not significant	0.505116
50	Cer(d17:1/16:0)	-1.10(-11.39,10.38)	0.84236	0.95896	-1.89(-10.86, 7.98)	0.69509	0.94425	-6.25(-15.15, 3.58)	0.20328	0.63403	Not significant	Not significant	0.482005
51	Cer(d17:1/18:0)	15.17( -0.26,33.00)	0.05428	0.86814	7.10( -3.33,18.65)	0.18871	0.72199	-0.14(-10.17, 11.02)	0.97961	0.98984	Not significant	Not significant	0.414628
52	Cer(d17:1/22:0)	1.54( -9.07,13.39)	0.78537	0.94933	4.38( -5.57,15.38)	0.40017	0.81676	3.65( -7.08, 15.63)	0.51875	0.86449	Not significant	Not significant	0.347457
53	Cer(d17:1/23:0)	7.19( -3.77,19.41)	0.20598	0.86814	5.74( -4.50,17.07)	0.28163	0.79911	1.47( -8.58, 12.63)	0.78267	0.94277	Not significant	Not significant	0.368796
54	Cer(d17:1/24:0)	6.60( -3.92,18.27)	0.22653	0.86814	8.72( -0.70,19.04)	0.070502	0.5458	4.97( -5.20, 16.23)	0.34957	0.73107	Not significant	Not significant	0.920835
55	Cer(d17:1/24:1)	1.11( -8.05,11.18)	0.81923	0.95342	4.25( -4.62,13.93)	0.35761	0.81571	-2.91(-11.45, 6.46)	0.5283	0.86689	Not significant	Not significant	0.342432
56	Cer(d18:1/14:0)	-7.23(-17.92, 4.86)	0.22851	0.86814	-1.01(-11.54,10.78)	0.8593	0.98054	-5.30(-15.49, 6.11)	0.34669	0.73107	Not significant	Not significant	0.411972
57	Cer(d18:1/16:0)	0.79( -7.28, 9.58)	0.85219	0.95896	3.00( -4.91,11.57)	0.4665	0.82668	-4.64(-11.78, 3.08)	0.23003	0.65022	Not significant	Not significant	0.575604
58	Cer(d18:1/18:0)	9.04( -1.70,20.96)	0.10156	0.86814	6.96( -4.02,19.20)	0.22236	0.73656	-4.63(-13.97, 5.73)	0.3661	0.73591	Not significant	Not significant	0.654755
59	Cer(d18:1/20:0)	3.90( -5.96,14.81)	0.45034	0.89627	5.10( -5.11,16.41)	0.33832	0.81571	-1.35(-10.17, 8.34)	0.77529	0.94277	Not significant	Not significant	0.323239
60	Cer(d18:1/21:0)	5.55( -4.81,17.04)	0.3037	0.86814	5.81( -3.53,16.05)	0.22975	0.74305	-4.03(-12.65, 5.44)	0.38977	0.76078	Not significant	Not significant	0.618266
61	Cer(d18:1/22:0)	6.64( -2.35,16.46)	0.15171	0.86814	7.82( -0.43,16.75)	0.063582	0.52587	4.31( -4.74, 14.22)	0.36057	0.73591	Not significant	Not significant	0.947414
62	Cer(d18:1/23:0)	9.92( 0.54,20.16)	0.037688	0.83765	6.99( -1.37,16.06)	0.10318	0.63477	4.27( -4.31, 13.62)	0.33842	0.72779	Not significant	Preconception only	0.82463
63	Cer(d18:1/24:0)	4.76( -3.76,14.04)	0.28096	0.86814	7.12( -0.68,15.52)	0.074216	0.55695	3.06( -5.54, 12.44)	0.49613	0.85857	Not significant	Not significant	0.763637
64	Cer(d18:1/24:1)	1.32( -7.06,10.44)	0.76568	0.94884	6.08( -2.82,15.79)	0.18599	0.72199	-4.74(-12.79, 4.05)	0.27967	0.68344	Not significant	Not significant	0.659151
65	Cer(d18:1/26:0)	1.84( -6.72,11.17)	0.68317	0.93704	1.21( -6.42, 9.47)	0.76215	0.96529	-3.00(-10.43, 5.03)	0.45113	0.80318	Not significant	Not significant	0.277542
66	Cer(d18:2/16:0)	-4.67(-13.12, 4.61)	0.3116	0.86814	1.48( -6.69,10.37)	0.73019	0.95372	-7.57(-15.44, 1.03)	0.082585	0.48485	Not significant	Not significant	0.792764
67	Cer(d18:2/18:0)	6.46( -4.92,19.21)	0.27665	0.86814	8.12( -3.56,21.20)	0.17973	0.72199	-2.10(-12.17, 9.12)	0.70038	0.92589	Not significant	Not significant	0.472639
68	Cer(d18:2/20:0)	2.86( -6.72,13.41)	0.57089	0.91937	5.64( -3.89,16.12)	0.2543	0.76535	1.21( -8.45, 11.89)	0.81325	0.95872	Not significant	Not significant	0.341916
69	Cer(d18:2/22:0)	1.04( -7.76,10.68)	0.82344	0.9541	4.78( -3.48,13.73)	0.26376	0.77332	4.85( -5.18, 15.94)	0.35458	0.73206	Not significant	Not significant	0.535
70	Cer(d18:2/23:0)	4.85( -4.78,15.45)	0.33403	0.86814	8.72( -0.44,18.73)	0.062649	0.52587	5.07( -4.46, 15.56)	0.30657	0.70535	Not significant	Not significant	0.984254
71	Cer(d18:2/24:0)	1.45( -7.01,10.67)	0.74559	0.94028	6.53( -1.58,15.31)	0.11674	0.64823	2.58( -6.68, 12.77)	0.59604	0.90061	Not significant	Not significant	0.520954
72	Cer(d18:2/24:1)	-3.28(-11.80, 6.06)	0.47639	0.89627	3.23( -5.76,13.08)	0.49214	0.8435	-6.10(-14.99, 3.73)	0.21411	0.63774	Not significant	Not significant	0.633665
73	Cer(d18:2/26:0)	-3.81(-13.27, 6.69)	0.46094	0.89627	0.79( -9.16,11.82)	0.88188	0.98054	-4.66(-13.56, 5.15)	0.33833	0.72779	Not significant	Not significant	0.388179
74	Cer(d19:1/22:0)	13.30( -3.34,32.80)	0.12273	0.86814	6.95( -8.20,24.59)	0.38692	0.81676	0.48(-13.36, 16.52)	0.94949	0.98934	Not significant	Not significant	0.30794
75	Cer(d19:1/23:0)	17.41( 0.26,37.48)	0.046315	0.86814	7.38( -8.11,25.48)	0.36874	0.81571	2.97(-11.17, 19.37)	0.69638	0.92589	Not significant	Preconception only	0.36663
76	Cer(d19:1/24:0)	13.92( -1.98,32.41)	0.089011	0.86814	7.62( -6.60,23.99)	0.30843	0.80039	-1.31(-14.60, 14.05)	0.85802	0.96023	Not significant	Not significant	0.351467
77	Cer(d19:1/24:1)	4.62(-10.30,22.02)	0.56347	0.9135	6.87( -8.13,24.31)	0.38759	0.81676	-9.20(-22.46, 6.31)	0.22907	0.65022	Not significant	Not significant	0.628273
78	Cer(d20:1/22:0)	7.17( -5.56,21.62)	0.2818	0.86814	9.40( -2.42,22.64)	0.12296	0.65894	3.20( -8.70, 16.65)	0.61305	0.90061	Not significant	Not significant	0.576055
79	Cer(d20:1/23:0)	9.09( -3.15,22.88)	0.15099	0.86814	20.44( 6.98,35.59)	0.002231	0.20418	1.87( -9.39, 14.53)	0.75529	0.94277	Not significant	Pregnancy only	1.55398
80	Cer(d20:1/24:0)	5.48( -5.05,17.18)	0.31858	0.86814	11.13( 0.60,22.76)	0.037916	0.41903	3.84( -6.27, 15.04)	0.46935	0.82505	Not significant	Pregnancy only	1.04537
81	Cer(d20:1/24:1)	6.84( -5.64,20.97)	0.2948	0.86814	13.46( 0.38,28.25)	0.043331	0.44559	-3.19(-14.85, 10.05)	0.61859	0.90187	Not significant	Pregnancy only	0.914662
82	Cer(m17:0/22:0)	5.33( -7.16,19.50)	0.41812	0.88492	6.21( -4.14,17.67)	0.24819	0.75669	6.12( -6.22, 20.08)	0.34468	0.73107	Not significant	Not significant	0.620438
83	Cer(m17:0/23:0)	12.49( -1.87,28.96)	0.090804	0.86814	7.72( -4.65,21.69)	0.23079	0.74305	9.54( -2.85, 23.51)	0.13607	0.55649	Not significant	Not significant	0.88987
84	Cer(m17:0/24:0)	5.23( -6.30,18.18)	0.38784	0.88492	6.10( -4.29,17.61)	0.25887	0.76822	4.47( -6.68, 16.95)	0.44578	0.80256	Not significant	Not significant	0.526266
85	Cer(m17:0/24:1)	-3.96(-15.59, 9.27)	0.5377	0.90057	4.46( -6.96,17.29)	0.45804	0.82554	-2.16(-13.47, 10.62)	0.72581	0.93796	Not significant	Not significant	0.31312
86	Cer(m18:0/20:0)	23.97( 7.85,42.50)	0.0026451	0.83765	14.66( -0.95,32.73)	0.066696	0.5282	8.34( -5.01, 23.57)	0.23105	0.65022	Not significant	Preconception only	1.08216
87	Cer(m18:0/22:0)	13.67( -0.26,29.56)	0.054717	0.86814	10.57( -3.63,26.86)	0.15133	0.70281	11.51( -1.62, 26.39)	0.088	0.49034	Not significant	Not significant	1.04815
88	Cer(m18:0/23:0)	10.39( -2.77,25.34)	0.12636	0.86814	8.08( -5.54,23.65)	0.2569	0.76822	5.04( -7.06, 18.72)	0.42959	0.79469	Not significant	Not significant	0.551454
89	Cer(m18:0/24:0)	6.75( -5.48,20.57)	0.29131	0.86814	6.76( -5.78,20.98)	0.30329	0.80039	8.13( -4.24, 22.08)	0.20613	0.63403	Not significant	Not significant	0.711998
90	Cer(m18:0/24:1)	6.57( -6.59,21.58)	0.34248	0.86814	4.25( -9.70,20.36)	0.5688	0.8717	1.27(-10.52, 14.60)	0.84127	0.95966	Not significant	Not significant	0.277852
91	Cer(m18:1/18:0)	19.98( 3.19,39.51)	0.018062	0.83765	21.30( 4.84,40.34)	0.0096574	0.24206	-0.41(-14.06, 15.40)	0.95619	0.98934	Not significant	Prec & Preg	1.39534
92	Cer(m18:1/20:0)	11.24( -2.39,26.76)	0.10969	0.86814	12.49( -1.80,28.85)	0.089084	0.60175	8.52( -4.71, 23.59)	0.21639	0.63859	Not significant	Not significant	0.953544
93	Cer(m18:1/22:0)	7.42( -5.55,22.17)	0.27433	0.86814	13.17( -0.51,28.74)	0.059779	0.52136	13.64( 0.12, 28.99)	0.047831	0.4019	Not significant	Postpartum only	1.48031
94	Cer(m18:1/23:0)	13.39( -0.22,28.86)	0.053973	0.86814	10.99( -2.08,25.81)	0.10236	0.63477	7.66( -4.69, 21.61)	0.23414	0.65579	Not significant	Not significant	0.884058
95	Cer(m18:1/24:0)	3.64( -7.88,16.59)	0.55067	0.90441	7.10( -4.68,20.33)	0.24736	0.75669	4.81( -6.80, 17.87)	0.43137	0.79469	Not significant	Not significant	0.529038
96	Cer(m18:1/24:1)	0.56(-11.56,14.34)	0.93168	0.98545	9.97( -3.55,25.40)	0.1549	0.70281	-2.93(-14.62, 10.37)	0.6489	0.91531	Not significant	Not significant	0.395919
97	Cer1P(d18:1/16:0)	-2.13(-12.03, 8.89)	0.69185	0.93704	1.07( -8.94,12.18)	0.84144	0.97707	-11.99(-19.96, -3.22)	0.0086431	0.25892	Not significant	Postpartum only	1.2503
98	COH	-1.04( -7.09, 5.40)	0.74349	0.94028	2.20( -3.74, 8.51)	0.47534	0.8295	-2.25( -7.76, 3.59)	0.44085	0.80256	Not significant	Not significant	0.406898
99	DE(18:1)	8.39( -1.35,19.11)	0.093315	0.86814	3.83( -3.03,11.19)	0.27986	0.79911	-0.36( -7.91, 7.80)	0.92734	0.9845	Not significant	Not significant	0.331176
100	DE(18:2)	6.09( -6.83,20.80)	0.37097	0.88492	1.05( -8.40,11.48)	0.83378	0.97204	-5.06(-16.60, 8.08)	0.43081	0.79469	Not significant	Not significant	0.330428
101	DE(20:4)	2.27(-12.20,19.13)	0.77204	0.94933	-3.01(-14.75,10.36)	0.64166	0.9041	-10.14(-22.26, 3.88)	0.14754	0.56055	Not significant	Not significant	0.635504
102	DE(20:5)	10.01(-11.66,37.00)	0.39246	0.88492	-0.87(-19.19,21.61)	0.9331	0.98054	1.30(-20.50, 29.06)	0.91661	0.98219	Not significant	Not significant	0.13887
103	DE(22:6)	0.87(-14.42,18.89)	0.9174	0.98395	-3.68(-14.55, 8.57)	0.53794	0.86133	-8.16(-21.59, 7.58)	0.29033	0.69526	Not significant	Not significant	0.45942
104	DG(14:0_16:0)	9.15( -8.01,29.51)	0.31431	0.86814	9.44(-10.27,33.49)	0.37168	0.81571	16.81( -0.06, 36.52)	0.050914	0.4079	Not significant	Not significant	1.07864
105	DG(16:0_16:0)	13.67( 1.42,27.41)	0.027879	0.83765	12.34( -4.16,31.68)	0.15026	0.70281	9.93( -0.88, 21.91)	0.072713	0.46642	Not significant	Preconception only	1.12264
106	DG(16:0_16:1)	6.85( -9.75,26.49)	0.44017	0.89395	12.51( -5.66,34.18)	0.18855	0.72199	9.70( -6.16, 28.25)	0.24397	0.66374	Not significant	Not significant	0.736315
107	DG(14:0_18:2)	8.63(-11.34,33.09)	0.42305	0.88492	7.55( -9.14,27.31)	0.39578	0.81676	15.59( -6.21, 42.47)	0.17333	0.58731	Not significant	Not significant	0.744268
108	DG(16:0_18:1)	9.91( -5.95,28.45)	0.2335	0.86814	21.28( 4.03,41.39)	0.01394	0.25958	8.27( -7.01, 26.05)	0.30455	0.70535	Not significant	Pregnancy only	1.59747
109	DG(16:1_18:1)	4.34(-12.43,24.33)	0.63323	0.92935	18.56( 2.72,36.83)	0.020169	0.30178	5.07(-10.53, 23.39)	0.54491	0.8795	Not significant	Pregnancy only	1.21579
110	DG(16:0_18:2)	9.26( -6.08,27.11)	0.24976	0.86814	14.90( 0.09,31.89)	0.048521	0.4672	6.35( -8.34, 23.39)	0.41519	0.79024	Not significant	Pregnancy only	0.988297
111	DG(18:0_18:1)	12.04( -3.78,30.45)	0.14256	0.86814	23.29( 8.17,40.53)	0.0018309	0.20418	15.73( -0.17, 34.17)	0.05261	0.41191	Not significant	Pregnancy only	2.27319
112	DG(18:1_18:1)	5.55( -9.47,23.07)	0.48893	0.89627	27.11( 11.35,45.09)	0.0004314	0.20418	7.44( -7.19, 24.38)	0.33481	0.72779	Not significant	Pregnancy only	1.75108
113	DG(18:0_18:2)	13.91( -2.25,32.74)	0.094783	0.86814	17.34( 3.03,33.64)	0.016202	0.2786	12.00( -3.85, 30.46)	0.14482	0.55985	Not significant	Pregnancy only	1.73671
114	DG(18:1_18:2)	7.84( -7.59,25.85)	0.33648	0.86814	21.53( 6.51,38.67)	0.0039373	0.20418	6.11( -8.44, 22.97)	0.42901	0.79469	Not significant	Pregnancy only	1.7024
115	DG(18:2_18:2)	8.49( -8.94,29.26)	0.36008	0.88492	14.35( -1.29,32.47)	0.073653	0.55695	8.20( -8.65, 28.17)	0.35984	0.73591	Not significant	Not significant	0.88091
116	DG(18:1_18:3)	3.60(-12.05,22.03)	0.67084	0.93545	18.26( 4.28,34.11)	0.0091943	0.24206	8.56( -7.19, 26.98)	0.30314	0.70535	Not significant	Pregnancy only	1.5933
117	DG(16:0_20:4)	8.97( -6.40,26.86)	0.26685	0.86814	3.01(-11.91,20.45)	0.70899	0.94425	8.92( -6.86, 27.38)	0.28331	0.68827	Not significant	Not significant	0.497129
118	DG(18:1_20:3)	1.24(-13.68,18.74)	0.87907	0.97138	9.66( -4.38,25.75)	0.18623	0.72199	-0.65(-15.09, 16.26)	0.9351	0.98934	Not significant	Not significant	0.317468
119	DG(18:0_20:4)	6.34( -6.14,20.48)	0.33311	0.86814	1.50( -8.82,12.98)	0.78447	0.96543	4.37( -7.65, 17.95)	0.49162	0.85321	Not significant	Not significant	0.291267
120	DG(18:1_20:4)	6.62( -6.72,21.86)	0.34584	0.86964	5.91( -5.79,19.05)	0.33502	0.81571	3.53( -9.86, 18.89)	0.62239	0.90213	Not significant	Not significant	0.387711
121	DG(16:0_22:5)	-3.26(-16.71,12.37)	0.66324	0.93545	6.57( -9.09,24.92)	0.43136	0.81819	-0.85(-15.13, 15.84)	0.91412	0.98219	Not significant	Not significant	0.247859
122	DG(18:2_20:4)	8.08( -6.78,25.30)	0.30181	0.86814	2.16( -9.79,15.70)	0.73541	0.95499	7.09( -8.77, 25.70)	0.40058	0.77529	Not significant	Not significant	0.383894
123	DG(16:0_22:6)	1.01(-17.86,24.22)	0.92388	0.98395	7.22(-10.53,28.49)	0.44848	0.8216	5.39(-13.67, 28.65)	0.60476	0.90061	Not significant	Not significant	0.27566
124	DG(18:1_20:5)	-1.63(-19.11,19.63)	0.86883	0.96397	8.21(-11.19,31.84)	0.43223	0.81819	6.57(-14.82, 33.31)	0.57641	0.89046	Not significant	Not significant	0.306936
125	DG(18:1_22:5)	-6.49(-19.53, 8.66)	0.37967	0.88492	11.84( -2.57,28.38)	0.11123	0.64636	-2.96(-16.69, 13.03)	0.69837	0.92589	Not significant	Not significant	0.552124
126	DG(18:0_22:6)	1.05(-13.34,17.83)	0.89321	0.97588	5.14( -7.90,20.03)	0.45634	0.82554	8.54( -5.54, 24.72)	0.24662	0.66374	Not significant	Not significant	0.543735
127	DG(18:1_22:6)	-5.06(-23.60,17.98)	0.6383	0.92935	9.60( -7.92,30.44)	0.30097	0.80039	3.17(-15.96, 26.64)	0.76478	0.94277	Not significant	Not significant	0.308227
128	DG(18:2_22:6)	-2.56(-21.92,21.60)	0.81804	0.95342	9.14( -9.30,31.33)	0.35261	0.81571	3.15(-17.69, 29.26)	0.78679	0.94607	Not significant	Not significant	0.266513
129	dhCer(d18:0/16:0)	0.91(-12.14,15.90)	0.89718	0.97655	7.61( -4.12,20.78)	0.21204	0.72264	1.74( -9.65, 14.55)	0.77528	0.94277	Not significant	Not significant	0.353956
130	dhCer(d18:0/18:0)	14.65( -4.72,37.96)	0.14679	0.86814	11.11( -5.68,30.88)	0.20632	0.72199	-3.71(-17.37, 12.21)	0.62703	0.90213	Not significant	Not significant	0.49522
131	dhCer(d18:0/20:0)	5.68( -8.37,21.88)	0.44633	0.89395	1.60(-11.42,16.55)	0.81942	0.97159	-5.24(-15.99, 6.89)	0.3799	0.75077	Not significant	Not significant	0.371394
132	dhCer(d18:0/22:0)	2.85( -9.52,16.90)	0.66616	0.93545	3.96( -7.74,17.13)	0.52249	0.86133	1.19(-10.40, 14.28)	0.84855	0.95966	Not significant	Not significant	0.223385
133	dhCer(d18:0/24:0)	3.23( -7.82,15.61)	0.58037	0.92935	5.73( -4.44,16.98)	0.27871	0.79911	1.36( -8.59, 12.39)	0.79713	0.95186	Not significant	Not significant	0.301282
134	dhCer(d18:0/24:1)	-2.19(-12.55, 9.40)	0.69757	0.93769	4.66( -6.20,16.78)	0.41323	0.81819	-4.21(-14.35, 7.13)	0.44992	0.80318	Not significant	Not significant	0.420547
135	GM3(d18:1/16:0)	-1.63( -7.48, 4.58)	0.59688	0.92935	-0.68( -7.10, 6.18)	0.83996	0.97707	-7.37(-13.67, -0.62)	0.033073	0.37615	Not significant	Postpartum only	0.933068
136	GM3(d18:1/18:0)	1.71( -5.71, 9.71)	0.65939	0.93545	0.14( -7.76, 8.71)	0.9741	0.99024	-2.66(-10.19, 5.49)	0.50877	0.86126	Not significant	Not significant	0.196209
137	GM3(d18:1/20:0)	5.48( -3.41,15.20)	0.23363	0.86814	-0.44( -8.60, 8.45)	0.91984	0.98054	1.64( -6.60, 10.60)	0.70547	0.92778	Not significant	Not significant	0.205
138	GM3(d18:1/22:0)	-0.83( -9.24, 8.36)	0.8529	0.95896	-1.26( -9.44, 7.66)	0.77317	0.96543	-2.84(-10.83, 5.87)	0.50972	0.86126	Not significant	Not significant	0.196689
139	GM3(d18:1/24:0)	-1.33( -9.51, 7.60)	0.7611	0.94567	-2.82(-11.26, 6.43)	0.53616	0.86133	-4.66(-12.90, 4.36)	0.29942	0.70409	Not significant	Not significant	0.482925
140	GM3(d18:1/24:1)	-5.79(-13.23, 2.29)	0.15445	0.86814	-3.70(-12.14, 5.56)	0.41955	0.81819	-10.23(-18.48, -1.14)	0.02854	0.36042	Not significant	Postpartum only	1.18349
141	GM3(d18:2/24:1)	-8.94(-20.93, 4.87)	0.19278	0.86814	-6.37(-14.77, 2.86)	0.16923	0.72199	-10.00(-19.36, 0.45)	0.060115	0.45021	Not significant	Not significant	1.09893
142	HexCer(d16:1/18:0)	-1.96(-14.64,12.61)	0.77874	0.94933	9.06( -3.27,22.96)	0.15576	0.70281	-2.91(-14.87, 10.73)	0.65845	0.91888	Not significant	Not significant	0.424972
143	HexCer(d16:1/20:0)	1.13( -9.46,12.97)	0.84116	0.95896	10.15( -0.64,22.12)	0.066023	0.5282	-1.58(-12.02, 10.08)	0.77917	0.94277	Not significant	Not significant	0.641991
144	HexCer(d16:1/22:0)	1.49( -8.43,12.48)	0.77738	0.94933	6.49( -3.11,17.04)	0.19095	0.72199	2.42( -7.27, 13.12)	0.63557	0.90664	Not significant	Not significant	0.413233
145	HexCer(d16:1/24:0)	-2.88(-12.62, 7.93)	0.58569	0.92935	2.60( -7.11,13.33)	0.61172	0.89338	-2.55(-11.86, 7.75)	0.61342	0.90061	Not significant	Not significant	0.252495
146	HexCer(d18:1/16:0)	-2.87(-10.73, 5.68)	0.49732	0.89627	-3.57(-11.84, 5.47)	0.42527	0.81819	-4.29(-12.57, 4.78)	0.34115	0.72998	Not significant	Not significant	0.542792
147	HexCer(d18:1/18:0)	-6.85(-15.45, 2.62)	0.15005	0.86814	2.20( -7.24,12.60)	0.65884	0.92207	-3.10(-12.76, 7.64)	0.5561	0.88552	Not significant	Not significant	0.298896
148	HexCer(d18:1/20:0)	0.42( -7.92, 9.51)	0.92436	0.98395	3.93( -5.19,13.93)	0.40909	0.81676	-0.11( -9.70, 10.49)	0.98266	0.98984	Not significant	Not significant	0.198735
149	HexCer(d18:1/22:0)	0.31( -8.22, 9.63)	0.9451	0.9864	1.83( -6.70,11.15)	0.68306	0.94125	-0.39( -9.65, 9.83)	0.93783	0.98934	Not significant	Not significant	0.0737928
150	HexCer(d18:1/24:0)	-3.93(-12.57, 5.56)	0.40242	0.88492	-0.59( -9.04, 8.65)	0.89652	0.98054	-1.91(-11.00, 8.11)	0.69691	0.92589	Not significant	Not significant	0.190143
151	HexCer(d18:1/24:1)	-4.80(-13.18, 4.39)	0.29394	0.86814	-1.92(-11.19, 8.31)	0.70042	0.94425	-7.96(-17.54, 2.73)	0.13811	0.55649	Not significant	Not significant	0.681732
152	HexCer(d18:2/18:0)	-1.49(-11.74, 9.94)	0.78756	0.94964	0.62( -9.60,12.00)	0.90901	0.98054	-4.54(-15.33, 7.62)	0.44613	0.80256	Not significant	Not significant	0.252996
153	HexCer(d18:2/20:0)	-1.67(-10.18, 7.64)	0.71406	0.94028	6.99( -2.56,17.48)	0.15607	0.70281	-3.56(-13.47, 7.49)	0.51119	0.86126	Not significant	Not significant	0.489541
154	HexCer(d18:2/22:0)	-2.40(-10.65, 6.60)	0.58744	0.92935	1.56( -6.84,10.73)	0.72367	0.94972	-0.64(-10.04, 9.75)	0.89937	0.97893	Not significant	Not significant	0.126947
155	HexCer(d18:2/24:0)	-3.40(-11.98, 6.02)	0.46454	0.89627	1.73( -6.90,11.15)	0.70396	0.94425	-1.26(-10.67, 9.14)	0.80312	0.95202	Not significant	Not significant	0.187656
156	Hex2Cer(d16:1/16:0)	1.87( -7.09,11.69)	0.69249	0.93704	2.70( -5.84,12.01)	0.54654	0.86489	-4.83(-12.98, 4.09)	0.27778	0.68344	Not significant	Not significant	0.513161
157	Hex2Cer(d16:1/24:1)	-4.56(-14.60, 6.66)	0.40907	0.88492	-0.17(-12.22,13.53)	0.97914	0.99024	-7.51(-18.21, 4.59)	0.21211	0.63691	Not significant	Not significant	0.506555
158	Hex2Cer(d18:1/16:0)	-1.29( -8.73, 6.76)	0.74485	0.94028	-1.12( -8.96, 7.39)	0.78835	0.96543	-4.81(-12.52, 3.58)	0.25104	0.66516	Not significant	Not significant	0.438192
159	Hex2Cer(d18:1/18:0)	-0.21( -8.52, 8.86)	0.96247	0.99196	0.89( -7.59,10.15)	0.84235	0.97707	-4.53(-12.18, 3.79)	0.27589	0.68344	Not significant	Not significant	0.35776
160	Hex2Cer(d18:1/20:0)	4.13( -8.17,18.08)	0.52626	0.90051	-5.71(-16.92, 7.02)	0.36157	0.81571	0.71(-10.45, 13.26)	0.90567	0.97961	Not significant	Not significant	0.285845
161	Hex2Cer(d18:1/22:0)	3.35( -9.15,17.57)	0.61486	0.92935	-3.12(-14.58, 9.87)	0.61988	0.89338	1.11(-10.52, 14.27)	0.85849	0.96023	Not significant	Not significant	0.196818
162	Hex2Cer(d18:1/24:0)	2.33( -8.80,14.82)	0.6936	0.93704	-3.14(-13.48, 8.44)	0.57875	0.87505	-1.02(-11.34, 10.49)	0.85381	0.95966	Not significant	Not significant	0.208183
163	Hex2Cer(d18:1/24:1)	-1.66(-10.36, 7.88)	0.72138	0.94028	-3.84(-12.72, 5.95)	0.4273	0.81819	-6.07(-14.18, 2.81)	0.17362	0.58731	Not significant	Not significant	0.690042
164	Hex2Cer(d18:2/16:0)	-0.91( -8.10, 6.84)	0.81177	0.95283	-1.53( -9.50, 7.15)	0.71986	0.94849	-4.85(-12.40, 3.36)	0.23755	0.65997	Not significant	Not significant	0.448855
165	Hex2Cer(d18:2/18:0)	5.77( -1.63,13.73)	0.12917	0.86814	6.62( -0.68,14.45)	0.076487	0.56666	2.46( -4.71, 10.16)	0.51034	0.86126	Not significant	Not significant	0.745907
166	Hex2Cer(d18:2/24:1)	-2.40(-11.12, 7.18)	0.61017	0.92935	-4.42(-13.46, 5.58)	0.37175	0.81571	-11.83(-20.00, -2.83)	0.011332	0.28953	Not significant	Postpartum only	1.31718
167	Hex3Cer(d18:1/16:0)	-4.36(-10.95, 2.72)	0.22015	0.86814	-1.95( -8.29, 4.83)	0.56247	0.8717	-8.84(-15.14, -2.07)	0.011571	0.28953	Not significant	Postpartum only	1.3187
168	Hex3Cer(d18:1/18:0)	-7.87(-16.17, 1.25)	0.088304	0.86814	-2.30(-10.98, 7.22)	0.62243	0.89338	-9.09(-17.51, 0.20)	0.054747	0.42382	Not significant	Not significant	0.966385
169	Hex3Cer(d18:1/20:0)	-4.33(-13.70, 6.07)	0.3992	0.88492	-1.72(-11.21, 8.78)	0.73608	0.95499	-4.80(-13.71, 5.03)	0.32538	0.72319	Not significant	Not significant	0.42769
170	Hex3Cer(d18:1/22:0)	-2.97(-13.01, 8.24)	0.58738	0.92935	-7.20(-16.60, 3.26)	0.16913	0.72199	-3.16(-13.18, 8.03)	0.56373	0.88871	Not significant	Not significant	0.449059
171	Hex3Cer(d18:1/24:0)	-1.35(-10.57, 8.82)	0.78526	0.94933	-8.04(-16.47, 1.24)	0.08726	0.60175	-3.39(-12.16, 6.26)	0.47631	0.83083	Not significant	Not significant	0.647309
172	Hex3Cer(d18:1/24:1)	-4.54(-12.39, 4.02)	0.28743	0.86814	-4.88(-12.83, 3.79)	0.25979	0.76822	-8.63(-16.48, -0.05)	0.048838	0.40541	Not significant	Postpartum only	1.13606
173	LPC(14:0) [sn2]	4.83(-12.05,24.95)	0.59722	0.92935	1.07(-16.49,22.31)	0.91293	0.98054	17.18( -1.77, 39.78)	0.077834	0.47458	Not significant	Not significant	0.728092
174	LPC(14:0) [sn1]	3.49(-13.14,23.31)	0.69981	0.93769	2.19(-15.26,23.23)	0.82006	0.97159	15.46( -3.18, 37.70)	0.10903	0.50891	Not significant	Not significant	0.667633
175	LPC(15:0) [sn2]	3.83( -6.67,15.51)	0.48792	0.89627	-5.81(-16.56, 6.33)	0.33198	0.81472	1.39( -8.47, 12.31)	0.79049	0.94801	Not significant	Not significant	0.31948
176	LPC(15:0) [sn1]	0.06(-10.04,11.28)	0.99168	0.99747	-3.53(-14.06, 8.30)	0.5413	0.86133	2.61( -7.12, 13.35)	0.61086	0.90061	Not significant	Not significant	0.222788
177	LPC(16:0) [sn2]	-4.58(-12.40, 3.92)	0.28027	0.86814	0.28( -7.45, 8.65)	0.9456	0.98339	-3.48(-11.58, 5.37)	0.42721	0.79469	Not significant	Not significant	0.336973
178	LPC(16:0) [sn1]	-6.00(-14.79, 3.69)	0.2155	0.86814	0.34( -8.51,10.06)	0.94178	0.98167	-4.29(-13.10, 5.41)	0.37139	0.74386	Not significant	Not significant	0.395907
179	LPC(16:1) [sn2]	0.36( -9.86,11.74)	0.94728	0.9864	0.59(-12.76,15.99)	0.935	0.98054	3.94( -6.58, 15.65)	0.47627	0.83083	Not significant	Not significant	0.189939
180	LPC(16:1) [sn1]	-1.93(-11.47, 8.64)	0.70739	0.93919	0.73(-11.69,14.90)	0.91301	0.98054	1.12( -8.59, 11.86)	0.82805	0.95966	Not significant	Not significant	0.107328
181	LPC(15-MHDA) [sn2]	-4.34(-16.28, 9.29)	0.51224	0.90051	-5.20(-17.29, 8.66)	0.44154	0.81819	-2.64(-15.01, 11.52)	0.69794	0.92589	Not significant	Not significant	0.332196
182	LPC(15-MHDA) [sn1] / LPC(17:0) [sn2]	-2.03(-12.32, 9.48)	0.71673	0.94028	-4.80(-14.33, 5.79)	0.35946	0.81571	-3.23(-13.09, 7.74)	0.54735	0.8795	Not significant	Not significant	0.341942
183	LPC(17:0) [sn1]	-3.86(-12.97, 6.20)	0.4363	0.89395	-4.50(-12.69, 4.47)	0.31333	0.80577	-4.98(-13.60, 4.51)	0.29149	0.69526	Not significant	Not significant	0.600657
184	LPC(17:1) [sn2]	-1.72(-13.13,11.20)	0.78235	0.94933	-2.12(-13.06,10.19)	0.72135	0.94849	5.36( -6.72, 19.00)	0.39945	0.77527	Not significant	Not significant	0.312194
185	LPC(17:1) [sn1]	-5.02(-15.07, 6.22)	0.3652	0.88492	-4.11(-14.04, 6.98)	0.45075	0.8216	-0.18(-10.57, 11.41)	0.97388	0.98984	Not significant	Not significant	0.285741
186	LPC(18:0) [sn2]	-2.66(-11.85, 7.49)	0.59269	0.92935	-1.41( -9.80, 7.77)	0.75428	0.95937	-2.23(-11.05, 7.46)	0.63831	0.90817	Not significant	Not significant	0.183335
187	LPC(18:0) [sn1]	-1.98(-11.84, 8.98)	0.71038	0.94019	-1.45(-10.34, 8.33)	0.76177	0.96529	-0.47(-10.03, 10.11)	0.9268	0.9845	Not significant	Not significant	0.0978217
188	LPC(18:1) [sn2]	-5.80(-15.52, 5.03)	0.2807	0.86814	-1.29( -9.92, 8.16)	0.78	0.96543	-2.08(-11.92, 8.86)	0.69596	0.92589	Not significant	Not significant	0.22026
189	LPC(18:1) [sn1]	-5.71(-14.81, 4.36)	0.25463	0.86814	-2.09(-10.06, 6.57)	0.62332	0.89338	-3.91(-12.85, 5.94)	0.42165	0.79469	Not significant	Not significant	0.420353
190	LPC(18:2) [sn2]	0.65( -9.50,11.93)	0.90507	0.98359	0.85( -8.39,11.03)	0.86228	0.98054	2.97( -6.72, 13.66)	0.56009	0.88677	Not significant	Not significant	0.135819
191	LPC(18:2) [sn1]	-0.58(-12.30,12.70)	0.92683	0.98395	-0.91(-12.67,12.42)	0.88629	0.98054	-1.01(-12.02, 11.39)	0.866	0.96333	Not significant	Not significant	0.0635731
192	LPC(18:3) (a) [sn1] [104_sn1]	-6.79(-19.18, 7.51)	0.33267	0.86814	1.93(-11.32,17.16)	0.78718	0.96543	1.47(-11.40, 16.22)	0.83201	0.95966	Not significant	Not significant	0.189144
193	LPC(18:3) [sn2] (a)	-9.65(-21.55, 4.06)	0.15828	0.86814	3.93( -9.17,18.92)	0.57312	0.8717	2.88(-10.35, 18.07)	0.68461	0.92589	Not significant	Not significant	0.308968
194	LPC(18:3) [sn1] (a)/LPC(18:3) [sn2] (b)	-8.36(-20.55, 5.71)	0.22994	0.86814	3.41( -9.85,18.62)	0.63068	0.89781	3.38( -9.75, 18.42)	0.63011	0.90213	Not significant	Not significant	0.305913
195	LPC(19:0) [sn1] (a) / LPC(19:0) [sn2] (b)	-5.09(-18.54,10.58)	0.50122	0.89627	-0.95(-14.64,14.94)	0.89972	0.98054	1.81(-12.71, 18.75)	0.81818	0.95872	Not significant	Not significant	0.148808
196	LPC(19:0) [sn1] (b)	-6.24(-15.99, 4.65)	0.24934	0.86814	-6.02(-15.22, 4.17)	0.23598	0.74582	-10.51(-19.92, 0.00)	0.050016	0.4079	Not significant	Not significant	1.15645
197	LPC(19:0) (c)	-5.95(-14.89, 3.92)	0.22705	0.86814	-6.75(-15.16, 2.50)	0.14698	0.70281	-6.21(-15.18, 3.72)	0.21082	0.63691	Not significant	Not significant	0.820988
198	LPC(19:1) [sn1]	-9.32(-18.44, 0.82)	0.070276	0.86814	-5.46(-14.78, 4.88)	0.28772	0.80002	-7.93(-16.34, 1.33)	0.090651	0.49034	Not significant	Not significant	0.935624
199	LPC(20:0) [sn2]	-5.19(-15.12, 5.91)	0.34398	0.86814	-5.32(-14.96, 5.40)	0.31608	0.80577	-1.96(-12.40, 9.73)	0.72977	0.93796	Not significant	Not significant	0.36603
200	LPC(20:0) [sn1]	-5.63(-15.31, 5.16)	0.29297	0.86814	-5.53(-14.89, 4.87)	0.28415	0.79911	-0.81(-10.90, 10.43)	0.88174	0.97048	Not significant	Not significant	0.343634
201	LPC(20:1) [sn2]	-8.83(-18.51, 2.00)	0.10612	0.86814	-4.17(-14.00, 6.78)	0.43865	0.81819	-4.54(-14.86, 7.03)	0.42486	0.79469	Not significant	Not significant	0.496717
202	LPC(20:1) [sn1]	-11.34(-20.29,-1.37)	0.026948	0.83765	-6.23(-15.58, 4.17)	0.22946	0.74305	-7.26(-16.63, 3.16)	0.16447	0.58413	Not significant	Preconception only	0.87882
203	LPC(20:2) [sn2]	-5.27(-13.50, 3.74)	0.24165	0.86814	-3.50(-11.33, 5.02)	0.40778	0.81676	0.52( -8.80, 10.79)	0.91616	0.98219	Not significant	Not significant	0.314241
204	LPC(20:2) [sn1]	-6.74(-15.35, 2.75)	0.15754	0.86814	-4.81(-12.65, 3.73)	0.25947	0.76822	-4.42(-13.32, 5.38)	0.36255	0.73591	Not significant	Not significant	0.6182
205	LPC(20:3) [sn2]	3.61( -6.66,15.02)	0.50342	0.89627	2.79( -7.50,14.22)	0.60802	0.89323	3.00( -7.94, 15.24)	0.60474	0.90061	Not significant	Not significant	0.284122
206	LPC(20:3) [sn1]	-2.06(-12.79, 9.99)	0.72405	0.94028	-1.30(-11.91,10.59)	0.82085	0.97159	-1.95(-13.35, 10.94)	0.75329	0.94277	Not significant	Not significant	0.129708
207	LPC(20:3) [104_sn1]	-0.32(-11.45,12.20)	0.95738	0.99044	0.61(-10.61,13.23)	0.91963	0.98054	-1.15(-12.97, 12.28)	0.85843	0.96023	Not significant	Not significant	0.0606625
208	LPC(20:4) [sn2]	3.67( -7.46,16.14)	0.53218	0.90051	3.81( -5.05,13.50)	0.41016	0.81676	-2.97(-11.69, 6.61)	0.52835	0.86689	Not significant	Not significant	0.390906
209	LPC(20:4) [sn1]	-0.64(-11.11,11.07)	0.91032	0.98395	0.71( -9.23,11.74)	0.89338	0.98054	-6.07(-15.61, 4.55)	0.25074	0.66516	Not significant	Not significant	0.385271
210	LPC(20:5) [sn2]	-1.79(-18.74,18.68)	0.85089	0.95896	1.75(-15.94,23.16)	0.85817	0.98054	5.16(-14.42, 29.22)	0.63109	0.90213	Not significant	Not significant	0.14293
211	LPC(20:5) [sn1]	-6.21(-21.68,12.33)	0.4845	0.89627	-2.78(-19.95,18.08)	0.77547	0.96543	0.55(-18.71, 24.39)	0.95919	0.98934	Not significant	Not significant	0.13499
212	LPC(22:0) [sn1]	-4.39(-12.58, 4.56)	0.32402	0.86814	-4.07(-11.71, 4.24)	0.32571	0.81168	2.54( -7.72, 13.95)	0.63928	0.90817	Not significant	Not significant	0.387716
213	LPC(22:1) [sn1]	-10.57(-23.01, 3.87)	0.14274	0.86814	-6.50(-19.04, 7.98)	0.35877	0.81571	-3.63(-18.80, 14.39)	0.67146	0.92395	Not significant	Not significant	0.368452
214	LPC(22:4) [sn2]	-4.64(-14.99, 6.96)	0.41557	0.88492	-7.15(-16.71, 3.52)	0.18028	0.72199	-2.03(-12.91, 10.21)	0.73189	0.93796	Not significant	Not significant	0.444761
215	LPC(22:4) [sn1]	-6.56(-17.78, 6.18)	0.29678	0.86814	-10.68(-20.96, 0.93)	0.069798	0.5458	-5.41(-16.49, 7.15)	0.38029	0.75077	Not significant	Not significant	0.89774
216	LPC(22:5) [sn2] (n3)	-2.33(-12.65, 9.22)	0.67857	0.93704	-9.46(-19.07, 1.29)	0.082193	0.58853	-6.50(-16.22, 4.35)	0.22915	0.65022	Not significant	Not significant	0.890826
217	LPC(22:5) [sn1] (n3)/LPC(22:5) [sn2] (n6)	-5.83(-15.40, 4.81)	0.27012	0.86814	-6.38(-15.41, 3.62)	0.20196	0.72199	-5.27(-14.87, 5.42)	0.31934	0.71437	Not significant	Not significant	0.697912
218	LPC(22:5) [sn1] (n6)	-8.30(-19.08, 3.90)	0.17303	0.86814	-8.68(-18.84, 2.75)	0.13078	0.68782	-8.87(-19.50, 3.16)	0.14143	0.55985	Not significant	Not significant	0.951728
219	LPC(22:5) (n3) [sn1] [104_sn1]	-5.44(-16.56, 7.16)	0.37903	0.88492	-8.08(-18.68, 3.90)	0.17671	0.72199	-5.08(-16.30, 7.64)	0.41469	0.79024	Not significant	Not significant	0.593612
220	LPC(22:6) [sn2]	-1.37(-10.31, 8.47)	0.77539	0.94933	-3.13(-11.72, 6.30)	0.50086	0.85419	-5.74(-15.72, 5.43)	0.29935	0.70409	Not significant	Not significant	0.4868
221	LPC(22:6) [sn1]	-5.24(-15.05, 5.70)	0.33299	0.86814	-5.96(-15.03, 4.08)	0.23396	0.74394	-10.12(-20.77, 1.95)	0.096605	0.49034	Not significant	Not significant	0.99875
222	LPC(24:0) [sn2]	-7.09(-14.85, 1.37)	0.097811	0.86814	-2.26(-10.44, 6.66)	0.60632	0.89264	-0.99(-10.01, 8.93)	0.83704	0.95966	Not significant	Not significant	0.257233
223	LPC(24:0) [sn1]	-5.84(-13.16, 2.11)	0.1447	0.86814	0.39( -7.37, 8.80)	0.92354	0.98054	2.10( -6.51, 11.52)	0.64204	0.90962	Not significant	Not significant	0.22217
224	LPC(O-16:0)	-1.65(-10.07, 7.55)	0.71381	0.94028	-3.44(-12.07, 6.03)	0.4613	0.82554	-1.11( -9.14, 7.64)	0.79615	0.95186	Not significant	Not significant	0.262863
225	LPC(O-18:0)	-0.20( -9.74,10.36)	0.96945	0.99196	-2.55(-12.55, 8.60)	0.63925	0.9041	-0.55( -9.48, 9.28)	0.9089	0.98002	Not significant	Not significant	0.112109
226	LPC(O-18:1)	-4.25(-12.40, 4.65)	0.3363	0.86814	-4.16(-12.64, 5.13)	0.36646	0.81571	-4.89(-12.74, 3.65)	0.25197	0.66516	Not significant	Not significant	0.653897
227	LPC(O-20:0)	-2.09(-11.78, 8.67)	0.69085	0.93704	-4.50(-13.64, 5.61)	0.36858	0.81571	-1.48(-11.18, 9.27)	0.7766	0.94277	Not significant	Not significant	0.284601
228	LPC(O-20:1)	-6.01(-14.92, 3.83)	0.22137	0.86814	-6.24(-15.03, 3.47)	0.19913	0.72199	-8.13(-16.79, 1.43)	0.092719	0.49034	Not significant	Not significant	1.02476
229	LPC(O-22:0)	-4.35(-11.23, 3.05)	0.24095	0.86814	-3.84(-10.94, 3.83)	0.31588	0.80577	-1.18( -9.07, 7.39)	0.77888	0.94277	Not significant	Not significant	0.361587
230	LPC(O-22:1)	-7.64(-16.11, 1.68)	0.10482	0.86814	-6.76(-15.22, 2.54)	0.14843	0.70281	-11.04(-19.56, -1.61)	0.023069	0.36042	Not significant	Postpartum only	1.31553
231	LPC(O-24:0)	-2.83(-10.56, 5.57)	0.49572	0.89627	-3.18(-12.01, 6.54)	0.50691	0.85604	-2.63(-11.30, 6.89)	0.574	0.88916	Not significant	Not significant	0.332174
232	LPC(O-24:1)	-6.63(-14.01, 1.39)	0.10219	0.86814	-6.10(-14.82, 3.51)	0.2042	0.72199	-9.39(-17.36, -0.66)	0.035798	0.37615	Not significant	Postpartum only	1.25504
233	LPC(O-24:2)	-9.88(-18.19,-0.74)	0.034937	0.83765	-7.83(-16.50, 1.75)	0.10561	0.63843	-9.26(-17.86, 0.24)	0.055786	0.42708	Not significant	Preconception only	1.28263
234	LPC(P-16:0)	-5.14(-13.79, 4.37)	0.27733	0.86814	-4.11(-12.70, 5.31)	0.37834	0.81676	-4.90(-12.79, 3.71)	0.2547	0.66603	Not significant	Not significant	0.651644
235	LPC(P-18:1)	-4.97(-14.12, 5.16)	0.32267	0.86814	-5.31(-14.48, 4.85)	0.2925	0.80039	-5.91(-14.53, 3.57)	0.21261	0.63691	Not significant	Not significant	0.708061
236	LPE(16:0) [sn2]	-7.49(-17.58, 3.84)	0.18577	0.86814	6.57( -2.95,17.03)	0.18164	0.72199	-0.89(-11.10, 10.48)	0.87097	0.96333	Not significant	Not significant	0.438208
237	LPE(16:0) [sn1]	-7.77(-17.68, 3.32)	0.1616	0.86814	5.22( -4.15,15.51)	0.2835	0.79911	-2.54(-12.24, 8.22)	0.6287	0.90213	Not significant	Not significant	0.407069
238	LPE(17:0) [sn2]	-0.10( -7.28, 7.63)	0.97809	0.9925	-2.91( -9.38, 4.02)	0.40003	0.81676	0.09( -6.86, 7.56)	0.97946	0.98984	Not significant	Not significant	0.19122
239	LPE(17:0) [sn1]	-4.58(-11.94, 3.38)	0.25029	0.86814	0.66( -6.39, 8.24)	0.85792	0.98054	3.75( -3.76, 11.85)	0.33553	0.72779	Not significant	Not significant	0.415878
240	LPE(18:0) [sn2]	-2.56(-14.13,10.58)	0.68711	0.93704	2.96( -6.60,13.50)	0.55529	0.87151	0.73(-10.04, 12.79)	0.89909	0.97893	Not significant	Not significant	0.194436
241	LPE(18:0) [sn1]	-4.04(-15.24, 8.63)	0.51254	0.90051	1.55( -7.74,11.78)	0.75186	0.95937	1.15( -9.43, 12.97)	0.83809	0.95966	Not significant	Not significant	0.162816
242	LPE(18:1) [sn2]	-2.49(-13.81,10.32)	0.68758	0.93704	3.34( -5.40,12.88)	0.46482	0.82668	5.91( -5.69, 18.95)	0.33026	0.72779	Not significant	Not significant	0.497797
243	LPE(18:1) [sn1]	-3.76(-14.72, 8.61)	0.53331	0.90051	3.72( -4.91,13.14)	0.40831	0.81676	6.85( -4.74, 19.85)	0.2567	0.66603	Not significant	Not significant	0.619846
244	LPE(18:2) [sn2]	3.34( -8.29,16.45)	0.58806	0.92935	2.19( -7.53,12.93)	0.6703	0.92925	8.96( -3.74, 23.35)	0.17389	0.58731	Not significant	Not significant	0.589641
245	LPE(18:2) [sn1]	1.64(-10.11,14.93)	0.7943	0.95014	0.23(-10.34,12.04)	0.96809	0.99024	6.83( -5.86, 21.24)	0.30423	0.70535	Not significant	Not significant	0.356135
246	LPE(20:4) [sn2]	3.26( -5.84,13.25)	0.49377	0.89627	5.79( -2.79,15.13)	0.19078	0.72199	-2.10(-10.78, 7.42)	0.65239	0.91625	Not significant	Not significant	0.454032
247	LPE(20:4) [sn1]	0.03( -9.39,10.43)	0.99542	0.99874	2.51( -6.12,11.94)	0.57913	0.87505	-2.52(-11.41, 7.25)	0.59838	0.90061	Not significant	Not significant	0.207956
248	LPE(22:6) [sn2]	-1.84(-10.85, 8.07)	0.7035	0.93769	3.67( -5.46,13.68)	0.44207	0.81819	-5.67(-15.31, 5.08)	0.28772	0.6939	Not significant	Not significant	0.547579
249	LPE(22:6) [sn1]	-4.00(-12.99, 5.93)	0.41491	0.88492	0.71( -8.07,10.32)	0.87884	0.98054	-5.37(-14.99, 5.34)	0.31178	0.71131	Not significant	Not significant	0.419144
250	LPE(P-16:0)	-1.40(-16.61,16.58)	0.8681	0.96397	-6.61(-20.57, 9.80)	0.40619	0.81676	-2.73(-15.56, 12.05)	0.70062	0.92589	Not significant	Not significant	0.274565
251	LPE(P-18:0)	0.03(-14.48,17.00)	0.99726	0.99874	-5.74(-18.99, 9.68)	0.44294	0.81819	1.49(-11.41, 16.26)	0.83054	0.95966	Not significant	Not significant	0.211152
252	LPE(P-18:1)	-0.90(-16.11,17.07)	0.91504	0.98395	-2.64(-17.02,14.23)	0.74154	0.95499	-1.39(-14.38, 13.57)	0.84535	0.95966	Not significant	Not significant	0.0898215
253	LPI(18:0) [sn1]	1.62( -7.97,12.22)	0.74934	0.94028	-2.04(-11.36, 8.27)	0.68563	0.94292	-3.40(-12.62, 6.79)	0.4972	0.85857	Not significant	Not significant	0.236984
254	LPI(18:1) [sn1]	-2.30(-13.33,10.13)	0.70187	0.93769	-3.76(-14.32, 8.09)	0.51598	0.86133	2.67( -8.59, 15.30)	0.65575	0.91831	Not significant	Not significant	0.259564
255	LPI(18:2) [sn1]	3.70( -6.80,15.38)	0.5034	0.89627	3.23( -8.13,16.01)	0.59157	0.87737	0.14( -8.97, 10.16)	0.9766	0.98984	Not significant	Not significant	0.217627
256	LPI(20:4) [sn2]	-0.23( -9.07, 9.47)	0.96077	0.99196	-1.39(-10.16, 8.23)	0.76736	0.96543	-0.25( -9.40, 9.82)	0.95894	0.98934	Not significant	Not significant	0.046879
257	LPI(20:4) [sn1]	-1.61(-10.60, 8.29)	0.73939	0.94028	1.62( -7.78,11.98)	0.74464	0.9572	-1.78(-10.24, 7.48)	0.69425	0.92589	Not significant	Not significant	0.158361
258	LPS(16:0)	-7.55(-16.75, 2.66)	0.14124	0.86814	2.06( -8.71,14.10)	0.71852	0.94849	-6.78(-15.91, 3.34)	0.18063	0.59241	Not significant	Not significant	0.62351
259	LPS(18:0)	-0.47(-24.98,32.05)	0.97386	0.99205	-7.69(-24.62,13.05)	0.43743	0.81819	0.08(-18.87, 23.46)	0.99406	0.99551	Not significant	Not significant	0.185133
260	PC(28:0)	-4.25(-21.70,17.09)	0.67111	0.93545	1.83(-15.54,22.78)	0.84848	0.98031	3.73(-13.45, 24.33)	0.69042	0.92589	Not significant	Not significant	0.142113
261	PC(14:0_16:0)	-0.65( -7.28, 6.45)	0.85199	0.95896	1.65( -4.39, 8.07)	0.60002	0.88526	-3.66( -9.59, 2.65)	0.24804	0.66489	Not significant	Not significant	0.496758
262	PC(31:0) (a)	11.34(-10.08,37.86)	0.32311	0.86814	-8.62(-23.73, 9.47)	0.32649	0.81168	9.86( -7.54, 30.54)	0.2837	0.68827	Not significant	Not significant	0.628533
263	PC(31:0) (b)	1.72( -8.21,12.73)	0.74412	0.94028	-7.56(-17.08, 3.06)	0.1557	0.70281	-1.50(-10.80, 8.76)	0.76393	0.94277	Not significant	Not significant	0.410998
264	PC(31:1)	-0.67(-15.30,16.48)	0.93339	0.98545	-4.14(-18.66,12.97)	0.61265	0.89338	4.26( -9.84, 20.56)	0.57224	0.88916	Not significant	Not significant	0.212699
265	PC(16:0/16:0)	-4.28(-12.10, 4.24)	0.31316	0.86814	0.48( -8.68,10.56)	0.92111	0.98054	-4.22(-11.24, 3.37)	0.26673	0.67941	Not significant	Not significant	0.475626
266	PC(32:1)	-2.78(-15.64,12.04)	0.69588	0.93769	1.66(-12.10,17.57)	0.82387	0.97159	1.84(-10.24, 15.55)	0.77604	0.94277	Not significant	Not significant	0.132104
267	PC(32:2)	-4.73(-17.28, 9.72)	0.4998	0.89627	5.73( -7.06,20.28)	0.39555	0.81676	8.60( -5.15, 24.35)	0.23121	0.65022	Not significant	Not significant	0.644813
268	PC(33:0) (a)	-1.45(-13.48,12.25)	0.82532	0.9541	-4.54(-15.64, 8.03)	0.45993	0.82554	-0.19(-12.08, 13.32)	0.97699	0.98984	Not significant	Not significant	0.216206
269	PC(33:0) (b)	0.66( -8.08,10.23)	0.88686	0.97378	-4.64(-12.45, 3.86)	0.274	0.79321	-2.76(-10.69, 5.88)	0.51822	0.86449	Not significant	Not significant	0.350782
270	PC(33:1)	-2.02(-13.98,11.60)	0.75764	0.94567	-0.85(-12.98,12.98)	0.89818	0.98054	0.89(-10.47, 13.69)	0.88399	0.97048	Not significant	Not significant	0.091617
271	PC(33:2)	-2.69(-12.80, 8.59)	0.62489	0.92935	-0.59(-11.47,11.62)	0.91931	0.98054	-2.00(-11.59, 8.64)	0.69997	0.92589	Not significant	Not significant	0.147592
272	PC(16:0_18:0)	-0.15(-11.90,13.16)	0.9807	0.9927	-0.24( -7.85, 8.00)	0.95259	0.98549	0.72( -6.65, 8.67)	0.8527	0.95966	Not significant	Not significant	0.0548247
273	PC(16:0_18:1)	-5.08(-14.47, 5.34)	0.32503	0.86814	1.04( -7.70,10.61)	0.82142	0.97159	-0.53( -9.10, 8.85)	0.90787	0.98002	Not significant	Not significant	0.165385
274	PC(16:0_18:2)	-2.24( -6.10, 1.77)	0.26734	0.86814	-0.06( -3.59, 3.60)	0.97334	0.99024	-0.90( -4.88, 3.24)	0.66421	0.92253	Not significant	Not significant	0.201379
275	PC(16:0_18:3) (a)	-3.81(-15.28, 9.21)	0.54714	0.90403	4.55( -5.70,15.90)	0.39632	0.81676	-3.35(-12.47, 6.73)	0.49968	0.85905	Not significant	Not significant	0.395409
276	PC(16:0_18:3) (b)	-8.01(-18.71, 4.09)	0.1845	0.86814	6.10( -6.36,20.22)	0.35112	0.81571	-0.18(-10.97, 11.93)	0.97589	0.98984	Not significant	Not significant	0.308619
277	PC(14:0_20:4)	-2.37(-15.46,12.75)	0.74353	0.94028	4.59( -8.65,19.74)	0.51437	0.86133	7.66( -7.44, 25.23)	0.33692	0.72779	Not significant	Not significant	0.459134
278	PC(34:5)	-7.29(-24.41,13.70)	0.4657	0.89627	5.23(-14.14,28.97)	0.62207	0.89338	14.92( -9.22, 45.49)	0.24638	0.66374	Not significant	Not significant	0.549054
279	PC(15-MHDA_18:1)	-1.52(-13.64,12.32)	0.81904	0.95342	-4.53(-15.79, 8.24)	0.46793	0.82668	-2.65(-14.33, 10.62)	0.67914	0.92475	Not significant	Not significant	0.274708
280	PC(17:0_18:1)	-2.31(-10.97, 7.19)	0.62011	0.92935	-1.33( -9.70, 7.81)	0.76571	0.96543	0.27( -8.27, 9.60)	0.95291	0.98934	Not significant	Not significant	0.103509
281	PC(15-MHDA_18:2)	-1.53(-13.85,12.56)	0.82058	0.95342	0.25(-12.57,14.93)	0.97188	0.99024	-3.38(-14.89, 9.69)	0.59428	0.90061	Not significant	Not significant	0.140877
282	PC(17:0_18:2)	-4.84(-13.09, 4.20)	0.28276	0.86814	0.71( -8.18,10.46)	0.88063	0.98054	-2.55(-10.68, 6.32)	0.55937	0.88677	Not significant	Not significant	0.244268
283	PC(17:1_18:2)	-9.01(-19.53, 2.89)	0.13166	0.86814	-1.37(-12.69,11.42)	0.82371	0.97159	0.02(-11.37, 12.88)	0.9969	0.9969	Not significant	Not significant	0.150551
284	PC(15:0_20:3)	0.86( -9.84,12.82)	0.88115	0.97138	0.50(-10.04,12.27)	0.93001	0.98054	2.86( -7.70, 14.64)	0.6082	0.90061	Not significant	Not significant	0.133218
285	PC(15:0_20:4)	-1.49(-12.15,10.45)	0.79586	0.95014	0.67(-11.03,13.92)	0.91476	0.98054	-2.93(-13.54, 8.98)	0.61313	0.90061	Not significant	Not significant	0.152421
286	PC(35:5)	-4.57(-21.08,15.39)	0.62764	0.92935	0.91(-17.51,23.44)	0.92946	0.98054	7.60(-14.04, 34.69)	0.52117	0.86526	Not significant	Not significant	0.206418
287	PC(36:0)	2.65( -8.99,15.79)	0.66886	0.93545	8.47( -3.25,21.61)	0.16255	0.70521	0.83( -9.83, 12.75)	0.88441	0.97048	Not significant	Not significant	0.387349
288	PC(18:0_18:1)	-3.46(-13.39, 7.61)	0.5238	0.90051	-1.25( -9.96, 8.30)	0.78868	0.96543	4.24( -6.14, 15.77)	0.43655	0.79996	Not significant	Not significant	0.315445
289	PC(18:1_18:1)	-5.55(-15.29, 5.30)	0.30197	0.86814	4.41( -6.34,16.40)	0.43492	0.81819	-3.93(-14.29, 7.68)	0.48913	0.85104	Not significant	Not significant	0.437212
290	PC(18:0_18:2)	-3.67(-10.97, 4.23)	0.35104	0.87378	1.11( -6.08, 8.85)	0.76898	0.96543	1.74( -6.23, 10.39)	0.67768	0.92475	Not significant	Not significant	0.215706
291	PC(18:1_18:2)	-7.17(-15.77, 2.32)	0.13356	0.86814	6.07( -4.46,17.77)	0.26796	0.77901	-4.41(-13.46, 5.59)	0.3726	0.74413	Not significant	Not significant	0.596437
292	PC(16:0_20:3)	-3.03(-14.90,10.51)	0.6434	0.92935	5.24( -8.76,21.40)	0.48157	0.8295	-3.57(-15.04, 9.43)	0.57141	0.88916	Not significant	Not significant	0.328049
293	PC(18:2_18:2)	-5.43(-15.75, 6.14)	0.34151	0.86814	-3.04(-12.77, 7.79)	0.56632	0.8717	1.11( -9.87, 13.42)	0.85071	0.95966	Not significant	Not significant	0.277852
294	PC(16:0_20:4)	-2.10( -6.58, 2.60)	0.37313	0.88492	0.42( -4.29, 5.37)	0.86282	0.98054	-2.67( -7.43, 2.33)	0.28804	0.6939	Not significant	Not significant	0.440668
295	PC(16:1_20:4)	-1.80(-11.92, 9.49)	0.74301	0.94028	2.13( -8.32,13.78)	0.70049	0.94425	-0.66(-10.84, 10.67)	0.90349	0.97945	Not significant	Not significant	0.121347
296	PC(16:0_20:5)	-6.87(-22.18,11.45)	0.4357	0.89395	6.24(-12.87,29.54)	0.54836	0.86489	4.06(-16.29, 29.34)	0.71919	0.93671	Not significant	Not significant	0.280241
297	PC(36:6) (a)	-3.87(-18.55,13.46)	0.63942	0.92935	4.19(-13.31,25.22)	0.66023	0.92207	5.20(-13.93, 28.58)	0.61913	0.90187	Not significant	Not significant	0.223826
298	PC(14:0_22:6)	-6.77(-19.35, 7.77)	0.34171	0.86814	-0.66(-14.02,14.77)	0.92773	0.98054	3.49(-11.89, 21.54)	0.67501	0.92462	Not significant	Not significant	0.207963
299	PC(15-MHDA_20:4)	-4.12(-15.73, 9.08)	0.52089	0.90051	-1.86(-14.11,12.14)	0.78168	0.96543	-7.92(-18.78, 4.40)	0.19688	0.62511	Not significant	Not significant	0.529668
300	PC(17:0_20:4)	-2.57(-11.64, 7.42)	0.59956	0.92935	1.19( -9.19,12.75)	0.83018	0.97159	-7.04(-16.26, 3.19)	0.16949	0.58684	Not significant	Not significant	0.551636
301	PC(15:0_22:6)	-1.57(-12.53,10.77)	0.79225	0.95014	-4.00(-15.40, 8.93)	0.52514	0.86133	-3.32(-15.71, 10.90)	0.62853	0.90213	Not significant	Not significant	0.263547
302	PC(38:2)	-6.94(-13.93, 0.63)	0.07137	0.86814	-2.39( -9.60, 5.40)	0.53598	0.86133	-0.86( -8.30, 7.17)	0.8266	0.95966	Not significant	Not significant	0.288247
303	PC(18:0_20:3)	0.50(-11.24,13.78)	0.93739	0.98572	2.07( -9.11,14.63)	0.72824	0.95372	4.10( -8.63, 18.61)	0.54463	0.8795	Not significant	Not significant	0.165179
304	PC(18:1_20:3)	-6.66(-16.64, 4.52)	0.23143	0.86814	2.66( -7.85,14.36)	0.63284	0.89902	-3.59(-13.91, 7.98)	0.52593	0.86689	Not significant	Not significant	0.339354
305	PC(38:4) (b)	-6.83(-16.73, 4.23)	0.21527	0.86814	-2.84(-13.30, 8.88)	0.61827	0.89338	-1.97(-12.54, 9.88)	0.73152	0.93796	Not significant	Not significant	0.276379
306	PC(18:0_20:4)	-1.31( -9.98, 8.19)	0.77755	0.94933	5.19( -4.32,15.63)	0.29381	0.80039	-3.02(-11.59, 6.39)	0.51518	0.86449	Not significant	Not significant	0.365042
307	PC(38:5) (a)	-5.96(-12.87, 1.50)	0.11437	0.86814	0.18( -6.70, 7.56)	0.96142	0.99024	-5.25(-12.05, 2.07)	0.1548	0.56596	Not significant	Not significant	0.625768
308	PC(38:5) (b)	-6.57(-18.06, 6.54)	0.30885	0.86814	1.24( -9.55,13.31)	0.82976	0.97159	-2.17(-15.65, 13.47)	0.77092	0.94277	Not significant	Not significant	0.199043
309	PC(38:6) (a)	-3.81(-12.26, 5.45)	0.406	0.88492	3.11( -6.56,13.79)	0.54046	0.86133	-1.34(-10.12, 8.30)	0.77607	0.94277	Not significant	Not significant	0.287041
310	PC(16:0_22:6)	-6.94(-17.65, 5.17)	0.24783	0.86814	0.18(-10.98,12.75)	0.97593	0.99024	-10.03(-21.05, 2.53)	0.11227	0.50891	Not significant	Not significant	0.718058
311	PC(18:2_20:5)	-6.49(-20.69,10.26)	0.42323	0.88492	3.32(-12.44,21.91)	0.69764	0.94425	9.01( -8.71, 30.18)	0.33906	0.72779	Not significant	Not significant	0.432006
312	PC(16:1_22:6)	-6.03(-15.49, 4.49)	0.24952	0.86814	-2.00(-11.72, 8.80)	0.70422	0.94425	-6.47(-17.18, 5.62)	0.27951	0.68344	Not significant	Not significant	0.503246
313	PC(38:7) (c)	-2.36( -8.93, 4.68)	0.49933	0.89627	-0.44( -7.05, 6.64)	0.8993	0.98054	-5.41(-11.43, 1.03)	0.097763	0.49034	Not significant	Not significant	0.731197
314	PC(39:5)	-6.66(-15.13, 2.67)	0.15527	0.86814	2.57( -6.56,12.60)	0.59213	0.87737	-1.93(-11.27, 8.39)	0.70148	0.92589	Not significant	Not significant	0.303336
315	PC(15-MHDA_22:6)	-6.71(-17.55, 5.54)	0.2685	0.86814	-8.91(-20.05, 3.79)	0.16043	0.70521	-9.06(-20.69, 4.27)	0.17276	0.58731	Not significant	Not significant	0.888449
316	PC(17:0_22:6)	-7.60(-17.85, 3.94)	0.18713	0.86814	-7.14(-17.52, 4.54)	0.21922	0.7332	-6.33(-18.09, 7.13)	0.33852	0.72779	Not significant	Not significant	0.668363
317	PC(40:10)	-4.75(-14.38, 5.95)	0.36851	0.88492	-6.89(-14.81, 1.77)	0.11528	0.64823	-0.59(-10.72, 10.69)	0.91426	0.98219	Not significant	Not significant	0.498343
318	PC(18:0_22:4)	-2.95(-11.97, 7.00)	0.54634	0.90403	-1.90(-10.10, 7.06)	0.66643	0.92575	-0.72( -9.77, 9.23)	0.88098	0.97048	Not significant	Not significant	0.180674
319	PC(20:0_20:4)	-7.13(-17.14, 4.09)	0.2025	0.86814	-2.74(-11.23, 6.55)	0.54856	0.86489	-5.16(-13.44, 3.93)	0.25529	0.66603	Not significant	Not significant	0.601911
320	PC(18:0_22:5) (n3)/PC(20:1_20:4)	-5.72(-16.56, 6.52)	0.34274	0.86814	-3.28(-11.75, 6.00)	0.4739	0.8295	-5.06(-14.88, 5.90)	0.35015	0.73107	Not significant	Not significant	0.55727
321	PC(18:0_22:6)	-9.01(-18.38, 1.44)	0.088436	0.86814	-2.91(-11.37, 6.36)	0.52367	0.86133	-5.74(-14.55, 3.98)	0.23628	0.65911	Not significant	Not significant	0.614566
322	PC(40:7)	-7.81(-16.22, 1.44)	0.095288	0.86814	-1.75(-10.14, 7.43)	0.6975	0.94425	-8.52(-16.80, 0.57)	0.065386	0.46444	Not significant	Not significant	0.838787
323	PC(40:8)	-5.76(-13.62, 2.82)	0.18113	0.86814	-2.97(-10.78, 5.52)	0.47957	0.8295	-2.56(-10.51, 6.09)	0.5479	0.8795	Not significant	Not significant	0.396716
324	PC(44:12)	-11.22(-26.04, 6.58)	0.20085	0.86814	-10.96(-23.64, 3.82)	0.13788	0.70281	-2.67(-19.26, 17.32)	0.77527	0.94277	Not significant	Not significant	0.480333
325	PC(O-16:0/16:0)	-4.78(-11.89, 2.90)	0.21465	0.86814	1.40( -6.06, 9.46)	0.72007	0.94849	-5.37(-12.27, 2.06)	0.15169	0.56494	Not significant	Not significant	0.66475
326	PC(O-32:1)	-5.19(-13.73, 4.20)	0.26765	0.86814	0.16( -9.49,10.83)	0.97583	0.99024	-6.90(-15.35, 2.39)	0.13975	0.55982	Not significant	Not significant	0.635243
327	PC(O-32:2)	0.64(-19.47,25.77)	0.95506	0.99006	10.08(-11.28,36.58)	0.38129	0.81676	11.67( -9.86, 38.35)	0.31116	0.71131	Not significant	Not significant	0.48037
328	PC(O-34:1)	-4.35(-11.22, 3.04)	0.24035	0.86814	0.94( -6.62, 9.12)	0.81265	0.97159	-5.94(-12.47, 1.09)	0.095577	0.49034	Not significant	Not significant	0.76686
329	PC(O-34:2)	-3.47(-12.87, 6.95)	0.49792	0.89627	1.12( -8.51,11.78)	0.82614	0.97159	3.20( -7.02, 14.53)	0.55236	0.88301	Not significant	Not significant	0.228225
330	PC(O-34:4)	5.77(-16.24,33.55)	0.63639	0.92935	5.51(-14.55,30.27)	0.61682	0.89338	12.63( -9.76, 40.58)	0.29163	0.69526	Not significant	Not significant	0.477274
331	PC(O-35:4)	9.63( -5.52,27.20)	0.22465	0.86814	5.50( -8.19,21.23)	0.4489	0.8216	2.35(-12.95, 20.34)	0.77795	0.94277	Not significant	Not significant	0.344688
332	PC(O-36:0)	2.00(-11.06,16.97)	0.77642	0.94933	1.90(-10.79,16.40)	0.78053	0.96543	2.09( -9.53, 15.19)	0.73653	0.93796	Not significant	Not significant	0.131355
333	PC(O-18:0/18:1)	2.13( -6.11,11.10)	0.62182	0.92935	2.28( -5.32,10.49)	0.56565	0.8717	-3.25(-10.37, 4.43)	0.39449	0.76781	Not significant	Not significant	0.4124
334	PC(O-18:1/18:1)	-5.46(-12.17, 1.77)	0.13464	0.86814	0.62( -6.94, 8.79)	0.87607	0.98054	-4.73(-11.30, 2.32)	0.18215	0.59241	Not significant	Not significant	0.594645
335	PC(O-18:0/18:2)	-2.35(-11.20, 7.39)	0.6225	0.92935	1.61( -7.55,11.67)	0.73943	0.95499	0.45( -8.59, 10.38)	0.92598	0.9845	Not significant	Not significant	0.117212
336	PC(O-18:1/18:2)	-3.92(-12.13, 5.07)	0.3793	0.88492	2.53( -6.54,12.49)	0.59494	0.87965	2.29( -6.77, 12.22)	0.6311	0.90213	Not significant	Not significant	0.307034
337	PC(O-16:0/20:3)	-0.15( -8.41, 8.85)	0.9718	0.99196	0.95( -6.96, 9.53)	0.82053	0.97159	2.04( -6.96, 11.92)	0.66647	0.92253	Not significant	Not significant	0.102085
338	PC(O-16:0/20:4)	-0.35( -8.37, 8.36)	0.93396	0.98545	2.94( -5.52,12.15)	0.50686	0.85604	-0.27( -8.53, 8.75)	0.95176	0.98934	Not significant	Not significant	0.157052
339	PC(O-36:5)	0.75(-14.18,18.28)	0.92662	0.98395	-4.61(-18.21,11.26)	0.54626	0.86489	12.04( -7.45, 35.62)	0.24241	0.66374	Not significant	Not significant	0.496136
340	PC(O-18:0/20:4)	-1.96( -9.22, 5.87)	0.61193	0.92935	2.34( -5.54,10.87)	0.57035	0.8717	-2.21( -9.55, 5.72)	0.57218	0.88916	Not significant	Not significant	0.284947
341	PC(O-38:5)	-5.71(-12.29, 1.35)	0.11017	0.86814	-0.14( -7.09, 7.32)	0.96845	0.99024	-5.22(-12.00, 2.09)	0.15671	0.56829	Not significant	Not significant	0.6222
342	PC(O-16:0/22:6)	-2.74(-13.17, 8.93)	0.62919	0.92935	-1.72(-11.73, 9.41)	0.74981	0.95937	-3.44(-14.59, 9.16)	0.57427	0.88916	Not significant	Not significant	0.201709
343	PC(O-40:5)	-5.48(-12.47, 2.06)	0.14936	0.86814	0.63( -7.53, 9.51)	0.88394	0.98054	-8.27(-15.19, -0.78)	0.031323	0.37302	Not significant	Postpartum only	0.996426
344	PC(O-18:0/22:6)	-3.83( -9.17, 1.82)	0.17918	0.86814	0.88( -4.23, 6.25)	0.74116	0.95499	-3.23( -8.66, 2.53)	0.26491	0.67851	Not significant	Not significant	0.49971
345	PC(O-40:7) (a)	-4.21(-13.24, 5.76)	0.39275	0.88492	-0.18( -9.77,10.44)	0.97204	0.99024	-6.49(-16.16, 4.30)	0.22711	0.65022	Not significant	Not significant	0.48859
346	PC(O-40:7) (b)	-3.12( -7.90, 1.91)	0.21816	0.86814	-1.79( -5.28, 1.84)	0.3275	0.81168	-3.21( -7.60, 1.38)	0.16695	0.58684	Not significant	Not significant	0.767011
347	PC(P-16:0/14:0)	-7.32(-16.98, 3.47)	0.17496	0.86814	-1.11(-10.32, 9.06)	0.82302	0.97159	-8.14(-17.56, 2.35)	0.12336	0.5347	Not significant	Not significant	0.691634
348	PC(P-16:0/16:0)	-4.53(-12.33, 3.95)	0.28421	0.86814	-2.35(-10.03, 5.98)	0.56772	0.8717	-6.96(-14.65, 1.41)	0.10029	0.49034	Not significant	Not significant	0.861092
349	PC(P-16:0/16:1)	-7.90(-16.69, 1.81)	0.10712	0.86814	0.05( -9.36,10.43)	0.99241	0.99558	-7.79(-16.58, 1.92)	0.11192	0.50891	Not significant	Not significant	0.713386
350	PC(P-16:0/18:2)	-5.45(-14.30, 4.33)	0.26312	0.86814	-0.04( -9.44,10.34)	0.99349	0.99558	-0.20( -9.09, 9.56)	0.9667	0.98984	Not significant	Not significant	0.135538
351	PC(P-16:0/18:3)	-7.40(-17.20, 3.55)	0.17653	0.86814	-1.24(-11.38,10.07)	0.82142	0.97159	0.78( -9.31, 11.98)	0.8852	0.97048	Not significant	Not significant	0.173881
352	PC(P-35:2)(a)	-2.76(-17.19,14.18)	0.73128	0.94028	-1.14(-14.82,14.74)	0.87971	0.98054	-1.32(-15.24, 14.88)	0.86314	0.96333	Not significant	Not significant	0.103005
353	PC(P-35:2)(b)	-5.83(-15.85, 5.38)	0.29393	0.86814	2.17( -8.69,14.33)	0.70693	0.94425	1.24( -9.77, 13.58)	0.83362	0.95966	Not significant	Not significant	0.208412
354	PC(P-15:0/20:4)	4.74( -9.23,20.86)	0.52445	0.90051	-2.59(-14.48,10.96)	0.69193	0.94425	-3.55(-16.31, 11.14)	0.61566	0.90061	Not significant	Not significant	0.231775
355	PC(P-36:3)	-1.18(-10.30, 8.87)	0.80925	0.95283	-0.41( -8.58, 8.50)	0.92536	0.98054	-1.70(-10.12, 7.50)	0.7056	0.92778	Not significant	Not significant	0.124149
356	PC(P-16:0/20:4)	-4.45(-13.17, 5.14)	0.34904	0.87378	1.75( -7.51,11.93)	0.72099	0.94849	-4.54(-12.52, 4.18)	0.29615	0.70119	Not significant	Not significant	0.471459
357	PC(P-16:0/20:5)	-2.82(-17.82,14.92)	0.73728	0.94028	-2.42(-16.34,13.81)	0.75401	0.95937	2.63(-14.65, 23.40)	0.78168	0.94277	Not significant	Not significant	0.140702
358	PC(P-17:0/20:4) (a)	-2.27(-15.29,12.75)	0.75195	0.94028	-0.49(-11.41,11.77)	0.93388	0.98054	-5.47(-16.72, 7.31)	0.38326	0.75447	Not significant	Not significant	0.315271
359	PC(P-17:0/20:4) (b)	-2.95(-13.37, 8.73)	0.60451	0.92935	3.11( -7.67,15.16)	0.58503	0.87737	-1.64(-12.50, 10.57)	0.78104	0.94277	Not significant	Not significant	0.228464
360	PC(P-18:0/20:4)	-4.68(-12.72, 4.11)	0.28577	0.86814	-2.23( -9.74, 5.89)	0.57777	0.87505	-4.05(-12.48, 5.19)	0.37692	0.74841	Not significant	Not significant	0.490476
361	PC(P-38:5) (a)	-3.88(-12.31, 5.35)	0.39591	0.88492	0.39( -8.51,10.14)	0.93497	0.98054	-6.60(-14.60, 2.15)	0.13449	0.55649	Not significant	Not significant	0.632347
362	PC(P-38:5) (b)	-0.30(-10.23,10.74)	0.95557	0.99006	2.91( -6.75,13.56)	0.56716	0.8717	0.09(-10.36, 11.74)	0.98769	0.99346	Not significant	Not significant	0.133642
363	PC(P-16:0/22:6)	-5.30(-14.82, 5.29)	0.31286	0.86814	-1.01(-10.82, 9.86)	0.8474	0.98031	-7.26(-17.09, 3.73)	0.18598	0.59879	Not significant	Not significant	0.585545
364	PC(P-20:0/20:4)	-5.92(-16.40, 5.87)	0.3098	0.86814	-1.15( -8.89, 7.26)	0.78113	0.96543	-5.49(-13.34, 3.07)	0.20083	0.63185	Not significant	Not significant	0.552151
365	PC(P-18:0/22:5)	-4.95(-12.94, 3.77)	0.25589	0.86814	-0.92(-10.02, 9.11)	0.85084	0.98031	-8.72(-17.04, 0.44)	0.061282	0.45402	Not significant	Not significant	0.825944
366	PC(P-18:1/22:6)	-6.09(-15.55, 4.43)	0.24479	0.86814	-1.13(-10.47, 9.18)	0.82142	0.97159	-8.74(-18.08, 1.68)	0.096823	0.49034	Not significant	Not significant	0.76686
367	PE(16:0_16:0)	-2.86(-14.32,10.13)	0.64908	0.93319	7.62( -7.27,24.92)	0.33227	0.81472	-0.98(-12.15, 11.60)	0.87067	0.96333	Not significant	Not significant	0.270493
368	PE(16:0_16:1)	-3.64(-21.55,18.36)	0.72267	0.94028	9.00(-13.37,37.15)	0.46061	0.82554	7.10(-10.64, 28.36)	0.45617	0.81005	Not significant	Not significant	0.402986
369	PE(16:0_18:1)	-1.55(-15.58,14.81)	0.84159	0.95896	13.57( -4.94,35.69)	0.16002	0.70521	5.34( -7.80, 20.37)	0.44232	0.80256	Not significant	Not significant	0.530807
370	PE(16:0_18:2)	-0.11(-15.61,18.23)	0.98962	0.99747	13.65( -6.87,38.69)	0.20665	0.72199	6.09( -9.06, 23.75)	0.45046	0.80318	Not significant	Not significant	0.475512
371	PE(16:1_18:2)	-4.54(-21.37,15.90)	0.63771	0.92935	11.74( -9.45,37.89)	0.29951	0.80039	-4.52(-19.31, 12.97)	0.58831	0.90061	Not significant	Not significant	0.347965
372	PE(16:0_18:3) (a)	-9.29(-25.73,10.79)	0.33769	0.86814	18.60( -5.77,49.27)	0.14534	0.70281	3.09(-13.75, 23.21)	0.73738	0.93796	Not significant	Not significant	0.484776
373	PE(16:0_18:3) (b)	7.26(-11.50,30.00)	0.47326	0.89627	8.47( -9.58,30.13)	0.37944	0.81676	11.59( -7.44, 34.53)	0.24897	0.66489	Not significant	Not significant	0.625434
374	PE(15-MHDA_18:1)	-2.28(-19.13,18.07)	0.81041	0.95283	2.44(-14.35,22.52)	0.7914	0.96543	1.66(-14.04, 20.21)	0.84715	0.95966	Not significant	Not significant	0.108293
375	PE(17:0_18:1)	5.58( -9.20,22.75)	0.47886	0.89627	8.10( -8.53,27.77)	0.3592	0.81571	7.73( -6.33, 23.91)	0.29524	0.70119	Not significant	Not significant	0.580379
376	PE(15-MHDA_18:2)	2.12(-14.55,22.03)	0.81686	0.95342	4.57(-12.75,25.32)	0.6273	0.89485	1.45(-12.81, 18.04)	0.8521	0.95966	Not significant	Not significant	0.173696
377	PE(17:0_18:2)	4.44( -9.92,21.08)	0.56348	0.9135	5.58(-10.22,24.16)	0.50978	0.85877	8.71( -5.57, 25.14)	0.24385	0.66374	Not significant	Not significant	0.566833
378	PE(36:0)	2.65( -5.64,11.67)	0.54113	0.90057	-1.46( -6.22, 3.55)	0.5596	0.8717	1.60( -3.05, 6.48)	0.50496	0.86126	Not significant	Not significant	0.339962
379	PE(18:0_18:1)	4.15(-10.42,21.08)	0.59559	0.92935	13.21( -2.08,30.87)	0.093304	0.61342	11.16( -2.60, 26.86)	0.1161	0.5178	Not significant	Not significant	1.0598
380	PE(18:1_18:1)	-3.61(-17.54,12.66)	0.64257	0.92935	10.74( -5.14,29.29)	0.19555	0.72199	4.35( -8.99, 19.66)	0.54007	0.8795	Not significant	Not significant	0.458107
381	PE(18:0_18:2)	3.81( -9.88,19.58)	0.60281	0.92935	13.15( -2.67,31.56)	0.10749	0.63843	10.58( -3.52, 26.73)	0.14755	0.56055	Not significant	Not significant	0.956186
382	PE(18:1_18:2)	-2.65(-16.65,13.70)	0.73343	0.94028	13.75( -4.48,35.47)	0.14742	0.70281	1.87(-12.02, 17.95)	0.80353	0.95202	Not significant	Not significant	0.402518
383	PE(16:0_20:3)	-0.85(-16.34,17.50)	0.92082	0.98395	13.04( -6.06,36.02)	0.1934	0.72199	6.03( -8.67, 23.09)	0.4402	0.80256	Not significant	Not significant	0.488037
384	PE(16:0_20:4)	-3.81(-16.63,10.97)	0.59267	0.92935	15.51( -1.71,35.75)	0.079864	0.58225	-2.69(-14.10, 10.23)	0.66679	0.92253	Not significant	Not significant	0.603461
385	PE(16:1_20:4)	-7.97(-22.77, 9.66)	0.35129	0.87378	13.71( -6.09,37.69)	0.1871	0.72199	-0.51(-15.35, 16.93)	0.9503	0.98934	Not significant	Not significant	0.409442
386	PE(16:0_20:5)	-7.09(-23.68,13.10)	0.46196	0.89627	12.54( -7.91,37.52)	0.24705	0.75669	4.15(-14.15, 26.36)	0.67858	0.92475	Not significant	Not significant	0.405238
387	PE(15-MHDA_20:4)	-1.77(-18.46,18.34)	0.85015	0.95896	1.30(-14.74,20.34)	0.88307	0.98054	-7.83(-21.53, 8.25)	0.31871	0.71437	Not significant	Not significant	0.345622
388	PE(17:0_20:4)	2.55(-10.60,17.63)	0.71803	0.94028	9.95( -4.22,26.21)	0.1769	0.72199	-1.46(-13.14, 11.78)	0.81784	0.95872	Not significant	Not significant	0.37304
389	PE(18:0_20:3) (a)	3.81(-11.02,21.12)	0.63291	0.92935	13.64( -2.70,32.71)	0.10597	0.63843	7.60( -6.81, 24.23)	0.31674	0.71356	Not significant	Not significant	0.746554
390	PE(18:0_20:3) (b)	0.69(-11.57,14.65)	0.9167	0.98395	-1.10(-10.78, 9.62)	0.83198	0.97159	-6.23(-15.41, 3.96)	0.22058	0.64176	Not significant	Not significant	0.424343
391	PE(18:0_20:4)	0.98(-11.99,15.87)	0.88873	0.97378	10.27( -1.64,23.62)	0.093342	0.61342	-0.52(-11.84, 12.25)	0.93226	0.9882	Not significant	Not significant	0.457873
392	PE(38:5) (a)	-5.47(-18.58, 9.75)	0.45861	0.89627	13.58( -1.87,31.47)	0.08753	0.60175	-4.04(-15.62, 9.13)	0.5281	0.86689	Not significant	Not significant	0.660362
393	PE(16:0_22:6)	-5.19(-19.93,12.25)	0.53456	0.90051	11.00( -6.38,31.61)	0.22851	0.74305	-4.17(-17.58, 11.43)	0.57845	0.89161	Not significant	Not significant	0.448637
394	PE(15-MHDA_22:6)	6.50(-10.72,27.05)	0.48221	0.89627	1.27(-15.56,21.46)	0.89136	0.98054	-7.26(-22.58, 11.09)	0.41158	0.78991	Not significant	Not significant	0.317036
395	PE(17:0_22:6)	0.20(-15.24,18.46)	0.98118	0.9927	10.29( -6.85,30.58)	0.25437	0.76535	4.44(-11.41, 23.13)	0.60351	0.90061	Not significant	Not significant	0.32957
396	PE(18:0_22:4)	-2.12(-18.42,17.42)	0.81649	0.95342	0.64(-12.84,16.20)	0.93085	0.98054	-0.36(-15.24, 17.13)	0.9648	0.98984	Not significant	Not significant	0.0673709
397	PE(18:0_22:5) (n3)	-2.88(-16.52,12.98)	0.70361	0.93769	5.06( -7.61,19.47)	0.45001	0.8216	0.53(-12.32, 15.26)	0.93908	0.98934	Not significant	Not significant	0.235869
398	PE(18:0_22:5) (n6)	-1.17(-16.89,17.52)	0.89373	0.97588	7.42( -9.23,27.13)	0.40312	0.81676	2.17(-12.01, 18.65)	0.77719	0.94277	Not significant	Not significant	0.248207
399	PE(18:0_22:6)	0.34(-14.42,17.64)	0.96675	0.99196	13.09( -2.99,31.82)	0.11536	0.64823	4.75( -9.70, 21.53)	0.53846	0.87915	Not significant	Not significant	0.495427
400	PE(18:1_22:6)	-4.22(-19.37,13.78)	0.62231	0.92935	15.24( -5.23,40.14)	0.15428	0.70281	-6.76(-20.16, 8.88)	0.37474	0.74624	Not significant	Not significant	0.624208
401	PE(O-34:1)	3.65( -6.28,14.64)	0.48342	0.89627	2.93( -5.98,12.69)	0.53019	0.86133	5.89( -3.88, 16.65)	0.24567	0.66374	Not significant	Not significant	0.580787
402	PE(O-16:0/18:2)	2.67(-10.26,17.47)	0.69972	0.93769	4.20( -7.74,17.69)	0.50587	0.85604	9.76( -3.14, 24.39)	0.14366	0.55985	Not significant	Not significant	0.69475
403	PE(O-18:1/18:2)	0.87(-10.73,13.98)	0.88898	0.97378	7.25( -3.52,19.23)	0.1939	0.72199	7.95( -2.94, 20.05)	0.15778	0.56853	Not significant	Not significant	0.796509
404	PE(O-16:0/20:3)	5.58( -8.02,21.19)	0.43867	0.89395	8.05( -4.21,21.86)	0.20646	0.72199	10.05( -3.01, 24.88)	0.13675	0.55649	Not significant	Not significant	0.889396
405	PE(O-16:0/20:4)	4.60( -9.10,20.37)	0.52836	0.90051	5.51( -6.82,19.48)	0.39592	0.81676	6.85( -5.27, 20.52)	0.2797	0.68344	Not significant	Not significant	0.597433
406	PE(O-36:5)	1.54(-16.99,24.21)	0.88105	0.97138	-0.20(-16.41,19.17)	0.98259	0.99024	14.70( -6.30, 40.42)	0.18285	0.59241	Not significant	Not significant	0.488496
407	PE(O-16:0/22:4)	3.54( -7.09,15.39)	0.52727	0.90051	2.70( -7.35,13.85)	0.61012	0.89338	2.31( -8.62, 14.55)	0.69055	0.92589	Not significant	Not significant	0.255832
408	PE(O-18:0/20:4)	3.91(-10.28,20.35)	0.60715	0.92935	7.32( -6.58,23.29)	0.31693	0.80577	1.23(-11.04, 15.20)	0.85187	0.95966	Not significant	Not significant	0.286984
409	PE(O-38:5) (a)	3.36( -8.70,17.00)	0.60038	0.92935	7.01( -3.84,19.08)	0.213	0.72264	5.22( -5.61, 17.30)	0.35709	0.73443	Not significant	Not significant	0.613897
410	PE(O-38:5) (b)	-0.30(-13.39,14.78)	0.96681	0.99196	6.68( -5.54,20.49)	0.29595	0.80039	5.25( -8.18, 20.65)	0.46072	0.81602	Not significant	Not significant	0.377007
411	PE(O-16:0/22:6)	2.47( -9.26,15.72)	0.69281	0.93704	1.20( -7.63,10.88)	0.79693	0.9667	3.06( -7.85, 15.27)	0.59608	0.90061	Not significant	Not significant	0.176827
412	PE(O-18:0/22:5)	-0.98(-11.68,11.01)	0.86502	0.96338	0.87( -9.72,12.69)	0.87793	0.98054	2.24( -8.38, 14.08)	0.69131	0.92589	Not significant	Not significant	0.116355
413	PE(O-18:0/22:6)	1.95( -9.94,15.40)	0.75935	0.94567	3.94( -6.46,15.50)	0.47041	0.82893	1.34(-10.05, 14.18)	0.82579	0.95966	Not significant	Not significant	0.24725
414	PE(O-18:1/22:6)	-1.70(-12.03, 9.85)	0.76175	0.94567	1.44( -8.24,12.14)	0.77911	0.96543	-1.68(-12.24, 10.16)	0.76972	0.94277	Not significant	Not significant	0.130268
415	PE(P-15:0/20:4) (b)	12.37( -3.66,31.07)	0.13697	0.86814	4.32(-10.48,21.55)	0.58678	0.87737	-2.35(-16.62, 14.36)	0.76666	0.94277	Not significant	Not significant	0.287643
416	PE(P-15:0/22:6) (a)	17.06( -1.81,39.55)	0.078849	0.86814	-5.53(-18.89,10.03)	0.46276	0.82601	-2.90(-18.34, 15.48)	0.73863	0.93796	Not significant	Not significant	0.344481
417	PE(P-15:0/22:6) (b)	3.15( -9.77,17.93)	0.64825	0.93319	4.15( -5.92,15.31)	0.43157	0.81819	-2.52(-15.19, 12.04)	0.71824	0.93671	Not significant	Not significant	0.291141
418	PE(P-16:0/18:1)	2.48( -7.41,13.42)	0.6347	0.92935	-1.25( -9.86, 8.18)	0.78588	0.96543	-2.31(-10.54, 6.69)	0.60214	0.90061	Not significant	Not significant	0.185126
419	PE(P-16:0/18:2)	4.53( -7.30,17.86)	0.46824	0.89627	3.43( -7.16,15.22)	0.53956	0.86133	1.71( -9.10, 13.82)	0.76594	0.94277	Not significant	Not significant	0.275972
420	PE(P-16:0/18:3)	-2.48(-16.54,13.96)	0.75137	0.94028	4.08(-11.38,22.23)	0.62497	0.89338	-0.26(-13.51, 15.02)	0.9716	0.98984	Not significant	Not significant	0.160283
421	PE(P-16:0/20:3)	8.56( -3.70,22.39)	0.1783	0.86814	1.97( -7.84,12.82)	0.70466	0.94425	1.86( -8.45, 13.32)	0.7343	0.93796	Not significant	Not significant	0.228278
422	PE(P-16:0/20:4)	6.58( -6.10,20.98)	0.32248	0.86814	0.68( -9.78,12.36)	0.90293	0.98054	0.29( -9.46, 11.09)	0.9559	0.98934	Not significant	Not significant	0.149199
423	PE(P-16:0/20:5)	7.94(-11.57,31.74)	0.45105	0.89627	0.74(-16.24,21.16)	0.93751	0.9815	9.10(-11.73, 34.85)	0.41876	0.79469	Not significant	Not significant	0.310946
424	PE(P-16:0/22:4)	2.95(-12.16,20.65)	0.71852	0.94028	-3.28(-15.84,11.15)	0.63669	0.90264	0.44(-12.45, 15.22)	0.95023	0.98934	Not significant	Not significant	0.151765
425	PE(P-16:0/22:5) (a)	3.30( -7.08,14.85)	0.54608	0.90403	0.16( -9.30,10.62)	0.97399	0.99024	-1.33(-11.46, 9.96)	0.80818	0.95512	Not significant	Not significant	0.136038
426	PE(P-16:0/22:5) (b)	-2.19(-12.43, 9.24)	0.69339	0.93704	-1.74(-11.41, 9.00)	0.73975	0.95499	-3.78(-13.38, 6.88)	0.4706	0.82505	Not significant	Not significant	0.263526
427	PE(P-16:0/22:6)	3.12( -6.01,13.13)	0.51448	0.90051	3.27( -4.77,12.00)	0.43501	0.81819	-1.54(-10.56, 8.40)	0.75119	0.94277	Not significant	Not significant	0.316503
428	PE(P-17:0/20:4) (a)	9.33( -5.02,25.85)	0.21291	0.86814	1.00(-11.16,14.82)	0.8791	0.98054	-0.28(-13.47, 14.93)	0.96938	0.98984	Not significant	Not significant	0.14876
429	PE(P-17:0/20:4) (b)	11.03( -1.88,25.65)	0.09681	0.86814	5.46( -6.58,19.05)	0.38828	0.81676	1.85( -9.39, 14.48)	0.75758	0.94277	Not significant	Not significant	0.34982
430	PE(P-17:0/22:6) (a)	2.80(-11.04,18.79)	0.70746	0.93919	-0.75(-12.19,12.19)	0.90412	0.98054	-4.81(-18.37, 11.01)	0.52844	0.86689	Not significant	Not significant	0.195634
431	PE(P-17:0/22:6) (b)	6.54( -6.33,21.19)	0.33315	0.86814	4.81( -5.24,15.93)	0.35977	0.81571	1.96(-10.53, 16.19)	0.77013	0.94277	Not significant	Not significant	0.350937
432	PE(P-18:0/18:1)	4.96( -4.70,15.61)	0.32451	0.86814	3.06( -6.15,13.16)	0.52659	0.86133	2.97( -6.13, 12.96)	0.53335	0.87287	Not significant	Not significant	0.370582
433	PE(P-18:0/18:2)	4.94( -5.83,16.95)	0.38078	0.88492	4.56( -5.46,15.65)	0.38406	0.81676	6.34( -4.53, 18.43)	0.26249	0.67485	Not significant	Not significant	0.623589
434	PE(P-18:0/18:3)	1.33(-10.50,14.73)	0.83427	0.95896	4.44( -8.96,19.81)	0.53333	0.86133	0.40(-10.46, 12.57)	0.94587	0.98934	Not significant	Not significant	0.175369
435	PE(P-18:0/20:3) (a)	5.33(-10.01,23.29)	0.51645	0.90051	3.49( -6.62,14.69)	0.51138	0.85937	2.96( -7.68, 14.82)	0.59902	0.90061	Not significant	Not significant	0.313589
436	PE(P-18:0/20:3) (b)	7.90( -7.07,25.29)	0.31681	0.86814	4.45( -7.46,17.90)	0.4793	0.8295	0.31(-10.51, 12.44)	0.95734	0.98934	Not significant	Not significant	0.294497
437	PE(P-18:0/20:4)	7.15( -4.59,20.34)	0.24229	0.86814	1.85( -8.94,13.91)	0.7478	0.95937	2.07( -7.48, 12.59)	0.68197	0.92589	Not significant	Not significant	0.225729
438	PE(P-18:0/20:5)	6.02(-12.83,28.93)	0.55689	0.9114	1.74(-15.58,22.62)	0.85556	0.98054	9.53(-10.95, 34.72)	0.38718	0.76002	Not significant	Not significant	0.336001
439	PE(P-18:0/22:4)	4.19(-13.36,25.30)	0.66134	0.93545	-4.95(-19.21,11.83)	0.53909	0.86133	4.28(-11.48, 22.83)	0.61484	0.90061	Not significant	Not significant	0.278546
440	PE(P-18:0/22:5) (a)	4.82( -6.69,17.76)	0.42609	0.88492	-2.80(-13.27, 8.94)	0.62433	0.89338	-0.27(-11.33, 12.16)	0.96337	0.98984	Not significant	Not significant	0.21299
441	PE(P-18:0/22:5) (b)	-4.19(-14.84, 7.78)	0.47415	0.89627	-0.95(-11.05,10.28)	0.86061	0.98054	-2.94(-13.19, 8.52)	0.5987	0.90061	Not significant	Not significant	0.203118
442	PE(P-18:0/22:6)	3.84( -6.65,15.51)	0.48666	0.89627	1.22( -7.62,10.89)	0.79449	0.96543	-0.34(-10.40, 10.85)	0.94953	0.98934	Not significant	Not significant	0.13499
443	PE(P-18:1/18:1)	1.08( -8.88,12.12)	0.83916	0.95896	1.73( -7.08,11.38)	0.7095	0.94425	-1.16( -9.72, 8.20)	0.79899	0.95202	Not significant	Not significant	0.128933
444	PE(P-18:1/18:2) (a)	2.86( -8.40,15.51)	0.63211	0.92935	4.35( -5.87,15.67)	0.41681	0.81819	2.91( -7.54, 14.53)	0.59828	0.90061	Not significant	Not significant	0.32886
445	PE(P-18:1/18:2) (b)	10.60( -4.69,28.34)	0.18355	0.86814	5.47( -7.87,20.75)	0.43862	0.81819	3.48(-10.76, 19.98)	0.64962	0.91531	Not significant	Not significant	0.373976
446	PE(P-18:1/18:3)	-8.95(-22.54, 7.03)	0.25453	0.86814	4.61(-10.19,21.86)	0.56097	0.8717	-1.40(-14.87, 14.20)	0.84969	0.95966	Not significant	Not significant	0.277852
447	PE(P-18:1/20:3) (a)	6.23( -5.57,19.50)	0.31288	0.86814	4.33( -6.02,15.83)	0.42465	0.81819	1.85( -8.99, 13.98)	0.7487	0.94277	Not significant	Not significant	0.348301
448	PE(P-18:1/20:3) (b)	7.72( -5.72,23.07)	0.27303	0.86814	3.78( -7.70,16.69)	0.53366	0.86133	-2.05(-12.49, 9.63)	0.71753	0.93671	Not significant	Not significant	0.309271
449	PE(P-18:1/20:4)	7.19( -5.20,21.19)	0.26647	0.86814	3.72( -7.26,15.99)	0.52083	0.86133	0.97( -8.69, 11.66)	0.84976	0.95966	Not significant	Not significant	0.288247
450	PE(P-18:1/20:5)	4.79(-14.54,28.50)	0.65147	0.93319	2.31(-14.73,22.76)	0.80519	0.97158	6.55(-14.42, 32.65)	0.56892	0.88916	Not significant	Not significant	0.187143
451	PE(P-18:1/22:4)	-2.18(-14.13,11.43)	0.73894	0.94028	-5.20(-15.84, 6.80)	0.37829	0.81676	-4.72(-15.36, 7.26)	0.42193	0.79469	Not significant	Not significant	0.428901
452	PE(P-18:1/22:5) (a)	1.07( -8.91,12.14)	0.84037	0.95896	-0.23( -9.33, 9.77)	0.96183	0.99024	-0.73(-10.50, 10.10)	0.88869	0.97192	Not significant	Not significant	0.069657
453	PE(P-18:1/22:5) (b)	-4.57(-14.75, 6.82)	0.41454	0.88492	2.16( -7.68,13.04)	0.67805	0.93729	-5.59(-14.87, 4.71)	0.27502	0.68344	Not significant	Not significant	0.493043
454	PE(P-18:1/22:6)	-0.43(-10.71,11.04)	0.93851	0.98572	-0.52( -8.97, 8.71)	0.90738	0.98054	-2.97(-13.41, 8.72)	0.60186	0.90061	Not significant	Not significant	0.120489
455	PE(P-19:0/20:4) (a)	2.24(-14.36,22.06)	0.80567	0.95215	6.77( -9.53,26.01)	0.43683	0.81819	4.81(-12.80, 25.98)	0.61519	0.90061	Not significant	Not significant	0.307807
456	PE(P-19:0/20:4) (b)	5.37( -8.26,21.02)	0.45793	0.89627	1.56(-10.87,15.71)	0.81594	0.97159	1.04(-10.83, 14.47)	0.87106	0.96333	Not significant	Not significant	0.152606
457	PE(P-20:0/18:1)	6.97( -2.84,17.77)	0.16868	0.86814	1.43( -7.25,10.92)	0.75469	0.95937	0.62( -8.36, 10.49)	0.89589	0.97823	Not significant	Not significant	0.177966
458	PE(P-20:0/18:2)	7.31( -2.27,17.82)	0.1385	0.86814	0.95( -7.50,10.18)	0.83113	0.97159	0.46( -8.89, 10.78)	0.9258	0.9845	Not significant	Not significant	0.161423
459	PE(P-20:0/20:4)	6.02( -7.02,20.91)	0.3811	0.88492	-3.64(-15.31, 9.64)	0.57213	0.8717	1.24(-10.17, 14.09)	0.83963	0.95966	Not significant	Not significant	0.261223
460	PE(P-20:0/22:6)	4.03( -4.71,13.58)	0.37563	0.88492	0.18( -8.14, 9.26)	0.96677	0.99024	-2.98(-12.09, 7.09)	0.54714	0.8795	Not significant	Not significant	0.226239
461	PE(P-20:1/20:4)	-0.79(-15.92,17.07)	0.92509	0.98395	-5.29(-17.17, 8.29)	0.42488	0.81819	2.18(-10.69, 16.89)	0.753	0.94277	Not significant	Not significant	0.239534
462	PE(P-20:1/22:6) (a)	-6.20(-19.71, 9.58)	0.4183	0.88492	-4.87(-15.45, 7.04)	0.405	0.81676	-2.86(-16.68, 13.26)	0.71017	0.93201	Not significant	Not significant	0.343162
463	PG(34:1)	-5.01(-19.03,11.43)	0.52665	0.90051	5.49( -9.07,22.38)	0.4792	0.8295	1.82(-10.96, 16.43)	0.79116	0.94801	Not significant	Not significant	0.299764
464	PG(34:2)	3.13(-13.64,23.16)	0.73233	0.94028	-3.17(-15.50,10.95)	0.64113	0.9041	9.08( -5.01, 25.24)	0.21688	0.63859	Not significant	Not significant	0.530608
465	PG(36:1)	5.60(-10.48,24.58)	0.51619	0.90051	12.30( -0.70,27.00)	0.064497	0.52587	13.46( -2.02, 31.38)	0.091127	0.49034	Not significant	Not significant	1.26827
466	PG(36:2)	2.38(-15.31,23.75)	0.80747	0.95264	4.82( -5.38,16.13)	0.3661	0.81571	7.16( -3.96, 19.57)	0.21474	0.63774	Not significant	Not significant	0.609783
467	PI(16:0/16:0)	-4.17(-20.65,15.74)	0.65727	0.93545	0.72(-18.27,24.12)	0.94628	0.98339	-5.41(-20.07, 11.95)	0.51629	0.86449	Not significant	Not significant	0.198987
468	PI(16:0_16:1)	-3.07(-19.99,17.43)	0.74896	0.94028	-2.52(-19.53,18.08)	0.79338	0.96543	-1.12(-17.36, 18.31)	0.90156	0.97945	Not significant	Not significant	0.102079
469	PI(34:0)	-5.46(-20.29,12.13)	0.51764	0.90051	6.62(-13.11,30.84)	0.53771	0.86133	-9.08(-22.02, 6.01)	0.22331	0.64378	Not significant	Not significant	0.603209
470	PI(34:1)	-4.03(-15.67, 9.21)	0.53087	0.90051	0.90(-11.74,15.36)	0.89507	0.98054	-3.63(-15.27, 9.61)	0.57245	0.88916	Not significant	Not significant	0.210132
471	PI(15-MHDA_18:1)/PI(17:0_18:1)	2.03( -9.81,15.42)	0.7482	0.94028	-3.99(-13.70, 6.81)	0.45227	0.8222	3.63( -7.81, 16.49)	0.54878	0.8795	Not significant	Not significant	0.335059
472	PI(15-MHDA_18:2)/PI(17:0_18:2)	-5.93(-16.86, 6.45)	0.33109	0.86814	-4.18(-14.79, 7.75)	0.47388	0.8295	0.61(-10.99, 13.72)	0.92262	0.9845	Not significant	Not significant	0.298756
473	PI(18:0_18:1)	-8.11(-19.42, 4.78)	0.20561	0.86814	0.76(-11.74,15.03)	0.9107	0.98054	-2.76(-14.15, 10.14)	0.65882	0.91888	Not significant	Not significant	0.213372
474	PI(36:2)	-8.68(-17.97, 1.67)	0.097123	0.86814	2.56( -8.48,14.93)	0.66203	0.92207	-5.28(-14.86, 5.37)	0.31691	0.71356	Not significant	Not significant	0.486432
475	PI(18:1_18:2)	-12.76(-23.25,-0.84)	0.036865	0.83765	-5.49(-16.23, 6.63)	0.35739	0.81571	-6.39(-17.71, 6.49)	0.31399	0.71356	Not significant	Preconception only	0.623942
476	PI(16:0_20:3) (a)	-6.64(-18.77, 7.30)	0.33173	0.86814	-1.46(-13.82,12.66)	0.82869	0.97159	-1.32(-13.27, 12.27)	0.83893	0.95966	Not significant	Not significant	0.18362
477	PI(16:0_20:3) (b)	-6.68(-19.58, 8.29)	0.36057	0.88492	-1.80(-14.90,13.32)	0.80331	0.97102	-3.06(-15.64, 11.40)	0.66018	0.91891	Not significant	Not significant	0.20519
478	PI(16:0_20:4)	-7.22(-17.32, 4.11)	0.20145	0.86814	-3.10(-12.85, 7.74)	0.55918	0.8717	-0.40(-10.51, 10.85)	0.94138	0.98934	Not significant	Not significant	0.251395
479	PI(15-MHDA_20:4)/PI(17:0_20:4)	-6.74(-16.53, 4.20)	0.21631	0.86814	-4.33(-13.37, 5.65)	0.38021	0.81676	-0.89(-10.98, 10.33)	0.86916	0.96333	Not significant	Not significant	0.331081
480	PI(37:6)	2.46( -8.42,14.62)	0.6705	0.93545	1.11( -9.89,13.44)	0.85057	0.98031	-1.42(-12.79, 11.43)	0.81811	0.95872	Not significant	Not significant	0.111848
481	PI(18:0_20:2)	-12.07(-21.77,-1.17)	0.03111	0.83765	0.15(-13.01,15.31)	0.98305	0.99024	-2.52(-12.54, 8.64)	0.64294	0.90962	Not significant	Preconception only	0.244674
482	PI(18:0_20:3) (a)	-3.66(-13.94, 7.86)	0.51611	0.90051	-6.50(-15.09, 2.96)	0.17081	0.72199	0.05(-10.33, 11.63)	0.9928	0.99551	Not significant	Not significant	0.377869
483	PI(18:0_20:3) (b)	-5.52(-17.82, 8.61)	0.42305	0.88492	-4.44(-15.30, 7.80)	0.4585	0.82554	-8.07(-17.73, 2.72)	0.13664	0.55649	Not significant	Not significant	0.781801
484	PI(18:0_20:4)	-6.20(-14.83, 3.30)	0.19225	0.86814	0.51( -7.87, 9.65)	0.90831	0.98054	-4.63(-12.51, 3.96)	0.27972	0.68344	Not significant	Not significant	0.470489
485	PI(38:5) (a)	-9.62(-20.15, 2.29)	0.10887	0.86814	-7.37(-15.70, 1.78)	0.11058	0.64636	-6.22(-15.20, 3.71)	0.20983	0.63691	Not significant	Not significant	0.893715
486	PI(38:5) (b)	-3.87(-15.29, 9.11)	0.54006	0.90057	-2.20(-12.60, 9.45)	0.69777	0.94425	-1.10(-12.06, 11.23)	0.85367	0.95966	Not significant	Not significant	0.176556
487	PI(38:6)	-8.45(-19.66, 4.33)	0.18457	0.86814	-6.03(-16.96, 6.35)	0.32304	0.81168	-6.45(-17.73, 6.36)	0.30712	0.70535	Not significant	Not significant	0.607241
488	PI(39:6)	-11.57(-23.11, 1.69)	0.084307	0.86814	-6.53(-17.66, 6.11)	0.29541	0.80039	-3.06(-16.15, 12.07)	0.67319	0.92395	Not significant	Not significant	0.38492
489	PI(18:0_22:4)	-5.61(-15.39, 5.31)	0.29994	0.86814	-0.94(-11.74,11.18)	0.87191	0.98054	-4.04(-13.33, 6.26)	0.42658	0.79469	Not significant	Not significant	0.339494
490	PI(20:0_20:4)	-9.97(-23.05, 5.33)	0.18851	0.86814	-3.39(-14.82, 9.57)	0.58944	0.87737	3.53(-10.12, 19.25)	0.62949	0.90213	Not significant	Not significant	0.325917
491	PI(18:0_22:5) (n3)	-6.27(-15.95, 4.54)	0.2437	0.86814	0.18( -9.33,10.68)	0.97197	0.99024	-5.02(-15.04, 6.18)	0.36345	0.73591	Not significant	Not significant	0.39769
492	PI(18:0_22:5) (n6)	-15.96(-25.74,-4.89)	0.0060687	0.83765	-4.94(-15.19, 6.55)	0.38286	0.81676	-10.38(-20.20, 0.64)	0.063988	0.45925	Not significant	Preconception only	1.00559
493	PI(18:0_22:6)	-6.65(-17.61, 5.77)	0.27905	0.86814	-1.27(-12.12,10.92)	0.82883	0.97159	-8.89(-19.64, 3.30)	0.14545	0.55985	Not significant	Not significant	0.651711
494	PS(36:1)	1.32(-23.35,33.93)	0.92643	0.98395	-6.30(-24.56,16.38)	0.55478	0.87151	2.01(-16.66, 24.86)	0.84644	0.95966	Not significant	Not significant	0.169274
495	PS(36:2)	1.76(-19.82,29.16)	0.8853	0.97378	-6.85(-22.04,11.29)	0.43282	0.81819	0.94(-15.81, 21.01)	0.91919	0.98342	Not significant	Not significant	0.211892
496	PS(38:3)	-3.18(-24.81,24.67)	0.80126	0.95121	-7.99(-24.16,11.64)	0.3971	0.81676	0.32(-17.15, 21.48)	0.97368	0.98984	Not significant	Not significant	0.228128
497	PS(38:4)	-1.47(-24.17,28.02)	0.91122	0.98395	-9.01(-25.43,11.04)	0.35139	0.81571	0.24(-17.32, 21.52)	0.98063	0.98984	Not significant	Not significant	0.199852
498	PS(38:5)	-0.42(-19.62,23.38)	0.96934	0.99196	-8.14(-22.50, 8.89)	0.32641	0.81168	-2.67(-17.94, 15.45)	0.75537	0.94277	Not significant	Not significant	0.23943
499	PS(40:5)	0.13(-20.06,25.41)	0.99127	0.99747	-8.90(-22.62, 7.25)	0.26149	0.76993	1.15(-16.10, 21.94)	0.90411	0.97945	Not significant	Not significant	0.247333
500	PS(40:6)	-2.74(-20.31,18.70)	0.78369	0.94933	-6.10(-19.87,10.05)	0.43546	0.81819	-3.02(-18.34, 15.19)	0.72606	0.93796	Not significant	Not significant	0.275089
501	S1P(d16:1)	0.01( -8.80, 9.68)	0.99782	0.99874	-0.64( -8.52, 7.91)	0.87812	0.98054	-6.49(-14.16, 1.87)	0.12395	0.5347	Not significant	Not significant	0.561944
502	S1P(d18:0)	-7.25(-16.15, 2.60)	0.1431	0.86814	-0.79( -9.51, 8.78)	0.86592	0.98054	-9.69(-17.44, -1.22)	0.026017	0.36042	Not significant	Postpartum only	1.02627
503	S1P(d18:1)	-4.33(-11.97, 3.96)	0.29474	0.86814	-1.43( -8.17, 5.81)	0.68978	0.94425	-8.25(-15.01, -0.96)	0.027527	0.36042	Not significant	Postpartum only	1.05903
504	S1P(d18:2)	-5.00(-11.62, 2.12)	0.16358	0.86814	-4.62(-10.61, 1.77)	0.15187	0.70281	-11.35(-17.47, -4.78)	0.0010503	0.21997	Not significant	Postpartum only	1.74442
505	SM(d17:1/14:0)	-2.38(-11.31, 7.46)	0.62217	0.92935	-0.30( -8.95, 9.18)	0.94802	0.98372	-6.60(-14.80, 2.39)	0.14476	0.55985	Not significant	Not significant	0.581755
506	SM(d18:0/14:0)	-3.87(-13.12, 6.36)	0.4424	0.89395	3.48( -5.17,12.92)	0.4411	0.81819	-6.09(-14.27, 2.87)	0.17571	0.5877	Not significant	Not significant	0.733354
507	SM(d18:1/14:0)/SM(d16:1/16:0)	-0.80( -8.75, 7.83)	0.84959	0.95896	3.67( -3.90,11.84)	0.34958	0.81571	-4.65(-11.35, 2.55)	0.19887	0.62855	Not significant	Not significant	0.616648
508	SM(d18:2/14:0)	-5.88(-13.54, 2.47)	0.16142	0.86814	-1.04( -8.49, 7.02)	0.79257	0.96543	-6.78(-13.89, 0.91)	0.082298	0.48485	Not significant	Not significant	0.782164
509	SM(d17:1/16:0)	-0.64( -7.51, 6.74)	0.85978	0.96167	0.92( -6.05, 8.42)	0.80028	0.96905	-4.10(-10.59, 2.86)	0.2405	0.66374	Not significant	Not significant	0.41726
510	SM(d18:0/16:0)	-1.76( -8.83, 5.86)	0.63928	0.92935	0.02( -5.80, 6.20)	0.99394	0.99558	0.08( -6.38, 6.98)	0.98178	0.98984	Not significant	Not significant	0.0763591
511	SM(d18:1/16:0)	-4.89(-12.64, 3.54)	0.24589	0.86814	-1.14( -8.46, 6.77)	0.77002	0.96543	-5.54(-13.15, 2.75)	0.18314	0.59241	Not significant	Not significant	0.608134
512	SM(d18:2/16:0)	-2.93( -8.92, 3.46)	0.35857	0.88492	2.35( -4.40, 9.57)	0.50369	0.85604	-4.22(-10.43, 2.41)	0.2057	0.63403	Not significant	Not significant	0.636984
513	SM(34:3)	0.75( -7.02, 9.16)	0.85488	0.95896	5.23( -1.80,12.77)	0.14765	0.70281	-0.61( -7.35, 6.63)	0.86495	0.96333	Not significant	Not significant	0.375173
514	SM(d16:1/19:0)	0.99( -8.40,11.34)	0.84268	0.95896	1.68( -7.57,11.87)	0.73086	0.95372	-4.77(-13.77, 5.17)	0.33331	0.72779	Not significant	Not significant	0.353545
515	SM(d18:1/17:0)/SM(d17:1/18:0)	-0.10( -6.41, 6.64)	0.97621	0.99205	-3.11( -8.81, 2.94)	0.30489	0.80039	-1.85( -7.78, 4.47)	0.55651	0.88552	Not significant	Not significant	0.305933
516	SM(d18:2/17:0)	-0.68( -7.34, 6.45)	0.84629	0.95896	2.00( -5.10, 9.63)	0.59007	0.87737	-3.31( -9.87, 3.74)	0.34706	0.73107	Not significant	Not significant	0.422116
517	SM(35:2) (b)	-3.55(-10.95, 4.47)	0.37348	0.88492	-2.41( -9.04, 4.71)	0.49525	0.84671	-5.72(-12.56, 1.64)	0.12417	0.5347	Not significant	Not significant	0.794502
518	SM(d18:1/18:0)/SM(d16:1/20:0)	0.26( -7.83, 9.07)	0.95132	0.98863	6.19( -2.15,15.23)	0.14954	0.70281	-3.97(-11.81, 4.56)	0.34891	0.73107	Not significant	Not significant	0.588339
519	SM(d18:2/18:0)	-5.10(-12.45, 2.86)	0.20181	0.86814	3.39( -4.47,11.90)	0.40688	0.81676	-5.69(-12.96, 2.18)	0.15136	0.56494	Not significant	Not significant	0.794627
520	SM(d18:2/18:1)	-0.60( -6.83, 6.04)	0.85448	0.95896	6.16( -0.82,13.64)	0.084841	0.59649	-5.13(-10.98, 1.10)	0.10441	0.49812	Not significant	Not significant	1.09052
521	SM(37:1)	-1.56(-12.62,10.90)	0.79565	0.95014	2.53( -5.00,10.66)	0.51912	0.86133	-2.86(-10.26, 5.14)	0.47023	0.82505	Not significant	Not significant	0.341125
522	SM(37:2)	-6.57(-15.21, 2.95)	0.16911	0.86814	-0.40( -9.44, 9.54)	0.93395	0.98054	-1.11( -9.99, 8.65)	0.81579	0.95872	Not significant	Not significant	0.176506
523	SM(d18:1/20:0)/SM(d16:1/22:0)	0.46( -7.24, 8.80)	0.90909	0.98395	3.16( -3.48,10.26)	0.35774	0.81571	-1.95( -8.32, 4.87)	0.56496	0.88871	Not significant	Not significant	0.293462
524	SM(d18:2/20:0)	-3.96(-10.80, 3.41)	0.28306	0.86814	0.01( -6.83, 7.35)	0.99817	0.99817	-5.13(-11.86, 2.10)	0.15925	0.56853	Not significant	Not significant	0.614905
525	SM(38:3) (a)	-2.20( -8.36, 4.38)	0.50163	0.89627	-0.41( -7.06, 6.71)	0.90602	0.98054	-10.31(-16.40, -3.77)	0.0025784	0.21997	Not significant	Postpartum only	1.42746
526	SM(38:3) (b)	3.29( -6.57,14.20)	0.52549	0.90051	0.32( -7.78, 9.14)	0.94018	0.9815	0.05(-10.07, 11.31)	0.99219	0.99551	Not significant	Not significant	0.111151
527	SM(d16:1/23:0)/SM(d17:1/22:0)	1.67( -6.03,10.00)	0.67827	0.93704	2.61( -4.52,10.26)	0.48154	0.8295	-1.57( -8.54, 5.94)	0.67259	0.92395	Not significant	Not significant	0.287554
528	SM(d18:0/22:0)	3.36( -8.38,16.61)	0.58968	0.92935	7.63( -3.91,20.56)	0.20263	0.72199	2.09( -8.91, 14.43)	0.72092	0.93719	Not significant	Not significant	0.402924
529	SM(d18:1/22:0)/SM(d16:1/24:0)	0.51( -8.21,10.06)	0.91172	0.98395	4.19( -3.93,13.00)	0.31991	0.81037	0.85( -7.45, 9.89)	0.84659	0.95966	Not significant	Not significant	0.232452
530	SM(d16:1/24:1)	-5.42(-13.26, 3.12)	0.20554	0.86814	-0.50( -8.66, 8.39)	0.90832	0.98054	-10.39(-18.34, -1.65)	0.021033	0.34504	Not significant	Postpartum only	1.06415
531	SM(d18:2/22:0)	-2.78( -9.76, 4.75)	0.45756	0.89627	0.97( -6.11, 8.58)	0.79435	0.96543	-3.07(-10.53, 5.02)	0.44419	0.80256	Not significant	Not significant	0.316726
532	SM(40:3) (a)	-8.00(-14.46,-1.05)	0.024985	0.83765	-3.41(-10.73, 4.51)	0.38683	0.81676	-10.85(-17.75, -3.37)	0.0054071	0.23562	Not significant	Prec & Post	1.58526
533	SM(40:3) (b)	0.64( -7.27, 9.22)	0.8781	0.97138	1.76( -6.67,10.95)	0.69131	0.94425	-6.50(-13.83, 1.45)	0.1058	0.49927	Not significant	Not significant	0.678377
534	SM(40:3) (c)	0.38( -7.87, 9.37)	0.93029	0.98545	3.83( -3.78,12.04)	0.33144	0.81472	0.93( -7.42, 10.03)	0.83255	0.95966	Not significant	Not significant	0.226479
535	SM(41:0)	0.86( -8.47,11.13)	0.86265	0.96331	5.74( -4.54,17.12)	0.28342	0.79911	-0.24( -9.78, 10.30)	0.96251	0.98984	Not significant	Not significant	0.236125
536	SM(d18:1/23:0)/SM(d17:1/24:0)	1.29( -5.90, 9.03)	0.73268	0.94028	1.74( -4.95, 8.90)	0.61785	0.89338	-2.40( -9.08, 4.77)	0.50048	0.85905	Not significant	Not significant	0.283376
537	SM(d17:1/24:1)	-2.85( -9.43, 4.22)	0.41852	0.88492	-1.67( -8.64, 5.82)	0.65115	0.91559	-8.17(-15.34, -0.39)	0.040116	0.37848	Not significant	Postpartum only	1.0267
538	SM(d18:2/23:0)	-1.30( -7.55, 5.37)	0.69348	0.93704	-0.85( -6.93, 5.63)	0.79148	0.96543	-4.92(-10.93, 1.50)	0.12985	0.54888	Not significant	Not significant	0.608087
539	SM(d18:1/24:0)	0.34( -7.72, 9.11)	0.93572	0.98572	1.42( -5.50, 8.85)	0.69493	0.94425	-1.23( -8.80, 6.96)	0.75923	0.94277	Not significant	Not significant	0.113507
540	SM(d18:1/24:1)	-7.16(-14.93, 1.32)	0.095285	0.86814	-1.77(-11.00, 8.41)	0.72093	0.94849	-8.67(-17.14, 0.66)	0.067593	0.46526	Not significant	Not significant	0.833364
541	SM(d18:2/24:0)	-2.34( -8.66, 4.42)	0.48705	0.89627	-1.68( -7.50, 4.50)	0.58417	0.87737	-4.87(-11.14, 1.84)	0.15007	0.56494	Not significant	Not significant	0.704752
542	SM(43:1)	3.50( -4.66,12.36)	0.41056	0.88492	0.08( -7.09, 7.81)	0.98241	0.99024	-5.22(-12.78, 2.99)	0.20483	0.63403	Not significant	Not significant	0.510491
543	SM(d19:1/24:1)	2.83( -8.92,16.09)	0.65138	0.93319	-0.64(-11.77,11.89)	0.91482	0.98054	-10.61(-21.50, 1.79)	0.090263	0.49034	Not significant	Not significant	0.696135
544	SM(43:2) (b)	-3.23(-10.65, 4.81)	0.41809	0.88492	-3.23(-10.23, 4.32)	0.39018	0.81676	-9.29(-16.43, -1.53)	0.020086	0.33754	Not significant	Postpartum only	1.22535
545	SM(43:2) (c)	-3.43( -9.94, 3.54)	0.32448	0.86814	-4.57(-11.01, 2.34)	0.18835	0.72199	-7.57(-13.85, -0.84)	0.028356	0.36042	Not significant	Postpartum only	1.29214
546	SM(44:1)	-0.99( -8.46, 7.10)	0.80349	0.95121	-0.54( -7.36, 6.79)	0.88169	0.98054	1.21( -5.61, 8.53)	0.73431	0.93796	Not significant	Not significant	0.116148
547	SM(44:2)	-6.97(-13.63, 0.21)	0.056915	0.86814	-3.63(-10.99, 4.33)	0.35972	0.81571	-7.19(-14.48, 0.72)	0.073432	0.46642	Not significant	Not significant	0.962195
548	SM(44:3)	-10.52(-16.48,-4.14)	0.0016814	0.83765	-7.04(-13.70, 0.14)	0.054328	0.49253	-11.39(-17.99, -4.25)	0.0023599	0.21997	Not significant	Prec & Post	2.08428
549	Sph(d18:1)	-3.69(-23.58,21.38)	0.74924	0.94028	-12.28(-28.23, 7.21)	0.19941	0.72199	-7.98(-24.68, 12.40)	0.41354	0.79024	Not significant	Not significant	0.540905
550	Sph(d18:2)	0.02(-17.52,21.27)	0.99874	0.99874	-6.83(-21.66,10.81)	0.42229	0.81819	-0.68(-16.30, 17.85)	0.93711	0.98934	Not significant	Not significant	0.184696
551	Sulfatide (d18:1/16:0(OH)) [264]	1.95( -6.81,11.55)	0.67206	0.93545	4.17( -4.18,13.24)	0.33623	0.81571	-0.27( -8.58, 8.80)	0.95202	0.98934	Not significant	Not significant	0.244196
552	Sulfatide (d18:1/16:0) [264]	3.20( -6.08,13.39)	0.51119	0.90051	3.45( -4.79,12.41)	0.42159	0.81819	-1.57(-10.35, 8.08)	0.73921	0.93796	Not significant	Not significant	0.320946
553	Sulfatide (d18:1/24:0(OH)) [264]	6.61( -5.71,20.54)	0.30579	0.86814	5.22( -3.82,15.11)	0.26528	0.77449	3.34( -6.13, 13.77)	0.50122	0.85905	Not significant	Not significant	0.476752
554	Sulfatide (d18:1/24:0) [264]	1.47( -9.54,13.82)	0.80305	0.95121	0.38( -9.03,10.77)	0.93884	0.9815	0.76( -9.16, 11.77)	0.88597	0.97048	Not significant	Not significant	0.0856934
555	Sulfatide (d18:1/24:1(OH)) [264]	-2.61(-13.70, 9.90)	0.66661	0.93545	4.54( -5.64,15.81)	0.39423	0.81676	2.44( -7.83, 13.86)	0.65294	0.91625	Not significant	Not significant	0.309742
556	Sulfatide (d18:1/24:1) [264]	-2.61(-12.57, 8.48)	0.62909	0.92935	-0.56( -9.21, 8.92)	0.90391	0.98054	-4.29(-12.71, 4.93)	0.34867	0.73107	Not significant	Not significant	0.352793
557	TG(48:0) [NL-16:0]	26.45( 2.83,55.50)	0.026321	0.83765	13.10(-10.57,43.03)	0.30277	0.80039	29.27( 5.75, 58.03)	0.012468	0.28953	Not significant	Prec & Post	1.42388
558	TG(48:0) [NL-18:0]	23.42( -4.24,59.08)	0.10366	0.86814	8.03(-15.57,38.22)	0.53758	0.86133	38.89( 7.23, 79.88)	0.013027	0.28953	Not significant	Postpartum only	1.32909
559	TG(48:1) [NL-16:1]	20.49( -5.23,53.19)	0.12752	0.86814	11.72(-11.69,41.34)	0.35414	0.81571	26.50( 1.43, 57.79)	0.037124	0.37615	Not significant	Postpartum only	1.14903
560	TG(48:1) [NL-18:1]	10.88(-14.17,43.24)	0.42763	0.88492	14.77( -6.45,40.80)	0.18561	0.72199	27.73( -0.27, 63.59)	0.052505	0.41191	Not significant	Not significant	1.15952
561	TG(48:2) [NL-14:0]	12.22(-13.70,45.92)	0.38799	0.88492	15.35( -7.96,44.56)	0.21396	0.72264	33.89( 3.22, 73.66)	0.028046	0.36042	Not significant	Postpartum only	1.27473
562	TG(48:2) [NL-14:1]	9.75(-15.74,42.95)	0.48878	0.89627	9.93(-12.69,38.41)	0.41905	0.81819	23.62( -3.80, 58.87)	0.097153	0.49034	Not significant	Not significant	0.888419
563	TG(48:2) [NL-16:1]	10.40(-15.73,44.63)	0.47107	0.89627	18.65( -6.54,50.62)	0.15926	0.70521	25.71( -1.94, 61.15)	0.07082	0.46642	Not significant	Not significant	1.06093
564	TG(48:2) [NL-18:2]	14.83(-11.46,48.91)	0.29576	0.86814	14.97( -8.10,43.82)	0.22102	0.73566	37.27( 5.46, 78.67)	0.01874	0.32314	Not significant	Postpartum only	1.37068
565	TG(48:3) [NL-14:0]	11.23(-15.24,45.96)	0.44122	0.89395	19.43( -5.46,50.88)	0.13585	0.70281	31.27( 1.29, 70.14)	0.03982	0.37848	Not significant	Postpartum only	1.24761
566	TG(48:3) [NL-16:1]	8.46(-16.13,40.27)	0.53431	0.90051	14.84( -8.38,43.95)	0.22858	0.74305	22.22( -3.80, 55.28)	0.10007	0.49034	Not significant	Not significant	0.967992
567	TG(48:3) [NL-18:3]	9.74(-19.19,49.02)	0.5503	0.90441	13.96(-13.55,50.23)	0.35236	0.81571	35.41( 0.43, 82.57)	0.046822	0.39961	Not significant	Postpartum only	1.06093
568	TG(49:1) [NL-16:1]	18.97( 0.16,41.31)	0.047982	0.86814	8.50(-10.53,31.58)	0.40533	0.81676	18.66( 2.25, 37.71)	0.024454	0.36042	Not significant	Prec & Post	1.18501
569	TG(49:1) [NL-17:1]	23.79( -0.04,53.31)	0.050418	0.86814	14.89( -7.66,42.97)	0.21203	0.72264	27.06( 4.78, 54.09)	0.015152	0.31635	Not significant	Postpartum only	1.40464
570	TG(50:0) [NL-18:0]	27.90( 2.76,59.20)	0.027696	0.83765	17.25( -6.27,46.69)	0.16274	0.70521	35.71( 9.10, 68.81)	0.0063075	0.23562	Not significant	Prec & Post	1.71281
571	TG(50:1) [NL-14:0]	14.54( -9.76,45.39)	0.26314	0.86814	17.00( -3.86,42.38)	0.11648	0.64823	34.30( 5.80, 70.49)	0.015624	0.31663	Not significant	Postpartum only	1.49826
572	TG(50:1) [NL-16:0]	22.19( 1.44,47.19)	0.034966	0.83765	18.51( -0.11,40.61)	0.051522	0.47331	21.80( 2.46, 44.80)	0.025584	0.36042	Not significant	Prec & Post	1.68997
573	TG(50:1) [NL-18:1]	16.89( -2.94,40.76)	0.099528	0.86814	17.94( 0.09,38.97)	0.048822	0.4672	19.99( 1.01, 42.54)	0.038127	0.37798	Not significant	Preg & Post	1.62888
574	TG(50:2) [NL-14:0]	2.93(-16.08,26.26)	0.78056	0.94933	20.52( 4.44,39.06)	0.010842	0.24206	22.33( 0.46, 48.95)	0.044942	0.39699	Not significant	Preg & Post	2.07976
575	TG(50:2) [NL-16:1]	6.93(-12.63,30.87)	0.51407	0.90051	17.51( 0.60,37.26)	0.041868	0.44559	13.22( -5.36, 35.44)	0.17362	0.58731	Not significant	Pregnancy only	1.25542
576	TG(50:2) [NL-18:1]	8.14(-11.57,32.24)	0.44445	0.89395	17.56( 1.61,36.02)	0.029831	0.36741	12.55( -6.31, 35.21)	0.20532	0.63403	Not significant	Pregnancy only	1.36285
577	TG(50:2) [NL-18:2]	19.97( 1.47,41.84)	0.033236	0.83765	10.83( -5.20,29.56)	0.19598	0.72199	18.80( 1.56, 38.96)	0.031401	0.37302	Not significant	Prec & Post	1.29335
578	TG(50:3) [NL-14:0]	6.63(-14.61,33.15)	0.56963	0.91937	22.13( 3.78,43.72)	0.016303	0.2786	26.07( 0.99, 57.38)	0.040767	0.37848	Not significant	Preg & Post	2.02697
579	TG(50:3) [NL-14:1]	5.14(-14.32,29.02)	0.62982	0.92935	13.78( -2.78,33.16)	0.10726	0.63843	11.71( -8.52, 36.40)	0.2759	0.68344	Not significant	Not significant	0.784014
580	TG(50:3) [NL-16:1]	8.42(-13.16,35.37)	0.47356	0.89627	12.12( -5.46,32.96)	0.18756	0.72199	14.66( -6.54, 40.68)	0.18867	0.60463	Not significant	Not significant	0.815081
581	TG(50:3) [NL-18:2]	10.93(-10.15,36.94)	0.33319	0.86814	17.10( 0.22,36.82)	0.046887	0.4672	18.36( -3.25, 44.79)	0.10092	0.49034	Not significant	Pregnancy only	1.40282
582	TG(50:3) [NL-18:3]	14.28( -8.72,43.08)	0.24307	0.86814	14.08( -6.59,39.32)	0.19536	0.72199	22.27( -1.61, 51.95)	0.069578	0.46642	Not significant	Not significant	1.0682
583	TG(50:4) [NL-14:0]	9.16(-14.15,38.79)	0.47305	0.89627	18.67( -2.95,45.10)	0.094859	0.61342	33.75( 4.39, 71.36)	0.021643	0.34679	Not significant	Postpartum only	1.43947
584	TG(50:4) [NL-18:3]	5.71(-17.89,36.08)	0.66557	0.93545	19.28( -3.11,46.84)	0.096072	0.61342	21.70( -3.81, 53.97)	0.10134	0.49034	Not significant	Not significant	1.10145
585	TG(50:4) [NL-20:4]	12.66(-16.16,51.40)	0.42747	0.88492	5.07(-21.00,39.73)	0.73299	0.95469	39.74( 3.46, 88.74)	0.029294	0.36042	Not significant	Postpartum only	1.03285
586	TG(51:1) [NL-17:0]	26.43( 2.08,56.60)	0.031817	0.83765	15.31( -4.94,39.87)	0.14754	0.70281	27.43( 4.44, 55.49)	0.017173	0.32314	Not significant	Prec & Post	1.44142
587	TG(51:2) [NL-15:0]	12.57( -7.38,36.80)	0.23292	0.86814	19.70( 2.77,39.43)	0.021024	0.30178	15.75( -2.87, 37.94)	0.10177	0.49034	Not significant	Pregnancy only	1.78244
588	TG(51:2) [NL-17:0]	13.47( -7.63,39.38)	0.22744	0.86814	20.01( 1.78,41.50)	0.030128	0.36741	19.06( -0.96, 43.13)	0.063154	0.45803	Not significant	Pregnancy only	1.67073
589	TG(51:2) [NL-17:1]	13.49( -7.62,39.42)	0.22687	0.86814	20.02( 1.79,41.52)	0.030122	0.36741	19.08( -0.95, 43.15)	0.063018	0.45803	Not significant	Pregnancy only	1.67073
590	TG(52:1) [NL-18:0]	30.86( 5.04,63.02)	0.016685	0.83765	26.54( 3.66,54.48)	0.020922	0.30178	36.22( 10.00, 68.70)	0.0047921	0.23562	Not significant	Prec & Preg & Post	2.45007
591	TG(52:1) [NL-18:1]	29.03( 4.01,60.06)	0.02067	0.83765	27.37( 4.97,54.55)	0.014456	0.26211	34.57( 8.54, 66.83)	0.0069906	0.23562	Not significant	Prec & Preg & Post	2.57248
592	TG(52:2) [NL-16:0]	12.60( -3.78,31.77)	0.13817	0.86814	19.56( 5.92,34.94)	0.0040018	0.20418	10.16( -4.07, 26.50)	0.16947	0.58684	Not significant	Pregnancy only	1.96575
593	TG(52:2) [NL-18:2]	26.08( 5.69,50.41)	0.010253	0.83765	10.44( -5.49,29.05)	0.21019	0.72264	28.27( 7.86, 52.53)	0.0050448	0.23562	Not significant	Prec & Post	1.69161
594	TG(52:3) [NL-16:1]	3.13(-13.46,22.89)	0.72948	0.94028	19.74( 5.68,35.69)	0.0049048	0.20418	7.93( -7.06, 25.34)	0.3157	0.71356	Not significant	Pregnancy only	1.7266
595	TG(52:3) [NL-18:2]	10.93( -4.72,29.15)	0.18049	0.86814	14.54( 2.84,27.57)	0.013753	0.25958	13.00( -1.31, 29.38)	0.07674	0.47209	Not significant	Pregnancy only	1.94623
596	TG(52:4) [NL-16:1]	6.26(-13.04,29.85)	0.55131	0.90441	18.10( 3.10,35.27)	0.016579	0.2786	14.18( -4.89, 37.07)	0.1542	0.56596	Not significant	Pregnancy only	1.69174
597	TG(52:4) [NL-18:2]	15.40( -4.79,39.88)	0.14364	0.86814	16.46( 1.37,33.80)	0.031553	0.37482	16.36( -3.39, 40.14)	0.10978	0.50891	Not significant	Pregnancy only	1.56189
598	TG(52:4) [NL-18:3]	8.26(-10.90,31.55)	0.42295	0.88492	18.69( 3.81,35.70)	0.012425	0.25178	16.86( -2.56, 40.16)	0.092489	0.49034	Not significant	Pregnancy only	1.92315
599	TG(52:5) [NL-18:3]	7.20(-14.23,33.99)	0.53969	0.90057	19.91( 0.28,43.39)	0.046563	0.4672	21.26( -2.56, 50.90)	0.083741	0.48485	Not significant	Pregnancy only	1.38074
600	TG(52:5) [NL-20:4]	8.41(-13.98,36.62)	0.49225	0.89627	4.89(-16.41,31.62)	0.67882	0.93729	23.13( -2.05, 54.79)	0.074465	0.46642	Not significant	Not significant	0.81382
601	TG(52:5) [NL-20:5]	14.28(-11.46,47.52)	0.30392	0.86814	10.63(-12.51,39.88)	0.3972	0.81676	32.14( 2.03, 71.13)	0.034796	0.37615	Not significant	Postpartum only	1.14791
602	TG(53:2) [NL-17:1]	23.35( 0.28,51.73)	0.046981	0.86814	25.22( 5.39,48.79)	0.01078	0.24206	24.45( 2.67, 50.86)	0.02603	0.36042	Not significant	Prec & Preg & Post	2.24136
603	TG(53:2) [NL-18:1]	15.35( -4.70,39.63)	0.14202	0.86814	24.27( 5.99,45.70)	0.0076539	0.24206	17.16( -1.53, 39.40)	0.07386	0.46642	Not significant	Pregnancy only	2.01742
604	TG(54:0) [NL-18:0]	19.90( 1.84,41.17)	0.029478	0.83765	10.68( -4.48,28.26)	0.17607	0.72199	8.08( -7.89, 26.82)	0.33907	0.72779	Not significant	Preconception only	0.7128
605	TG(54:1) [NL-18:1]	34.13( 6.06,69.61)	0.014452	0.83765	27.59( 3.22,57.71)	0.024422	0.33654	39.18( 9.47, 76.95)	0.007169	0.23562	Not significant	Prec & Preg & Post	2.35538
606	TG(54:2) [NL-18:0]	17.18( -2.75,41.19)	0.0951	0.86814	26.67( 7.96,48.63)	0.0039167	0.20418	23.66( 2.83, 48.69)	0.024191	0.36042	Not significant	Preg & Post	2.38918
607	TG(54:2) [NL-20:1]	6.61(-13.00,30.63)	0.53587	0.90053	29.48( 8.04,55.17)	0.0053341	0.20418	16.67( -2.11, 39.06)	0.084757	0.48665	Not significant	Pregnancy only	2.09654
608	TG(54:3) [NL-18:1]	1.43(-13.03,18.29)	0.85596	0.95896	19.55( 5.62,35.31)	0.0049057	0.20418	7.42( -6.77, 23.76)	0.32058	0.71482	Not significant	Pregnancy only	1.70798
609	TG(54:3) [NL-18:2]	8.59( -6.76,26.47)	0.28779	0.86814	16.20( 2.24,32.07)	0.021671	0.30472	20.36( 3.41, 40.09)	0.016923	0.32314	Not significant	Preg & Post	2.13624
610	TG(54:4) [NL-18:2]	7.59( -8.21,26.10)	0.36518	0.88492	15.93( 2.44,31.21)	0.019408	0.30178	7.60( -7.59, 25.28)	0.34385	0.73107	Not significant	Pregnancy only	1.41889
611	TG(54:4) [NL-20:3]	8.24(-10.10,30.32)	0.40149	0.88492	10.51( -5.75,29.56)	0.2172	0.73	11.52( -6.28, 32.69)	0.21787	0.63877	Not significant	Not significant	0.768857
612	TG(54:5) [NL-18:3]	3.06(-15.89,26.27)	0.77045	0.94933	22.79( 5.90,42.38)	0.0067461	0.24206	11.91( -8.13, 36.32)	0.2624	0.67485	Not significant	Pregnancy only	1.61891
613	TG(54:5) [NL-20:4]	9.71( -7.40,29.98)	0.28267	0.86814	7.21( -7.09,23.71)	0.33894	0.81571	14.93( -2.64, 35.68)	0.099811	0.49034	Not significant	Not significant	0.918754
614	TG(54:6) [NL-18:3]	4.52(-17.35,32.18)	0.71094	0.94019	20.99( -0.85,47.65)	0.060615	0.52204	17.13( -7.67, 48.60)	0.19174	0.6116	Not significant	Not significant	1.04523
615	TG(54:6) [NL-20:4]	11.00( -7.73,33.53)	0.26696	0.86814	6.15( -9.68,24.76)	0.46716	0.82668	17.36( -3.01, 42.02)	0.099414	0.49034	Not significant	Not significant	0.907151
616	TG(54:6) [NL-20:5]	5.29(-16.26,32.38)	0.65799	0.93545	10.48( -9.46,34.82)	0.32491	0.81168	22.06( -3.44, 54.30)	0.095165	0.49034	Not significant	Not significant	0.858195
617	TG(54:6) [NL-22:6]	7.14(-18.15,40.26)	0.61417	0.92935	12.36(-10.02,40.30)	0.30223	0.80039	24.40( -2.84, 59.28)	0.083053	0.48485	Not significant	Not significant	0.885823
618	TG(54:7) [NL-20:5]	8.58(-14.48,37.86)	0.49752	0.89627	9.98(-12.25,37.85)	0.40751	0.81676	23.79( -3.54, 58.87)	0.093276	0.49034	Not significant	Not significant	0.889939
619	TG(54:7) [NL-22:6]	-0.61(-24.34,30.57)	0.9648	0.99196	11.14(-12.19,40.66)	0.378	0.81676	24.28( -4.97, 62.53)	0.11182	0.50891	Not significant	Not significant	0.769541
620	TG(56:6) [NL-20:4]	6.40( -7.42,22.28)	0.38066	0.88492	6.61( -5.75,20.60)	0.3069	0.80039	5.06( -8.15, 20.18)	0.46978	0.82505	Not significant	Not significant	0.466628
621	TG(56:6) [NL-22:5]	0.31(-15.03,18.41)	0.97108	0.99196	7.15( -6.24,22.45)	0.309	0.80039	3.23(-11.62, 20.59)	0.68681	0.92589	Not significant	Not significant	0.26729
622	TG(56:7) [NL-20:4]	9.50( -6.96,28.86)	0.27356	0.86814	6.24( -6.92,21.27)	0.36816	0.81571	9.86( -7.12, 29.96)	0.27103	0.68344	Not significant	Not significant	0.630348
623	TG(56:7) [NL-20:5]	0.34(-18.89,24.13)	0.97483	0.99205	12.38( -7.86,37.06)	0.2482	0.75669	7.82(-13.85, 34.93)	0.50926	0.86126	Not significant	Not significant	0.378828
624	TG(56:7) [NL-22:5]	5.15(-12.68,26.62)	0.59483	0.92935	8.12( -6.41,24.91)	0.2878	0.80002	10.66( -7.63, 32.57)	0.27033	0.68344	Not significant	Not significant	0.588039
625	TG(56:7) [NL-22:6]	-1.18(-22.39,25.84)	0.92325	0.98395	9.14( -8.99,30.87)	0.34393	0.81571	18.70( -5.95, 49.82)	0.14807	0.56055	Not significant	Not significant	0.693754
626	TG(56:8) [NL-20:4]	12.78( -7.04,36.81)	0.22147	0.86814	4.58(-12.51,25.02)	0.62132	0.89338	12.55( -8.72, 38.77)	0.26723	0.67941	Not significant	Not significant	0.556484
627	TG(56:8) [NL-20:5]	5.48(-15.71,32.00)	0.63958	0.92935	10.80(-11.17,38.19)	0.36143	0.81571	12.88(-11.94, 44.70)	0.33729	0.72779	Not significant	Not significant	0.516558
628	TG(56:8) [NL-22:6]	4.23(-18.95,34.04)	0.74567	0.94028	9.96(-10.57,35.20)	0.36635	0.81571	20.47( -6.03, 54.43)	0.14101	0.55985	Not significant	Not significant	0.734271
629	TG(56:9) [NL-22:6]	0.89(-20.88,28.65)	0.94263	0.986	10.93(-10.88,38.09)	0.35145	0.81571	16.02(-10.34, 50.12)	0.25713	0.66603	Not significant	Not significant	0.542187
630	TG(58:10) [NL-22:6]	3.32(-18.87,31.58)	0.79024	0.95014	6.62(-14.08,32.31)	0.55915	0.8717	11.96(-13.52, 44.96)	0.38965	0.76078	Not significant	Not significant	0.401173
631	TG(58:8) [NL-22:6]	-3.14(-22.91,21.70)	0.78325	0.94933	12.68( -5.60,34.49)	0.18521	0.72199	9.71(-13.55, 39.24)	0.44419	0.80256	Not significant	Not significant	0.519148
632	TG(58:9) [NL-22:6]	0.80(-20.60,27.96)	0.94774	0.9864	10.11( -9.82,34.44)	0.343	0.81571	7.94(-16.00, 38.70)	0.54889	0.8795	Not significant	Not significant	0.300351
633	TG(O-50:1) [NL-15:0]	19.77( -1.13,45.09)	0.065026	0.86814	14.61( -1.64,33.55)	0.080281	0.58225	14.84( -3.27, 36.33)	0.11349	0.51108	Not significant	Not significant	1.17562
634	TG(O-50:1) [NL-16:0]	19.33( -0.99,43.81)	0.063436	0.86814	15.83( -0.57,34.94)	0.059141	0.52136	14.03( -3.56, 34.82)	0.12391	0.5347	Not significant	Not significant	1.23232
635	TG(O-50:1) [NL-18:1]	18.07( -3.69,44.76)	0.10949	0.86814	14.09( -3.03,34.23)	0.11164	0.64636	16.64( -3.18, 40.52)	0.10483	0.49812	Not significant	Not significant	1.1072
636	TG(O-50:2) [NL-16:1]	11.94( -4.61,31.37)	0.16623	0.86814	13.10( -1.60,30.00)	0.082856	0.58853	8.39( -5.32, 24.08)	0.24173	0.66374	Not significant	Not significant	0.939287
637	TG(O-50:2) [NL-18:1]	10.80( -8.05,33.52)	0.27967	0.86814	15.83( -2.22,37.22)	0.088808	0.60175	19.19( -1.47, 44.17)	0.070487	0.46642	Not significant	Not significant	1.22643
638	TG(O-50:2) [NL-18:2]	26.57( 6.51,50.40)	0.0076608	0.83765	17.89( 2.93,35.03)	0.017702	0.28684	16.13( -1.06, 36.31)	0.067178	0.46526	Not significant	Prec & Preg	1.9032
639	TG(O-52:0) [NL-16:0]	28.38( 4.98,57.00)	0.015184	0.83765	12.91( -7.37,37.62)	0.22809	0.74305	27.99( 6.11, 54.37)	0.010098	0.28953	Not significant	Prec & Post	1.48845
640	TG(O-52:1) [NL-16:0]	17.25( -2.13,40.47)	0.083917	0.86814	13.99( -2.23,32.90)	0.094183	0.61342	13.63( -3.80, 34.23)	0.13199	0.55117	Not significant	Not significant	1.06473
641	TG(O-52:1) [NL-18:1]	15.51( -5.60,41.34)	0.16047	0.86814	10.27( -6.31,29.79)	0.23847	0.74663	12.89( -6.64, 36.52)	0.2099	0.63691	Not significant	Not significant	0.768453
642	TG(O-52:2) [NL-16:0]	15.58( -2.78,37.42)	0.10052	0.86814	21.08( 4.48,40.33)	0.011242	0.24206	15.09( -0.96, 33.74)	0.066484	0.46526	Not significant	Pregnancy only	2.01958
643	TG(O-52:2) [NL-18:1]	16.47( -3.16,40.08)	0.10495	0.86814	17.19( 0.50,36.65)	0.043085	0.44559	15.95( -1.28, 36.20)	0.071263	0.46642	Not significant	Pregnancy only	1.4874
644	TG(O-54:2) [NL-17:1]	24.02( 0.79,52.59)	0.04194	0.86814	25.20( 5.35,48.80)	0.010948	0.24206	24.39( 2.59, 50.83)	0.026605	0.36042	Not significant	Prec & Preg & Post	2.24136
645	TG(O-54:2) [NL-18:1]	15.21( -4.88,39.55)	0.14671	0.86814	24.46( 6.12,45.98)	0.0073676	0.24206	17.35( -1.43, 39.71)	0.07203	0.46642	Not significant	Pregnancy only	2.01742
646	TG(O-54:3) [NL-18:1]	13.65( -4.16,34.76)	0.14058	0.86814	18.52( 1.72,38.09)	0.029467	0.36741	17.93( 1.07, 37.61)	0.03628	0.37615	Not significant	Preg & Post	1.8418
647	TG(O-54:4) [NL-17:1]	8.24(-10.82,31.37)	0.42145	0.88492	17.03( 0.49,36.29)	0.043159	0.44559	13.65( -5.88, 37.23)	0.18257	0.59241	Not significant	Pregnancy only	1.26308
648	TG(O-54:4) [NL-18:2]	12.91( -7.57,37.94)	0.23326	0.86814	13.97( -2.32,32.98)	0.096153	0.61342	17.18( -3.89, 42.87)	0.11649	0.5178	Not significant	Not significant	1.11898
649	TG(48:0) [SIM]	24.50( 1.85,52.20)	0.032586	0.83765	11.03(-11.73,39.67)	0.36977	0.81571	30.59( 7.58, 58.54)	0.0071814	0.23562	Not significant	Prec & Post	1.58638
650	TG(48:1) [SIM]	13.10(-11.55,44.63)	0.32484	0.86814	19.24( -4.48,48.84)	0.11933	0.64823	34.37( 6.53, 69.47)	0.012838	0.28953	Not significant	Postpartum only	1.57598
651	TG(48:2) [SIM]	9.58(-15.44,42.00)	0.4874	0.89627	18.71( -4.98,48.31)	0.13044	0.68782	28.79( 0.34, 65.31)	0.046979	0.39961	Not significant	Postpartum only	1.2169
652	TG(48:3) [SIM]	10.11(-13.87,40.75)	0.4406	0.89395	19.29( -4.72,49.34)	0.12337	0.65894	29.40( 1.67, 64.70)	0.036326	0.37615	Not significant	Postpartum only	1.30896
653	TG(49:1) [SIM]	18.46( -3.92,46.07)	0.11238	0.86814	13.74( -6.42,38.25)	0.19494	0.72199	21.70( 1.32, 46.17)	0.035793	0.37615	Not significant	Postpartum only	1.25504
654	TG(50:0) [SIM]	26.83( 3.15,55.94)	0.024373	0.83765	21.58( -1.92,50.70)	0.074367	0.55695	35.52( 10.38, 66.39)	0.003857	0.22145	Not significant	Prec & Post	1.97169
655	TG(50:1) [SIM]	19.21( -0.75,43.19)	0.060057	0.86814	18.30( 0.09,39.83)	0.048734	0.4672	18.86( 0.25, 40.93)	0.046779	0.39961	Not significant	Preg & Post	1.58054
656	TG(50:2) [SIM]	9.46( -8.87,31.46)	0.3322	0.86814	16.23( 0.82,34.00)	0.038315	0.41903	13.56( -3.30, 33.36)	0.12043	0.53192	Not significant	Pregnancy only	1.42664
657	TG(50:3) [SIM]	10.03(-10.76,35.66)	0.36964	0.88492	19.18( 1.48,39.98)	0.032615	0.38088	17.52( -3.66, 43.36)	0.11091	0.50891	Not significant	Pregnancy only	1.53133
658	TG(50:4) [SIM]	10.09(-12.33,38.24)	0.40636	0.88492	19.33( -1.03,43.87)	0.063921	0.52587	25.71( 0.69, 56.95)	0.043357	0.39306	Not significant	Postpartum only	1.47552
659	TG(51:1) [SIM]	24.48( 0.62,54.00)	0.043779	0.86814	20.32( -0.04,44.82)	0.050484	0.47331	26.71( 4.11, 54.22)	0.018429	0.32314	Not significant	Prec & Post	1.75375
660	TG(51:2) [SIM]	16.50( -4.23,41.72)	0.1261	0.86814	22.65( 5.13,43.10)	0.0096479	0.24206	20.44( 1.15, 43.41)	0.036885	0.37615	Not significant	Preg & Post	2.20425
661	TG(52:1) [SIM]	26.33( 1.74,56.86)	0.034416	0.83765	25.33( 2.39,53.40)	0.028781	0.36741	37.20( 11.18, 69.33)	0.0033684	0.21997	Not significant	Prec & Preg & Post	2.33885
662	TG(52:2) [SIM]	6.80( -8.28,24.36)	0.39554	0.88492	19.53( 7.20,33.28)	0.0014231	0.20418	12.31( -1.67, 28.28)	0.086576	0.49034	Not significant	Pregnancy only	2.10517
663	TG(52:3) [SIM]	5.48( -8.55,21.65)	0.46252	0.89627	16.17( 5.09,28.41)	0.0035324	0.20418	8.03( -4.59, 22.31)	0.22174	0.64193	Not significant	Pregnancy only	1.86012
664	TG(52:4) [SIM]	12.37( -6.62,35.23)	0.21587	0.86814	20.16( 5.82,36.44)	0.004796	0.20418	13.09( -5.59, 35.46)	0.18071	0.59241	Not significant	Pregnancy only	1.95755
665	TG(52:5) [SIM]	8.46(-12.04,33.73)	0.44579	0.89395	22.30( 3.26,44.85)	0.019938	0.30178	23.44( 0.51, 51.61)	0.044622	0.39699	Not significant	Preg & Post	1.94043
666	TG(53:2) [SIM]	15.63( -3.98,39.24)	0.12496	0.86814	25.35( 8.03,45.45)	0.0030576	0.20418	19.02( 0.70, 40.66)	0.041198	0.37848	Not significant	Preg & Post	2.34671
667	TG(54:0) [SIM]	18.45( 1.80,37.81)	0.028598	0.83765	11.62( -3.97,29.75)	0.15118	0.70281	13.71( -1.58, 31.37)	0.081044	0.48485	Not significant	Preconception only	1.08898
668	TG(54:1) [SIM]	31.30( 2.50,68.20)	0.031305	0.83765	31.22( 6.90,61.08)	0.0095871	0.24206	36.34( 9.38, 69.95)	0.0060204	0.23562	Not significant	Prec & Preg & Post	2.6416
669	TG(54:2) [SIM]	15.85( -3.63,39.27)	0.1168	0.86814	29.53( 11.02,51.13)	0.0010984	0.20418	25.16( 5.04, 49.13)	0.012283	0.28953	Not significant	Preg & Post	2.57941
670	TG(54:3) [SIM]	6.69( -8.13,23.91)	0.39458	0.88492	18.80( 5.79,33.40)	0.0037614	0.20418	10.53( -4.19, 27.51)	0.16869	0.58684	Not significant	Pregnancy only	1.94913
671	TG(54:4) [SIM]	9.06( -6.06,26.60)	0.25343	0.86814	15.92( 3.83,29.41)	0.0087659	0.24206	8.66( -5.86, 25.41)	0.25532	0.66603	Not significant	Pregnancy only	1.70799
672	TG(54:5) [SIM]	10.10( -7.96,31.69)	0.29102	0.86814	16.74( 2.73,32.66)	0.017902	0.28684	17.33( -1.67, 40.01)	0.07602	0.47187	Not significant	Pregnancy only	1.8599
673	TG(54:6) [SIM]	8.83(-10.69,32.61)	0.39984	0.88492	10.53( -5.47,29.24)	0.20853	0.72199	23.17( 1.07, 50.10)	0.03895	0.37798	Not significant	Postpartum only	1.23419
674	TG(54:7) [SIM]	5.79(-14.78,31.32)	0.60855	0.92935	16.26( -4.70,41.85)	0.13682	0.70281	22.43( -1.51, 52.18)	0.068202	0.46526	Not significant	Not significant	1.03457
675	TG(56:6) [SIM]	0.58(-13.85,17.41)	0.94188	0.986	9.97( -2.45,23.96)	0.11948	0.64823	6.99( -7.26, 23.43)	0.35252	0.73206	Not significant	Not significant	0.659695
676	TG(56:7) [SIM]	1.27(-16.18,22.34)	0.89591	0.97655	10.30( -4.94,27.99)	0.19527	0.72199	13.53( -4.89, 35.52)	0.15912	0.56853	Not significant	Not significant	0.794042
677	TG(56:8) [SIM]	2.97(-16.89,27.57)	0.78838	0.94964	11.66( -7.26,34.44)	0.24321	0.75482	16.50( -5.57, 43.71)	0.15327	0.56596	Not significant	Not significant	0.783624
678	TG(56:9) [SIM]	4.78(-10.92,23.25)	0.5711	0.91937	10.04( -6.05,28.88)	0.2343	0.74394	14.03( -2.52, 33.38)	0.10032	0.49034	Not significant	Not significant	0.948949
679	TG(58:10) [SIM]	5.79( -9.04,23.04)	0.46377	0.89627	14.48( 3.59,26.52)	0.0082518	0.24206	9.88( -4.31, 26.16)	0.18065	0.59241	Not significant	Pregnancy only	1.78203
680	TG(58:8) [SIM]	24.03( 1.46,51.62)	0.035695	0.83765	26.45( 5.05,52.22)	0.013359	0.25958	34.46( 10.96, 62.94)	0.0026647	0.21997	Not significant	Prec & Preg & Post	2.64061
681	TG(58:9) [SIM]	6.48( -8.83,24.37)	0.42634	0.88492	15.99( 4.60,28.61)	0.0050923	0.20418	9.17( -4.93, 25.35)	0.21253	0.63691	Not significant	Pregnancy only	1.87801
682	TG(O-50:2) [SIM]	12.76( -3.73,32.08)	0.13591	0.86814	15.50( 1.39,31.59)	0.030396	0.36741	16.78( 1.61, 34.21)	0.029026	0.36042	Not significant	Preg & Post	1.8789
683	TG(O-50:3) [SIM]	11.38( -8.65,35.81)	0.28526	0.86814	11.21( -6.80,32.71)	0.23723	0.74635	19.76( -0.70, 44.42)	0.059105	0.44751	Not significant	Not significant	1.07533
684	TG(O-52:1) [SIM]	24.33( 0.49,53.81)	0.044983	0.86814	20.22( -0.11,44.70)	0.051424	0.47331	26.64( 4.04, 54.15)	0.01876	0.32314	Not significant	Prec & Post	1.75375
685	TG(O-52:2) [SIM]	16.64( -4.07,41.82)	0.12223	0.86814	22.51( 5.04,42.90)	0.0099209	0.24206	20.45( 1.22, 43.34)	0.036162	0.37615	Not significant	Preg & Post	2.20425
686	TG(O-54:2) [SIM]	16.08( -3.60,39.78)	0.11509	0.86814	25.51( 8.13,45.67)	0.002959	0.20418	19.32( 0.96, 41.03)	0.038413	0.37798	Not significant	Preg & Post	2.34786
687	TG(O-54:3) [SIM]	11.50( 1.50,22.49)	0.023415	0.83765	11.92( 3.56,20.95)	0.0046626	0.20418	10.72( 2.92, 19.11)	0.0065246	0.23562	Not significant	Prec & Preg & Post	2.78942
688	TG(O-54:4) [SIM]	19.51( 3.54,37.94)	0.015095	0.83765	18.24( 3.73,34.79)	0.012358	0.25178	21.22( 5.19, 39.70)	0.0080539	0.25223	Not significant	Prec & Preg & Post	2.54824
689	Ubiquinone	5.04( -6.08,17.49)	0.38743	0.88492	8.46( -1.59,19.53)	0.10106	0.63477	5.38( -4.73, 16.57)	0.30682	0.70535	Not significant	Not significant	0.80415

## Sheet: TableS4D
Table S4D A panel of 37 lipid species as a potential preconception molecular signature of gestational diabetes mellitus (GDM)
Studies		Preconception (57 GDM vs. 187 Normal)			Pregnancy (57 GDM vs. 187 Normal)			Postpartum (57 GDM vs. 187 Normal)			Intersection label for significant lipid species based on p-value
Covariates		adjusted for ethnicity, age, education, parity and pre-pregnancy BMI			adjusted for ethnicity, age, education, parity, pre-pregnancy BMI and gestational weight gain			adjusted for ethnicity, age, education, parity, pre-pregnancy BMI and postpartum weight retention
No.	Lipid	%change in lipid concentration between GDM and Normal (95%CI)	p-value	p-value (BH)	%change in lipid concentration between GDM and Normal (95%CI)	p-value	p-value (BH)	%change in lipid concentration between GDM and Normal (95%CI)	p-value	p-value (BH)
1	Cer(d18:1/23:0)	9.92( 0.54,20.16)	0.037688	0.83765	6.99( -1.37,16.06)	0.10318	0.63477	4.27( -4.31, 13.62)	0.33842	0.72779	Preconception only
2	Cer(d19:1/23:0)	17.41( 0.26,37.48)	0.046315	0.86814	7.38( -8.11,25.48)	0.36874	0.81571	2.97(-11.17, 19.37)	0.69638	0.92589	Preconception only
3	Cer(m18:0/20:0)	23.97( 7.85,42.50)	0.0026451	0.83765	14.66( -0.95,32.73)	0.066696	0.5282	8.34( -5.01, 23.57)	0.23105	0.65022	Preconception only
4	Cer(m18:1/18:0)	19.98( 3.19,39.51)	0.018062	0.83765	21.30( 4.84,40.34)	0.0096574	0.24206	-0.41(-14.06, 15.40)	0.95619	0.98934	Prec & Preg
5	DG(16:0_16:0)	13.67( 1.42,27.41)	0.027879	0.83765	12.34( -4.16,31.68)	0.15026	0.70281	9.93( -0.88, 21.91)	0.072713	0.46642	Preconception only
6	LPC(20:1) [sn1]	-11.34(-20.29,-1.37)	0.026948	0.83765	-6.23(-15.58, 4.17)	0.22946	0.74305	-7.26(-16.63, 3.16)	0.16447	0.58413	Preconception only
7	LPC(O-24:2)	-9.88(-18.19,-0.74)	0.034937	0.83765	-7.83(-16.50, 1.75)	0.10561	0.63843	-9.26(-17.86, 0.24)	0.055786	0.42708	Preconception only
8	PI(18:1_18:2)	-12.76(-23.25,-0.84)	0.036865	0.83765	-5.49(-16.23, 6.63)	0.35739	0.81571	-6.39(-17.71, 6.49)	0.31399	0.71356	Preconception only
9	PI(18:0_20:2)	-12.07(-21.77,-1.17)	0.03111	0.83765	0.15(-13.01,15.31)	0.98305	0.99024	-2.52(-12.54, 8.64)	0.64294	0.90962	Preconception only
10	PI(18:0_22:5) (n6)	-15.96(-25.74,-4.89)	0.0060687	0.83765	-4.94(-15.19, 6.55)	0.38286	0.81676	-10.38(-20.20, 0.64)	0.063988	0.45925	Preconception only
11	SM(40:3) (a)	-8.00(-14.46,-1.05)	0.024985	0.83765	-3.41(-10.73, 4.51)	0.38683	0.81676	-10.85(-17.75, -3.37)	0.0054071	0.23562	Prec & Post
12	SM(44:3)	-10.52(-16.48,-4.14)	0.0016814	0.83765	-7.04(-13.70, 0.14)	0.054328	0.49253	-11.39(-17.99, -4.25)	0.0023599	0.21997	Prec & Post
13	TG(48:0) [NL-16:0]	26.45( 2.83,55.50)	0.026321	0.83765	13.10(-10.57,43.03)	0.30277	0.80039	29.27( 5.75, 58.03)	0.012468	0.28953	Prec & Post
14	TG(49:1) [NL-16:1]	18.97( 0.16,41.31)	0.047982	0.86814	8.50(-10.53,31.58)	0.40533	0.81676	18.66( 2.25, 37.71)	0.024454	0.36042	Prec & Post
15	TG(50:0) [NL-18:0]	27.90( 2.76,59.20)	0.027696	0.83765	17.25( -6.27,46.69)	0.16274	0.70521	35.71( 9.10, 68.81)	0.0063075	0.23562	Prec & Post
16	TG(50:1) [NL-16:0]	22.19( 1.44,47.19)	0.034966	0.83765	18.51( -0.11,40.61)	0.051522	0.47331	21.80( 2.46, 44.80)	0.025584	0.36042	Prec & Post
17	TG(50:2) [NL-18:2]	19.97( 1.47,41.84)	0.033236	0.83765	10.83( -5.20,29.56)	0.19598	0.72199	18.80( 1.56, 38.96)	0.031401	0.37302	Prec & Post
18	TG(51:1) [NL-17:0]	26.43( 2.08,56.60)	0.031817	0.83765	15.31( -4.94,39.87)	0.14754	0.70281	27.43( 4.44, 55.49)	0.017173	0.32314	Prec & Post
19	TG(52:1) [NL-18:0]	30.86( 5.04,63.02)	0.016685	0.83765	26.54( 3.66,54.48)	0.020922	0.30178	36.22( 10.00, 68.70)	0.0047921	0.23562	Prec & Preg & Post
20	TG(52:1) [NL-18:1]	29.03( 4.01,60.06)	0.02067	0.83765	27.37( 4.97,54.55)	0.014456	0.26211	34.57( 8.54, 66.83)	0.0069906	0.23562	Prec & Preg & Post
21	TG(52:2) [NL-18:2]	26.08( 5.69,50.41)	0.010253	0.83765	10.44( -5.49,29.05)	0.21019	0.72264	28.27( 7.86, 52.53)	0.0050448	0.23562	Prec & Post
22	TG(53:2) [NL-17:1]	23.35( 0.28,51.73)	0.046981	0.86814	25.22( 5.39,48.79)	0.01078	0.24206	24.45( 2.67, 50.86)	0.02603	0.36042	Prec & Preg & Post
23	TG(54:0) [NL-18:0]	19.90( 1.84,41.17)	0.029478	0.83765	10.68( -4.48,28.26)	0.17607	0.72199	8.08( -7.89, 26.82)	0.33907	0.72779	Preconception only
24	TG(54:1) [NL-18:1]	34.13( 6.06,69.61)	0.014452	0.83765	27.59( 3.22,57.71)	0.024422	0.33654	39.18( 9.47, 76.95)	0.007169	0.23562	Prec & Preg & Post
25	TG(O-50:2) [NL-18:2]	26.57( 6.51,50.40)	0.0076608	0.83765	17.89( 2.93,35.03)	0.017702	0.28684	16.13( -1.06, 36.31)	0.067178	0.46526	Prec & Preg
26	TG(O-52:0) [NL-16:0]	28.38( 4.98,57.00)	0.015184	0.83765	12.91( -7.37,37.62)	0.22809	0.74305	27.99( 6.11, 54.37)	0.010098	0.28953	Prec & Post
27	TG(O-54:2) [NL-17:1]	24.02( 0.79,52.59)	0.04194	0.86814	25.20( 5.35,48.80)	0.010948	0.24206	24.39( 2.59, 50.83)	0.026605	0.36042	Prec & Preg & Post
28	TG(48:0) [SIM]	24.50( 1.85,52.20)	0.032586	0.83765	11.03(-11.73,39.67)	0.36977	0.81571	30.59( 7.58, 58.54)	0.0071814	0.23562	Prec & Post
29	TG(50:0) [SIM]	26.83( 3.15,55.94)	0.024373	0.83765	21.58( -1.92,50.70)	0.074367	0.55695	35.52( 10.38, 66.39)	0.003857	0.22145	Prec & Post
30	TG(51:1) [SIM]	24.48( 0.62,54.00)	0.043779	0.86814	20.32( -0.04,44.82)	0.050484	0.47331	26.71( 4.11, 54.22)	0.018429	0.32314	Prec & Post
31	TG(52:1) [SIM]	26.33( 1.74,56.86)	0.034416	0.83765	25.33( 2.39,53.40)	0.028781	0.36741	37.20( 11.18, 69.33)	0.0033684	0.21997	Prec & Preg & Post
32	TG(54:0) [SIM]	18.45( 1.80,37.81)	0.028598	0.83765	11.62( -3.97,29.75)	0.15118	0.70281	13.71( -1.58, 31.37)	0.081044	0.48485	Preconception only
33	TG(54:1) [SIM]	31.30( 2.50,68.20)	0.031305	0.83765	31.22( 6.90,61.08)	0.0095871	0.24206	36.34( 9.38, 69.95)	0.0060204	0.23562	Prec & Preg & Post
34	TG(58:8) [SIM]	24.03( 1.46,51.62)	0.035695	0.83765	26.45( 5.05,52.22)	0.013359	0.25958	34.46( 10.96, 62.94)	0.0026647	0.21997	Prec & Preg & Post
35	TG(O-52:1) [SIM]	24.33( 0.49,53.81)	0.044983	0.86814	20.22( -0.11,44.70)	0.051424	0.47331	26.64( 4.04, 54.15)	0.01876	0.32314	Prec & Post
36	TG(O-54:3) [SIM]	11.50( 1.50,22.49)	0.023415	0.83765	11.92( 3.56,20.95)	0.0046626	0.20418	10.72( 2.92, 19.11)	0.0065246	0.23562	Prec & Preg & Post
37	TG(O-54:4) [SIM]	19.51( 3.54,37.94)	0.015095	0.83765	18.24( 3.73,34.79)	0.012358	0.25178	21.22( 5.19, 39.70)	0.0080539	0.25223	Prec & Preg & Post

## Sheet: TableS4E
Table S4E The association results of plasma fasting insulin concentration with plasma lipid species at preconception, pregnancy and postpartum using trio subjects
Studies		Preconception (n=243)			Pregnancy (n=243)			Postpartum (n=243)			Intersection label for significant lipid species based on p-value (BH)	Fisher's method (X2) based on p-values at three time points
Covariates		adjusted for ethnicity, age, education, parity and pre-pregnancy BMI			adjusted for ethnicity, age, education, parity, pre-pregnancy BMI and gestational weight gain			adjusted for ethnicity, age, education, parity, pre-pregnancy BMI and postpartum weight retention
Index	Lipid	%change in lipid concentration per mU/mL (95%CI)	p-value	p-value (BH)	%change in lipid concentration per mU/mL (95%CI)	p-value	p-value (BH)	%change in lipid concentration per mU/mL (95%CI)	p-value	p-value (BH)
1	AC(12:0)	-2.41(-4.58,-0.19)	0.033971	0.10737	0.40(-1.53, 2.38)	0.6845	0.79131	-0.55(-2.80, 1.75)	0.63321	0.82317	Not significant	3.66394
2	AC(13:0)	-2.98(-5.63,-0.27)	0.031683	0.10153	-2.01(-4.84, 0.91)	0.17394	0.33197	-1.11(-4.30, 2.17)	0.50037	0.75742	Not significant	5.11897
3	AC(14:0)	-1.31(-2.86, 0.25)	0.099333	0.2289	0.47(-0.99, 1.95)	0.53094	0.6737	-0.63(-2.27, 1.05)	0.45918	0.73551	Not significant	3.23176
4	AC(14:1)	-2.19(-4.45, 0.13)	0.063521	0.16982	-0.95(-3.05, 1.20)	0.38352	0.55748	-1.50(-3.76, 0.83)	0.20363	0.46303	Not significant	4.60891
5	AC(14:2)	-1.73(-3.83, 0.42)	0.1142	0.25208	-1.19(-3.19, 0.86)	0.25298	0.42933	-1.16(-3.18, 0.91)	0.26798	0.55069	Not significant	4.22229
6	AC(15:0) (a)	-2.52(-4.40,-0.59)	0.010827	0.04605	-0.59(-2.66, 1.53)	0.58012	0.7176	-1.10(-3.32, 1.17)	0.33734	0.6316	Preconception only	5.34781
7	AC(15:0) (b)	-1.00(-2.42, 0.44)	0.17078	0.33333	0.18(-1.26, 1.63)	0.81057	0.86855	-1.41(-2.84, 0.04)	0.057142	0.18684	Not significant	4.20363
8	AC(16:0)	-0.62(-1.73, 0.49)	0.26895	0.44545	0.52(-0.59, 1.64)	0.35804	0.53627	-0.64(-1.82, 0.55)	0.28821	0.56962	Not significant	3.11338
9	AC(16:1)	-1.34(-3.03, 0.38)	0.12454	0.26824	-1.28(-2.84, 0.32)	0.11515	0.25347	-1.38(-3.07, 0.34)	0.11375	0.30404	Not significant	5.57495
10	AC(17:0) (a)	-0.72(-2.53, 1.12)	0.43902	0.60257	0.25(-1.39, 1.92)	0.76496	0.84336	-1.63(-3.43, 0.20)	0.080947	0.24678	Not significant	3.13135
11	AC(17:0) (b)	-0.71(-2.07, 0.67)	0.31178	0.48351	0.55(-0.81, 1.93)	0.42788	0.59678	-0.50(-1.90, 0.92)	0.48866	0.75322	Not significant	2.37165
12	AC(18:0)	-0.70(-1.85, 0.47)	0.23851	0.41084	0.57(-0.65, 1.80)	0.36174	0.53947	-0.39(-1.61, 0.84)	0.53023	0.77565	Not significant	2.67927
13	AC(18:1)	-1.00(-2.28, 0.29)	0.12766	0.27147	-0.37(-1.63, 0.92)	0.57269	0.71225	-1.25(-2.65, 0.18)	0.087106	0.25539	Not significant	4.39195
14	AC(18:2)	-0.92(-2.24, 0.42)	0.17745	0.34441	-0.36(-1.78, 1.08)	0.62377	0.75897	-0.98(-2.36, 0.41)	0.16633	0.4007	Not significant	3.46986
15	CE(14:0)	0.09(-1.89, 2.11)	0.92614	0.95669	-0.79(-2.23, 0.67)	0.28492	0.46083	0.97(-1.03, 3.00)	0.34427	0.63936	Not significant	2.0834
16	CE(15:0)	-1.43(-3.12, 0.29)	0.10315	0.23456	-1.93(-3.14,-0.70)	0.0022273	0.014756	-0.86(-2.36, 0.66)	0.26443	0.54712	Pregnancy only	8.43288
17	CE(16:0)	0.28(-0.86, 1.43)	0.633	0.75456	-0.23(-1.36, 0.91)	0.68758	0.79354	-0.29(-1.61, 1.05)	0.66865	0.83611	Not significant	1.07215
18	CE(16:1)	1.51(-0.48, 3.53)	0.13665	0.2853	1.34(-0.57, 3.28)	0.16873	0.32569	0.89(-1.09, 2.92)	0.37738	0.67219	Not significant	4.12084
19	CE(16:2)	-0.01(-1.50, 1.51)	0.99035	0.99577	-1.32(-2.75, 0.13)	0.074829	0.18218	-0.13(-1.94, 1.71)	0.88918	0.95026	Not significant	2.3623
20	CE(17:0)	0.09(-1.38, 1.60)	0.90064	0.93596	-0.66(-1.89, 0.59)	0.29822	0.47268	-1.01(-2.59, 0.61)	0.21898	0.48827	Not significant	2.46102
21	CE(17:1)	0.19(-1.50, 1.91)	0.82504	0.88269	-0.82(-2.19, 0.56)	0.24142	0.41688	-0.71(-2.38, 0.98)	0.4058	0.69724	Not significant	2.18488
22	CE(18:0)	0.88(-0.33, 2.11)	0.15336	0.30986	0.29(-0.75, 1.33)	0.58759	0.72166	0.60(-0.71, 1.93)	0.36694	0.66183	Not significant	2.96124
23	CE(18:1)	0.67(-0.66, 2.02)	0.32095	0.48887	-0.21(-1.26, 0.86)	0.69854	0.80228	0.26(-1.10, 1.64)	0.70515	0.85998	Not significant	1.60218
24	CE(18:2)	0.13(-1.00, 1.29)	0.81646	0.88113	-0.51(-1.27, 0.26)	0.19174	0.35609	-0.12(-1.28, 1.05)	0.83796	0.92774	Not significant	1.76426
25	CE(18:3)	0.21(-1.60, 2.05)	0.82002	0.88156	-0.73(-2.09, 0.64)	0.29416	0.47024	-0.22(-2.11, 1.71)	0.82404	0.92564	Not significant	1.40329
26	CE(20:0)	0.86(-0.71, 2.45)	0.28353	0.45802	1.13(-0.10, 2.39)	0.072349	0.17945	0.45(-1.32, 2.24)	0.62042	0.81114	Not significant	3.79057
27	CE(20:1)	0.38(-1.29, 2.07)	0.65791	0.76876	-0.50(-1.76, 0.78)	0.43799	0.60597	-0.47(-2.27, 1.36)	0.61193	0.80905	Not significant	1.50734
28	CE(20:2)	0.85(-0.49, 2.21)	0.21135	0.37824	-0.81(-1.89, 0.29)	0.14927	0.30792	0.14(-1.26, 1.57)	0.84105	0.92774	Not significant	3.15241
29	CE(20:3)	2.50( 0.81, 4.22)	0.0037855	0.022292	-0.08(-1.39, 1.26)	0.91061	0.93923	1.02(-0.80, 2.86)	0.27186	0.55092	Preconception only	6.0564
30	CE(20:4)	-2.45(-4.01,-0.86)	0.0027009	0.017723	-2.48(-4.16,-0.76)	0.0049305	0.024979	-2.33(-4.08,-0.56)	0.010539	0.044278	Prec & Preg & Post	13.7056
31	CE(20:5)	-2.60(-5.40, 0.28)	0.075944	0.18959	-1.81(-4.84, 1.32)	0.25237	0.42933	-3.18(-6.68, 0.46)	0.085779	0.25351	Not significant	5.56818
32	CE(22:0)	0.73(-0.81, 2.28)	0.35256	0.5224	0.64(-0.62, 1.91)	0.31872	0.49237	0.74(-1.18, 2.71)	0.45093	0.73551	Not significant	2.5905
33	CE(22:1)	0.23(-1.95, 2.45)	0.83872	0.89346	-0.34(-2.19, 1.54)	0.71741	0.81973	-0.93(-3.46, 1.65)	0.47387	0.74542	Not significant	1.08991
34	CE(22:4)	-0.36(-1.78, 1.08)	0.62279	0.75018	-1.95(-3.13,-0.75)	0.0016029	0.011626	0.26(-1.31, 1.85)	0.75037	0.89758	Pregnancy only	6.25095
35	CE(22:5) (n3)	0.08(-1.97, 2.16)	0.9416	0.96331	-2.72(-4.04,-1.37)	9.9907e-05	0.0014048	0.42(-1.55, 2.44)	0.67512	0.83963	Pregnancy only	8.39431
36	CE(22:5) (n6)	-0.05(-1.31, 1.23)	0.94234	0.96331	-1.32(-2.51,-0.12)	0.031236	0.098723	0.09(-1.39, 1.59)	0.90597	0.95026	Not significant	3.14805
37	CE(22:6)	0.31(-1.32, 1.96)	0.71112	0.8112	-2.29(-3.68,-0.89)	0.0015589	0.011426	0.63(-1.36, 2.65)	0.537	0.77571	Pregnancy only	6.45053
38	CE(24:0)	0.54(-0.84, 1.95)	0.44182	0.60519	0.19(-0.89, 1.28)	0.73315	0.83083	0.34(-1.35, 2.05)	0.69668	0.8569	Not significant	1.29306
39	CE(24:1)	-0.42(-1.86, 1.04)	0.56766	0.70472	-0.85(-2.11, 0.43)	0.19174	0.35609	-0.39(-2.06, 1.30)	0.6467	0.82895	Not significant	2.30499
40	CE(24:4)	-0.54(-2.15, 1.09)	0.51169	0.66181	-1.28(-2.68, 0.14)	0.077841	0.18753	-0.75(-2.63, 1.15)	0.43417	0.72256	Not significant	3.52425
41	CE(24:5)	0.39(-1.52, 2.33)	0.69217	0.7975	-1.60(-3.34, 0.18)	0.077777	0.18753	-0.86(-2.98, 1.32)	0.43561	0.72322	Not significant	3.25968
42	CE(24:6)	0.78(-1.08, 2.68)	0.4122	0.58078	-1.66(-3.39, 0.11)	0.06599	0.16778	-0.82(-2.79, 1.19)	0.41995	0.7045	Not significant	3.88443
43	Cer(d16:1/16:0)	0.65(-1.11, 2.43)	0.47125	0.62925	1.83( 0.41, 3.27)	0.011863	0.045741	1.48(-0.21, 3.19)	0.08525	0.25318	Pregnancy only	6.64372
44	Cer(d16:1/18:0)	3.26( 0.95, 5.62)	0.0056105	0.029966	3.25( 1.53, 5.00)	0.00022382	0.0026588	3.60( 1.60, 5.65)	0.00043356	0.0031779	Prec & Preg & Post	18.5281
45	Cer(d16:1/20:0)	3.22( 0.78, 5.73)	0.0097076	0.043509	2.72( 1.40, 4.06)	6.153e-05	0.0010094	3.01( 1.30, 4.74)	0.00058187	0.0040685	Prec & Preg & Post	18.918
46	Cer(d16:1/22:0)	1.34(-0.36, 3.08)	0.12232	0.26504	2.71( 1.46, 3.98)	2.5874e-05	0.00061442	2.66( 0.79, 4.56)	0.0052474	0.02363	Preg & Post	15.5594
47	Cer(d16:1/23:0)	0.01(-1.75, 1.80)	0.99144	0.99577	2.95( 1.55, 4.37)	4.035e-05	0.00077226	1.54(-0.30, 3.41)	0.10096	0.28508	Pregnancy only	10.7875
48	Cer(d16:1/24:0)	-0.51(-2.13, 1.13)	0.53812	0.6866	2.25( 0.97, 3.56)	0.00062374	0.0058075	1.23(-0.55, 3.04)	0.17538	0.41382	Pregnancy only	8.46027
49	Cer(d16:1/24:1)	0.15(-1.51, 1.84)	0.86128	0.9021	1.92( 0.59, 3.28)	0.0048204	0.024785	1.20(-0.53, 2.96)	0.17345	0.41068	Pregnancy only	6.2852
50	Cer(d17:1/16:0)	0.78(-0.82, 2.40)	0.34041	0.50876	1.47( 0.18, 2.78)	0.025337	0.084979	0.63(-0.97, 2.26)	0.43923	0.724	Not significant	4.8431
51	Cer(d17:1/18:0)	1.76(-0.35, 3.91)	0.10172	0.23258	1.54( 0.16, 2.93)	0.028646	0.094436	2.08( 0.40, 3.78)	0.014978	0.059654	Not significant	8.72015
52	Cer(d17:1/22:0)	0.78(-0.77, 2.37)	0.32442	0.49127	2.38( 1.08, 3.71)	0.0003689	0.0039341	1.88( 0.15, 3.64)	0.033629	0.11761	Pregnancy only	10.7905
53	Cer(d17:1/23:0)	-0.21(-1.75, 1.36)	0.79146	0.86445	2.66( 1.33, 4.00)	9.7329e-05	0.0013971	1.41(-0.26, 3.10)	0.098185	0.27954	Pregnancy only	10.2426
54	Cer(d17:1/24:0)	-0.75(-2.22, 0.74)	0.31862	0.48887	1.76( 0.56, 2.97)	0.0040148	0.022129	0.48(-1.13, 2.12)	0.5618	0.77951	Pregnancy only	6.28696
55	Cer(d17:1/24:1)	-0.32(-1.68, 1.05)	0.64056	0.75833	1.25( 0.07, 2.44)	0.037846	0.11096	0.69(-0.77, 2.16)	0.35477	0.65357	Not significant	4.13095
56	Cer(d18:1/14:0)	0.41(-1.38, 2.23)	0.65467	0.76843	0.70(-0.78, 2.20)	0.35192	0.53057	1.75(-0.09, 3.62)	0.062014	0.19834	Not significant	3.69009
57	Cer(d18:1/16:0)	0.88(-0.32, 2.09)	0.15255	0.30913	0.69(-0.38, 1.76)	0.20535	0.37135	0.66(-0.56, 1.89)	0.28936	0.56962	Not significant	4.08531
58	Cer(d18:1/18:0)	3.89( 2.41, 5.38)	3.3189e-07	7.6223e-05	2.25( 0.80, 3.71)	0.0023004	0.015067	2.20( 0.59, 3.84)	0.0074286	0.032394	Prec & Preg & Post	22.4926
59	Cer(d18:1/20:0)	3.11( 1.71, 4.52)	1.5333e-05	0.00058693	2.46( 1.11, 3.82)	0.00037685	0.0039341	1.77( 0.34, 3.23)	0.015662	0.060966	Prec & Preg	20.0867
60	Cer(d18:1/21:0)	2.77( 1.33, 4.24)	0.0001743	0.0030023	2.45( 1.24, 3.67)	8.1699e-05	0.0012509	0.97(-0.49, 2.45)	0.1948	0.44738	Prec & Preg	17.1138
61	Cer(d18:1/22:0)	2.05( 0.81, 3.30)	0.0012	0.010466	2.35( 1.32, 3.39)	9.9353e-06	0.00036488	1.71( 0.31, 3.12)	0.016329	0.063206	Prec & Preg	19.4214
62	Cer(d18:1/23:0)	0.79(-0.49, 2.08)	0.22498	0.39765	2.26( 1.20, 3.33)	3.3021e-05	0.00068943	1.13(-0.22, 2.50)	0.1003	0.2844	Pregnancy only	12.2555
63	Cer(d18:1/24:0)	0.78(-0.43, 1.99)	0.20522	0.37462	1.63( 0.65, 2.62)	0.0012117	0.0093808	0.75(-0.60, 2.12)	0.27829	0.55577	Pregnancy only	8.31978
64	Cer(d18:1/24:1)	0.54(-0.71, 1.80)	0.39739	0.56757	1.13(-0.03, 2.32)	0.056688	0.15139	0.77(-0.61, 2.17)	0.27538	0.55317	Not significant	4.41472
65	Cer(d18:1/26:0)	-0.57(-1.80, 0.68)	0.3681	0.54076	0.43(-0.59, 1.46)	0.41056	0.58204	-0.20(-1.43, 1.05)	0.75402	0.8994	Not significant	1.88655
66	Cer(d18:2/16:0)	0.96(-0.39, 2.31)	0.16252	0.31902	0.27(-0.84, 1.39)	0.63312	0.76129	0.26(-1.15, 1.70)	0.71513	0.86747	Not significant	2.26644
67	Cer(d18:2/18:0)	2.56( 0.92, 4.23)	0.0022036	0.015306	2.27( 0.76, 3.81)	0.0033223	0.01861	2.63( 0.93, 4.36)	0.002471	0.012337	Prec & Preg & Post	15.4851
68	Cer(d18:2/20:0)	2.27( 0.89, 3.68)	0.0013457	0.011343	1.68( 0.44, 2.94)	0.0081727	0.036096	1.94( 0.39, 3.52)	0.01449	0.058043	Prec & Preg	13.5952
69	Cer(d18:2/22:0)	0.97(-0.29, 2.25)	0.13237	0.2789	1.57( 0.49, 2.66)	0.0044407	0.023005	1.46(-0.12, 3.05)	0.069285	0.21711	Pregnancy only	8.78024
70	Cer(d18:2/23:0)	-0.29(-1.64, 1.08)	0.67372	0.78124	1.89( 0.73, 3.07)	0.0015036	0.011139	0.64(-0.85, 2.16)	0.39802	0.69077	Pregnancy only	6.78897
71	Cer(d18:2/24:0)	-0.78(-1.99, 0.44)	0.20749	0.37621	0.92(-0.12, 1.98)	0.084113	0.2001	-0.19(-1.65, 1.30)	0.80235	0.91526	Not significant	3.70755
72	Cer(d18:2/24:1)	-0.36(-1.67, 0.97)	0.59549	0.72876	0.50(-0.71, 1.72)	0.4187	0.58874	0.43(-1.13, 2.00)	0.59175	0.799	Not significant	1.66217
73	Cer(d18:2/26:0)	-1.48(-2.91,-0.04)	0.044442	0.13142	-0.52(-1.88, 0.85)	0.45191	0.62025	-0.53(-2.05, 1.02)	0.501	0.75742	Not significant	3.99463
74	Cer(d19:1/22:0)	2.41( 0.10, 4.77)	0.040426	0.12435	2.68( 0.65, 4.75)	0.0097261	0.040221	0.78(-1.51, 3.13)	0.5067	0.75742	Pregnancy only	7.4013
75	Cer(d19:1/23:0)	2.36( 0.06, 4.71)	0.044239	0.13138	2.50( 0.42, 4.62)	0.018291	0.066329	0.71(-1.58, 3.06)	0.54469	0.77571	Not significant	6.71162
76	Cer(d19:1/24:0)	1.36(-0.82, 3.59)	0.22261	0.39632	1.33(-0.54, 3.23)	0.16252	0.32273	0.15(-2.07, 2.43)	0.89323	0.95026	Not significant	2.98117
77	Cer(d19:1/24:1)	1.58(-0.65, 3.86)	0.16547	0.32388	0.84(-1.17, 2.89)	0.4114	0.58204	0.85(-1.63, 3.38)	0.50559	0.75742	Not significant	2.92644
78	Cer(d20:1/22:0)	3.41( 1.60, 5.25)	0.00022966	0.0034398	3.11( 1.62, 4.63)	4.9223e-05	0.00085143	2.90( 0.97, 4.86)	0.0032339	0.015691	Prec & Preg & Post	20.874
79	Cer(d20:1/23:0)	2.22( 0.49, 3.98)	0.01201	0.049849	2.83( 1.23, 4.45)	0.00053051	0.0050072	1.79(-0.05, 3.68)	0.057217	0.18684	Prec & Preg	12.8765
80	Cer(d20:1/24:0)	2.14( 0.63, 3.67)	0.0054997	0.029604	1.84( 0.52, 3.17)	0.0064048	0.030434	1.24(-0.36, 2.88)	0.1297	0.33595	Prec & Preg	10.6804
81	Cer(d20:1/24:1)	2.66( 0.85, 4.49)	0.0038924	0.022728	1.50(-0.13, 3.16)	0.070467	0.17785	1.64(-0.38, 3.71)	0.11223	0.30325	Preconception only	9.02338
82	Cer(m17:0/22:0)	1.80( 0.03, 3.61)	0.046735	0.1353	2.94( 1.62, 4.28)	1.5447e-05	0.00046274	3.14( 1.17, 5.14)	0.0018138	0.00954	Preg & Post	17.7658
83	Cer(m17:0/23:0)	0.93(-1.01, 2.91)	0.34976	0.51937	3.29( 1.71, 4.89)	4.943e-05	0.00085143	1.41(-0.51, 3.37)	0.15133	0.37724	Pregnancy only	11.1646
84	Cer(m17:0/24:0)	-0.42(-2.04, 1.24)	0.61698	0.7471	2.24( 0.90, 3.60)	0.0011153	0.0090403	1.59(-0.22, 3.44)	0.085179	0.25318	Pregnancy only	8.46401
85	Cer(m17:0/24:1)	0.77(-1.07, 2.64)	0.41393	0.58147	2.19( 0.66, 3.74)	0.0050125	0.025209	1.18(-0.74, 3.14)	0.22894	0.50235	Pregnancy only	6.64659
86	Cer(m18:0/20:0)	3.43( 1.39, 5.52)	0.00098472	0.0092832	3.60( 1.59, 5.66)	0.0004618	0.0045816	2.68( 0.60, 4.80)	0.011603	0.048151	Prec & Preg & Post	16.5553
87	Cer(m18:0/22:0)	3.40( 1.53, 5.29)	0.00036554	0.0045912	3.06( 1.18, 4.97)	0.0014131	0.010594	1.68(-0.30, 3.69)	0.095807	0.27391	Prec & Preg	14.611
88	Cer(m18:0/23:0)	1.84( 0.02, 3.68)	0.047211	0.1361	3.56( 1.74, 5.42)	0.00013176	0.0016812	1.29(-0.67, 3.29)	0.1979	0.45299	Pregnancy only	11.8195
89	Cer(m18:0/24:0)	1.13(-0.60, 2.90)	0.19935	0.36923	2.28( 0.57, 4.02)	0.008964	0.038125	0.59(-1.35, 2.56)	0.55438	0.77862	Pregnancy only	6.00815
90	Cer(m18:0/24:1)	2.14( 0.25, 4.06)	0.026662	0.090049	2.34( 0.38, 4.34)	0.019326	0.068637	0.75(-1.21, 2.74)	0.45536	0.73551	Not significant	7.25922
91	Cer(m18:1/18:0)	4.15( 1.93, 6.41)	0.00024821	0.0036013	3.06( 1.05, 5.12)	0.0028947	0.016902	2.05(-0.34, 4.49)	0.092807	0.26957	Prec & Preg	14.352
92	Cer(m18:1/20:0)	3.39( 1.51, 5.31)	0.00042853	0.0050906	2.72( 0.85, 4.61)	0.0042744	0.022654	2.61( 0.54, 4.73)	0.013443	0.054805	Prec & Preg	15.2173
93	Cer(m18:1/22:0)	2.02( 0.20, 3.88)	0.029953	0.097088	2.42( 0.66, 4.22)	0.0069832	0.032076	1.14(-0.87, 3.20)	0.26696	0.55069	Pregnancy only	8.50612
94	Cer(m18:1/23:0)	1.03(-0.81, 2.91)	0.27322	0.44914	2.26( 0.54, 4.00)	0.0099689	0.040884	0.54(-1.43, 2.55)	0.59028	0.799	Pregnancy only	5.58756
95	Cer(m18:1/24:0)	0.69(-0.97, 2.38)	0.41606	0.58147	1.81( 0.23, 3.41)	0.024568	0.082978	0.20(-1.67, 2.11)	0.83323	0.9272	Not significant	4.13942
96	Cer(m18:1/24:1)	1.53(-0.30, 3.39)	0.10194	0.23258	1.49(-0.30, 3.31)	0.1032	0.23781	0.63(-1.41, 2.72)	0.54604	0.77571	Not significant	4.4815
97	Cer1P(d18:1/16:0)	-2.09(-3.50,-0.67)	0.0041804	0.023804	-0.98(-2.32, 0.38)	0.15652	0.31717	-1.20(-2.67, 0.29)	0.11293	0.30394	Preconception only	8.26281
98	COH	0.36(-0.54, 1.27)	0.43512	0.59959	-0.21(-0.99, 0.58)	0.60699	0.74152	0.24(-0.69, 1.18)	0.61084	0.80905	Not significant	1.58456
99	DE(18:1)	1.68( 0.36, 3.02)	0.012491	0.050923	0.35(-0.55, 1.26)	0.44157	0.60836	-0.42(-1.63, 0.81)	0.502	0.75742	Not significant	5.1154
100	DE(18:2)	1.20(-0.63, 3.06)	0.20067	0.37067	-0.01(-1.28, 1.29)	0.99296	0.99296	-3.74(-5.60,-1.85)	0.00014356	0.0013629	Postpartum only	9.0871
101	DE(20:4)	0.78(-1.35, 2.96)	0.47361	0.62973	-0.75(-2.42, 0.95)	0.38334	0.55748	-3.93(-6.01,-1.80)	0.00037944	0.0029708	Postpartum only	8.3237
102	DE(20:5)	2.73(-0.40, 5.94)	0.087262	0.20876	0.42(-2.24, 3.15)	0.75909	0.84336	-0.60(-4.33, 3.26)	0.7545	0.8994	Not significant	2.60244
103	DE(22:6)	2.89( 0.56, 5.28)	0.01502	0.058212	-1.34(-2.88, 0.24)	0.095298	0.22333	-0.84(-3.26, 1.63)	0.49918	0.75742	Not significant	6.29198
104	DG(14:0_16:0)	4.34( 1.91, 6.84)	0.00047563	0.0053723	4.88( 2.22, 7.61)	0.00031257	0.0036502	4.75( 2.19, 7.38)	0.00027502	0.0022293	Prec & Preg & Post	20.7768
105	DG(16:0_16:0)	4.32( 2.72, 5.94)	1.7335e-07	5.972e-05	4.54( 2.44, 6.69)	2.5148e-05	0.00061442	4.06( 2.34, 5.80)	4.1256e-06	0.00023688	Prec & Preg & Post	33.4902
106	DG(16:0_16:1)	4.81( 2.38, 7.30)	0.00010687	0.0023011	3.71( 1.34, 6.13)	0.0021026	0.014065	5.08( 2.53, 7.69)	9.2806e-05	0.0010101	Prec & Preg & Post	21.3616
107	DG(14:0_18:2)	5.97( 3.08, 8.95)	5.1675e-05	0.001548	2.49( 0.25, 4.78)	0.029105	0.094683	7.26( 3.91,10.72)	2.0261e-05	0.00038778	Prec & Post	21.0322
108	DG(16:0_18:1)	5.70( 3.50, 7.95)	4.4431e-07	7.6533e-05	2.95( 0.89, 5.05)	0.004922	0.024979	5.44( 3.01, 7.92)	1.184e-05	0.00032092	Prec & Preg & Post	27.1736
109	DG(16:1_18:1)	3.97( 1.45, 6.56)	0.00198	0.014233	1.26(-0.67, 3.23)	0.19972	0.36597	4.84( 2.27, 7.47)	0.00021679	0.0018671	Prec & Post	14.1337
110	DG(16:0_18:2)	5.46( 3.32, 7.64)	6.6927e-07	9.2226e-05	1.77(-0.06, 3.63)	0.057889	0.154	5.20( 2.88, 7.58)	1.2055e-05	0.00032092	Prec & Post	24.6613
111	DG(18:0_18:1)	5.34( 3.20, 7.52)	1.1229e-06	0.00012894	2.74( 0.98, 4.54)	0.0023213	0.015067	5.55( 3.20, 7.94)	3.8234e-06	0.00023688	Prec & Preg & Post	28.003
112	DG(18:1_18:1)	4.30( 2.11, 6.53)	0.00011978	0.0024273	0.81(-0.98, 2.63)	0.37701	0.55346	4.94( 2.64, 7.28)	2.578e-05	0.00045544	Prec & Post	17.868
113	DG(18:0_18:2)	5.71( 3.59, 7.88)	1.7135e-07	5.972e-05	2.64( 0.92, 4.40)	0.0027507	0.016199	5.64( 3.26, 8.08)	3.6176e-06	0.00023688	Prec & Preg & Post	29.5365
114	DG(18:1_18:2)	4.19( 1.99, 6.43)	0.0001847	0.0031039	-0.40(-2.14, 1.38)	0.65828	0.77399	5.00( 2.73, 7.32)	1.6988e-05	0.00036349	Prec & Post	17.37
115	DG(18:2_18:2)	4.26( 1.76, 6.82)	0.00082293	0.0081	-0.95(-2.85, 0.99)	0.33434	0.51077	5.03( 2.42, 7.70)	0.00015924	0.0014436	Prec & Post	14.7168
116	DG(18:1_18:3)	3.89( 1.57, 6.27)	0.001024	0.0092832	0.33(-1.35, 2.03)	0.70217	0.80365	4.53( 2.10, 7.02)	0.00025308	0.0021009	Prec & Post	13.48
117	DG(16:0_20:4)	5.03( 2.86, 7.25)	6.1176e-06	0.00031015	2.95( 0.87, 5.07)	0.005398	0.026757	5.26( 2.77, 7.82)	3.6482e-05	0.00054644	Prec & Preg & Post	23.8382
118	DG(18:1_20:3)	2.99( 0.75, 5.28)	0.0089208	0.041251	0.36(-1.43, 2.18)	0.69283	0.79826	2.71( 0.24, 5.24)	0.031205	0.11083	Preconception only	7.42949
119	DG(18:0_20:4)	2.38( 0.59, 4.19)	0.008987	0.04128	1.38(-0.04, 2.81)	0.056026	0.1502	3.31( 1.36, 5.29)	0.00086623	0.0052354	Prec & Post	12.7207
120	DG(18:1_20:4)	3.16( 1.26, 5.11)	0.0011426	0.010093	1.31(-0.25, 2.89)	0.098883	0.23095	4.65( 2.49, 6.86)	2.5226e-05	0.00045544	Prec & Post	17.0903
121	DG(16:0_22:5)	3.31( 1.14, 5.54)	0.002828	0.018382	1.76(-0.37, 3.93)	0.10628	0.24328	4.50( 1.97, 7.09)	0.00048551	0.0035212	Prec & Post	13.6717
122	DG(18:2_20:4)	3.46( 1.35, 5.63)	0.00135	0.011343	0.55(-1.08, 2.21)	0.51066	0.65889	5.07( 2.60, 7.60)	5.8392e-05	0.00071843	Prec & Post	14.7904
123	DG(16:0_22:6)	5.07( 2.02, 8.21)	0.0010849	0.0097079	1.64(-0.80, 4.15)	0.18885	0.35359	5.01( 1.71, 8.41)	0.002842	0.013987	Prec & Post	12.4697
124	DG(18:1_20:5)	3.31( 0.47, 6.23)	0.022246	0.078604	1.57(-1.05, 4.27)	0.24079	0.41684	3.10(-0.49, 6.81)	0.090679	0.26474	Not significant	6.62721
125	DG(18:1_22:5)	1.33(-0.84, 3.55)	0.22942	0.40324	-0.10(-1.94, 1.78)	0.9191	0.94516	4.92( 2.48, 7.42)	7.9796e-05	0.00090276	Postpartum only	9.54805
126	DG(18:0_22:6)	3.17( 0.92, 5.47)	0.0058179	0.030835	2.38( 0.61, 4.19)	0.0084625	0.036903	3.39( 1.08, 5.76)	0.0040692	0.018944	Prec & Preg & Post	13.3965
127	DG(18:1_22:6)	3.08(-0.09, 6.35)	0.057152	0.15685	-0.14(-2.47, 2.25)	0.90823	0.93923	4.92( 1.59, 8.36)	0.003701	0.017708	Postpartum only	7.43291
128	DG(18:2_22:6)	3.90( 0.66, 7.24)	0.017993	0.068492	-1.10(-3.52, 1.37)	0.37754	0.55346	5.27( 1.62, 9.06)	0.0045149	0.020738	Postpartum only	9.02657
129	dhCer(d18:0/16:0)	1.59(-0.41, 3.64)	0.12021	0.26128	1.59( 0.07, 3.14)	0.040073	0.11699	0.58(-1.30, 2.50)	0.54506	0.77571	Not significant	5.16153
130	dhCer(d18:0/18:0)	5.56( 2.87, 8.31)	4.9365e-05	0.001548	2.42( 0.24, 4.65)	0.029271	0.094683	1.12(-1.29, 3.60)	0.36366	0.66112	Preconception only	12.5589
131	dhCer(d18:0/20:0)	2.96( 0.91, 5.06)	0.0047306	0.026285	1.96( 0.15, 3.80)	0.033641	0.10441	0.85(-1.04, 2.77)	0.37965	0.67243	Preconception only	8.43766
132	dhCer(d18:0/22:0)	2.78( 0.94, 4.65)	0.0031116	0.019314	1.93( 0.37, 3.51)	0.015368	0.056926	1.60(-0.33, 3.56)	0.10467	0.29197	Preconception only	10.6012
133	dhCer(d18:0/24:0)	1.25(-0.38, 2.91)	0.13216	0.2789	1.21(-0.11, 2.55)	0.073356	0.18116	0.86(-0.76, 2.51)	0.29981	0.58355	Not significant	5.07324
134	dhCer(d18:0/24:1)	2.16( 0.54, 3.80)	0.0088485	0.041251	0.64(-0.81, 2.10)	0.38862	0.56077	0.70(-1.07, 2.51)	0.43776	0.724	Preconception only	5.64474
135	GM3(d18:1/16:0)	-0.46(-1.33, 0.41)	0.29354	0.46493	-0.89(-1.76,-0.01)	0.047493	0.13255	-1.68(-2.74,-0.61)	0.0022983	0.011558	Postpartum only	8.98859
136	GM3(d18:1/18:0)	-0.72(-1.78, 0.36)	0.19246	0.3633	-0.25(-1.32, 0.83)	0.64964	0.77168	-0.97(-2.17, 0.24)	0.11385	0.30404	Not significant	3.69331
137	GM3(d18:1/20:0)	1.56( 0.34, 2.79)	0.012232	0.050164	0.61(-0.52, 1.76)	0.28737	0.46369	0.33(-0.97, 1.65)	0.61687	0.80912	Not significant	5.32773
138	GM3(d18:1/22:0)	0.30(-0.94, 1.56)	0.63159	0.75419	0.28(-0.85, 1.42)	0.62656	0.75897	-0.69(-1.95, 0.60)	0.29329	0.57572	Not significant	1.87061
139	GM3(d18:1/24:0)	-1.37(-2.54,-0.18)	0.024672	0.084995	-0.89(-2.05, 0.29)	0.14012	0.29524	-1.30(-2.65, 0.07)	0.062178	0.19834	Not significant	7.33532
140	GM3(d18:1/24:1)	-0.57(-1.73, 0.60)	0.33488	0.5016	-1.08(-2.26, 0.12)	0.076497	0.18558	-1.20(-2.66, 0.28)	0.11167	0.30325	Not significant	5.08706
141	GM3(d18:2/24:1)	-1.61(-3.57, 0.39)	0.11246	0.25027	-1.86(-3.04,-0.66)	0.0025973	0.015948	-1.63(-3.28, 0.05)	0.057584	0.18715	Pregnancy only	9.54836
142	HexCer(d16:1/18:0)	0.82(-1.15, 2.83)	0.41549	0.58147	1.49(-0.10, 3.10)	0.065571	0.16751	0.18(-1.85, 2.26)	0.86136	0.93786	Not significant	3.25909
143	HexCer(d16:1/20:0)	0.72(-0.85, 2.31)	0.36947	0.54125	1.51( 0.15, 2.88)	0.029519	0.09504	1.28(-0.46, 3.06)	0.15054	0.37717	Not significant	5.56933
144	HexCer(d16:1/22:0)	-0.57(-2.02, 0.89)	0.43903	0.60257	0.41(-0.84, 1.67)	0.52357	0.67013	0.50(-1.06, 2.08)	0.53273	0.77571	Not significant	1.82405
145	HexCer(d16:1/24:0)	-1.08(-2.56, 0.42)	0.15617	0.3137	-0.44(-1.75, 0.88)	0.50611	0.65558	0.27(-1.29, 1.85)	0.73732	0.88813	Not significant	2.469
146	HexCer(d18:1/16:0)	-0.02(-1.21, 1.18)	0.97328	0.98409	-1.27(-2.43,-0.09)	0.035399	0.10744	-0.82(-2.22, 0.59)	0.25253	0.53047	Not significant	4.12092
147	HexCer(d18:1/18:0)	-0.16(-1.53, 1.22)	0.81507	0.88113	-0.46(-1.74, 0.84)	0.4868	0.64988	-0.29(-1.91, 1.36)	0.72666	0.87766	Not significant	1.08025
148	HexCer(d18:1/20:0)	-0.16(-1.38, 1.08)	0.80091	0.86902	-0.51(-1.70, 0.71)	0.41105	0.58204	-0.27(-1.83, 1.33)	0.74147	0.89158	Not significant	1.22486
149	HexCer(d18:1/22:0)	-0.27(-1.51, 1.00)	0.67632	0.78186	-0.87(-2.01, 0.28)	0.13825	0.29308	-0.43(-1.93, 1.10)	0.58039	0.79186	Not significant	2.53093
150	HexCer(d18:1/24:0)	-0.94(-2.26, 0.39)	0.16232	0.31902	-1.31(-2.45,-0.16)	0.026046	0.086694	-0.35(-1.84, 1.17)	0.64961	0.82895	Not significant	5.12247
151	HexCer(d18:1/24:1)	-0.92(-2.20, 0.38)	0.16201	0.31902	-1.71(-2.99,-0.42)	0.0097488	0.040221	-0.77(-2.46, 0.96)	0.37873	0.67243	Pregnancy only	6.44635
152	HexCer(d18:2/18:0)	0.21(-1.32, 1.76)	0.78817	0.86335	-0.62(-2.02, 0.79)	0.38462	0.55791	-0.95(-2.75, 0.89)	0.30898	0.59633	Not significant	2.05684
153	HexCer(d18:2/20:0)	-0.37(-1.63, 0.90)	0.56152	0.69836	0.21(-1.02, 1.46)	0.73851	0.83479	-0.48(-2.13, 1.19)	0.56645	0.78341	Not significant	1.25823
154	HexCer(d18:2/22:0)	-0.80(-2.03, 0.44)	0.20484	0.37462	-0.92(-2.06, 0.23)	0.11433	0.25329	-0.91(-2.44, 0.64)	0.24746	0.52291	Not significant	4.47384
155	HexCer(d18:2/24:0)	-1.32(-2.61,-0.03)	0.045622	0.13376	-1.38(-2.53,-0.21)	0.021092	0.073686	-1.68(-3.18,-0.16)	0.030458	0.10873	Not significant	9.06601
156	Hex2Cer(d16:1/16:0)	0.59(-0.72, 1.92)	0.37715	0.54938	-0.12(-1.25, 1.03)	0.83711	0.88734	0.19(-1.20, 1.61)	0.78753	0.90705	Not significant	1.20887
157	Hex2Cer(d16:1/24:1)	-1.19(-2.74, 0.39)	0.13928	0.28991	-1.50(-3.15, 0.18)	0.080291	0.19276	-1.07(-2.96, 0.86)	0.27483	0.55317	Not significant	5.02476
158	Hex2Cer(d18:1/16:0)	0.18(-0.94, 1.31)	0.75301	0.84361	-1.57(-2.63,-0.50)	0.004173	0.022561	-1.36(-2.66,-0.05)	0.042333	0.14368	Pregnancy only	7.75214
159	Hex2Cer(d18:1/18:0)	-1.52(-2.71,-0.30)	0.014777	0.057847	-1.77(-2.90,-0.63)	0.0026156	0.015948	-0.42(-1.76, 0.94)	0.54107	0.77571	Pregnancy only	9.35918
160	Hex2Cer(d18:1/20:0)	1.54(-0.26, 3.38)	0.09357	0.21854	-0.60(-2.26, 1.09)	0.48028	0.64632	-1.23(-3.05, 0.63)	0.19232	0.44467	Not significant	4.12669
161	Hex2Cer(d18:1/22:0)	1.50(-0.38, 3.41)	0.11765	0.25733	-1.43(-3.06, 0.22)	0.088105	0.20718	-0.74(-2.67, 1.23)	0.45674	0.73551	Not significant	4.64948
162	Hex2Cer(d18:1/24:0)	0.65(-1.01, 2.35)	0.44397	0.60693	-1.48(-2.94, 0.00)	0.050331	0.13761	-0.86(-2.59, 0.90)	0.33459	0.62815	Not significant	4.2526
163	Hex2Cer(d18:1/24:1)	-0.20(-1.52, 1.14)	0.76685	0.84809	-2.15(-3.37,-0.92)	0.00074804	0.0066077	-1.68(-3.06,-0.27)	0.019481	0.073345	Pregnancy only	9.90351
164	Hex2Cer(d18:2/16:0)	0.77(-0.30, 1.85)	0.15726	0.31406	-1.41(-2.50,-0.32)	0.011883	0.045741	-0.63(-1.90, 0.67)	0.34043	0.63566	Pregnancy only	6.39286
165	Hex2Cer(d18:2/18:0)	0.44(-0.59, 1.49)	0.3987	0.56757	-0.22(-1.16, 0.73)	0.64423	0.76795	0.90(-0.23, 2.04)	0.11953	0.31553	Not significant	3.02567
166	Hex2Cer(d18:2/24:1)	-0.57(-1.89, 0.77)	0.40145	0.56913	-2.30(-3.55,-1.03)	0.00046094	0.0045816	-0.83(-2.35, 0.73)	0.29413	0.57573	Pregnancy only	8.52837
167	Hex3Cer(d18:1/16:0)	-1.29(-2.27,-0.30)	0.011025	0.046602	-1.23(-2.09,-0.37)	0.0055155	0.026952	-1.63(-2.72,-0.53)	0.0040416	0.018944	Prec & Preg & Post	13.219
168	Hex3Cer(d18:1/18:0)	-1.48(-2.77,-0.17)	0.027464	0.092126	-1.54(-2.73,-0.34)	0.012106	0.046082	-0.91(-2.42, 0.62)	0.24118	0.51468	Pregnancy only	8.19179
169	Hex3Cer(d18:1/20:0)	-0.85(-2.29, 0.61)	0.24934	0.4263	0.04(-1.30, 1.39)	0.95588	0.96556	-0.86(-2.41, 0.71)	0.28073	0.55742	Not significant	2.34903
170	Hex3Cer(d18:1/22:0)	-0.83(-2.34, 0.69)	0.28155	0.45678	-0.33(-1.73, 1.08)	0.64275	0.76795	-1.35(-2.99, 0.31)	0.11067	0.3028	Not significant	3.39674
171	Hex3Cer(d18:1/24:0)	-1.56(-2.89,-0.21)	0.023847	0.082983	-1.26(-2.50,-0.00)	0.049335	0.13597	-1.56(-3.00,-0.10)	0.036662	0.1263	Not significant	8.73039
172	Hex3Cer(d18:1/24:1)	-1.57(-2.76,-0.37)	0.010651	0.045674	-1.37(-2.49,-0.23)	0.019155	0.068382	-1.48(-2.88,-0.06)	0.041377	0.14113	Preconception only	10.1471
173	LPC(14:0) [sn2]	1.50(-0.97, 4.04)	0.23468	0.40628	4.34( 1.80, 6.93)	0.00079387	0.0067528	0.84(-1.87, 3.63)	0.54506	0.77571	Pregnancy only	7.98666
174	LPC(14:0) [sn1]	1.80(-0.66, 4.33)	0.15183	0.30859	4.51( 2.03, 7.06)	0.00037415	0.0039341	0.65(-2.04, 3.41)	0.64009	0.82601	Pregnancy only	8.87871
175	LPC(15:0) [sn2]	-0.47(-1.99, 1.08)	0.55078	0.69249	1.75( 0.13, 3.39)	0.033876	0.10467	-0.41(-2.01, 1.21)	0.61328	0.80905	Not significant	3.88294
176	LPC(15:0) [sn1]	-0.31(-1.83, 1.24)	0.69547	0.7992	1.55( 0.02, 3.11)	0.047675	0.13255	-0.17(-1.72, 1.40)	0.83052	0.92682	Not significant	3.12016
177	LPC(16:0) [sn2]	-0.05(-1.27, 1.18)	0.93664	0.96177	1.47( 0.40, 2.54)	0.006955	0.032076	0.45(-0.94, 1.86)	0.52526	0.77496	Pregnancy only	4.93151
178	LPC(16:0) [sn1]	-0.17(-1.57, 1.26)	0.81334	0.88112	1.74( 0.52, 2.98)	0.0053127	0.026525	0.56(-1.00, 2.13)	0.48434	0.75322	Pregnancy only	5.35852
179	LPC(16:1) [sn2]	-0.16(-1.66, 1.36)	0.83343	0.89029	2.52( 0.64, 4.44)	0.0086533	0.037498	-0.55(-2.18, 1.11)	0.51378	0.76457	Pregnancy only	4.86234
180	LPC(16:1) [sn1]	-0.17(-1.60, 1.29)	0.82118	0.88156	2.27( 0.54, 4.03)	0.010269	0.041715	-0.20(-1.76, 1.38)	0.80374	0.91533	Pregnancy only	4.33784
181	LPC(15-MHDA) [sn2]	-1.13(-3.04, 0.81)	0.25136	0.42868	0.24(-1.56, 2.08)	0.79135	0.85726	-1.63(-3.71, 0.49)	0.13044	0.33661	Not significant	3.17185
182	LPC(15-MHDA) [sn1] / LPC(17:0) [sn2]	-0.94(-2.52, 0.68)	0.25224	0.42912	-0.19(-1.58, 1.22)	0.7877	0.85468	-1.02(-2.69, 0.67)	0.2343	0.50764	Not significant	2.66411
183	LPC(17:0) [sn1]	-0.95(-2.36, 0.48)	0.18963	0.35971	0.17(-1.01, 1.37)	0.77529	0.85033	-0.54(-2.03, 0.97)	0.48052	0.7492	Not significant	2.30183
184	LPC(17:1) [sn2]	-1.33(-3.05, 0.42)	0.13384	0.28114	0.76(-0.79, 2.34)	0.33844	0.51362	-1.15(-3.03, 0.77)	0.23783	0.51208	Not significant	3.93533
185	LPC(17:1) [sn1]	-0.82(-2.40, 0.78)	0.31205	0.48351	1.05(-0.40, 2.52)	0.15529	0.31563	-0.52(-2.25, 1.23)	0.55369	0.77862	Not significant	3.14273
186	LPC(18:0) [sn2]	-0.13(-1.52, 1.29)	0.85812	0.90128	1.40( 0.23, 2.59)	0.018845	0.067626	-0.02(-1.50, 1.48)	0.97574	0.99012	Not significant	3.60384
187	LPC(18:0) [sn1]	-0.09(-1.57, 1.42)	0.90527	0.93794	1.35( 0.11, 2.62)	0.033496	0.10441	0.35(-1.22, 1.95)	0.66111	0.83426	Not significant	3.39591
188	LPC(18:1) [sn2]	-1.62(-3.12,-0.10)	0.036651	0.11427	1.35( 0.13, 2.57)	0.02986	0.095692	-0.81(-2.46, 0.87)	0.34183	0.63654	Not significant	6.85403
189	LPC(18:1) [sn1]	-1.69(-3.09,-0.27)	0.020357	0.07382	1.12( 0.00, 2.25)	0.049653	0.1363	-0.46(-1.99, 1.10)	0.56165	0.77951	Not significant	6.49175
190	LPC(18:2) [sn2]	-1.95(-3.39,-0.50)	0.008875	0.041251	1.34( 0.08, 2.62)	0.036891	0.11035	-1.17(-2.68, 0.37)	0.13488	0.34676	Preconception only	8.70993
191	LPC(18:2) [sn1]	-2.24(-3.94,-0.51)	0.011792	0.049241	1.68( 0.02, 3.36)	0.047709	0.13255	-1.02(-2.83, 0.83)	0.27662	0.55404	Preconception only	7.61586
192	LPC(18:3) (a) [sn1] [104_sn1]	-1.35(-3.31, 0.65)	0.18299	0.35218	2.47( 0.64, 4.33)	0.008037	0.035726	-0.95(-3.04, 1.18)	0.37756	0.67219	Pregnancy only	6.51099
193	LPC(18:3) [sn2] (a)	-1.61(-3.55, 0.37)	0.11001	0.24609	2.10( 0.33, 3.91)	0.020393	0.071689	-1.59(-3.71, 0.58)	0.14845	0.3759	Not significant	6.95501
194	LPC(18:3) [sn1] (a)/LPC(18:3) [sn2] (b)	-1.64(-3.59, 0.34)	0.10426	0.2363	2.55( 0.74, 4.39)	0.0056761	0.027541	-1.39(-3.48, 0.75)	0.20158	0.4599	Pregnancy only	7.84677
195	LPC(19:0) [sn1] (a) / LPC(19:0) [sn2] (b)	-0.95(-3.06, 1.20)	0.38015	0.55139	3.38( 1.41, 5.38)	0.00076464	0.0066366	-0.58(-2.94, 1.84)	0.63499	0.82393	Pregnancy only	7.46764
196	LPC(19:0) [sn1] (b)	-2.12(-3.62,-0.60)	0.0067418	0.034408	-0.61(-1.96, 0.76)	0.38171	0.55748	-1.42(-3.15, 0.34)	0.11206	0.30325	Preconception only	7.08008
197	LPC(19:0) (c)	-1.67(-3.06,-0.27)	0.019825	0.072656	-0.40(-1.64, 0.85)	0.52521	0.67013	-0.66(-2.23, 0.94)	0.41469	0.7045	Not significant	4.72946
198	LPC(19:1) [sn1]	-0.72(-2.23, 0.82)	0.35534	0.52538	0.06(-1.30, 1.44)	0.93272	0.95066	-1.18(-2.68, 0.35)	0.12827	0.33476	Not significant	2.74296
199	LPC(20:0) [sn2]	-0.52(-2.07, 1.05)	0.51111	0.66181	0.24(-1.18, 1.68)	0.74314	0.83527	-0.91(-2.64, 0.85)	0.30847	0.59633	Not significant	1.8624
200	LPC(20:0) [sn1]	-0.50(-2.02, 1.04)	0.5197	0.6693	-0.08(-1.45, 1.31)	0.91018	0.93923	-0.77(-2.42, 0.90)	0.36305	0.66112	Not significant	1.53031
201	LPC(20:1) [sn2]	-0.24(-1.83, 1.37)	0.76649	0.84809	0.52(-0.91, 1.97)	0.47356	0.64229	-0.77(-2.52, 1.01)	0.39332	0.68434	Not significant	1.69074
202	LPC(20:1) [sn1]	-0.15(-1.67, 1.39)	0.84194	0.8947	0.14(-1.24, 1.54)	0.84448	0.89104	-0.65(-2.29, 1.01)	0.43849	0.724	Not significant	1.01234
203	LPC(20:2) [sn2]	-0.24(-1.52, 1.05)	0.70879	0.80988	0.49(-0.64, 1.64)	0.39538	0.56718	-0.49(-2.01, 1.05)	0.52936	0.77565	Not significant	1.65743
204	LPC(20:2) [sn1]	-0.36(-1.72, 1.03)	0.60893	0.74277	0.69(-0.44, 1.84)	0.23078	0.40153	0.14(-1.40, 1.70)	0.86088	0.93786	Not significant	1.83458
205	LPC(20:3) [sn2]	1.32(-0.15, 2.81)	0.078061	0.1914	1.90( 0.51, 3.31)	0.0074375	0.033714	0.18(-1.58, 1.98)	0.84042	0.92774	Pregnancy only	6.62329
206	LPC(20:3) [sn1]	0.84(-0.80, 2.52)	0.31544	0.48621	2.38( 0.89, 3.89)	0.0017574	0.012358	0.63(-1.33, 2.64)	0.52983	0.77565	Pregnancy only	7.06415
207	LPC(20:3) [104_sn1]	0.85(-0.83, 2.56)	0.32142	0.48887	2.79( 1.25, 4.36)	0.00042122	0.0043316	0.27(-1.75, 2.33)	0.79591	0.91093	Pregnancy only	7.93511
208	LPC(20:4) [sn2]	-0.97(-2.27, 0.34)	0.14447	0.29714	0.84(-0.35, 2.03)	0.16532	0.32489	0.16(-1.31, 1.64)	0.83569	0.9272	Not significant	3.3997
209	LPC(20:4) [sn1]	-1.40(-2.97, 0.20)	0.08666	0.20804	1.05(-0.33, 2.44)	0.13621	0.28965	0.64(-1.06, 2.37)	0.46105	0.73551	Not significant	4.52845
210	LPC(20:5) [sn2]	-0.47(-2.93, 2.06)	0.71248	0.81129	1.47(-1.07, 4.08)	0.2584	0.43683	-0.65(-3.85, 2.65)	0.69481	0.8569	Not significant	1.78614
211	LPC(20:5) [sn1]	-1.10(-3.64, 1.50)	0.40116	0.56913	1.69(-0.90, 4.34)	0.20165	0.36756	-0.30(-3.62, 3.13)	0.86089	0.93786	Not significant	2.31427
212	LPC(22:0) [sn1]	-1.12(-2.35, 0.13)	0.077933	0.1914	-1.12(-2.19,-0.04)	0.041985	0.12104	-0.98(-2.61, 0.67)	0.24128	0.51468	Not significant	6.20533
213	LPC(22:1) [sn1]	-0.88(-2.99, 1.28)	0.41975	0.58426	-0.08(-1.96, 1.84)	0.93584	0.95108	-1.85(-4.44, 0.82)	0.17171	0.40937	Not significant	2.34202
214	LPC(22:4) [sn2]	-0.03(-1.64, 1.62)	0.97529	0.98409	0.84(-0.62, 2.32)	0.25931	0.43683	0.49(-1.31, 2.32)	0.59412	0.799	Not significant	1.64635
215	LPC(22:4) [sn1]	-0.16(-1.98, 1.70)	0.86594	0.90536	0.93(-0.70, 2.59)	0.26296	0.44082	0.86(-1.08, 2.84)	0.38483	0.67351	Not significant	2.11471
216	LPC(22:5) [sn2] (n3)	-0.75(-2.34, 0.87)	0.36111	0.53278	0.36(-1.13, 1.86)	0.63953	0.76633	-0.00(-1.76, 1.78)	0.99667	0.99679	Not significant	1.2759
217	LPC(22:5) [sn1] (n3)/LPC(22:5) [sn2] (n6)	-0.76(-2.30, 0.79)	0.33264	0.50041	0.58(-0.77, 1.93)	0.40039	0.57116	0.07(-1.62, 1.79)	0.93401	0.96337	Not significant	1.81038
218	LPC(22:5) [sn1] (n6)	-1.16(-2.92, 0.64)	0.20553	0.37462	1.32(-0.26, 2.93)	0.10133	0.23507	0.82(-1.14, 2.82)	0.41559	0.7045	Not significant	4.12544
219	LPC(22:5) (n3) [sn1] [104_sn1]	-1.00(-2.79, 0.83)	0.28176	0.45678	1.16(-0.47, 2.80)	0.16254	0.32273	0.30(-1.70, 2.33)	0.77304	0.90404	Not significant	2.90192
220	LPC(22:6) [sn2]	-0.24(-1.63, 1.16)	0.73233	0.82717	-0.06(-1.29, 1.20)	0.92811	0.94876	-0.25(-2.00, 1.54)	0.78558	0.90705	Not significant	0.545007
221	LPC(22:6) [sn1]	-0.95(-2.54, 0.66)	0.24447	0.42005	0.38(-0.98, 1.75)	0.58527	0.72138	0.24(-1.76, 2.29)	0.8116	0.91795	Not significant	1.87015
222	LPC(24:0) [sn2]	-2.34(-3.52,-1.15)	0.00014989	0.002724	-1.46(-2.57,-0.33)	0.011578	0.04507	-1.11(-2.59, 0.40)	0.14949	0.3759	Prec & Preg	13.172
223	LPC(24:0) [sn1]	-2.17(-3.26,-1.07)	0.00015024	0.002724	-1.73(-2.75,-0.69)	0.0011968	0.0093705	-0.61(-1.99, 0.78)	0.3852	0.67351	Prec & Preg	14.319
224	LPC(O-16:0)	-0.84(-2.11, 0.44)	0.19719	0.36819	0.72(-0.50, 1.96)	0.24627	0.42314	0.21(-1.13, 1.57)	0.76071	0.90057	Not significant	2.86497
225	LPC(O-18:0)	-0.48(-1.90, 0.96)	0.51186	0.66181	1.02(-0.40, 2.46)	0.15999	0.32044	0.46(-1.02, 1.96)	0.54308	0.77571	Not significant	2.70378
226	LPC(O-18:1)	-0.10(-1.37, 1.19)	0.87823	0.91543	0.48(-0.73, 1.71)	0.43702	0.60584	-0.01(-1.36, 1.35)	0.98631	0.99454	Not significant	0.843754
227	LPC(O-20:0)	-0.41(-1.88, 1.08)	0.58481	0.72081	0.20(-1.12, 1.55)	0.7655	0.84336	-0.13(-1.71, 1.48)	0.87577	0.94429	Not significant	0.8133
228	LPC(O-20:1)	-0.22(-1.64, 1.22)	0.76302	0.84809	0.29(-1.01, 1.60)	0.66522	0.77552	0.30(-1.26, 1.87)	0.70951	0.8637	Not significant	0.887081
229	LPC(O-22:0)	-0.70(-1.76, 0.37)	0.19556	0.36614	-0.93(-1.93, 0.09)	0.073786	0.18157	-0.60(-1.88, 0.71)	0.36666	0.66183	Not significant	4.55296
230	LPC(O-22:1)	-1.28(-2.64, 0.10)	0.067859	0.17643	-0.96(-2.20, 0.30)	0.133	0.28371	-0.36(-1.95, 1.25)	0.65722	0.83392	Not significant	4.45366
231	LPC(O-24:0)	-0.91(-2.07, 0.26)	0.12558	0.26954	-1.31(-2.55,-0.05)	0.041196	0.11926	-0.03(-1.50, 1.45)	0.96609	0.98218	Not significant	4.60241
232	LPC(O-24:1)	-0.79(-1.96, 0.38)	0.18414	0.3534	-1.67(-2.93,-0.40)	0.010562	0.04184	-0.13(-1.59, 1.35)	0.85918	0.93786	Pregnancy only	5.55404
233	LPC(O-24:2)	-1.29(-2.64, 0.08)	0.064744	0.17025	-1.65(-2.92,-0.35)	0.012884	0.048246	-0.42(-2.00, 1.18)	0.59992	0.799	Pregnancy only	6.60131
234	LPC(P-16:0)	-1.95(-3.27,-0.61)	0.0046416	0.026001	-0.02(-1.24, 1.22)	0.98069	0.98642	-0.70(-2.06, 0.67)	0.31145	0.59774	Preconception only	5.69682
235	LPC(P-18:1)	-1.50(-2.90,-0.09)	0.037379	0.11549	-0.04(-1.36, 1.31)	0.95715	0.96556	-0.10(-1.58, 1.40)	0.89398	0.95026	Not significant	2.99013
236	LPE(16:0) [sn2]	-0.29(-1.94, 1.39)	0.73669	0.82938	1.57( 0.33, 2.83)	0.013106	0.048809	0.38(-1.32, 2.11)	0.66052	0.83426	Pregnancy only	4.39072
237	LPE(16:0) [sn1]	-0.49(-2.12, 1.17)	0.55865	0.69603	1.60( 0.38, 2.84)	0.0104	0.041715	0.49(-1.16, 2.17)	0.5601	0.77951	Pregnancy only	4.97512
238	LPE(17:0) [sn2]	-0.02(-1.09, 1.07)	0.97716	0.9843	-0.22(-1.12, 0.69)	0.63606	0.76349	-0.17(-1.26, 0.94)	0.76328	0.90173	Not significant	0.647705
239	LPE(17:0) [sn1]	-0.29(-1.45, 0.88)	0.62026	0.74844	0.34(-0.63, 1.31)	0.49189	0.65175	-0.13(-1.29, 1.05)	0.83132	0.92682	Not significant	1.19158
240	LPE(18:0) [sn2]	0.65(-1.15, 2.49)	0.48019	0.63503	1.47( 0.18, 2.77)	0.025407	0.084979	0.15(-1.60, 1.94)	0.86466	0.9382	Not significant	3.95358
241	LPE(18:0) [sn1]	0.77(-1.00, 2.57)	0.39487	0.5668	1.72( 0.45, 3.00)	0.0078307	0.035035	0.46(-1.25, 2.21)	0.59691	0.799	Pregnancy only	5.46767
242	LPE(18:1) [sn2]	0.15(-1.58, 1.90)	0.86923	0.90742	1.80( 0.64, 2.97)	0.002395	0.015196	0.80(-1.00, 2.63)	0.38502	0.67351	Pregnancy only	6.19215
243	LPE(18:1) [sn1]	0.26(-1.43, 1.99)	0.76037	0.84809	1.56( 0.42, 2.71)	0.0073967	0.033714	0.72(-1.05, 2.53)	0.42551	0.71159	Pregnancy only	5.24205
244	LPE(18:2) [sn2]	-0.39(-2.01, 1.26)	0.63866	0.75833	2.54( 1.23, 3.86)	0.00014799	0.0018539	-0.72(-2.60, 1.20)	0.45973	0.73551	Pregnancy only	8.72399
245	LPE(18:2) [sn1]	-0.67(-2.34, 1.02)	0.43229	0.59878	2.66( 1.20, 4.14)	0.0003648	0.0039341	-0.39(-2.32, 1.58)	0.69595	0.8569	Pregnancy only	7.91918
246	LPE(20:4) [sn2]	-0.77(-2.06, 0.54)	0.2478	0.42472	1.14( 0.01, 2.28)	0.048074	0.13302	-0.04(-1.47, 1.42)	0.96144	0.98138	Not significant	3.88213
247	LPE(20:4) [sn1]	-1.14(-2.53, 0.26)	0.10953	0.24583	1.10(-0.07, 2.27)	0.064437	0.16566	0.17(-1.32, 1.68)	0.82575	0.92564	Not significant	4.46897
248	LPE(22:6) [sn2]	-0.24(-1.66, 1.20)	0.74133	0.83324	0.91(-0.31, 2.14)	0.14347	0.30011	0.48(-1.23, 2.21)	0.58523	0.79531	Not significant	2.4118
249	LPE(22:6) [sn1]	-0.76(-2.20, 0.71)	0.30784	0.48116	0.85(-0.37, 2.09)	0.17197	0.33004	0.60(-1.10, 2.32)	0.49181	0.75638	Not significant	3.16885
250	LPE(P-16:0)	1.58(-0.83, 4.04)	0.199	0.36923	1.22(-0.92, 3.40)	0.26534	0.4417	0.60(-1.61, 2.85)	0.59635	0.799	Not significant	3.00369
251	LPE(P-18:0)	0.82(-1.41, 3.09)	0.47314	0.62973	1.44(-0.55, 3.48)	0.15699	0.31721	0.33(-1.78, 2.49)	0.75939	0.90057	Not significant	2.49735
252	LPE(P-18:1)	1.36(-1.01, 3.80)	0.26236	0.43881	1.12(-0.97, 3.25)	0.2955	0.47045	-0.14(-2.33, 2.10)	0.90054	0.95026	Not significant	2.31208
253	LPI(18:0) [sn1]	0.50(-0.92, 1.94)	0.48893	0.64412	0.75(-0.58, 2.08)	0.2687	0.4448	0.20(-1.37, 1.80)	0.79947	0.91349	Not significant	1.95737
254	LPI(18:1) [sn1]	1.03(-0.66, 2.75)	0.23335	0.40527	2.07( 0.50, 3.65)	0.0095596	0.039919	0.91(-0.91, 2.77)	0.328	0.62257	Pregnancy only	6.27136
255	LPI(18:2) [sn1]	1.38(-0.14, 2.93)	0.075799	0.18959	2.46( 0.91, 4.03)	0.0019397	0.0135	0.09(-1.38, 1.57)	0.90838	0.95026	Pregnancy only	7.74867
256	LPI(20:4) [sn2]	0.86(-0.47, 2.20)	0.20438	0.37462	1.96( 0.72, 3.21)	0.0020272	0.013829	0.11(-1.36, 1.59)	0.8872	0.95026	Pregnancy only	6.86929
257	LPI(20:4) [sn1]	0.30(-1.07, 1.69)	0.66888	0.77717	1.39( 0.10, 2.70)	0.034125	0.10497	0.33(-1.06, 1.74)	0.63839	0.82601	Not significant	3.67299
258	LPS(16:0)	-0.60(-2.10, 0.92)	0.43457	0.59959	2.04( 0.56, 3.53)	0.0067257	0.031311	0.47(-1.16, 2.12)	0.57266	0.78772	Pregnancy only	5.55261
259	LPS(18:0)	2.73(-1.33, 6.96)	0.19004	0.35971	0.11(-2.55, 2.84)	0.93589	0.95108	0.84(-2.42, 4.21)	0.61726	0.80912	Not significant	1.91892
260	PC(28:0)	-0.89(-3.72, 2.03)	0.54502	0.69049	1.52(-0.93, 4.03)	0.22457	0.39572	1.00(-1.80, 3.88)	0.48725	0.75322	Not significant	2.44897
261	PC(14:0_16:0)	-0.00(-0.98, 0.98)	0.99469	0.99635	-0.06(-0.85, 0.74)	0.88697	0.92037	-0.68(-1.66, 0.32)	0.17955	0.42223	Not significant	1.60044
262	PC(31:0) (a)	0.10(-2.97, 3.27)	0.95043	0.96871	1.79(-0.63, 4.27)	0.14807	0.30636	-0.01(-2.68, 2.74)	0.99679	0.99679	Not significant	1.70602
263	PC(31:0) (b)	-0.56(-2.05, 0.95)	0.46217	0.62186	0.45(-1.01, 1.93)	0.55039	0.69074	-0.61(-2.17, 0.97)	0.44653	0.73426	Not significant	1.88935
264	PC(31:1)	0.00(-2.25, 2.30)	0.998	0.998	1.22(-0.96, 3.45)	0.27318	0.44808	-0.26(-2.51, 2.05)	0.82371	0.92564	Not significant	1.29729
265	PC(16:0/16:0)	-0.52(-1.73, 0.70)	0.39844	0.56757	0.58(-0.68, 1.86)	0.36692	0.54485	-0.82(-2.02, 0.40)	0.18572	0.43229	Not significant	3.13241
[truncated: 424 more rows]

## Sheet: TableS4F
Table S4F The association results of HOMA-IR level with plasma lipid species at preconception, pregnancy and postpartum using trio subjects
[truncated: 692 more rows]

[truncated: 1 more sheets: TableS4G]
