# Supplementary material for: Plasma lipidomic profiling reveals metabolic adaptations to pregnancy and signatures of cardiometabolic risk: a preconception and longitudinal cohort study
Source: BMC Med. 2023 Feb 13;21:53. doi: 10.1186/s12916-023-02740-x (PMC9926745; doi:10.1186/s12916-023-02740-x)
Supplement: Supplementary file 6 — Additional file 6: Table S5. The association results of glycaemic traits with plasma lipid species at preconception using 936 subjects. [file 12916_2023_2740_MOESM6_ESM.xlsx]

## Sheet: TableS5
Table S5 The association results of glycaemic traits with plasma lipid species at preconception using 936 subjects
Studies		Fasting Glucose (FPG)			2-h Post-load Glucose (2hPG)			IGT(N=86) vs. Normal (N=850)			Fasting Insulin			HOMA-IR			HbA1C			Intersection label for FPG, 2hPG, HOMA-IR and HbA1c based on p-value (BH)	Fisher's method (X2) for FPG, 2hPG, HOMA-IR and HbA1c based on p-value
Covariates		adjusted for ethnicity, age, education, parity and pre-pregnancy BMI			adjusted for ethnicity, age, education, parity and pre-pregnancy BMI			adjusted for ethnicity, age, education, parity and pre-pregnancy BMI			adjusted for ethnicity, age, education, parity and pre-pregnancy BMI			adjusted for ethnicity, age, education, parity and pre-pregnancy BMI			adjusted for ethnicity, age, education, parity and pre-pregnancy BMI
Index	Lipid	%change in lipid concentration per mmol/L (95%CI)	p-value	p-value (BH)	%change in lipid concentration per mmol/L (95%CI)	p-value	p-value (BH)	%change in lipid concentration (IGT vs. Normal) (95%CI)	p-value	p-value (BH)	%change in lipid concentration per mU/mL (95%CI)	p-value	p-value (BH)	%change in lipid concentration per unit HOMA-IR (95%CI)	p-value	p-value (BH)	%change in lipid concentration per unit HbA1c (95%CI)	p-value	p-value (BH)
1	AC(12:0)	-8.96(-17.36, 0.30)	0.057411	0.13968	2.46(-0.15, 5.13)	0.064542	0.12706	6.96( -5.07,20.52)	0.26888	0.45075	-1.36(-2.26,-0.44)	0.0037503	0.0080497	-5.38( -9.15,-1.46)	0.0076543	0.014731	-1.36(-14.04, 13.18)	0.84481	0.90666	HOMA-IR only	9.241
2	AC(13:0)	-4.08(-15.01, 8.26)	0.49977	0.64243	-1.96(-5.06, 1.24)	0.22652	0.34605	-1.17(-14.85,14.71)	0.87693	0.94113	-1.04(-2.17, 0.11)	0.07693	0.12094	-3.67( -8.44, 1.36)	0.14955	0.21422	-6.35(-21.11, 11.18)	0.45324	0.61112	Not significant	4.23002
3	AC(14:0)	-1.72( -8.09, 5.08)	0.61069	0.73331	2.39( 0.59, 4.22)	0.0091234	0.024748	6.15( -2.25,15.26)	0.1557	0.30827	-0.61(-1.25, 0.02)	0.058752	0.095247	-2.24( -4.95, 0.55)	0.11436	0.16837	-0.36( -9.38, 9.57)	0.94107	0.97211	2hPG only	6.44425
4	AC(14:1)	-10.02(-18.46, -0.71)	0.035586	0.096532	4.03( 1.35, 6.78)	0.0030873	0.0094961	15.23( 2.08,30.08)	0.021918	0.06372	-1.74(-2.65,-0.81)	0.00025004	0.00069749	-6.99(-10.75,-3.08)	0.00058692	0.0014494	-2.76(-15.46, 11.85)	0.69465	0.80922	2hPG&HOMA-IR	14.6976
5	AC(14:2)	-12.67(-20.20, -4.43)	0.0032619	0.014224	3.17( 0.73, 5.68)	0.01078	0.028459	12.97( 1.08,26.26)	0.031718	0.086377	-1.86(-2.69,-1.01)	1.9104e-05	6.2979e-05	-7.67(-11.09,-4.12)	3.6187e-05	0.00011282	-6.93(-18.14, 5.81)	0.27192	0.41727	FPG&2hPG&HOMA-IR	18.9218
6	AC(15:0) (a)	-5.76(-13.38, 2.53)	0.16759	0.3104	-1.06(-3.25, 1.19)	0.35277	0.4871	-2.91(-12.49, 7.72)	0.57763	0.7481	-1.05(-1.84,-0.25)	0.010076	0.01902	-4.01( -7.35,-0.56)	0.023313	0.040665	-5.21(-15.89, 6.83)	0.38029	0.53039	HOMA-IR only	6.56109
7	AC(15:0) (b)	-0.04( -5.98, 6.28)	0.9901	0.99589	0.19(-1.43, 1.83)	0.8217	0.8764	-1.24( -8.41, 6.50)	0.74578	0.86071	-0.52(-1.10, 0.06)	0.079007	0.12316	-1.72( -4.21, 0.84)	0.18687	0.25751	-7.94(-15.58, 0.40)	0.061404	0.13304	Not significant	4.05974
8	AC(16:0)	-1.42( -5.92, 3.30)	0.54858	0.68247	1.73( 0.47, 2.99)	0.0068173	0.01933	4.81( -1.04,11.02)	0.10883	0.23432	-0.15(-0.60, 0.29)	0.50196	0.57737	-0.62( -2.55, 1.35)	0.53403	0.60418	-7.51(-13.43, -1.19)	0.020621	0.054856	2hPG only	8.77054
9	AC(16:1)	-5.05(-11.64, 2.03)	0.15772	0.2953	2.59( 0.65, 4.57)	0.0086164	0.023747	6.43( -2.60,16.28)	0.16797	0.32508	-1.37(-2.04,-0.70)	7.3395e-05	0.00022277	-5.42( -8.22,-2.53)	0.00029335	0.00077737	-4.97(-14.19, 5.24)	0.32704	0.48126	2hPG&HOMA-IR	13.7696
10	AC(17:0) (a)	-1.49( -9.00, 6.64)	0.71066	0.80786	-1.52(-3.58, 0.57)	0.15261	0.25771	-6.23(-14.95, 3.37)	0.19567	0.36568	-0.57(-1.32, 0.19)	0.1402	0.20553	-1.98( -5.19, 1.34)	0.23849	0.31359	-14.08(-23.19, -3.90)	0.0079617	0.02471	HbA1c only	7.37256
11	AC(17:0) (b)	-0.10( -5.46, 5.56)	0.97129	0.98415	-0.52(-1.97, 0.95)	0.48569	0.61741	-3.50( -9.84, 3.27)	0.30267	0.48953	-0.31(-0.83, 0.21)	0.24528	0.33267	-1.06( -3.32, 1.26)	0.36814	0.44893	-8.40(-15.28, -0.97)	0.027466	0.069318	Not significant	4.64297
12	AC(18:0)	-1.73( -6.64, 3.44)	0.50385	0.64646	0.40(-0.96, 1.78)	0.56493	0.69507	-0.04( -6.15, 6.48)	0.99048	0.99336	-0.22(-0.71, 0.27)	0.37114	0.46242	-0.75( -2.87, 1.41)	0.49211	0.56137	-13.06(-19.11, -6.56)	0.00014947	0.0011813	HbA1c only	9.35818
13	AC(18:1)	-6.36(-11.32, -1.13)	0.01788	0.055997	2.11( 0.64, 3.59)	0.0047259	0.014035	5.29( -1.54,12.59)	0.13175	0.27017	-0.76(-1.27,-0.24)	0.0040792	0.0085949	-3.21( -5.40,-0.98)	0.005103	0.010221	-10.83(-17.44, -3.70)	0.0035341	0.012496	2hPG&HOMA-IR&HbA1c	17.6341
14	AC(18:2)	-9.11(-13.93, -4.01)	0.0006146	0.0036505	1.24(-0.22, 2.73)	0.096667	0.17952	4.29( -2.52,11.57)	0.22287	0.39989	-0.70(-1.22,-0.18)	0.0085484	0.016452	-3.28( -5.47,-1.03)	0.0045024	0.0091508	-16.28(-22.48, -9.58)	6.6521e-06	0.00020833	FPG&HOMA-IR&HbA1c	23.4995
15	CE(14:0)	5.76( -1.85, 13.95)	0.14119	0.2748	0.45(-1.53, 2.46)	0.6605	0.75848	-1.87(-10.49, 7.58)	0.68693	0.82599	0.63(-0.08, 1.35)	0.083736	0.12965	2.90( -0.27, 6.18)	0.073432	0.11551	9.65( -1.36, 21.88)	0.087745	0.17626	Not significant	6.44243
16	CE(15:0)	-3.29( -9.38, 3.20)	0.31253	0.48735	-1.57(-3.25, 0.14)	0.072478	0.14	-9.02(-16.00,-1.46)	0.020303	0.06082	-0.96(-1.57,-0.35)	0.002119	0.0048505	-4.05( -6.63,-1.41)	0.0029256	0.0062214	-2.36(-10.96, 7.07)	0.61108	0.74388	HOMA-IR only	8.78518
17	CE(16:0)	3.71( -1.31, 8.98)	0.15006	0.28449	0.42(-0.89, 1.76)	0.52935	0.65953	0.28( -5.67, 6.60)	0.92873	0.96224	0.26(-0.22, 0.73)	0.28733	0.37998	1.42( -0.67, 3.56)	0.18533	0.25641	0.69( -6.15, 8.04)	0.84744	0.90666	Not significant	3.80787
18	CE(16:1)	11.55( 3.65, 20.06)	0.0035774	0.015309	3.02( 1.03, 5.05)	0.0028489	0.0090042	11.46( 1.81,22.03)	0.018953	0.057274	1.19( 0.49, 1.91)	0.0009092	0.0022373	6.01( 2.80, 9.33)	0.00020996	0.00057406	13.75( 2.48, 26.25)	0.015573	0.04292	FPG&2hPG&HOMA-IR&HbA1c	20.9545
19	CE(16:2)	-0.49( -6.59, 6.01)	0.87883	0.92725	-0.40(-2.06, 1.30)	0.64444	0.745	-1.56( -8.94, 6.42)	0.6923	0.82812	-0.51(-1.11, 0.09)	0.097197	0.14816	-1.95( -4.52, 0.69)	0.14583	0.20976	3.08( -5.77, 12.75)	0.50719	0.65858	Not significant	2.75579
20	CE(17:0)	-0.26( -6.30, 6.16)	0.9343	0.9608	-0.64(-2.28, 1.02)	0.44827	0.57859	-4.74(-11.78, 2.87)	0.21514	0.39112	-0.12(-0.71, 0.48)	0.70066	0.7543	-0.28( -2.86, 2.38)	0.83612	0.8637	-1.00( -9.39, 8.16)	0.82305	0.89304	Not significant	1.08056
21	CE(17:1)	2.13( -4.12, 8.78)	0.51322	0.65483	0.13(-1.54, 1.82)	0.88251	0.91989	0.94( -6.61, 9.10)	0.81423	0.90237	-0.10(-0.70, 0.51)	0.75478	0.79639	-0.04( -2.66, 2.64)	0.97377	0.98088	4.90( -4.08, 14.72)	0.29433	0.44247	Not significant	1.77337
22	CE(18:0)	4.89( -0.21, 10.24)	0.060203	0.14403	1.30(-0.03, 2.65)	0.054945	0.11069	7.86( 1.46,14.67)	0.015437	0.048789	0.82( 0.34, 1.30)	0.00076508	0.0019099	3.92( 1.78, 6.11)	0.00030185	0.0007938	8.42( 1.04, 16.34)	0.024726	0.063807	HOMA-IR only	15.215
23	CE(18:1)	4.56( -0.66, 10.05)	0.087631	0.18771	1.25(-0.11, 2.64)	0.072538	0.14	7.07( 0.54,14.03)	0.033401	0.090602	0.51( 0.02, 1.00)	0.042039	0.070132	2.43( 0.26, 4.66)	0.028393	0.048423	9.37( 1.73, 17.59)	0.015426	0.042846	HOMA-iR&HbA1c	11.1106
24	CE(18:2)	-1.09( -5.40, 3.42)	0.62915	0.7465	0.79(-0.39, 1.99)	0.19116	0.30488	4.24( -1.32,10.12)	0.13749	0.28111	0.20(-0.22, 0.63)	0.34959	0.44035	0.79( -1.08, 2.69)	0.41247	0.49254	6.88( 0.35, 13.84)	0.03869	0.090981	Not significant	5.43372
25	CE(18:3)	-2.68( -9.08, 4.16)	0.43218	0.59082	1.26(-0.56, 3.10)	0.17551	0.2873	4.27( -4.10,13.37)	0.32722	0.5171	-0.13(-0.77, 0.53)	0.70521	0.75802	-0.56( -3.36, 2.33)	0.70208	0.75231	10.70( 0.55, 21.87)	0.038347	0.090484	Not significant	5.37983
26	CE(20:0)	6.75( 0.12, 13.81)	0.045814	0.11822	1.76( 0.04, 3.51)	0.044944	0.094409	10.41( 2.04,19.46)	0.013867	0.044857	1.25( 0.63, 1.86)	6.9408e-05	0.0002116	5.76( 2.97, 8.63)	4.286e-05	0.00013183	8.65( -0.79, 18.98)	0.073687	0.15318	HOMA-IR only	16.3738
27	CE(20:1)	2.87( -3.87, 10.08)	0.41307	0.57612	0.51(-1.28, 2.34)	0.57909	0.70128	7.68( -0.93,17.04)	0.081786	0.18415	0.34(-0.31, 0.99)	0.30734	0.39804	1.70( -1.16, 4.64)	0.24599	0.32221	1.66( -7.66, 11.92)	0.73675	0.83216	Not significant	2.72599
28	CE(20:2)	2.01( -3.26, 7.57)	0.46201	0.61247	1.83( 0.41, 3.28)	0.011363	0.029744	9.81( 2.89,17.20)	0.0048647	0.019619	0.26(-0.24, 0.77)	0.31025	0.40105	1.25( -0.98, 3.54)	0.27346	0.3555	5.61( -2.04, 13.85)	0.15469	0.28123	2hPG only	7.307
29	CE(20:3)	3.13( -3.39, 10.10)	0.35458	0.52588	3.33( 1.57, 5.13)	0.00020358	0.00087668	13.05( 4.34,22.48)	0.0027347	0.012156	1.01( 0.39, 1.64)	0.0014708	0.0034943	4.44( 1.62, 7.33)	0.0018828	0.0042119	14.21( 4.14, 25.25)	0.0048366	0.016099	2hPG&HOMA-IR&HbA1c	18.3644
30	CE(20:4)	-10.39(-16.85, -3.43)	0.0040946	0.017308	-2.63(-4.54,-0.67)	0.0088543	0.024113	-8.81(-16.85, 0.01)	0.050136	0.12293	-2.45(-3.13,-1.77)	5.8858e-12	4.6613e-11	-10.04(-12.77,-7.22)	2.9699e-11	2.2242e-10	-9.12(-18.29, 1.08)	0.07791	0.1603	FPG&2hPG&HOMA-IR	32.1526
31	CE(20:5)	-4.14(-16.06, 9.47)	0.53185	0.67362	-4.60(-7.90,-1.19)	0.0087314	0.023908	-17.01(-29.50,-2.31)	0.025043	0.070427	-3.13(-4.33,-1.91)	7.1947e-07	3.0043e-06	-11.85(-16.58,-6.84)	8.3664e-06	2.9261e-05	-9.66(-25.15, 9.04)	0.28961	0.43759	2hPG&HOMA-IR	15.8975
32	CE(22:0)	5.49( -1.10, 12.53)	0.10435	0.21526	1.34(-0.38, 3.10)	0.12756	0.22478	11.86( 3.33,21.09)	0.0056554	0.022266	0.92( 0.30, 1.54)	0.0034217	0.0073904	4.29( 1.51, 7.15)	0.0023588	0.0051432	5.82( -3.44, 15.97)	0.22587	0.36618	HOMA-IR only	10.2985
33	CE(22:1)	5.85( -3.32, 15.89)	0.21882	0.37127	0.39(-2.00, 2.84)	0.75049	0.82999	7.25( -4.08,19.91)	0.21891	0.395	0.42(-0.45, 1.29)	0.34789	0.43901	2.53( -1.30, 6.52)	0.19795	0.26954	-3.67(-15.30, 9.55)	0.56813	0.70658	Not significant	3.46713
34	CE(22:4)	-0.43( -6.09, 5.56)	0.88424	0.92733	0.19(-1.35, 1.76)	0.80936	0.86726	5.14( -2.15,12.98)	0.17158	0.33021	-0.03(-0.59, 0.53)	0.90842	0.92353	-0.03( -2.46, 2.46)	0.98084	0.98656	1.83( -6.27, 10.63)	0.66762	0.7868	Not significant	0.658321
35	CE(22:5) (n3)	8.15( 0.12, 16.82)	0.046574	0.11889	1.25(-0.81, 3.35)	0.23434	0.35564	5.13( -4.41,15.62)	0.30258	0.48953	-0.54(-1.27, 0.20)	0.15057	0.21841	-1.64( -4.78, 1.61)	0.31872	0.40219	6.44( -4.60, 18.76)	0.26388	0.41007	Not significant	6.07439
36	CE(22:5) (n6)	-2.41( -7.57, 3.04)	0.37911	0.5476	0.01(-1.42, 1.47)	0.98632	0.99208	3.17( -3.51,10.32)	0.35975	0.547	-0.23(-0.75, 0.29)	0.38012	0.46966	-1.07( -3.30, 1.22)	0.35638	0.43926	2.73( -4.89, 10.96)	0.49312	0.65089	Not significant	2.3647
37	CE(22:6)	7.49( -0.03, 15.58)	0.050984	0.12636	0.87(-1.06, 2.84)	0.37882	0.51246	2.03( -6.70,11.58)	0.65964	0.8145	-0.39(-1.08, 0.31)	0.27261	0.3633	-1.10( -4.07, 1.97)	0.47923	0.55032	2.91( -7.17, 14.08)	0.58508	0.72055	Not significant	4.53275
38	CE(24:0)	4.68( -1.16, 10.86)	0.11827	0.23905	0.98(-0.55, 2.54)	0.20851	0.32503	8.42( 1.04,16.35)	0.024724	0.069815	0.72( 0.17, 1.27)	0.010386	0.019552	3.31( 0.85, 5.82)	0.0080935	0.01549	7.97( -0.46, 17.11)	0.064542	0.1394	HOMA-IR only	9.78004
39	CE(24:1)	4.00( -1.79, 10.14)	0.17953	0.32185	-1.23(-2.72, 0.29)	0.11171	0.20202	-0.77( -7.54, 6.50)	0.82983	0.91334	-0.05(-0.59, 0.50)	0.86186	0.88763	0.18( -2.21, 2.62)	0.88542	0.90512	-1.61( -9.30, 6.74)	0.69647	0.80922	Not significant	3.81544
40	CE(24:4)	-1.02( -7.72, 6.16)	0.77321	0.85156	-0.25(-2.09, 1.62)	0.78933	0.85377	5.12( -3.56,14.58)	0.25578	0.43514	-0.07(-0.74, 0.60)	0.83678	0.86568	-0.20( -3.09, 2.78)	0.89509	0.91365	-1.29(-10.62, 9.01)	0.79729	0.88175	Not significant	0.721922
41	CE(24:5)	4.01( -4.09, 12.80)	0.34179	0.51871	0.89(-1.26, 3.10)	0.41783	0.55043	10.10( -0.35,21.65)	0.058626	0.13977	0.13(-0.64, 0.91)	0.74241	0.78695	0.83( -2.55, 4.33)	0.63584	0.69983	5.82( -5.68, 18.71)	0.33504	0.48496	Not significant	3.03359
42	CE(24:6)	1.64( -5.97, 9.86)	0.68192	0.78438	1.65(-0.43, 3.77)	0.12072	0.21548	11.92( 1.72,23.14)	0.020974	0.062021	0.24(-0.51, 0.98)	0.53453	0.61062	1.25( -2.01, 4.62)	0.45529	0.52989	4.59( -6.33, 16.79)	0.4245	0.58147	Not significant	3.59664
43	Cer(d16:1/16:0)	3.43( -3.59, 10.95)	0.34674	0.52277	0.72(-1.14, 2.62)	0.44926	0.57859	5.88( -2.89,15.44)	0.19514	0.36568	0.92( 0.24, 1.59)	0.0075913	0.014817	4.26( 1.23, 7.37)	0.0055381	0.010933	13.55( 2.82, 25.41)	0.012173	0.03554	HOMA-iR&HbA1c	9.95748
44	Cer(d16:1/18:0)	13.68( 4.52, 23.63)	0.0028021	0.01239	4.39( 2.09, 6.74)	0.0001627	0.00070951	20.49( 8.68,33.59)	0.00041023	0.0023752	2.11( 1.30, 2.92)	3.0936e-07	1.3752e-06	9.99( 6.21,13.90)	1.1068e-07	5.3705e-07	27.08( 12.87, 43.08)	7.8723e-05	0.00074302	FPG&2hPG&HOMA-IR&HbA1c	34.8019
45	Cer(d16:1/20:0)	16.04( 6.82, 26.06)	0.00044339	0.0027555	3.35( 1.10, 5.66)	0.0034503	0.010519	11.91( 1.02,23.98)	0.03126	0.08547	2.16( 1.37, 2.97)	1.0475e-07	5.146e-07	10.36( 6.63,14.24)	2.6023e-08	1.3792e-07	25.07( 11.22, 40.64)	0.00019439	0.0014099	FPG&2hPG&HOMA-IR&HbA1c	34.2227
46	Cer(d16:1/22:0)	4.96( -2.16, 12.60)	0.17654	0.32095	1.87(-0.01, 3.79)	0.051189	0.10435	11.44( 2.22,21.49)	0.014006	0.045093	1.60( 0.93, 2.28)	2.9001e-06	1.086e-05	7.31( 4.22,10.49)	2.5077e-06	9.4414e-06	24.29( 12.60, 37.18)	1.7219e-05	0.00034147	HOMA-iR&HbA1c	24.8174
47	Cer(d16:1/23:0)	3.22( -4.00, 10.98)	0.3916	0.56271	0.89(-1.03, 2.86)	0.36614	0.49758	4.84( -4.11,14.63)	0.29909	0.48949	1.04( 0.34, 1.74)	0.0034146	0.0073904	4.50( 1.38, 7.73)	0.004519	0.0091576	29.38( 16.89, 43.21)	7.575e-07	4.7447e-05	HOMA-iR&HbA1c	18.6182
48	Cer(d16:1/24:0)	1.40( -5.44, 8.73)	0.6964	0.79572	0.51(-1.34, 2.39)	0.59197	0.70934	4.03( -4.54,13.36)	0.36756	0.55351	0.56(-0.11, 1.23)	0.099957	0.15181	2.51( -0.45, 5.56)	0.097214	0.14657	19.90( 8.68, 32.28)	0.000305	0.0020402	HbA1c only	9.82563
49	Cer(d16:1/24:1)	4.56( -2.13, 11.71)	0.18563	0.32963	0.83(-0.93, 2.61)	0.3592	0.49488	4.99( -3.22,13.89)	0.24079	0.42215	0.95( 0.32, 1.59)	0.0031452	0.0069014	4.46( 1.61, 7.39)	0.002043	0.0045407	17.57( 7.11, 29.05)	0.0006829	0.0034698	HOMA-iR&HbA1c	14.0628
50	Cer(d17:1/16:0)	2.99( -3.23, 9.61)	0.35336	0.52588	0.46(-1.19, 2.14)	0.58328	0.70382	4.45( -3.26,12.78)	0.26534	0.44589	0.38(-0.21, 0.98)	0.20981	0.29145	1.92( -0.72, 4.62)	0.15485	0.21953	9.96( 0.68, 20.09)	0.034891	0.084057	Not significant	5.90656
51	Cer(d17:1/18:0)	9.45( 1.49, 18.03)	0.019166	0.059216	4.08( 2.02, 6.18)	9.1634e-05	0.00042659	17.60( 7.19,29.02)	0.00062271	0.0034051	1.55( 0.83, 2.28)	2.7174e-05	8.7082e-05	7.27( 3.95,10.71)	1.3697e-05	4.5589e-05	22.87( 10.45, 36.69)	0.00015847	0.0012132	2hPG&HOMA-IR&HbA1c	28.8377
52	Cer(d17:1/22:0)	4.05( -2.63, 11.18)	0.2407	0.3958	1.23(-0.54, 3.03)	0.17299	0.28583	6.93( -1.45,16.02)	0.1074	0.23217	1.25( 0.62, 1.89)	0.00010646	0.00031528	5.80( 2.92, 8.77)	6.7792e-05	0.00020397	20.58( 9.84, 32.37)	8.9009e-05	0.0007939	HOMA-iR&HbA1c	19.1998
53	Cer(d17:1/23:0)	0.98( -5.49, 7.90)	0.77229	0.85156	0.46(-1.29, 2.25)	0.60594	0.71981	1.10( -6.82, 9.69)	0.79317	0.88861	0.53(-0.10, 1.17)	0.10003	0.15181	2.34( -0.47, 5.22)	0.10356	0.15512	25.13( 14.04, 37.30)	2.4745e-06	0.00010029	HbA1c only	13.8422
54	Cer(d17:1/24:0)	-0.35( -6.36, 6.05)	0.91187	0.94478	-0.01(-1.65, 1.66)	0.99263	0.99615	0.74( -6.69, 8.77)	0.84945	0.9246	0.33(-0.27, 0.93)	0.27833	0.37021	1.46( -1.16, 4.15)	0.27707	0.35884	19.65( 9.63, 30.59)	6.1792e-05	0.00063544	HbA1c only	9.61952
55	Cer(d17:1/24:1)	0.03( -5.52, 5.90)	0.99289	0.99724	0.44(-1.08, 1.97)	0.57441	0.70128	4.17( -2.89,11.75)	0.25383	0.43514	0.39(-0.15, 0.94)	0.15577	0.22501	1.82( -0.59, 4.29)	0.1398	0.20194	14.84( 5.97, 24.46)	0.00076442	0.0037353	HbA1c only	8.43008
56	Cer(d18:1/14:0)	3.83( -3.37, 11.56)	0.3047	0.47931	-1.46(-3.32, 0.44)	0.13102	0.22911	-3.15(-11.35, 5.80)	0.47751	0.66347	0.10(-0.59, 0.79)	0.78112	0.81792	0.66( -2.33, 3.75)	0.66893	0.72354	5.59( -4.63, 16.91)	0.29477	0.44247	Not significant	4.20785
57	Cer(d18:1/16:0)	3.55( -1.11, 8.42)	0.13709	0.26758	0.81(-0.42, 2.05)	0.19753	0.31215	8.28( 2.34,14.57)	0.0057888	0.022662	0.62( 0.18, 1.06)	0.0055981	0.011233	3.01( 1.04, 5.01)	0.0025883	0.0056081	3.00( -3.50, 9.94)	0.37417	0.52506	HOMA-IR only	9.16256
58	Cer(d18:1/18:0)	13.34( 6.55, 20.57)	7.5925e-05	0.00053931	4.44( 2.75, 6.16)	2.2179e-07	2.2522e-06	22.09( 13.19,31.70)	2.7937e-07	8.9661e-06	2.24( 1.65, 2.83)	1.189e-13	1.3004e-12	10.60( 7.82,13.44)	1.8769e-14	2.1553e-13	20.42( 10.32, 31.44)	3.4431e-05	0.00047446	FPG&2hPG&HOMA-IR&HbA1c	57.9266
59	Cer(d18:1/20:0)	7.66( 1.51, 14.18)	0.014041	0.045633	2.40( 0.81, 4.01)	0.0030212	0.0093346	13.00( 5.13,21.47)	0.00093572	0.0049441	1.87( 1.31, 2.44)	6.2597e-11	4.5882e-10	8.64( 6.04,11.30)	3.4172e-11	2.5317e-10	15.85( 6.60, 25.89)	0.00054188	0.0031374	FPG&2hPG&HOMA-IR&HbA1c	36.2097
60	Cer(d18:1/21:0)	6.63( 0.51, 13.13)	0.033238	0.093529	3.14( 1.54, 4.76)	0.00011231	0.00051585	14.38( 6.39,22.98)	0.00028746	0.0017074	1.29( 0.72, 1.86)	7.823e-06	2.8369e-05	6.01( 3.43, 8.65)	3.8338e-06	1.405e-05	17.03( 7.67, 27.21)	0.00022751	0.0015675	2hPG&HOMA-IR&HbA1c	28.9746
61	Cer(d18:1/22:0)	4.89( -0.50, 10.58)	0.075875	0.16973	2.08( 0.66, 3.51)	0.0040254	0.012111	12.71( 5.66,20.24)	0.00029279	0.0017242	1.42( 0.92, 1.93)	3.1658e-08	1.6779e-07	6.47( 4.17, 8.82)	2.3597e-08	1.2603e-07	16.96( 8.59, 25.97)	3.7831e-05	0.00051109	2hPG&HOMA-IR&HbA1c	31.1288
62	Cer(d18:1/23:0)	1.66( -3.60, 7.22)	0.54273	0.68237	1.74( 0.32, 3.19)	0.016454	0.040634	9.76( 2.83,17.16)	0.0051662	0.020575	0.76( 0.26, 1.28)	0.0031608	0.0069136	3.38( 1.10, 5.71)	0.0034592	0.0071359	21.40( 12.70, 30.77)	3.7653e-07	3.7784e-05	2hPG&HOMA-IR&HbA1c	21.8687
63	Cer(d18:1/24:0)	1.32( -3.69, 6.59)	0.61091	0.73331	1.07(-0.28, 2.44)	0.12163	0.21655	9.03( 2.46,16.03)	0.0064671	0.024349	0.59( 0.11, 1.08)	0.016253	0.029624	2.70( 0.54, 4.91)	0.013996	0.02551	16.04( 8.06, 24.61)	4.5517e-05	0.00056817	HOMA-iR&HbA1c	14.6496
64	Cer(d18:1/24:1)	2.44( -2.54, 7.66)	0.34265	0.51887	1.34( 0.01, 2.69)	0.047601	0.098787	8.00( 1.60,14.80)	0.013659	0.044391	0.64( 0.16, 1.11)	0.008652	0.016605	2.95( 0.83, 5.12)	0.0062877	0.012273	8.60( 1.22, 16.52)	0.021648	0.057367	HOMA-IR only	11.3072
65	Cer(d18:1/26:0)	0.79( -4.22, 6.06)	0.76211	0.8442	-0.08(-1.42, 1.29)	0.91139	0.93864	1.92( -4.28, 8.52)	0.55238	0.72819	-0.28(-0.76, 0.21)	0.26214	0.35276	-1.10( -3.20, 1.04)	0.31045	0.39248	4.38( -2.90, 12.20)	0.24465	0.3875	Not significant	2.55548
66	Cer(d18:2/16:0)	0.51( -4.53, 5.82)	0.84577	0.9049	0.62(-0.75, 2.00)	0.37932	0.51246	5.75( -0.73,12.67)	0.083235	0.1868	0.23(-0.26, 0.72)	0.35769	0.44809	1.13( -1.03, 3.34)	0.3082	0.39035	3.31( -3.96, 11.13)	0.38143	0.53039	Not significant	2.84699
67	Cer(d18:2/18:0)	8.61( 1.74, 15.94)	0.013311	0.043881	3.21( 1.44, 5.01)	0.00035612	0.0014101	18.86( 9.73,28.75)	2.4316e-05	0.00024528	1.60( 0.97, 2.22)	5.8223e-07	2.5072e-06	7.39( 4.51,10.34)	3.1976e-07	1.44e-06	17.54( 7.17, 28.91)	0.00061913	0.0032918	FPG&2hPG&HOMA-IR&HbA1c	30.0552
68	Cer(d18:2/20:0)	5.52( -0.77, 12.21)	0.086366	0.18713	2.13( 0.48, 3.81)	0.01144	0.029744	8.40( 0.51,16.92)	0.036533	0.096212	1.45( 0.86, 2.04)	1.3016e-06	5.2446e-06	6.71( 4.02, 9.47)	7.1827e-07	2.9993e-06	12.73( 3.34, 22.96)	0.0069641	0.02191	2hPG&HOMA-IR&HbA1c	22.6122
69	Cer(d18:2/22:0)	2.34( -3.52, 8.56)	0.44186	0.59695	1.63( 0.05, 3.23)	0.043185	0.091835	11.61( 3.83,19.98)	0.0029383	0.012813	1.11( 0.54, 1.67)	0.00011779	0.00034682	4.97( 2.42, 7.59)	0.00011641	0.00033986	19.48( 9.98, 29.80)	2.7421e-05	0.00042939	HOMA-iR&HbA1c	20.4306
70	Cer(d18:2/23:0)	-1.09( -7.01, 5.19)	0.72641	0.81815	0.41(-1.22, 2.07)	0.62113	0.7283	4.13( -3.48,12.33)	0.29562	0.48496	0.22(-0.36, 0.81)	0.45721	0.53665	0.93( -1.65, 3.58)	0.48217	0.55277	23.89( 13.65, 35.06)	1.2947e-06	7.1863e-05	HbA1c only	13.1005
71	Cer(d18:2/24:0)	-2.13( -7.59, 3.64)	0.46043	0.61242	-0.27(-1.78, 1.27)	0.73097	0.81261	3.51( -3.54,11.08)	0.33717	0.52679	-0.02(-0.57, 0.52)	0.93088	0.9432	-0.14( -2.51, 2.30)	0.91235	0.92715	17.56( 8.45, 27.43)	8.8952e-05	0.0007939	HbA1c only	9.12724
72	Cer(d18:2/24:1)	-0.04( -5.59, 5.83)	0.9879	0.99589	0.27(-1.24, 1.80)	0.72841	0.8121	4.86( -2.26,12.49)	0.18563	0.35234	0.25(-0.29, 0.80)	0.36076	0.45111	1.18( -1.22, 3.64)	0.33668	0.42024	12.83( 4.09, 22.30)	0.0033817	0.012073	HbA1c only	6.17312
73	Cer(d18:2/26:0)	-2.43( -8.26, 3.78)	0.43443	0.59154	-2.06(-3.65,-0.45)	0.012562	0.031937	-4.61(-11.58, 2.90)	0.22192	0.39922	-0.99(-1.57,-0.41)	0.0008782	0.0021687	-4.05( -6.49,-1.55)	0.0016784	0.0037915	2.19( -6.36, 11.52)	0.62686	0.75766	2hPG&HOMA-IR	10.4819
74	Cer(d19:1/22:0)	3.19( -6.03, 13.32)	0.5101	0.65266	0.87(-1.61, 3.41)	0.49609	0.626	3.77( -7.53,16.44)	0.5292	0.70617	0.96( 0.06, 1.86)	0.035927	0.061424	4.39( 0.38, 8.57)	0.031842	0.053772	4.39( -8.58, 19.20)	0.52542	0.67666	Not significant	4.74655
75	Cer(d19:1/23:0)	-0.22( -9.33, 9.80)	0.9633	0.98038	0.34(-2.18, 2.93)	0.79471	0.85572	-0.78(-11.81,11.64)	0.89682	0.94775	0.49(-0.42, 1.41)	0.29386	0.38566	2.24( -1.79, 6.44)	0.28015	0.3608	9.72( -4.19, 25.66)	0.17971	0.31032	Not significant	2.82813
76	Cer(d19:1/24:0)	-2.02(-10.37, 7.10)	0.65261	0.76083	-0.58(-2.90, 1.81)	0.63259	0.73624	-2.60(-12.72, 8.68)	0.63682	0.80251	0.23(-0.62, 1.08)	0.59969	0.66535	0.97( -2.74, 4.83)	0.61203	0.67927	2.85( -9.35, 16.70)	0.66225	0.784	Not significant	1.55286
77	Cer(d19:1/24:1)	-0.93( -9.68, 8.68)	0.84371	0.9049	-0.51(-2.93, 1.97)	0.68415	0.77914	-4.74(-15.00, 6.75)	0.40278	0.59171	0.27(-0.61, 1.16)	0.54906	0.62324	1.27( -2.60, 5.29)	0.52521	0.59518	-2.36(-14.36, 11.33)	0.72141	0.8243	Not significant	1.32028
78	Cer(d20:1/22:0)	8.44( 0.48, 17.03)	0.037192	0.09894	3.49( 1.43, 5.61)	0.00087846	0.0032195	20.23( 9.51,31.99)	0.000115	0.00081345	1.64( 0.91, 2.38)	1.0246e-05	3.5655e-05	7.66( 4.29,11.13)	5.8733e-06	2.1165e-05	8.74( -2.42, 21.16)	0.12908	0.24233	2hPG&HOMA-IR	21.2122
79	Cer(d20:1/23:0)	6.99( -0.31, 14.83)	0.060751	0.14484	3.52( 1.60, 5.47)	0.00030114	0.0012134	18.94( 9.08,29.68)	8.8929e-05	0.00065884	1.20( 0.52, 1.88)	0.00051657	0.0013584	5.56( 2.49, 8.73)	0.00034156	0.00088471	11.05( 0.47, 22.75)	0.040202	0.093896	2hPG&HOMA-IR	19.1999
80	Cer(d20:1/24:0)	6.86( 0.16, 14.01)	0.044692	0.11576	2.43( 0.69, 4.21)	0.006179	0.017963	16.91( 8.00,26.55)	0.00011753	0.00081793	1.09( 0.47, 1.72)	0.00054384	0.0014194	5.16( 2.35, 8.04)	0.00028397	0.00075835	3.74( -5.37, 13.74)	0.43323	0.59108	2hPG&HOMA-IR	14.9377
81	Cer(d20:1/24:1)	6.27( -1.30, 14.43)	0.10687	0.21981	2.99( 0.99, 5.03)	0.0032252	0.0098763	18.36( 8.12,29.58)	0.00027179	0.0016284	1.43( 0.72, 2.14)	7.6577e-05	0.00023141	6.80( 3.55,10.14)	3.1382e-05	9.9185e-05	6.47( -4.13, 18.25)	0.2409	0.3832	2hPG&HOMA-IR	17.1681
82	Cer(m17:0/22:0)	7.25( -0.44, 15.54)	0.065186	0.15072	2.00(-0.00, 4.03)	0.050317	0.10349	10.03( 0.40,20.59)	0.040849	0.10357	1.99( 1.28, 2.71)	4.4212e-08	2.2904e-07	9.11( 5.80,12.53)	3.7779e-08	1.914e-07	24.20( 11.84, 37.92)	5.3669e-05	0.0006062	HOMA-iR&HbA1c	28.3543
83	Cer(m17:0/23:0)	2.09( -5.82, 10.66)	0.61453	0.73637	1.00(-1.14, 3.19)	0.36175	0.49551	7.97( -2.22,19.23)	0.12944	0.26702	1.13( 0.36, 1.91)	0.003941	0.0083944	5.15( 1.66, 8.76)	0.0035983	0.0074006	27.99( 14.29, 43.33)	2.0825e-05	0.0003782	HOMA-iR&HbA1c	15.5567
84	Cer(m17:0/24:0)	2.71( -4.23, 10.16)	0.45302	0.60608	0.34(-1.51, 2.22)	0.72378	0.80921	5.04( -3.63,14.49)	0.26322	0.44397	0.58(-0.08, 1.26)	0.086925	0.1337	2.65( -0.33, 5.71)	0.081397	0.12546	21.58( 10.18, 34.16)	0.00010563	0.00088754	HbA1c only	11.0998
85	Cer(m17:0/24:1)	1.83( -5.41, 9.63)	0.62949	0.7465	-0.13(-2.07, 1.85)	0.89838	0.92835	0.44( -8.28,10.00)	0.92408	0.95887	1.01( 0.30, 1.72)	0.0052241	0.010586	4.46( 1.29, 7.74)	0.0056343	0.011092	9.25( -1.59, 21.28)	0.0968	0.19001	HOMA-IR only	7.02167
86	Cer(m18:0/20:0)	16.88( 7.41, 27.18)	0.00030557	0.0020051	7.44( 5.08, 9.84)	3.1966e-10	1.4061e-08	26.62( 14.15,40.44)	8.7917e-06	0.00012115	3.10( 2.30, 3.92)	6.3672e-14	7.3117e-13	14.78( 10.87,18.82)	1.5492e-14	1.8092e-13	32.64( 17.74, 49.44)	3.7791e-06	0.00014466	FPG&2hPG&HOMA-IR&HbA1c	64.4854
87	Cer(m18:0/22:0)	14.15( 5.44, 23.57)	0.001105	0.0060426	5.22( 3.04, 7.45)	2.2072e-06	1.6008e-05	25.98( 14.32,38.83)	3.5189e-06	6.0364e-05	2.83( 2.07, 3.59)	3.0801e-13	3.1209e-12	13.39( 9.76,17.14)	8.6584e-14	9.3213e-13	33.71( 19.59, 49.49)	3.9285e-07	3.7784e-05	FPG&2hPG&HOMA-IR&HbA1c	56.1623
88	Cer(m18:0/23:0)	11.19( 2.99, 20.04)	0.0066958	0.02521	4.81( 2.71, 6.95)	5.9044e-06	3.8191e-05	19.19( 8.49,30.93)	0.00026225	0.0015991	1.82( 1.09, 2.56)	1.2137e-06	4.9191e-06	8.69( 5.28,12.21)	3.5417e-07	1.5846e-06	37.96( 23.96, 53.55)	5.066e-09	1.9525e-06	FPG&2hPG&HOMA-IR&HbA1c	44.2983
89	Cer(m18:0/24:0)	11.00( 3.13, 19.47)	0.0054616	0.021571	4.46( 2.44, 6.50)	1.1997e-05	7.0048e-05	20.62( 10.22,32.00)	4.8438e-05	0.00042787	1.81( 1.10, 2.52)	5.2402e-07	2.2851e-06	8.55( 5.28,11.92)	1.7448e-07	8.2338e-07	30.50( 17.69, 44.69)	5.1213e-07	3.7784e-05	FPG&2hPG&HOMA-IR&HbA1c	40.465
90	Cer(m18:0/24:1)	13.16( 4.77, 22.21)	0.0016732	0.0082939	6.01( 3.89, 8.17)	1.9812e-08	3.0335e-07	25.37( 14.11,37.75)	2.7991e-06	5.0993e-05	2.09( 1.35, 2.83)	3.0388e-08	1.6358e-07	10.04( 6.58,13.61)	5.6748e-09	3.3135e-08	30.21( 16.84, 45.11)	2.0232e-06	9.293e-05	FPG&2hPG&HOMA-IR&HbA1c	48.8391
91	Cer(m18:1/18:0)	14.51( 4.27, 25.76)	0.0046292	0.018873	9.03( 6.40,11.72)	6.5694e-12	6.4662e-10	48.73( 32.84,66.52)	9.9971e-12	6.888e-09	2.63( 1.73, 3.54)	1.0372e-08	5.9555e-08	12.83( 8.53,17.29)	1.495e-09	9.1744e-09	38.60( 21.50, 58.12)	1.3559e-06	7.1863e-05	FPG&2hPG&HOMA-IR&HbA1c	56.4202
92	Cer(m18:1/20:0)	11.20( 2.37, 20.79)	0.011964	0.04041	6.86( 4.57, 9.20)	2.6599e-09	7.5293e-08	32.13( 19.48,46.12)	7.0582e-08	3.2421e-06	2.82( 2.03, 3.61)	3.214e-12	2.8031e-11	13.27( 9.48,17.18)	1.2537e-12	1.0798e-11	41.39( 25.96, 58.71)	5.6677e-09	1.9525e-06	FPG&2hPG&HOMA-IR&HbA1c	61.2913
93	Cer(m18:1/22:0)	8.79( 0.63, 17.61)	0.034273	0.094699	5.75( 3.61, 7.93)	1.0564e-07	1.1932e-06	29.12( 17.44,41.96)	1.5328e-07	5.8671e-06	2.31( 1.57, 3.06)	1.2455e-09	7.7308e-09	10.96( 7.45,14.59)	3.4612e-10	2.293e-09	34.49( 20.58, 50.00)	1.2483e-07	1.7202e-05	2hPG&HOMA-IR&HbA1c	49.6113
94	Cer(m18:1/23:0)	6.07( -1.99, 14.79)	0.14395	0.27704	4.92( 2.76, 7.13)	6.6643e-06	4.2126e-05	22.74( 11.45,35.19)	3.4014e-05	0.00032104	1.54( 0.79, 2.31)	6.3803e-05	0.00019538	7.26( 3.78,10.85)	3.2961e-05	0.0001037	38.32( 23.88, 54.44)	1.051e-08	2.4138e-06	2hPG&HOMA-IR&HbA1c	36.9569
95	Cer(m18:1/24:0)	4.73( -2.73, 12.76)	0.22033	0.37127	4.35( 2.34, 6.41)	1.9374e-05	0.00010679	23.35( 12.73,34.98)	5.4757e-06	7.6995e-05	1.55( 0.84, 2.26)	1.7659e-05	5.9064e-05	7.30( 4.05,10.65)	7.8268e-06	2.7656e-05	28.98( 16.29, 43.06)	1.6624e-06	8.1816e-05	2hPG&HOMA-IR&HbA1c	32.5108
96	Cer(m18:1/24:1)	7.13( -0.93, 15.84)	0.084439	0.18469	5.11( 2.97, 7.30)	2.3144e-06	1.6611e-05	25.67( 14.24,38.24)	2.9435e-06	5.2001e-05	1.75( 1.00, 2.50)	4.8055e-06	1.7801e-05	8.31( 4.84,11.89)	1.7075e-06	6.5361e-06	28.63( 15.24, 43.57)	7.7924e-06	0.00022371	2hPG&HOMA-IR&HbA1c	35.17
97	Cer1P(d18:1/16:0)	-6.45(-12.03, -0.52)	0.033394	0.093529	-2.48(-4.06,-0.88)	0.002522	0.0081199	-9.03(-15.65,-1.88)	0.014228	0.045595	-1.67(-2.24,-1.10)	1.4107e-08	7.9671e-08	-7.07( -9.41,-4.68)	2.0762e-08	1.1264e-07	-1.81(-10.02, 7.15)	0.68152	0.79722	2hPG&HOMA-IR	23.8477
98	COH	2.11( -1.48, 5.84)	0.25225	0.41381	0.13(-0.82, 1.09)	0.78366	0.84897	2.55( -1.88, 7.17)	0.26355	0.44397	0.13(-0.22, 0.47)	0.47329	0.54991	0.69( -0.81, 2.22)	0.36991	0.4503	0.22( -4.75, 5.44)	0.93294	0.96962	Not significant	2.33218
99	DE(18:1)	3.21( -1.87, 8.55)	0.21919	0.37127	2.51( 1.15, 3.88)	0.00028295	0.0011604	10.87( 4.23,17.94)	0.0010845	0.0055765	0.71( 0.22, 1.19)	0.0041123	0.0086121	3.22( 1.07, 5.43)	0.0032625	0.0068117	13.89( 6.07, 22.27)	0.00034656	0.0022109	2hPG&HOMA-IR&HbA1c	20.3083
100	DE(18:2)	-4.51(-11.36, 2.87)	0.22417	0.37382	1.59(-0.40, 3.62)	0.11736	0.21003	10.68( 1.00,21.28)	0.029804	0.081817	-0.29(-0.99, 0.42)	0.42802	0.51288	-1.33( -4.37, 1.81)	0.40062	0.48088	6.86( -3.84, 18.76)	0.21737	0.35743	Not significant	5.27994
101	DE(20:4)	-5.45(-13.50, 3.36)	0.2174	0.37077	0.62(-1.74, 3.03)	0.60905	0.72176	1.36( -9.17,13.12)	0.80845	0.89842	-1.08(-1.91,-0.24)	0.012313	0.022866	-4.33( -7.83,-0.69)	0.020336	0.035827	8.44( -4.42, 23.03)	0.20798	0.34613	HOMA-IR only	6.5036
102	DE(20:5)	10.08( -3.39, 25.42)	0.14905	0.28448	4.22( 0.67, 7.89)	0.019354	0.046462	16.53( -0.75,36.82)	0.061788	0.1463	0.25(-0.99, 1.51)	0.69537	0.75331	2.05( -3.40, 7.81)	0.46895	0.54122	22.95( 2.22, 47.90)	0.02838	0.071364	2hPG only	8.83152
103	DE(22:6)	16.43( 5.66, 28.31)	0.002171	0.01046	4.12( 1.46, 6.84)	0.0022314	0.007321	13.36( 0.55,27.81)	0.040434	0.10318	0.60(-0.33, 1.54)	0.20521	0.28563	3.69( -0.47, 8.02)	0.083094	0.12779	15.47( 0.58, 32.57)	0.041223	0.095633	FPG&2hPG	15.5601
104	DG(14:0_16:0)	32.67( 20.12, 46.53)	3.0801e-08	8.1419e-07	6.76( 3.96, 9.63)	1.5353e-06	1.1624e-05	24.21( 9.77,40.55)	0.0006017	0.0033166	4.47( 3.51, 5.43)	1.0009e-19	2.7585e-18	21.74( 16.91,26.78)	1.3466e-20	3.866e-19	34.21( 16.45, 54.68)	5.1375e-05	0.00059996	FPG&2hPG&HOMA-IR&HbA1c	74.9705
105	DG(16:0_16:0)	21.41( 13.37, 30.01)	3.5238e-08	8.3721e-07	6.73( 4.83, 8.67)	2.5543e-12	2.9332e-10	27.29( 17.00,38.48)	2.5427e-08	1.6839e-06	3.84( 3.20, 4.49)	8.4918e-31	2.9254e-28	18.13( 14.96,21.39)	5.1701e-31	1.7811e-28	30.44( 18.36, 43.75)	1.0159e-07	1.7202e-05	FPG&2hPG&HOMA-IR&HbA1c	112.651
106	DG(16:0_16:1)	32.11( 20.02, 45.41)	1.6527e-08	6.404e-07	9.23( 6.50,12.03)	1.4289e-11	1.2307e-09	33.80( 18.82,50.67)	1.7356e-06	3.6237e-05	4.43( 3.50, 5.36)	1.0354e-20	3.7546e-19	21.57( 16.92,26.42)	1.0533e-21	4.0318e-20	42.04( 23.91, 62.82)	5.4839e-07	3.7784e-05	FPG&2hPG&HOMA-IR&HbA1c	91.7303
107	DG(14:0_18:2)	37.52( 22.44, 54.46)	9.2801e-08	1.5595e-06	8.12( 4.82,11.52)	8.8543e-07	7.677e-06	28.20( 10.97,48.11)	0.00076322	0.0041083	4.97( 3.84, 6.11)	6.8794e-18	1.1023e-16	23.74( 17.99,29.78)	8.115e-18	1.3003e-16	35.18( 14.49, 59.61)	0.00038798	0.0024302	FPG&2hPG&HOMA-IR&HbA1c	67.1744
108	DG(16:0_18:1)	25.87( 15.17, 37.56)	4.4578e-07	6.0224e-06	8.90( 6.39,11.46)	1.453e-12	2.2173e-10	36.50( 22.40,52.23)	2.8174e-08	1.6839e-06	4.40( 3.55, 5.25)	5.6361e-24	2.5888e-22	20.81( 16.56,25.22)	7.4661e-24	3.2151e-22	32.74( 16.98, 50.61)	1.2139e-05	0.0002884	FPG&2hPG&HOMA-IR&HbA1c	92.4627
109	DG(16:1_18:1)	28.52( 16.70, 41.54)	4.0306e-07	5.6676e-06	7.58( 4.86,10.36)	2.7933e-08	4.0949e-07	28.27( 13.84,44.54)	4.6265e-05	0.00042502	3.31( 2.37, 4.25)	4.4495e-12	3.636e-11	15.85( 11.31,20.58)	1.1036e-12	9.7484e-12	34.69( 17.40, 54.52)	2.3061e-05	0.0004055	FPG&2hPG&HOMA-IR&HbA1c	61.0856
110	DG(16:0_18:2)	18.97( 9.22, 29.59)	7.1868e-05	0.0005158	9.27( 6.87,11.72)	1.2687e-14	8.7416e-12	42.91( 28.85,58.52)	2.4048e-11	8.2845e-09	3.76( 2.95, 4.58)	2.1913e-19	5.2062e-18	17.41( 13.40,21.56)	7.114e-19	1.4004e-17	26.79( 12.31, 43.14)	0.0001305	0.00106	FPG&2hPG&HOMA-IR&HbA1c	80.1448
111	DG(18:0_18:1)	27.69( 16.95, 39.42)	6.1534e-08	1.2113e-06	8.29( 5.80,10.82)	2.7735e-11	1.7372e-09	35.95( 22.01,51.47)	3.271e-08	1.7336e-06	4.56( 3.73, 5.40)	3.6768e-26	2.8148e-24	21.80( 17.57,26.17)	2.312e-26	1.77e-24	32.30( 16.72, 49.96)	1.2943e-05	0.00028882	FPG&2hPG&HOMA-IR&HbA1c	96.5837
112	DG(18:1_18:1)	19.67( 9.79, 30.45)	4.7382e-05	0.0003539	7.23( 4.83, 9.69)	2.2418e-09	7.1251e-08	29.50( 16.49,43.95)	1.9051e-06	3.8606e-05	3.24( 2.42, 4.08)	1.7986e-14	2.2531e-13	15.00( 11.00,19.15)	2.591e-14	2.9266e-13	25.56( 11.09, 41.92)	0.00027968	0.0018892	FPG&2hPG&HOMA-IR&HbA1c	60.2273
113	DG(18:0_18:2)	23.27( 12.96, 34.53)	2.999e-06	3.0387e-05	8.22( 5.76,10.73)	2.5144e-11	1.7324e-09	39.86( 25.71,55.61)	1.0127e-09	1.7444e-07	4.47( 3.65, 5.31)	1.0937e-25	6.8506e-24	21.13( 16.96,25.45)	2.0289e-25	1.1649e-23	28.17( 13.18, 45.13)	9.6015e-05	0.00082693	FPG&2hPG&HOMA-IR&HbA1c	89.666
114	DG(18:1_18:2)	14.23( 4.68, 24.65)	0.0028488	0.012502	7.55( 5.13,10.04)	6.0217e-10	2.4406e-08	36.22( 22.50,51.48)	1.4807e-08	1.4574e-06	2.76( 1.92, 3.60)	1.1593e-10	8.0683e-10	12.34( 8.36,16.47)	3.9401e-10	2.561e-09	21.71( 7.54, 37.74)	0.0018878	0.0074752	FPG&2hPG&HOMA-IR&HbA1c	47.7883
115	DG(18:2_18:2)	9.75( -0.58, 21.16)	0.065092	0.15072	8.11( 5.35,10.94)	4.5805e-09	1.0776e-07	42.02( 25.97,60.11)	1.2658e-08	1.4535e-06	2.40( 1.45, 3.36)	6.993e-07	2.9559e-06	10.47( 6.01,15.11)	2.3996e-06	9.084e-06	19.20( 3.62, 37.11)	0.014025	0.03928	2hPG&HOMA-IR&HbA1c	33.997
116	DG(18:1_18:3)	16.83( 6.37, 28.30)	0.0011697	0.0062961	7.86( 5.24,10.54)	2.2751e-09	7.1251e-08	32.94( 18.54,49.08)	1.2776e-06	2.9342e-05	2.66( 1.75, 3.57)	7.9673e-09	4.6521e-08	12.06( 7.78,16.51)	1.2892e-08	7.2216e-08	22.74( 7.45, 40.19)	0.0025694	0.0096212	FPG&2hPG&HOMA-IR&HbA1c	44.1095
117	DG(16:0_20:4)	25.80( 15.24, 37.34)	3.4399e-07	5.0427e-06	9.41( 6.93,11.95)	3.6455e-14	1.2559e-11	38.77( 24.62,54.52)	3.1548e-09	4.3473e-07	4.17( 3.33, 5.01)	4.0852e-22	1.6557e-20	20.00( 15.81,24.34)	9.8602e-23	3.9963e-21	33.30( 17.66, 51.01)	6.9652e-06	0.00020865	FPG&2hPG&HOMA-IR&HbA1c	94.1298
118	DG(18:1_20:3)	11.67( 2.02, 22.23)	0.01677	0.053492	5.14( 2.66, 7.68)	4.2012e-05	0.00021284	19.10( 6.58,33.09)	0.0020648	0.0094214	1.53( 0.66, 2.41)	0.00054314	0.0014194	7.19( 3.20,11.32)	0.00033719	0.0008767	24.38( 9.46, 41.33)	0.00083687	0.0040239	2hPG&HOMA-IR&HbA1c	25.4031
119	DG(18:0_20:4)	12.42( 4.33, 21.15)	0.0021637	0.01046	3.99( 1.95, 6.07)	0.00011318	0.00051645	23.05( 12.29,34.84)	9.7286e-06	0.00012574	2.54( 1.82, 3.26)	3.7076e-12	3.1153e-11	11.98( 8.59,15.47)	1.0391e-12	9.2984e-12	14.79( 3.23, 27.64)	0.010915	0.032278	FPG&2hPG&HOMA-IR&HbA1c	41.1127
120	DG(18:1_20:4)	17.90( 9.35, 27.12)	1.9484e-05	0.00016372	7.45( 5.35, 9.58)	1.609e-12	2.2173e-10	29.25( 17.88,41.73)	5.918e-08	2.9125e-06	2.56( 1.84, 3.29)	4.5384e-12	3.636e-11	12.10( 8.67,15.64)	1.1793e-12	1.0285e-11	25.93( 13.18, 40.11)	2.4776e-05	0.00040645	FPG&2hPG&HOMA-IR&HbA1c	66.0762
121	DG(16:0_22:5)	15.45( 5.24, 26.65)	0.0023926	0.011369	8.62( 6.03,11.28)	3.2387e-11	1.8596e-09	38.51( 23.75,55.02)	1.8467e-08	1.5489e-06	3.32( 2.43, 4.21)	2.6293e-13	2.7038e-12	15.06( 10.76,19.52)	9.9502e-13	9.0206e-12	28.17( 12.44, 46.10)	0.00021176	0.0014978	FPG&2hPG&HOMA-IR&HbA1c	57.5742
122	DG(18:2_20:4)	14.77( 5.44, 24.93)	0.0014735	0.0075203	8.71( 6.34,11.13)	2.2661e-13	5.2045e-11	39.34( 25.73,54.42)	3.6782e-10	8.4477e-08	2.42( 1.61, 3.25)	5.6434e-09	3.4108e-08	11.27( 7.43,15.26)	3.5469e-09	2.1068e-08	23.80( 9.79, 39.59)	0.00050653	0.0030086	FPG&2hPG&HOMA-IR&HbA1c	54.4438
123	DG(16:0_22:6)	30.05( 15.30, 46.69)	2.0374e-05	0.00016913	11.19( 7.73,14.76)	7.4979e-11	3.9739e-09	52.88( 31.96,77.13)	2.0233e-08	1.5489e-06	4.31( 3.14, 5.50)	4.5241e-13	4.3902e-12	20.75( 14.90,26.90)	2.0801e-13	2.0771e-12	34.97( 13.72, 60.18)	0.00061855	0.0032918	FPG&2hPG&HOMA-IR&HbA1c	61.4131
124	DG(18:1_20:5)	29.43( 14.62, 46.15)	3.3994e-05	0.00026616	7.27( 3.86,10.79)	2.2031e-05	0.00011859	30.96( 12.71,52.16)	0.00043945	0.0025232	2.67( 1.49, 3.86)	9.1685e-06	3.2562e-05	13.46( 7.82,19.38)	1.3381e-06	5.329e-06	26.02( 5.97, 49.86)	0.0089568	0.027428	FPG&2hPG&HOMA-IR&HbA1c	34.0938
125	DG(18:1_22:5)	9.95( 0.69, 20.05)	0.034579	0.094921	5.86( 3.44, 8.34)	1.6009e-06	1.199e-05	23.47( 10.86,37.50)	0.00013055	0.00086491	1.90( 1.06, 2.76)	9.7475e-06	3.4441e-05	8.33( 4.43,12.38)	2.072e-05	6.7339e-05	19.41( 5.43, 35.23)	0.0052673	0.017365	2hPG&HOMA-IR&HbA1c	28.4377
126	DG(18:0_22:6)	18.83( 8.25, 30.43)	0.00029571	0.0019781	7.13( 4.53, 9.79)	4.7967e-08	6.1202e-07	38.25( 23.40,54.90)	2.9328e-08	1.6839e-06	3.50( 2.61, 4.40)	1.9365e-14	2.3826e-13	16.53( 12.16,21.07)	1.0729e-14	1.2969e-13	21.09( 6.07, 38.24)	0.0046841	0.015667	FPG&2hPG&HOMA-IR&HbA1c	54.294
127	DG(18:1_22:6)	24.25( 9.82, 40.57)	0.00058121	0.0035128	9.17( 5.67,12.78)	1.5298e-07	1.6469e-06	43.08( 23.00,66.43)	3.8118e-06	6.1949e-05	2.90( 1.70, 4.11)	2.0075e-06	7.7706e-06	13.76( 8.04,19.77)	1.0978e-06	4.4494e-06	28.08( 7.48, 52.64)	0.0057294	0.018709	FPG&2hPG&HOMA-IR&HbA1c	36.5048
128	DG(18:2_22:6)	21.04( 6.04, 38.17)	0.0047306	0.019173	10.32( 6.55,14.23)	3.8529e-08	5.3094e-07	51.37( 28.80,77.89)	5.6575e-07	1.5592e-05	2.90( 1.62, 4.20)	8.5976e-06	3.0853e-05	13.50( 7.40,19.95)	7.8273e-06	2.7656e-05	26.83( 5.11, 53.03)	0.013209	0.037753	FPG&2hPG&HOMA-IR&HbA1c	33.4496
129	dhCer(d18:0/16:0)	8.39( 0.20, 17.25)	0.044477	0.11564	1.87(-0.24, 4.02)	0.082567	0.15629	8.09( -1.88,19.08)	0.11504	0.24388	0.99( 0.24, 1.75)	0.0097038	0.018419	4.93( 1.53, 8.44)	0.0042783	0.0087211	6.74( -4.53, 19.34)	0.25149	0.39651	HOMA-IR only	10.8065
130	dhCer(d18:0/18:0)	21.73( 10.07, 34.63)	0.0001357	0.0009444	6.39( 3.59, 9.27)	5.9253e-06	3.8191e-05	26.87( 12.07,43.63)	0.00017666	0.0010965	2.80( 1.82, 3.78)	1.7787e-08	9.883e-08	13.90( 9.23,18.77)	1.5047e-09	9.1744e-09	19.87( 3.85, 38.36)	0.013315	0.037753	FPG&2hPG&HOMA-IR&HbA1c	39.5858
131	dhCer(d18:0/20:0)	6.37( -1.76, 15.17)	0.12807	0.25287	2.03(-0.10, 4.21)	0.06191	0.12257	10.77( 0.45,22.16)	0.040375	0.10318	1.35( 0.59, 2.12)	0.00049302	0.0013015	6.54( 3.06,10.14)	0.00019279	0.00053132	5.31( -5.93, 17.89)	0.3683	0.52107	HOMA-IR only	12.499
132	dhCer(d18:0/22:0)	6.67( -0.67, 14.56)	0.075657	0.16973	2.36( 0.44, 4.32)	0.015714	0.039371	13.07( 3.59,23.42)	0.0060129	0.023395	1.65( 0.96, 2.33)	2.2874e-06	8.7072e-06	7.80( 4.66,11.04)	7.7224e-07	3.2053e-06	9.92( -0.64, 21.61)	0.066495	0.14273	2hPG&HOMA-IR	20.4286
133	dhCer(d18:0/24:0)	4.25( -2.31, 11.24)	0.20933	0.35877	1.57(-0.16, 3.34)	0.076215	0.14587	11.58( 3.02,20.84)	0.0071548	0.026792	1.00( 0.38, 1.62)	0.0016624	0.0039225	4.84( 2.03, 7.73)	0.00066478	0.0016242	8.19( -1.32, 18.62)	0.093444	0.1843	HOMA-IR only	12.0078
134	dhCer(d18:0/24:1)	5.54( -1.02, 12.55)	0.099692	0.20752	1.75( 0.03, 3.50)	0.046185	0.096429	8.93( 0.65,17.89)	0.034029	0.091585	1.11( 0.50, 1.73)	0.0003934	0.0010547	5.47( 2.68, 8.34)	0.00010476	0.00030978	6.74( -2.56, 16.92)	0.1607	0.28685	HOMA-IR only	14.2213
135	GM3(d18:1/16:0)	-3.75( -7.26, -0.11)	0.043496	0.11352	-0.57(-1.55, 0.42)	0.25971	0.38849	1.13( -3.40, 5.87)	0.6311	0.79931	-0.49(-0.84,-0.13)	0.0071082	0.013914	-2.03( -3.54,-0.49)	0.010046	0.018964	-3.32( -8.29, 1.91)	0.20912	0.34719	HOMA-IR only	9.24935
136	GM3(d18:1/18:0)	-3.02( -7.46, 1.64)	0.19995	0.34965	0.29(-0.96, 1.55)	0.65126	0.75162	5.62( -0.30,11.89)	0.063195	0.1476	0.09(-0.36, 0.54)	0.69652	0.75338	0.37( -1.60, 2.37)	0.71652	0.76303	5.02( -1.73, 12.24)	0.14823	0.27308	Not significant	3.71832
137	GM3(d18:1/20:0)	1.41( -3.80, 6.89)	0.60301	0.73018	0.87(-0.53, 2.29)	0.22586	0.34582	7.22( 0.50,14.38)	0.034829	0.093013	0.93( 0.42, 1.43)	0.00030414	0.00082827	4.38( 2.11, 6.70)	0.00013599	0.00038877	10.43( 2.51, 18.96)	0.0090087	0.027465	HOMA-iR&HbA1c	13.5553
138	GM3(d18:1/22:0)	2.02( -3.01, 7.32)	0.43727	0.59307	1.22(-0.13, 2.59)	0.077492	0.1479	9.49( 2.91,16.51)	0.0042225	0.017421	0.67( 0.19, 1.16)	0.0062713	0.012346	3.29( 1.12, 5.50)	0.0027861	0.0059615	8.40( 0.91, 16.44)	0.02732	0.069204	HOMA-IR only	11.177
139	GM3(d18:1/24:0)	-2.78( -7.53, 2.21)	0.26907	0.43597	-0.88(-2.19, 0.45)	0.19459	0.3082	3.78( -2.42,10.38)	0.23764	0.4209	-0.23(-0.71, 0.25)	0.34076	0.43318	-0.83( -2.90, 1.28)	0.43688	0.51192	4.43( -2.72, 12.12)	0.23078	0.37152	Not significant	4.55491
140	GM3(d18:1/24:1)	-2.40( -7.23, 2.68)	0.34833	0.52382	-0.39(-1.73, 0.96)	0.56793	0.69751	2.30( -3.90, 8.90)	0.4754	0.66305	-0.24(-0.73, 0.24)	0.32135	0.41385	-0.81( -2.90, 1.33)	0.45477	0.52989	1.43( -5.62, 8.99)	0.69965	0.81154	Not significant	2.40208
141	GM3(d18:2/24:1)	-0.91( -8.18, 6.94)	0.81417	0.88297	-1.61(-3.58, 0.40)	0.11617	0.20898	-4.05(-12.64, 5.38)	0.38663	0.57512	-1.04(-1.75,-0.32)	0.0046867	0.009668	-4.02( -7.03,-0.90)	0.011872	0.021989	0.16(-10.09, 11.59)	0.97643	0.98645	HOMA-IR only	5.92005
142	HexCer(d16:1/18:0)	8.16( -0.25, 17.27)	0.057577	0.13968	0.83(-1.32, 3.03)	0.45228	0.58138	7.22( -2.96,18.47)	0.17035	0.32877	0.81( 0.03, 1.59)	0.04123	0.069287	3.80( 0.33, 7.39)	0.031709	0.053679	13.50( 1.21, 27.30)	0.03043	0.075419	Not significant	9.19972
143	HexCer(d16:1/20:0)	3.87( -2.93, 11.15)	0.27132	0.4378	-0.51(-2.29, 1.30)	0.57914	0.70128	1.19( -6.92,10.00)	0.78152	0.88753	0.79( 0.14, 1.44)	0.016922	0.030521	3.61( 0.71, 6.59)	0.014513	0.026176	7.83( -2.04, 18.69)	0.12357	0.23454	HOMA-IR only	7.10013
144	HexCer(d16:1/22:0)	0.40( -5.41, 6.57)	0.89509	0.93159	-1.00(-2.56, 0.58)	0.21294	0.32823	-1.01( -8.01, 6.53)	0.78663	0.88753	0.11(-0.46, 0.68)	0.71643	0.76649	0.49( -2.00, 3.04)	0.7043	0.75234	1.45( -6.77, 10.39)	0.7385	0.83267	Not significant	2.00754
145	HexCer(d16:1/24:0)	0.04( -6.01, 6.49)	0.98933	0.99589	-1.80(-3.41,-0.16)	0.032082	0.071767	-4.36(-11.43, 3.28)	0.25565	0.43514	-0.11(-0.70, 0.49)	0.71812	0.76711	-0.39( -2.98, 2.25)	0.76752	0.8086	-1.68(-10.01, 7.42)	0.70799	0.81301	Not significant	3.52656
146	HexCer(d18:1/16:0)	-3.57( -8.14, 1.24)	0.14296	0.27591	-1.08(-2.35, 0.21)	0.099158	0.18316	-0.54( -6.32, 5.61)	0.85981	0.92854	-0.42(-0.88, 0.04)	0.072943	0.11554	-1.77( -3.76, 0.26)	0.086674	0.13241	-4.52(-10.88, 2.30)	0.18834	0.322	Not significant	7.27125
147	HexCer(d18:1/18:0)	-2.71( -7.99, 2.86)	0.33273	0.50831	-0.81(-2.27, 0.67)	0.27987	0.40596	0.95( -5.75, 8.12)	0.78706	0.88753	0.12(-0.41, 0.65)	0.66447	0.7244	0.56( -1.77, 2.94)	0.63996	0.70213	-0.78( -8.32, 7.38)	0.84621	0.90666	Not significant	2.59464
148	HexCer(d18:1/20:0)	-3.10( -7.91, 1.95)	0.2235	0.37376	-1.10(-2.43, 0.24)	0.10681	0.19521	-0.82( -6.84, 5.59)	0.79601	0.89034	-0.20(-0.69, 0.28)	0.41229	0.49924	-0.99( -3.09, 1.14)	0.35903	0.43938	-3.72(-10.41, 3.47)	0.30218	0.45164	Not significant	5.17343
149	HexCer(d18:1/22:0)	-2.54( -7.39, 2.57)	0.32363	0.49936	-1.24(-2.57, 0.11)	0.071612	0.13938	-0.23( -6.31, 6.25)	0.94332	0.96602	-0.33(-0.81, 0.16)	0.18573	0.26307	-1.47( -3.56, 0.67)	0.17706	0.24795	-4.99(-11.63, 2.14)	0.16524	0.29267	Not significant	6.33746
150	HexCer(d18:1/24:0)	-3.52( -8.43, 1.66)	0.17916	0.32185	-1.77(-3.12,-0.39)	0.011865	0.030504	-1.13( -7.30, 5.45)	0.72984	0.85207	-0.31(-0.80, 0.19)	0.22506	0.31075	-1.36( -3.50, 0.84)	0.22335	0.29651	-3.85(-10.72, 3.55)	0.29906	0.44795	2hPG only	7.69549
151	HexCer(d18:1/24:1)	-3.93( -9.05, 1.48)	0.15099	0.28502	-2.04(-3.45,-0.61)	0.0053881	0.015797	-5.20(-11.38, 1.41)	0.12053	0.25166	-0.75(-1.27,-0.23)	0.0045274	0.0093676	-3.04( -5.24,-0.79)	0.0084597	0.016102	-9.26(-16.03, -1.96)	0.013968	0.03928	2hPG&HOMA-IR&HbA1c	14.0343
152	HexCer(d18:2/18:0)	0.29( -6.24, 7.27)	0.93374	0.9608	0.14(-1.64, 1.95)	0.87824	0.91683	3.27( -4.94,12.19)	0.44628	0.63531	0.26(-0.38, 0.91)	0.42437	0.51206	1.16( -1.66, 4.06)	0.42358	0.50232	2.68( -6.67, 12.96)	0.58669	0.72055	Not significant	1.38163
153	HexCer(d18:2/20:0)	-3.42( -8.51, 1.95)	0.20711	0.35585	-1.01(-2.42, 0.43)	0.16705	0.27668	-3.35( -9.58, 3.32)	0.31651	0.50597	-0.49(-1.00, 0.03)	0.064416	0.10322	-2.17( -4.37, 0.07)	0.057978	0.093773	-4.14(-11.22, 3.51)	0.27998	0.42584	Not significant	6.50112
154	HexCer(d18:2/22:0)	-5.73(-10.35, -0.86)	0.021583	0.064655	-2.06(-3.35,-0.74)	0.0023111	0.0075465	-3.63( -9.43, 2.54)	0.24254	0.42294	-0.69(-1.17,-0.22)	0.0044471	0.0092292	-3.15( -5.17,-1.08)	0.0030302	0.0064241	-7.90(-14.24, -1.09)	0.023797	0.062343	2hPG&HOMA-IR	16.8882
155	HexCer(d18:2/24:0)	-4.74( -9.61, 0.40)	0.069939	0.15851	-2.29(-3.64,-0.92)	0.001101	0.0039716	-4.15(-10.16, 2.25)	0.19848	0.36861	-0.59(-1.09,-0.09)	0.020635	0.036738	-2.61( -4.73,-0.44)	0.018845	0.033465	-4.58(-11.43, 2.80)	0.21729	0.35743	2hPG&HOMA-IR	13.0025
156	Hex2Cer(d16:1/16:0)	0.92( -4.60, 6.75)	0.75027	0.83782	-1.20(-2.66, 0.29)	0.11344	0.20461	-2.23( -8.76, 4.78)	0.52329	0.70026	0.26(-0.28, 0.80)	0.34659	0.43816	1.11( -1.25, 3.53)	0.35893	0.43938	-6.89(-14.00, 0.82)	0.078639	0.16126	Not significant	5.23874
157	Hex2Cer(d16:1/24:1)	-1.03( -7.99, 6.45)	0.7798	0.85691	-2.66(-4.52,-0.76)	0.0062832	0.018113	-4.74(-12.91, 4.19)	0.28772	0.47425	-0.33(-1.02, 0.36)	0.3465	0.43816	-1.25( -4.23, 1.82)	0.41972	0.4986	-9.41(-18.29, 0.42)	0.060156	0.13158	2hPG only	7.81519
158	Hex2Cer(d18:1/16:0)	-4.40( -8.85, 0.27)	0.064639	0.15072	-1.85(-3.08,-0.60)	0.003939	0.011903	-3.73( -9.23, 2.10)	0.20469	0.37709	-0.49(-0.95,-0.04)	0.032831	0.057268	-2.26( -4.20,-0.28)	0.025743	0.044677	-6.81(-12.90, -0.28)	0.041112	0.095633	2hPG&HOMA-IR	13.139
159	Hex2Cer(d18:1/18:0)	-7.78(-12.51, -2.80)	0.0025949	0.01184	-2.25(-3.61,-0.87)	0.0014438	0.0050754	-4.74(-10.74, 1.66)	0.14331	0.29127	-1.11(-1.60,-0.61)	1.3079e-05	4.4612e-05	-4.75( -6.82,-2.63)	1.6045e-05	5.268e-05	0.95( -6.34, 8.81)	0.80488	0.88306	FPG&2hPG&HOMA-IR	20.6306
160	Hex2Cer(d18:1/20:0)	-1.89( -9.05, 5.83)	0.62129	0.74137	-2.11(-4.06,-0.13)	0.037356	0.081451	-1.55(-10.32, 8.07)	0.74187	0.85907	1.06( 0.33, 1.79)	0.004318	0.0089881	4.75( 1.48, 8.13)	0.0041419	0.0084682	5.38( -5.35, 17.33)	0.33818	0.48849	HOMA-IR only	8.976
161	Hex2Cer(d18:1/22:0)	-1.08( -8.65, 7.11)	0.7885	0.86509	-1.68(-3.73, 0.42)	0.117	0.20993	0.72( -8.68,11.09)	0.88541	0.94435	1.01( 0.25, 1.78)	0.0090936	0.017404	4.59( 1.16, 8.13)	0.0083893	0.016012	4.60( -6.56, 17.09)	0.43459	0.59176	HOMA-IR only	6.94641
162	Hex2Cer(d18:1/24:0)	-1.63( -8.43, 5.66)	0.65152	0.76083	-2.00(-3.84,-0.12)	0.03732	0.081451	-0.27( -8.68, 8.92)	0.95274	0.96963	0.56(-0.12, 1.25)	0.10762	0.16261	2.72( -0.32, 5.85)	0.080113	0.12404	4.87( -5.24, 16.07)	0.35747	0.50993	Not significant	6.31438
163	Hex2Cer(d18:1/24:1)	-3.91( -9.05, 1.52)	0.15505	0.29109	-2.69(-4.09,-1.26)	0.00024926	0.0010408	-5.11(-11.32, 1.54)	0.12902	0.26695	-0.51(-1.03, 0.01)	0.055815	0.091564	-2.05( -4.29, 0.24)	0.078287	0.12176	-7.66(-14.58, -0.18)	0.044905	0.10279	2hPG only	13.7338
164	Hex2Cer(d18:2/16:0)	-5.20( -9.39, -0.82)	0.020445	0.062465	-1.42(-2.60,-0.23)	0.01935	0.046462	-2.64( -7.92, 2.94)	0.34641	0.53462	-0.27(-0.70, 0.17)	0.22653	0.31154	-1.53( -3.38, 0.36)	0.11231	0.16605	-9.29(-14.90, -3.30)	0.0028306	0.010485	2hPG&HbA1c	13.8009
165	Hex2Cer(d18:2/18:0)	-3.83( -8.01, 0.55)	0.085526	0.18589	1.01(-0.18, 2.21)	0.09565	0.1786	3.68( -1.85, 9.53)	0.19598	0.36568	0.17(-0.25, 0.60)	0.42953	0.5138	0.49( -1.38, 2.39)	0.61223	0.67927	4.43( -1.96, 11.24)	0.17815	0.30997	Not significant	6.09903
166	Hex2Cer(d18:2/24:1)	-7.99(-13.12, -2.55)	0.0045521	0.018669	-3.31(-4.76,-1.83)	1.5346e-05	8.7386e-05	-8.55(-14.80,-1.84)	0.013364	0.043637	-0.99(-1.53,-0.44)	0.00039527	0.0010556	-4.35( -6.63,-2.02)	0.00029988	0.00079163	-13.76(-20.49, -6.46)	0.00036567	0.0023115	FPG&2hPG&HOMA-IR&HbA1c	28.2315
167	Hex3Cer(d18:1/16:0)	-4.47( -8.38, -0.40)	0.03154	0.090169	-1.67(-2.75,-0.58)	0.0028648	0.0090129	-2.62( -7.50, 2.52)	0.31164	0.49934	-1.05(-1.44,-0.66)	1.8271e-07	8.5057e-07	-4.45( -6.09,-2.78)	3.0441e-07	1.3799e-06	-3.65( -9.19, 2.23)	0.218	0.35763	2hPG&HOMA-IR	22.4443
168	Hex3Cer(d18:1/18:0)	-6.41(-11.58, -0.95)	0.022188	0.066179	-1.40(-2.88, 0.10)	0.066705	0.13094	-0.68( -7.40, 6.53)	0.84853	0.9246	-0.56(-1.10,-0.02)	0.041442	0.069306	-2.50( -4.80,-0.15)	0.037397	0.061938	-1.59( -9.22, 6.68)	0.69621	0.80922	Not significant	8.82829
169	Hex3Cer(d18:1/20:0)	-9.01(-14.36, -3.33)	0.0022951	0.010981	-2.21(-3.78,-0.62)	0.0065764	0.01888	-3.32(-10.31, 4.21)	0.37697	0.56464	-0.39(-0.97, 0.19)	0.18595	0.26307	-2.10( -4.57, 0.44)	0.10426	0.15549	-5.68(-13.48, 2.82)	0.1838	0.31581	FPG&2hPG	13.0775
170	Hex3Cer(d18:1/22:0)	-4.49(-10.73, 2.19)	0.183	0.32665	-1.86(-3.60,-0.08)	0.040901	0.08779	-0.77( -8.70, 7.85)	0.85529	0.92802	-0.34(-0.99, 0.30)	0.29442	0.38566	-1.38( -4.14, 1.47)	0.33881	0.42214	-6.20(-14.77, 3.24)	0.19032	0.32378	Not significant	6.63275
171	Hex3Cer(d18:1/24:0)	-6.17(-11.58, -0.42)	0.035775	0.096662	-1.81(-3.35,-0.25)	0.02317	0.054116	-1.45( -8.42, 6.05)	0.69577	0.83082	-0.54(-1.11, 0.02)	0.059678	0.096522	-2.33( -4.74, 0.14)	0.064401	0.10343	-2.23(-10.15, 6.38)	0.60039	0.73346	Not significant	8.98834
172	Hex3Cer(d18:1/24:1)	-3.63( -8.61, 1.62)	0.17154	0.31602	-1.80(-3.17,-0.41)	0.011439	0.029744	-5.40(-11.38, 0.99)	0.095719	0.2107	-0.74(-1.24,-0.24)	0.0040423	0.0085433	-2.88( -5.01,-0.69)	0.010187	0.019176	-7.95(-14.62, -0.77)	0.030604	0.075578	2hPG&HOMA-IR	12.4268
173	LPC(14:0) [sn2]	12.83( 1.88, 24.96)	0.020489	0.062465	0.24(-2.45, 3.01)	0.86132	0.90286	-1.24(-12.93,12.03)	0.84655	0.92436	1.70( 0.71, 2.69)	0.00070528	0.0017908	8.25( 3.72,12.97)	0.00028718	0.00076397	8.32( -6.31, 25.23)	0.27989	0.42584	HOMA-IR only	11.6963
174	LPC(14:0) [sn1]	13.90( 2.89, 26.09)	0.012153	0.040648	0.52(-2.17, 3.29)	0.70578	0.79718	0.26(-11.58,13.67)	0.96818	0.97955	1.70( 0.72, 2.69)	0.00065109	0.0016615	8.32( 3.80,13.03)	0.00024456	0.00066078	9.35( -5.36, 26.35)	0.22498	0.36559	FPG&HOMA-IR	12.6522
175	LPC(15:0) [sn2]	1.04( -5.30, 7.80)	0.75482	0.83882	-1.75(-3.42,-0.04)	0.04464	0.094059	-10.54(-17.38,-3.15)	0.0060439	0.023395	0.38(-0.24, 1.00)	0.23408	0.3188	1.79( -0.94, 4.60)	0.20141	0.27317	-0.93( -9.63, 8.60)	0.84199	0.90646	Not significant	4.48609
176	LPC(15:0) [sn1]	1.24( -4.87, 7.74)	0.69852	0.79682	-1.38(-3.00, 0.26)	0.098504	0.18244	-8.81(-15.51,-1.56)	0.018122	0.055741	0.34(-0.26, 0.93)	0.26746	0.35922	1.61( -1.01, 4.31)	0.22981	0.30333	-1.42( -9.75, 7.67)	0.75052	0.83938	Not significant	3.85127
177	LPC(16:0) [sn2]	1.38( -3.78, 6.81)	0.60704	0.73331	0.38(-1.00, 1.79)	0.5895	0.70761	0.20( -6.04, 6.85)	0.95136	0.96963	0.94( 0.45, 1.44)	0.00020664	0.00058591	4.24( 1.99, 6.53)	0.00019557	0.00053686	3.86( -3.54, 11.84)	0.31492	0.46863	HOMA-IR only	9.31359
178	LPC(16:0) [sn1]	2.33( -3.62, 8.64)	0.45067	0.60411	0.89(-0.71, 2.50)	0.2772	0.40435	1.44( -5.77, 9.20)	0.70448	0.83461	0.93( 0.36, 1.51)	0.0014048	0.0033725	4.30( 1.72, 6.94)	0.00099822	0.0023964	5.77( -2.83, 15.13)	0.19471	0.32801	HOMA-IR only	9.22947
179	LPC(16:1) [sn2]	4.48( -2.31, 11.74)	0.20129	0.35089	0.07(-1.70, 1.88)	0.93744	0.95547	-2.00( -9.79, 6.47)	0.63294	0.80018	0.69( 0.05, 1.34)	0.034693	0.05961	3.48( 0.60, 6.44)	0.017418	0.031253	3.95( -5.51, 14.34)	0.42583	0.58214	HOMA-IR only	5.708
180	LPC(16:1) [sn1]	4.95( -1.40, 11.72)	0.12882	0.25287	0.45(-1.20, 2.14)	0.5945	0.71113	-0.45( -7.83, 7.51)	0.90803	0.94793	0.73( 0.13, 1.33)	0.016848	0.030468	3.67( 0.99, 6.42)	0.0069996	0.013556	4.37( -4.47, 14.04)	0.34309	0.4935	HOMA-IR only	7.47077
181	LPC(15-MHDA) [sn2]	-5.45(-13.25, 3.05)	0.20167	0.35089	-4.06(-6.22,-1.85)	0.00036593	0.0014407	-18.63(-26.76,-9.60)	0.00012926	0.00086464	-0.56(-1.37, 0.26)	0.17898	0.25532	-2.29( -5.76, 1.31)	0.209	0.28126	-6.71(-17.43, 5.40)	0.26425	0.41007	2hPG only	10.7796
182	LPC(15-MHDA) [sn1] / LPC(17:0) [sn2]	-2.81( -9.25, 4.09)	0.41487	0.57701	-2.10(-3.87,-0.31)	0.022044	0.051836	-11.05(-18.23,-3.25)	0.006409	0.024263	-0.29(-0.94, 0.37)	0.38573	0.4737	-1.06( -3.87, 1.83)	0.46878	0.54122	-2.94(-11.93, 6.97)	0.54713	0.69401	Not significant	5.25948
183	LPC(17:0) [sn1]	-1.59( -7.33, 4.51)	0.6016	0.72976	-1.10(-2.67, 0.49)	0.1739	0.28665	-5.25(-12.00, 2.02)	0.15284	0.30347	-0.10(-0.67, 0.47)	0.72883	0.77614	-0.23( -2.72, 2.32)	0.85559	0.87985	-1.31( -9.38, 7.47)	0.76078	0.84818	Not significant	2.33374
184	LPC(17:1) [sn2]	2.77( -4.49, 10.57)	0.46437	0.61411	-2.26(-4.14,-0.34)	0.021092	0.050285	-9.61(-17.38,-1.11)	0.027657	0.077148	0.07(-0.63, 0.77)	0.84761	0.87557	0.80( -2.25, 3.95)	0.60968	0.67881	-1.79(-11.48, 8.95)	0.7324	0.83216	Not significant	4.71834
185	LPC(17:1) [sn1]	2.10( -4.62, 9.31)	0.54875	0.68247	-1.85(-3.60,-0.05)	0.043572	0.09209	-9.26(-16.55,-1.34)	0.022899	0.066291	0.32(-0.33, 0.98)	0.33345	0.42546	1.83( -1.04, 4.79)	0.21418	0.28565	-1.36(-10.45, 8.64)	0.7804	0.86585	Not significant	4.79664
186	LPC(18:0) [sn2]	1.27( -4.59, 7.50)	0.67708	0.7821	0.33(-1.25, 1.94)	0.68281	0.7789	0.31( -6.80, 7.96)	0.93423	0.9636	0.89( 0.32, 1.47)	0.0021462	0.0048964	4.07( 1.51, 6.70)	0.0017409	0.0039071	4.38( -4.08, 13.59)	0.31989	0.47399	HOMA-IR only	7.17857
187	LPC(18:0) [sn1]	2.32( -3.89, 8.94)	0.47264	0.61794	0.73(-0.94, 2.42)	0.39301	0.52682	3.06( -4.59,11.32)	0.4438	0.63308	0.95( 0.35, 1.56)	0.0018069	0.0042346	4.41( 1.71, 7.19)	0.0012566	0.002955	5.13( -3.80, 14.89)	0.26915	0.41487	HOMA-IR only	8.40375
188	LPC(18:1) [sn2]	0.01( -6.27, 6.71)	0.99763	0.99908	-1.87(-3.54,-0.17)	0.031703	0.071152	-8.80(-15.78,-1.25)	0.023283	0.066842	0.27(-0.34, 0.90)	0.38639	0.4737	1.47( -1.26, 4.27)	0.29303	0.3732	0.05( -8.73, 9.68)	0.99111	0.99296	Not significant	4.07379
189	LPC(18:1) [sn1]	-1.65( -7.32, 4.38)	0.58383	0.71449	-2.07(-3.60,-0.52)	0.0092426	0.024973	-9.23(-15.62,-2.37)	0.0092701	0.032754	0.11(-0.45, 0.68)	0.69925	0.75397	0.63( -1.86, 3.17)	0.62362	0.68968	-1.77( -9.71, 6.87)	0.67771	0.79412	2hPG only	5.28391
190	LPC(18:2) [sn2]	-1.94( -7.92, 4.42)	0.54054	0.68086	-2.97(-4.57,-1.35)	0.00038287	0.0014655	-9.99(-16.67,-2.77)	0.0075403	0.027634	-0.18(-0.78, 0.42)	0.55628	0.63039	-0.59( -3.18, 2.07)	0.6598	0.71478	-4.77(-12.88, 4.11)	0.28237	0.42852	2hPG only	8.82778
191	LPC(18:2) [sn1]	-2.58( -9.51, 4.88)	0.48721	0.63099	-3.54(-5.40,-1.64)	0.00030317	0.0012145	-11.84(-19.47,-3.49)	0.0064043	0.024263	-0.22(-0.92, 0.48)	0.53669	0.61121	-0.77( -3.80, 2.36)	0.62462	0.68969	-6.41(-15.70, 3.90)	0.21389	0.35425	2hPG only	9.40958
192	LPC(18:3) (a) [sn1] [104_sn1]	3.10( -4.97, 11.86)	0.46224	0.61247	-0.65(-2.78, 1.53)	0.5543	0.6869	-6.21(-15.16, 3.69)	0.21047	0.38567	0.48(-0.30, 1.27)	0.22645	0.31154	2.48( -0.97, 6.05)	0.16119	0.22805	2.52( -8.68, 15.09)	0.67286	0.78978	Not significant	3.11225
193	LPC(18:3) [sn2] (a)	1.55( -6.57, 10.37)	0.71785	0.81215	-1.03(-3.20, 1.19)	0.35985	0.49488	-4.45(-13.76, 5.87)	0.38422	0.573	0.01(-0.78, 0.81)	0.98019	0.98161	0.50( -2.96, 4.08)	0.77882	0.81572	-0.14(-11.26, 12.38)	0.98127	0.98989	Not significant	1.40924
194	LPC(18:3) [sn1] (a)/LPC(18:3) [sn2] (b)	3.50( -4.59, 12.29)	0.40682	0.5732	-0.47(-2.60, 1.71)	0.66881	0.76546	-3.45(-12.66, 6.74)	0.49261	0.67747	0.32(-0.46, 1.10)	0.42664	0.51256	1.86( -1.57, 5.41)	0.29038	0.3712	3.98( -7.36, 16.71)	0.50756	0.65858	Not significant	2.79368
195	LPC(19:0) [sn1] (a) / LPC(19:0) [sn2] (b)	2.12( -6.60, 11.64)	0.64487	0.75699	0.03(-2.32, 2.43)	0.98121	0.98983	-4.69(-14.60, 6.37)	0.39105	0.57825	0.82(-0.04, 1.68)	0.061183	0.098516	3.71( -0.10, 7.67)	0.056411	0.091668	0.36(-11.57, 13.89)	0.95614	0.97742	Not significant	2.93376
196	LPC(19:0) [sn1] (b)	-5.72(-11.83, 0.82)	0.085122	0.1856	-2.31(-4.03,-0.55)	0.010243	0.027354	-12.34(-19.27,-4.83)	0.0017219	0.0082963	-0.76(-1.40,-0.13)	0.018792	0.033718	-3.14( -5.83,-0.37)	0.026368	0.045647	-6.59(-15.06, 2.73)	0.15989	0.28613	2hPG&HOMA-IR	10.8693
197	LPC(19:0) (c)	-4.94(-10.47, 0.94)	0.097836	0.20427	-2.39(-3.93,-0.83)	0.0028482	0.0090042	-10.35(-16.71,-3.50)	0.0036635	0.015391	-0.53(-1.09, 0.05)	0.071086	0.11338	-2.19( -4.62, 0.31)	0.085266	0.13084	-7.79(-15.30, 0.39)	0.061356	0.13304	2hPG only	11.6726
198	LPC(19:1) [sn1]	-2.99( -9.09, 3.52)	0.35895	0.52588	-1.53(-3.21, 0.19)	0.080397	0.1526	-8.56(-15.57,-0.96)	0.028081	0.078016	-0.06(-0.68, 0.56)	0.85008	0.8768	-0.02( -2.72, 2.74)	0.98578	0.98865	-4.49(-12.90, 4.72)	0.32759	0.48126	Not significant	4.06123
199	LPC(20:0) [sn2]	-0.71( -7.25, 6.30)	0.8377	0.90043	-1.22(-2.99, 0.59)	0.18549	0.2979	-2.83(-10.65, 5.67)	0.50171	0.68316	0.42(-0.23, 1.08)	0.20106	0.281	1.95( -0.92, 4.92)	0.18496	0.25641	-0.41( -9.59, 9.69)	0.93303	0.96962	Not significant	3.14324
200	LPC(20:0) [sn1]	-0.46( -6.81, 6.32)	0.89057	0.92961	-0.97(-2.69, 0.78)	0.2764	0.40435	-1.11( -8.82, 7.25)	0.78678	0.88753	0.48(-0.15, 1.11)	0.13605	0.20029	2.23( -0.56, 5.10)	0.11822	0.17368	-1.13( -9.95, 8.56)	0.81158	0.88618	Not significant	3.25354
201	LPC(20:1) [sn2]	-0.60( -7.38, 6.67)	0.86684	0.9219	-1.19(-3.03, 0.68)	0.2107	0.32697	-2.79(-10.88, 6.04)	0.52342	0.70026	0.38(-0.29, 1.06)	0.27054	0.36195	1.83( -1.14, 4.90)	0.22951	0.30333	-0.62(-10.09, 9.84)	0.90271	0.94957	Not significant	2.84409
202	LPC(20:1) [sn1]	-1.45( -7.92, 5.47)	0.673	0.78063	-0.88(-2.65, 0.92)	0.33495	0.47099	-3.14(-10.91, 5.30)	0.45333	0.64254	0.48(-0.17, 1.13)	0.14846	0.21625	2.24( -0.63, 5.20)	0.12736	0.18552	-0.86( -9.96, 9.15)	0.85985	0.91332	Not significant	3.2151
203	LPC(20:2) [sn2]	-2.19( -7.43, 3.34)	0.42981	0.58992	-0.73(-2.17, 0.73)	0.32434	0.45976	-3.80(-10.10, 2.94)	0.26217	0.44383	0.53( 0.00, 1.06)	0.047956	0.079618	2.33( -0.00, 4.72)	0.05033	0.082761	1.16( -6.43, 9.38)	0.77106	0.85687	Not significant	4.53362
204	LPC(20:2) [sn1]	-2.28( -7.78, 3.54)	0.43401	0.59154	-0.86(-2.37, 0.68)	0.27131	0.40028	-3.50(-10.14, 3.63)	0.32647	0.51709	0.48(-0.07, 1.04)	0.086931	0.1337	2.11( -0.35, 4.62)	0.092837	0.14058	0.24( -7.66, 8.82)	0.95409	0.97677	Not significant	3.96345
205	LPC(20:3) [sn2]	5.78( -0.83, 12.84)	0.087726	0.18771	2.08( 0.35, 3.85)	0.018504	0.045533	5.19( -2.85,13.90)	0.21197	0.38739	1.57( 0.95, 2.19)	6.675e-07	2.8566e-06	7.24( 4.40,10.15)	3.7778e-07	1.6685e-06	10.29( 0.65, 20.86)	0.03577	0.085339	2hPG&HOMA-IR	21.3177
206	LPC(20:3) [sn1]	4.83( -2.33, 12.51)	0.19097	0.3348	1.95( 0.06, 3.88)	0.043493	0.09209	3.20( -5.41,12.59)	0.47857	0.66347	1.51( 0.83, 2.19)	1.1907e-05	4.1019e-05	6.93( 3.82,10.12)	8.994e-06	3.1297e-05	9.42( -1.00, 20.95)	0.077939	0.1603	HOMA-IR only	16.4698
207	LPC(20:3) [104_sn1]	3.57( -3.66, 11.36)	0.34172	0.51871	1.78(-0.16, 3.76)	0.072219	0.14	1.95( -6.75,11.47)	0.67113	0.81987	1.40( 0.70, 2.09)	7.8202e-05	0.00023529	6.38( 3.21, 9.64)	6.3729e-05	0.00019343	8.33( -2.24, 20.04)	0.12637	0.23854	HOMA-IR only	13.4034
208	LPC(20:4) [sn2]	2.08( -3.47, 7.94)	0.47042	0.61794	0.34(-1.14, 1.84)	0.65516	0.7536	-1.33( -7.89, 5.69)	0.70221	0.83461	0.25(-0.28, 0.79)	0.35578	0.44733	1.50( -0.86, 3.91)	0.21434	0.28565	3.97( -3.94, 12.53)	0.33486	0.48496	Not significant	3.3104
209	LPC(20:4) [sn1]	0.82( -5.71, 7.80)	0.81114	0.88297	-0.12(-1.88, 1.68)	0.8964	0.92835	-3.17(-10.84, 5.15)	0.44322	0.63308	0.18(-0.46, 0.82)	0.58023	0.65217	1.17( -1.64, 4.06)	0.41761	0.49714	1.54( -7.66, 11.66)	0.75166	0.83938	Not significant	1.28322
210	LPC(20:5) [sn2]	12.89( 0.97, 26.22)	0.033302	0.093529	0.00(-2.93, 3.02)	0.99738	0.99883	-2.13(-14.73,12.32)	0.75867	0.8712	0.47(-0.60, 1.55)	0.38763	0.47439	3.22( -1.52, 8.18)	0.18663	0.25751	4.98(-10.42, 23.02)	0.54796	0.69401	Not significant	4.93788
211	LPC(20:5) [sn1]	13.00( 0.66, 26.87)	0.038408	0.10166	-0.07(-3.10, 3.06)	0.9665	0.97642	-4.19(-16.94,10.51)	0.55646	0.7289	0.48(-0.63, 1.60)	0.39791	0.48447	3.25( -1.66, 8.41)	0.19746	0.2694	3.81(-11.93, 22.36)	0.65526	0.7802	Not significant	4.63697
212	LPC(22:0) [sn1]	-2.29( -7.63, 3.35)	0.41729	0.57734	-1.91(-3.36,-0.44)	0.011191	0.029429	-2.98( -9.46, 3.97)	0.3911	0.57825	-0.41(-0.94, 0.12)	0.13127	0.19408	-1.64( -3.93, 0.71)	0.17	0.23855	-8.16(-15.17, -0.57)	0.035637	0.085339	2hPG only	9.09669
213	LPC(22:1) [sn1]	1.00( -8.15, 11.07)	0.83667	0.90043	-0.37(-2.85, 2.18)	0.77382	0.84494	1.27( -9.91,13.84)	0.83199	0.91427	-0.12(-1.02, 0.79)	0.79639	0.83138	0.16( -3.76, 4.24)	0.93779	0.94881	-4.41(-16.45, 9.37)	0.51138	0.6623	Not significant	1.01591
214	LPC(22:4) [sn2]	0.93( -5.76, 8.09)	0.79146	0.86558	0.84(-0.98, 2.70)	0.3661	0.49758	5.20( -3.31,14.46)	0.23835	0.4209	1.28( 0.63, 1.94)	0.00012185	0.00035573	5.74( 2.76, 8.81)	0.00013566	0.00038877	7.79( -2.18, 18.77)	0.12973	0.24289	HOMA-IR only	10.585
215	LPC(22:4) [sn1]	1.33( -6.14, 9.39)	0.73485	0.82461	0.31(-1.71, 2.37)	0.76477	0.83639	2.89( -6.37,13.06)	0.5538	0.72819	1.36( 0.63, 2.10)	0.00027142	0.00075103	6.15( 2.82, 9.60)	0.00025861	0.00069332	2.72( -7.84, 14.50)	0.62739	0.75766	HOMA-IR only	8.08018
216	LPC(22:5) [sn2] (n3)	4.15( -2.41, 11.15)	0.21991	0.37127	1.03(-0.70, 2.80)	0.24362	0.36569	0.96( -6.81, 9.39)	0.81462	0.90237	0.28(-0.34, 0.91)	0.37226	0.46297	1.88( -0.87, 4.70)	0.18225	0.25368	0.32( -8.52, 10.02)	0.94541	0.97317	Not significant	4.06951
217	LPC(22:5) [sn1] (n3)/LPC(22:5) [sn2] (n6)	3.55( -2.92, 10.46)	0.28846	0.45603	0.44(-1.27, 2.18)	0.61621	0.72825	1.00( -6.72, 9.36)	0.80661	0.89783	0.37(-0.24, 0.99)	0.23459	0.3188	2.21( -0.52, 5.02)	0.11404	0.16826	2.30( -6.65, 12.11)	0.62559	0.75766	Not significant	3.79368
218	LPC(22:5) [sn1] (n6)	0.52( -6.70, 8.29)	0.89183	0.92961	0.07(-1.89, 2.08)	0.94138	0.95665	-1.74(-10.35, 7.70)	0.70729	0.83461	0.84( 0.13, 1.56)	0.020267	0.036175	3.77( 0.58, 7.06)	0.020326	0.035827	1.93( -8.29, 13.28)	0.72274	0.82445	HOMA-IR only	3.81784
219	LPC(22:5) (n3) [sn1] [104_sn1]	3.31( -4.12, 11.32)	0.39202	0.56271	0.93(-1.06, 2.95)	0.36142	0.49551	0.32( -8.50, 9.98)	0.9464	0.96747	0.31(-0.40, 1.02)	0.39798	0.48447	2.03( -1.12, 5.28)	0.20846	0.28108	1.24( -8.93, 12.55)	0.81876	0.88978	Not significant	3.233
220	LPC(22:6) [sn2]	10.19( 3.75, 17.04)	0.001631	0.0081431	1.18(-0.43, 2.83)	0.15192	0.25771	1.10( -6.17, 8.94)	0.77341	0.88518	0.21(-0.37, 0.79)	0.47258	0.54991	1.81( -0.75, 4.43)	0.16752	0.23603	0.68( -7.61, 9.71)	0.87729	0.92565	FPG only	8.87744
221	LPC(22:6) [sn1]	8.74( 1.43, 16.58)	0.018334	0.057158	1.03(-0.82, 2.92)	0.27758	0.40435	-1.46( -9.58, 7.39)	0.73713	0.85647	0.26(-0.41, 0.93)	0.45246	0.53565	1.94( -1.01, 4.97)	0.19876	0.27011	-1.20(-10.51, 9.08)	0.81043	0.88618	Not significant	6.17262
222	LPC(24:0) [sn2]	-2.45( -7.86, 3.28)	0.39414	0.56426	-2.46(-3.92,-0.97)	0.001268	0.0045001	-5.78(-12.17, 1.07)	0.096039	0.21074	-1.18(-1.71,-0.64)	1.8289e-05	6.0874e-05	-4.85( -7.08,-2.56)	4.492e-05	0.00013755	-2.20( -9.80, 6.04)	0.58988	0.7219	2hPG&HOMA-IR	15.7561
223	LPC(24:0) [sn1]	-0.56( -5.17, 4.27)	0.81505	0.88297	-2.04(-3.27,-0.81)	0.0012736	0.0045001	-5.27(-10.63, 0.42)	0.068789	0.15851	-0.78(-1.23,-0.34)	0.00062999	0.0016236	-3.17( -5.07,-1.23)	0.0014666	0.0033796	-5.18(-11.34, 1.41)	0.12077	0.23051	2hPG&HOMA-IR	13.471
224	LPC(O-16:0)	-1.09( -6.39, 4.50)	0.69507	0.79572	-0.99(-2.42, 0.47)	0.18384	0.29664	-1.68( -8.12, 5.21)	0.62309	0.79229	0.42(-0.10, 0.95)	0.11662	0.17506	1.95( -0.38, 4.33)	0.10085	0.15138	-2.14( -9.48, 5.80)	0.58635	0.72055	Not significant	4.2434
225	LPC(O-18:0)	0.54( -5.38, 6.82)	0.86203	0.91941	-1.04(-2.62, 0.57)	0.20329	0.31906	-2.21( -9.25, 5.36)	0.55614	0.7289	0.51(-0.07, 1.10)	0.082005	0.12726	2.49( -0.08, 5.13)	0.057958	0.093773	-2.92(-10.91, 5.79)	0.49873	0.65328	Not significant	4.59077
226	LPC(O-18:1)	-3.07( -8.17, 2.30)	0.25664	0.41803	-0.58(-2.00, 0.86)	0.42567	0.55717	-0.41( -6.82, 6.44)	0.90269	0.94775	0.28(-0.24, 0.79)	0.29321	0.38553	1.27( -1.00, 3.59)	0.27538	0.35731	-3.55(-10.66, 4.12)	0.35389	0.50692	Not significant	3.9456
227	LPC(O-20:0)	2.07( -4.17, 8.71)	0.52493	0.66822	-1.69(-3.32,-0.03)	0.045876	0.096074	-5.96(-12.98, 1.63)	0.12047	0.25166	0.41(-0.19, 1.01)	0.18488	0.26264	2.02( -0.65, 4.76)	0.13898	0.20118	-4.35(-12.54, 4.59)	0.32882	0.48204	Not significant	5.91681
228	LPC(O-20:1)	-1.12( -6.90, 5.02)	0.71423	0.80938	-1.59(-3.15,-0.01)	0.048809	0.10069	-6.79(-13.44, 0.37)	0.06254	0.14707	0.06(-0.51, 0.64)	0.82863	0.85853	0.40( -2.11, 2.98)	0.75616	0.79784	-7.20(-14.78, 1.07)	0.086005	0.17327	Not significant	5.28905
229	LPC(O-22:0)	0.45( -3.97, 5.07)	0.8458	0.9049	-1.89(-3.05,-0.72)	0.0016584	0.0057311	-6.77(-11.78,-1.48)	0.012844	0.042341	-0.25(-0.68, 0.18)	0.25367	0.34337	-0.94( -2.79, 0.95)	0.32744	0.41019	-5.17(-11.02, 1.07)	0.10228	0.19964	2hPG only	8.65624
230	LPC(O-22:1)	-3.88( -9.12, 1.66)	0.16613	0.30852	-3.10(-4.52,-1.66)	3.1433e-05	0.00016407	-13.00(-18.76,-6.84)	7.0512e-05	0.00055208	-0.75(-1.28,-0.22)	0.0056601	0.011278	-3.18( -5.43,-0.88)	0.0070042	0.013556	-12.80(-19.42, -5.63)	0.00070034	0.0034966	2hPG&HOMA-IR&HbA1c	21.183
231	LPC(O-24:0)	2.29( -2.55, 7.36)	0.35949	0.52588	-2.05(-3.30,-0.79)	0.0015619	0.0054563	-7.37(-12.71,-1.69)	0.011722	0.039398	-0.59(-1.05,-0.13)	0.01199	0.022327	-2.34( -4.30,-0.33)	0.022611	0.039541	-7.08(-13.23, -0.49)	0.035795	0.085339	2hPG&HOMA-IR	12.685
232	LPC(O-24:1)	-1.75( -6.37, 3.09)	0.47151	0.61794	-2.60(-3.83,-1.36)	4.8871e-05	0.00024578	-10.71(-15.82,-5.30)	0.00016689	0.0010453	-0.93(-1.38,-0.48)	5.912e-05	0.00018266	-3.86( -5.77,-1.91)	0.0001269	0.00036584	-9.54(-15.48, -3.18)	0.0038731	0.013615	2hPG&HOMA-IR&HbA1c	21.8919
233	LPC(O-24:2)	-5.46(-10.63, 0.02)	0.050614	0.1259	-2.74(-4.17,-1.28)	0.00026622	0.0010983	-11.92(-17.79,-5.64)	0.00031694	0.0018506	-1.18(-1.70,-0.65)	1.4057e-05	4.7477e-05	-5.05( -7.25,-2.80)	1.6056e-05	5.268e-05	-12.89(-19.54, -5.69)	0.00068073	0.0034698	2hPG&HOMA-IR&HbA1c	25.6638
234	LPC(P-16:0)	-4.71( -9.98, 0.87)	0.096736	0.2032	-2.18(-3.64,-0.69)	0.0042807	0.012768	-8.62(-14.79,-2.00)	0.011575	0.039094	-0.16(-0.70, 0.39)	0.56786	0.64035	-0.78( -3.13, 1.62)	0.51988	0.59108	-2.94(-10.47, 5.22)	0.46858	0.62751	2hPG only	7.99242
235	LPC(P-18:1)	-4.68(-10.31, 1.31)	0.12302	0.24498	-1.46(-3.04, 0.15)	0.075995	0.14585	-5.18(-12.03, 2.21)	0.16464	0.32134	-0.27(-0.85, 0.31)	0.36532	0.45599	-1.11( -3.61, 1.46)	0.39369	0.47588	-3.14(-11.16, 5.61)	0.46986	0.62751	Not significant	5.52423
236	LPE(16:0) [sn2]	5.95( -0.88, 13.26)	0.089096	0.18958	-0.45(-2.20, 1.34)	0.62193	0.7283	-5.86(-13.28, 2.20)	0.14957	0.29897	0.96( 0.32, 1.61)	0.0031241	0.006877	4.59( 1.71, 7.55)	0.0016642	0.0037717	3.19( -6.13, 13.43)	0.51516	0.66469	HOMA-IR only	8.64651
237	LPE(16:0) [sn1]	6.01( -0.71, 13.19)	0.080481	0.1783	-0.49(-2.22, 1.26)	0.57686	0.70128	-4.64(-12.03, 3.38)	0.24872	0.4295	0.98( 0.36, 1.62)	0.0020939	0.0048089	4.64( 1.81, 7.55)	0.0012265	0.0028941	0.49( -8.43, 10.29)	0.91722	0.96075	HOMA-IR only	8.56419
238	LPE(17:0) [sn2]	0.91( -3.55, 5.57)	0.69423	0.79572	-1.32(-2.50,-0.13)	0.029597	0.067975	-5.71(-10.80,-0.33)	0.037845	0.097452	0.19(-0.24, 0.63)	0.38071	0.46966	0.81( -1.08, 2.74)	0.40297	0.48287	-1.42( -7.53, 5.10)	0.66188	0.784	Not significant	4.52239
239	LPE(17:0) [sn1]	3.05( -1.83, 8.18)	0.22462	0.37382	-0.61(-1.89, 0.68)	0.34868	0.48242	-3.37( -8.98, 2.58)	0.26005	0.44132	0.24(-0.22, 0.71)	0.30341	0.39443	1.33( -0.71, 3.42)	0.20253	0.27415	-1.99( -8.51, 5.00)	0.5671	0.70658	Not significant	4.09195
240	LPE(18:0) [sn2]	7.35( -0.34, 15.63)	0.061467	0.14554	-0.11(-2.07, 1.89)	0.91276	0.93865	-0.56( -9.27, 8.99)	0.90435	0.94775	1.54( 0.83, 2.25)	2.3198e-05	7.504e-05	7.16( 3.89,10.54)	1.3103e-05	4.3826e-05	6.45( -4.21, 18.29)	0.24526	0.38757	HOMA-IR only	13.488
241	LPE(18:0) [sn1]	5.86( -1.59, 13.86)	0.1258	0.24978	0.14(-1.78, 2.11)	0.88521	0.92078	1.30( -7.41,10.82)	0.77876	0.88753	1.61( 0.91, 2.31)	6.4515e-06	2.377e-05	7.47( 4.26,10.78)	3.5902e-06	1.3299e-05	4.85( -5.45, 16.28)	0.36911	0.52115	HOMA-IR only	13.662
242	LPE(18:1) [sn2]	8.61( 0.98, 16.82)	0.026281	0.076727	-1.30(-3.20, 0.63)	0.18537	0.2979	-6.19(-14.25, 2.63)	0.16312	0.31928	1.29( 0.59, 2.00)	0.00028485	0.00078193	6.23( 3.04, 9.51)	0.00010636	0.00031184	1.59( -8.41, 12.67)	0.76552	0.85209	HOMA-IR only	12.8032
243	LPE(18:1) [sn1]	8.74( 1.19, 16.86)	0.022603	0.067126	-1.32(-3.19, 0.60)	0.17555	0.2873	-8.01(-15.82, 0.53)	0.065243	0.15187	1.26( 0.57, 1.96)	0.0003462	0.00093177	6.09( 2.95, 9.34)	0.00012416	0.00035944	3.32( -6.73, 14.46)	0.53143	0.68312	HOMA-IR only	13.164
244	LPE(18:2) [sn2]	2.82( -4.31, 10.47)	0.44803	0.60174	-1.18(-3.04, 0.73)	0.22413	0.34393	-5.09(-13.12, 3.68)	0.24656	0.42684	0.84( 0.15, 1.53)	0.016311	0.029652	3.75( 0.67, 6.92)	0.016665	0.029979	-0.27( -9.93, 10.42)	0.95802	0.97787	HOMA-IR only	5.59003
245	LPE(18:2) [sn1]	3.52( -3.84, 11.44)	0.35778	0.52588	-0.86(-2.79, 1.10)	0.38625	0.5208	-4.26(-12.57, 4.84)	0.34684	0.53462	0.89( 0.18, 1.60)	0.013345	0.02465	4.07( 0.91, 7.34)	0.011382	0.021252	-0.26(-10.16, 10.73)	0.96084	0.97787	HOMA-IR only	5.64129
246	LPE(20:4) [sn2]	2.30( -3.27, 8.20)	0.42528	0.58486	0.95(-0.54, 2.47)	0.21203	0.32823	1.51( -5.27, 8.76)	0.67095	0.81987	0.53(-0.00, 1.07)	0.051923	0.085381	2.56( 0.18, 5.00)	0.035157	0.058898	4.61( -3.38, 13.26)	0.2659	0.41078	Not significant	6.1484
247	LPE(20:4) [sn1]	2.54( -3.22, 8.63)	0.39476	0.56426	1.26(-0.28, 2.82)	0.1099	0.19926	0.26( -6.62, 7.65)	0.9423	0.96602	0.34(-0.21, 0.89)	0.22914	0.31387	1.81( -0.63, 4.31)	0.14688	0.21083	3.05( -5.04, 11.84)	0.47086	0.62751	Not significant	5.04563
248	LPE(22:6) [sn2]	5.79( -0.19, 12.13)	0.057866	0.13989	1.86( 0.30, 3.45)	0.019163	0.046462	1.55( -5.49, 9.10)	0.67507	0.82099	0.39(-0.17, 0.95)	0.17269	0.24705	2.12( -0.35, 4.65)	0.09255	0.14046	0.09( -7.85, 8.71)	0.98376	0.98996	2hPG only	7.99169
249	LPE(22:6) [sn1]	5.97( -0.22, 12.55)	0.059166	0.14218	2.11( 0.49, 3.75)	0.010692	0.028333	3.95( -3.49,11.97)	0.30609	0.4916	0.40(-0.18, 0.98)	0.17283	0.24705	2.19( -0.37, 4.81)	0.094284	0.14246	-1.08( -9.19, 7.76)	0.80426	0.88306	2hPG only	8.63807
250	LPE(P-16:0)	6.00( -4.11, 17.18)	0.25425	0.41591	-0.94(-3.55, 1.74)	0.48662	0.61746	-1.71(-13.13,11.22)	0.78441	0.88753	2.09( 1.13, 3.06)	2.0693e-05	6.7254e-05	9.46( 4.98,14.12)	2.4152e-05	7.7399e-05	9.15( -5.31, 25.82)	0.22707	0.36726	HOMA-IR only	12.3369
251	LPE(P-18:0)	5.00( -4.43, 15.36)	0.30941	0.48451	-1.03(-3.47, 1.48)	0.41861	0.55043	-2.13(-12.85, 9.90)	0.71519	0.83804	1.62( 0.72, 2.54)	0.0004157	0.0011059	7.52( 3.38,11.83)	0.00030777	0.00080629	5.39( -7.78, 20.44)	0.44028	0.59715	HOMA-IR only	9.5114
252	LPE(P-18:1)	1.51( -8.02, 12.03)	0.76563	0.84674	-0.90(-3.47, 1.73)	0.49698	0.626	-0.12(-11.54,12.77)	0.98428	0.99148	1.58( 0.63, 2.53)	0.0010774	0.0026138	7.06( 2.74,11.57)	0.0011994	0.0028398	7.37( -6.63, 23.47)	0.3182	0.4725	HOMA-IR only	7.67596
253	LPI(18:0) [sn1]	5.61( -0.42, 12.00)	0.068677	0.15698	0.45(-1.11, 2.03)	0.57583	0.70128	2.70( -4.48,10.42)	0.47066	0.65778	1.15( 0.59, 1.71)	6.1888e-05	0.00019036	5.42( 2.87, 8.04)	2.6115e-05	8.3302e-05	14.77( 5.63, 24.70)	0.0011648	0.0051787	HOMA-iR&HbA1c	17.8395
254	LPI(18:1) [sn1]	7.76( 0.06, 16.06)	0.048195	0.12119	-1.13(-3.06, 0.84)	0.25993	0.38849	-5.79(-14.02, 3.23)	0.20101	0.37129	1.37( 0.65, 2.08)	0.00016613	0.00048093	6.78( 3.52,10.14)	3.4987e-05	0.00010957	17.45( 5.76, 30.44)	0.0026777	0.0099724	HOMA-iR&HbA1c	17.8609
255	LPI(18:2) [sn1]	8.55( 1.84, 15.70)	0.011763	0.039926	1.04(-0.67, 2.77)	0.23493	0.35575	8.90( 0.67,17.80)	0.033582	0.090737	1.27( 0.66, 1.89)	4.6256e-05	0.00014486	6.14( 3.36, 9.01)	1.2339e-05	4.1675e-05	17.24( 7.13, 28.30)	0.00055899	0.003183	FPG&HOMA-IR&HbA1c	21.4397
256	LPI(20:4) [sn2]	7.16( 1.21, 13.46)	0.017628	0.055935	1.25(-0.28, 2.80)	0.10977	0.19926	5.03( -2.12,12.69)	0.17224	0.33057	0.83( 0.28, 1.38)	0.0030637	0.0067656	4.19( 1.73, 6.71)	0.00078948	0.0019086	16.47( 7.45, 26.24)	0.00021844	0.0015202	HOMA-iR&HbA1c	18.9533
257	LPI(20:4) [sn1]	6.23( 0.09, 12.74)	0.046762	0.11889	2.24( 0.63, 3.86)	0.0061273	0.017889	8.86( 1.17,17.13)	0.02315	0.066739	0.98( 0.41, 1.56)	0.00070695	0.0017908	4.90( 2.32, 7.54)	0.00017222	0.00048042	13.63( 4.46, 23.61)	0.0029655	0.010754	2hPG&HOMA-IR&HbA1c	19.6693
258	LPS(16:0)	0.39( -5.78, 6.96)	0.90414	0.93818	0.47(-1.21, 2.17)	0.58758	0.70653	-0.90( -8.34, 7.15)	0.82095	0.90792	0.78( 0.18, 1.39)	0.011091	0.020709	3.44( 0.72, 6.22)	0.012742	0.023349	4.55( -4.43, 14.37)	0.3314	0.48322	HOMA-IR only	5.29821
259	LPS(18:0)	4.80(-11.51, 24.12)	0.58672	0.71676	-3.41(-7.66, 1.03)	0.12979	0.22812	-7.44(-24.84,14.00)	0.46685	0.65509	2.74( 1.11, 4.41)	0.0009758	0.0023841	12.26( 4.60,20.49)	0.001376	0.0032138	-7.01(-26.84, 18.19)	0.55202	0.69599	HOMA-IR only	8.47551
260	PC(28:0)	16.02( 3.52, 30.03)	0.010656	0.036528	-2.16(-5.09, 0.86)	0.15872	0.26543	-12.82(-24.25, 0.34)	0.055768	0.13435	0.57(-0.52, 1.68)	0.30454	0.39516	3.25( -1.59, 8.33)	0.19134	0.26261	11.33( -5.32, 30.92)	0.19373	0.32715	FPG only	8.40554
261	PC(14:0_16:0)	-2.45( -6.33, 1.59)	0.23143	0.38238	-0.82(-1.88, 0.26)	0.13598	0.23541	2.45( -2.55, 7.70)	0.34283	0.53201	-0.15(-0.53, 0.24)	0.46255	0.54109	-0.50( -2.19, 1.21)	0.56127	0.63189	0.19( -5.42, 6.13)	0.94872	0.97317	Not significant	3.55159
262	PC(31:0) (a)	9.85( -2.38, 23.61)	0.11846	0.23905	-3.01(-6.00, 0.08)	0.056173	0.11284	-15.62(-27.01,-2.44)	0.021874	0.06372	0.84(-0.29, 1.98)	0.14534	0.21216	4.20( -0.85, 9.50)	0.10421	0.15549	0.80(-14.75, 19.18)	0.92596	0.96664	Not significant	6.3848
263	PC(31:0) (b)	2.75( -3.43, 9.34)	0.39093	0.56271	-1.95(-3.56,-0.33)	0.01889	0.046153	-8.56(-15.27,-1.31)	0.021578	0.063369	-0.05(-0.64, 0.55)	0.8729	0.89498	0.16( -2.42, 2.81)	0.90525	0.9213	-5.56(-13.51, 3.13)	0.2023	0.33914	2hPG only	5.73781
264	PC(31:1)	12.09( 2.72, 22.30)	0.010405	0.035844	-0.01(-2.31, 2.34)	0.99326	0.99615	-5.20(-14.88, 5.58)	0.33099	0.52067	0.88( 0.04, 1.72)	0.040111	0.06757	4.44( 0.68, 8.34)	0.020383	0.035827	9.21( -3.52, 23.63)	0.16327	0.28994	FPG&HOMA-IR	8.92704
265	PC(16:0/16:0)	3.56( -1.54, 8.93)	0.17399	0.31968	-0.25(-1.58, 1.10)	0.71458	0.80318	2.55( -3.64, 9.13)	0.42781	0.61974	0.36(-0.12, 0.84)	0.14453	0.21143	1.99( -0.15, 4.18)	0.068122	0.1084	-1.38( -8.20, 5.95)	0.70383	0.81301	Not significant	4.44934
266	PC(32:1)	13.58( 5.21, 22.62)	0.0011398	0.0061837	2.59( 0.52, 4.71)	0.01411	0.035482	7.28( -2.41,17.94)	0.14567	0.29433	1.60( 0.86, 2.34)	2.0446e-05	6.6766e-05	7.72( 4.32,11.22)	5.8978e-06	2.1165e-05	13.45( 1.75, 26.50)	0.023168	0.060926	FPG&2hPG&HOMA-IR	23.3161
267	PC(32:2)	11.25( 2.70, 20.51)	0.0089963	0.032116	0.64(-1.48, 2.81)	0.55565	0.68733	0.50( -8.95,10.93)	0.92107	0.95756	1.09( 0.33, 1.87)	0.0052003	0.010569	4.97( 1.50, 8.56)	0.0046793	0.0094547	10.21( -1.62, 23.47)	0.093149	0.1843	FPG&HOMA-IR	11.3236
268	PC(33:0) (a)	2.41( -5.42, 10.88)	0.55704	0.69029	-1.51(-3.57, 0.59)	0.15671	0.26335	-7.33(-15.96, 2.19)	0.1267	0.26294	0.21(-0.55, 0.97)	0.59043	0.6604	1.36( -1.97, 4.80)	0.42887	0.50684	-3.18(-13.50, 8.37)	0.5736	0.70954	Not significant	3.33616
269	PC(33:0) (b)	1.58( -3.81, 7.28)	0.57272	0.7034	-1.03(-2.46, 0.41)	0.16018	0.26593	-1.57( -7.96, 5.27)	0.64418	0.80845	0.03(-0.49, 0.55)	0.90879	0.92353	0.55( -1.73, 2.88)	0.64151	0.7027	-2.77(-10.01, 5.04)	0.47557	0.63199	Not significant	3.10606
270	PC(33:1)	5.88( -1.46, 13.77)	0.11866	0.23905	-0.39(-2.27, 1.54)	0.69209	0.78576	-3.44(-11.62, 5.50)	0.43849	0.62871	0.69( 0.01, 1.39)	0.047945	0.079618	3.33( 0.26, 6.49)	0.033483	0.056406	4.65( -5.49, 15.88)	0.38182	0.53039	Not significant	5.9577
271	PC(33:2)	-1.81( -7.81, 4.57)	0.56909	0.70144	-1.59(-3.22, 0.07)	0.060075	0.11928	-4.79(-11.89, 2.89)	0.21476	0.39112	-0.21(-0.81, 0.39)	0.49595	0.57142	-1.06( -3.64, 1.60)	0.432	0.50958	-2.02(-10.39, 7.14)	0.65419	0.7802	Not significant	4.02988
272	PC(16:0_18:0)	7.89( 1.97, 14.14)	0.0083516	0.030127	0.28(-1.22, 1.80)	0.71666	0.8042	3.79( -3.19,11.27)	0.29523	0.48496	0.73( 0.19, 1.27)	0.008094	0.015665	3.78( 1.36, 6.27)	0.0021269	0.0047121	4.94( -3.15, 13.69)	0.23843	0.38193	FPG&HOMA-IR	11.0356
273	PC(16:0_18:1)	5.44( -0.30, 11.50)	0.063526	0.14938	0.91(-0.58, 2.43)	0.23107	0.35223	4.73( -2.25,12.20)	0.18889	0.35753	0.91( 0.38, 1.45)	0.0008232	0.0020476	4.33( 1.92, 6.80)	0.00039396	0.0010053	8.15( -0.09, 17.07)	0.052753	0.11801	HOMA-IR only	13.0312
274	PC(16:0_18:2)	-0.62( -3.04, 1.86)	0.62083	0.74137	-0.24(-0.89, 0.41)	0.46885	0.60044	1.24( -1.79, 4.35)	0.42669	0.61974	0.15(-0.09, 0.38)	0.22142	0.30634	0.57( -0.46, 1.62)	0.27893	0.36051	1.19( -2.28, 4.78)	0.50693	0.65858	Not significant	2.7711
275	PC(16:0_18:3) (a)	3.68( -2.94, 10.74)	0.28318	0.45091	0.55(-1.20, 2.33)	0.53919	0.67058	2.68( -5.33,11.37)	0.52316	0.70026	-0.17(-0.79, 0.47)	0.60642	0.67067	-0.50( -3.23, 2.30)	0.72152	0.76717	4.29( -5.02, 14.51)	0.37854	0.5301	Not significant	2.75967
276	PC(16:0_18:3) (b)	5.15( -1.78, 12.56)	0.14855	0.28431	1.40(-0.42, 3.25)	0.1334	0.23211	5.00( -3.45,14.19)	0.25419	0.43514	0.62(-0.03, 1.27)	0.062702	0.1007	2.89( -0.01, 5.88)	0.050683	0.083144	8.67( -1.33, 19.68)	0.091476	0.18163	Not significant	8.0736
277	PC(14:0_20:4)	16.17( 6.65, 26.54)	0.00060518	0.0036258	1.97(-0.33, 4.33)	0.093471	0.175	0.79( -9.34,12.05)	0.8847	0.94435	1.42( 0.60, 2.25)	0.0007288	0.0018394	6.83( 3.06,10.73)	0.00032359	0.00084452	16.34( 3.03, 31.39)	0.014725	0.041074	FPG&HOMA-IR&HbA1c	19.1388
278	PC(34:5)	24.74( 9.56, 42.01)	0.00085623	0.0047963	1.43(-2.03, 5.01)	0.42165	0.55337	-0.10(-14.93,17.31)	0.99003	0.99336	1.42( 0.17, 2.69)	0.026002	0.045937	7.27( 1.56,13.30)	0.011908	0.021996	13.59( -5.57, 36.65)	0.17614	0.30725	FPG&HOMA-IR	12.2415
279	PC(15-MHDA_18:1)	-0.20( -7.83, 8.05)	0.95959	0.97949	-2.48(-4.52,-0.41)	0.019253	0.046462	-11.17(-19.42,-2.07)	0.017379	0.053695	-0.41(-1.16, 0.35)	0.29083	0.38315	-1.43( -4.67, 1.91)	0.39627	0.47816	-2.57(-12.94, 9.05)	0.65056	0.77987	2hPG only	4.64427
280	PC(17:0_18:1)	2.51( -2.79, 8.10)	0.35959	0.52588	-0.57(-1.97, 0.84)	0.42617	0.55717	-1.31( -7.56, 5.36)	0.69189	0.82812	0.15(-0.36, 0.66)	0.56554	0.63878	1.04( -1.19, 3.32)	0.36203	0.44227	2.54( -4.90, 10.56)	0.51371	0.66407	Not significant	3.09029
281	PC(15-MHDA_18:2)	-2.77(-10.36, 5.47)	0.49848	0.64196	-2.74(-4.81,-0.62)	0.011546	0.029794	-11.49(-19.90,-2.19)	0.016656	0.052321	-0.71(-1.47, 0.06)	0.072462	0.11504	-2.94( -6.20, 0.43)	0.086459	0.13238	-3.26(-13.79, 8.56)	0.57305	0.70954	2hPG only	7.08984
282	PC(17:0_18:2)	-1.95( -7.12, 3.50)	0.47525	0.62016	-1.51(-2.92,-0.09)	0.037614	0.081498	-2.32( -8.62, 4.42)	0.49034	0.6757	-0.44(-0.95, 0.07)	0.093284	0.14251	-1.76( -3.97, 0.50)	0.12496	0.1828	-2.56( -9.76, 5.21)	0.50755	0.65858	Not significant	5.89096
283	PC(17:1_18:2)	4.56( -2.64, 12.29)	0.22039	0.37127	-1.08(-2.94, 0.81)	0.26169	0.39026	-3.49(-11.61, 5.38)	0.42852	0.61974	0.04(-0.64, 0.73)	0.89978	0.91844	0.53( -2.44, 3.60)	0.72749	0.77233	-2.47(-11.86, 7.92)	0.6279	0.75766	Not significant	3.15861
284	PC(15:0_20:3)	1.04( -5.30, 7.81)	0.75346	0.83882	-0.07(-1.78, 1.67)	0.93468	0.95547	-3.68(-11.07, 4.32)	0.3563	0.54678	0.49(-0.13, 1.12)	0.11927	0.17749	2.02( -0.72, 4.83)	0.14999	0.21441	4.75( -4.44, 14.83)	0.32135	0.47514	Not significant	2.93847
285	PC(15:0_20:4)	2.20( -4.58, 9.46)	0.53349	0.67445	-0.35(-2.15, 1.49)	0.70995	0.79927	-4.12(-11.89, 4.33)	0.32832	0.51765	-0.15(-0.80, 0.51)	0.6638	0.7244	-0.43( -3.26, 2.49)	0.76975	0.8097	3.60( -6.01, 14.18)	0.47606	0.63199	Not significant	1.71527
286	PC(35:5)	13.13( 0.03, 27.96)	0.049508	0.12404	0.26(-2.98, 3.60)	0.87726	0.91683	-2.63(-16.35,13.35)	0.73088	0.85207	0.32(-0.86, 1.51)	0.59611	0.66245	2.17( -3.00, 7.60)	0.41777	0.49714	6.26(-10.79, 26.56)	0.49614	0.65328	Not significant	4.09131
287	PC(36:0)	7.30( -0.01, 15.15)	0.050329	0.12564	3.57( 1.65, 5.52)	0.00024109	0.0010191	19.28( 9.41,30.04)	6.6439e-05	0.00053229	1.71( 1.04, 2.39)	6.9707e-07	2.9559e-06	7.78( 4.67,10.99)	6.3941e-07	2.6863e-06	10.51( -0.01, 22.14)	0.050286	0.11323	2hPG&HOMA-IR	24.8176
288	PC(18:0_18:1)	6.10( -0.08, 12.67)	0.053182	0.13087	0.48(-1.12, 2.10)	0.55762	0.68853	4.23( -3.21,12.24)	0.27255	0.45522	1.22( 0.64, 1.79)	3.2892e-05	0.00010492	5.75( 3.14, 8.43)	1.3058e-05	4.3826e-05	6.87( -1.86, 16.37)	0.12629	0.23854	HOMA-IR only	14.6213
289	PC(18:1_18:1)	2.59( -3.38, 8.94)	0.40265	0.56966	-0.16(-1.74, 1.44)	0.84055	0.88902	-0.45( -7.54, 7.19)	0.90555	0.94775	0.36(-0.22, 0.93)	0.2213	0.30634	1.85( -0.68, 4.45)	0.1528	0.21752	6.49( -2.19, 15.94)	0.14678	0.27112	Not significant	4.23944
290	PC(18:0_18:2)	1.07( -3.79, 6.17)	0.67245	0.78063	0.21(-1.10, 1.53)	0.75597	0.83205	5.10( -1.08,11.66)	0.10749	0.23217	0.64( 0.16, 1.11)	0.0081226	0.015676	2.79( 0.69, 4.93)	0.0089811	0.017047	2.79( -4.14, 10.22)	0.43951	0.59715	HOMA-IR only	5.39507
291	PC(18:1_18:2)	-4.05( -9.65, 1.89)	0.17718	0.32126	-2.17(-3.72,-0.60)	0.0070096	0.019781	-3.83(-10.69, 3.56)	0.30128	0.48953	-0.32(-0.89, 0.25)	0.2692	0.36085	-1.60( -4.06, 0.92)	0.21031	0.28247	-1.58( -9.63, 7.18)	0.71336	0.81645	2hPG only	7.45945
292	PC(16:0_20:3)	7.19( -0.45, 15.42)	0.065613	0.1512	3.62( 1.61, 5.67)	0.00037959	0.0014611	13.24( 3.41,24.01)	0.0073462	0.027264	1.78( 1.07, 2.49)	8.8988e-07	3.6935e-06	7.90( 4.63,11.27)	1.4348e-06	5.5852e-06	13.81( 2.50, 26.37)	0.015484	0.042846	2hPG&HOMA-IR&HbA1c	24.514
293	PC(18:2_18:2)	-4.90(-11.26, 1.91)	0.15455	0.29094	-3.48(-5.23,-1.70)	0.00015212	0.00066759	-7.49(-15.04, 0.73)	0.073063	0.1678	-0.46(-1.11, 0.20)	0.17224	0.24705	-2.28( -5.08, 0.60)	0.11959	0.17531	-4.54(-13.46, 5.30)	0.35311	0.50686	2hPG only	12.0063
294	PC(16:0_20:4)	0.62( -2.45, 3.78)	0.69548	0.79572	1.01( 0.19, 1.84)	0.01637	0.040634	3.50( -0.36, 7.51)	0.076089	0.17417	0.27(-0.02, 0.57)	0.071629	0.11398	1.23( -0.07, 2.56)	0.064075	0.10339	5.99( 1.46, 10.73)	0.009076	0.027548	2hPG&HbA1c	10.3582
295	PC(16:1_20:4)	6.88( 0.48, 13.68)	0.034754	0.095023	1.48(-0.17, 3.16)	0.079733	0.15176	2.59( -4.94,10.71)	0.51076	0.69412	0.23(-0.36, 0.83)	0.43572	0.51926	1.40( -1.20, 4.07)	0.29487	0.37484	10.91( 1.62, 21.05)	0.020405	0.054494	Not significant	9.55598
296	PC(16:0_20:5)	15.58( 2.98, 29.73)	0.013998	0.045633	1.50(-1.58, 4.67)	0.34426	0.47821	5.89( -8.18,22.12)	0.43065	0.62075	0.59(-0.51, 1.71)	0.29543	0.38624	3.62( -1.30, 8.79)	0.15139	0.21596	10.02( -6.63, 29.64)	0.25358	0.3989	FPG only	7.46567
297	PC(36:6) (a)	13.73( 2.25, 26.50)	0.017842	0.055997	0.82(-2.00, 3.73)	0.57072	0.6997	0.58(-11.81,14.71)	0.9313	0.96262	0.46(-0.55, 1.49)	0.3737	0.46392	2.89( -1.62, 7.60)	0.21322	0.28532	12.81( -3.01, 31.21)	0.11782	0.22613	Not significant	7.18417
298	PC(14:0_22:6)	20.44( 10.19, 31.64)	4.4404e-05	0.0003362	1.88(-0.52, 4.33)	0.12618	0.2235	0.88( -9.68,12.67)	0.87673	0.94113	1.21( 0.35, 2.08)	0.0056084	0.011233	6.04( 2.13,10.10)	0.0022298	0.0049084	10.78( -2.44, 25.80)	0.11411	0.22022	FPG&HOMA-IR	17.692
299	PC(15-MHDA_20:4)	-0.19( -7.75, 7.99)	0.9622	0.98038	-0.72(-2.78, 1.38)	0.49632	0.626	-4.35(-13.19, 5.39)	0.36793	0.55351	-0.23(-0.98, 0.52)	0.54286	0.61722	-0.77( -4.00, 2.57)	0.64681	0.70738	2.57( -8.27, 14.69)	0.65564	0.7802	Not significant	1.38706
300	PC(17:0_20:4)	1.50( -4.53, 7.92)	0.63284	0.74686	0.25(-1.37, 1.90)	0.76363	0.83639	0.97( -6.37, 8.89)	0.80109	0.89458	-0.39(-0.97, 0.20)	0.19152	0.27002	-1.20( -3.71, 1.38)	0.35893	0.43938	4.09( -4.57, 13.54)	0.36509	0.51759	Not significant	2.39683
301	PC(15:0_22:6)	8.45( 0.66, 16.83)	0.032856	0.093161	0.44(-1.54, 2.45)	0.66646	0.76405	-3.65(-12.11, 5.63)	0.42782	0.61974	-0.19(-0.90, 0.52)	0.59579	0.66245	-0.40( -3.48, 2.78)	0.80241	0.83388	0.71( -9.40, 11.96)	0.89532	0.94324	Not significant	3.60647
302	PC(38:2)	1.38( -3.12, 6.09)	0.55297	0.68648	0.76(-0.45, 1.98)	0.21835	0.33581	5.76( 0.02,11.83)	0.049178	0.12101	0.70( 0.27, 1.14)	0.0015018	0.0035559	3.09( 1.15, 5.06)	0.0017179	0.0038681	4.51( -2.00, 11.45)	0.17868	0.31003	HOMA-IR only	8.86214
303	PC(18:0_20:3)	9.55( 1.70, 18.01)	0.016223	0.05199	5.67( 3.63, 7.75)	3.7582e-08	5.2845e-07	21.84( 11.25,33.44)	2.2232e-05	0.00023067	2.55( 1.84, 3.26)	2.1497e-12	1.9235e-11	11.54( 8.18,15.00)	4.5091e-12	3.7431e-11	20.09( 8.11, 33.39)	0.00065607	0.0033987	2hPG&HOMA-IR&HbA1c	47.4877
304	PC(18:1_20:3)	0.52( -5.80, 7.27)	0.87553	0.92536	1.97( 0.23, 3.74)	0.026445	0.06135	6.16( -1.99,14.99)	0.1425	0.29048	0.98( 0.36, 1.60)	0.0020237	0.0046789	4.16( 1.37, 7.03)	0.0033463	0.0069236	8.43( -1.10, 18.88)	0.084558	0.17135	HOMA-IR only	10.3673
305	PC(38:4) (b)	4.52( -1.96, 11.42)	0.17556	0.31999	2.70( 0.97, 4.45)	0.0020906	0.0070264	11.21( 2.82,20.30)	0.0080202	0.028952	1.47( 0.86, 2.08)	2.4354e-06	9.2197e-06	6.53( 3.74, 9.40)	3.4409e-06	1.2815e-05	13.39( 3.59, 24.11)	0.0064766	0.020852	2hPG&HOMA-IR&HbA1c	22.1746
306	PC(18:0_20:4)	4.11( -1.78, 10.37)	0.17513	0.31999	2.84( 1.26, 4.43)	0.00038944	0.0014824	11.95( 4.23,20.25)	0.0020041	0.0092055	0.59( 0.03, 1.15)	0.038705	0.065523	2.96( 0.47, 5.51)	0.019401	0.034363	9.41( 0.74, 18.83)	0.032812	0.079604	2hPG&HOMA-IR	14.7247
307	PC(38:5) (a)	1.41( -2.99, 6.01)	0.5348	0.67486	1.20( 0.02, 2.40)	0.04709	0.098022	4.64( -0.91,10.51)	0.1028	0.22343	-0.02(-0.45, 0.40)	0.916	0.92949	0.23( -1.62, 2.12)	0.80649	0.83686	4.52( -1.84, 11.30)	0.16754	0.29599	Not significant	4.93632
308	PC(38:5) (b)	11.35( 2.78, 20.63)	0.0085485	0.030677	1.85(-0.30, 4.04)	0.092536	0.17373	7.40( -2.71,18.55)	0.15701	0.30908	0.86( 0.09, 1.63)	0.028991	0.050826	4.29( 0.84, 7.87)	0.014477	0.026176	8.69( -3.00, 21.79)	0.15118	0.27669	FPG&HOMA-IR	11.5233
309	PC(38:6) (a)	1.99( -3.58, 7.89)	0.49078	0.63442	-0.55(-2.02, 0.95)	0.47003	0.60084	-0.76( -7.40, 6.35)	0.82796	0.91274	0.06(-0.47, 0.60)	0.82503	0.85739	0.47( -1.87, 2.88)	0.69453	0.74597	4.40( -3.59, 13.05)	0.28862	0.43706	Not significant	2.66994
310	PC(16:0_22:6)	12.79( 4.69, 21.51)	0.001577	0.0079892	2.57( 0.55, 4.62)	0.012355	0.031528	7.59( -1.88,17.97)	0.11933	0.25142	0.18(-0.53, 0.90)	0.61334	0.67615	1.60( -1.55, 4.85)	0.32315	0.4063	2.09( -8.19, 13.53)	0.70166	0.81252	FPG&2hPG	10.7096
311	PC(18:2_20:5)	9.06( -1.27, 20.47)	0.087551	0.18771	-1.31(-3.89, 1.34)	0.33024	0.46627	-2.30(-13.59,10.45)	0.7095	0.83461	0.45(-0.50, 1.41)	0.35651	0.44742	2.61( -1.60, 6.99)	0.22801	0.30212	4.56( -9.22, 20.42)	0.53602	0.68519	Not significant	4.90355
312	PC(16:1_22:6)	7.55( 0.90, 14.63)	0.025364	0.074365	1.27(-0.43, 3.01)	0.14447	0.24823	2.77( -5.02,11.18)	0.49668	0.68034	-0.19(-0.80, 0.42)	0.53529	0.61062	-0.37( -3.01, 2.35)	0.78719	0.82135	4.28( -4.76, 14.17)	0.36487	0.51759	Not significant	5.95557
313	PC(38:7) (c)	0.02( -4.23, 4.45)	0.99445	0.99735	-0.21(-1.35, 0.95)	0.72018	0.80684	2.35( -2.97, 7.96)	0.39296	0.57976	-0.22(-0.64, 0.19)	0.28931	0.38187	-0.78( -2.57, 1.05)	0.40062	0.48088	0.69( -5.32, 7.07)	0.82745	0.8964	Not significant	1.249
314	PC(39:5)	1.74( -3.82, 7.62)	0.54653	0.68247	0.04(-1.44, 1.55)	0.95777	0.96902	2.64( -4.22,10.00)	0.45961	0.64759	0.10(-0.43, 0.64)	0.70718	0.75896	0.77( -1.58, 3.18)	0.52241	0.59298	1.54( -6.24, 9.96)	0.70728	0.81301	Not significant	1.42704
315	PC(15-MHDA_22:6)	2.97( -4.92, 11.51)	0.4719	0.61794	-1.98(-4.03, 0.12)	0.064057	0.12646	-10.93(-19.24,-1.77)	0.020518	0.061199	-1.11(-1.86,-0.36)	0.0039474	0.0083944	-4.12( -7.27,-0.86)	0.013651	0.024948	-5.86(-15.92, 5.40)	0.29448	0.44247	HOMA-IR only	7.83073
316	PC(17:0_22:6)	7.07( -0.69, 15.45)	0.075226	0.16938	0.51(-1.49, 2.55)	0.61916	0.7283	0.85( -8.10,10.67)	0.85807	0.92811	-0.31(-1.02, 0.41)	0.39904	0.4849	-0.71( -3.81, 2.49)	0.6578	0.71374	-1.83(-11.79, 9.25)	0.73434	0.83216	Not significant	3.29568
317	PC(40:10)	-5.28(-11.00, 0.80)	0.087524	0.18771	-2.95(-4.54,-1.34)	0.00036916	0.0014452	-7.51(-14.33,-0.15)	0.045778	0.11346	-0.47(-1.06, 0.12)	0.11846	0.17695	-2.35( -4.87, 0.24)	0.075264	0.11783	-3.95(-12.07, 4.92)	0.37109	0.52286	2hPG only	12.0892
318	PC(18:0_22:4)	6.24( 0.31, 12.53)	0.038896	0.10198	2.42( 0.87, 3.99)	0.0021419	0.0071159	10.37( 2.85,18.45)	0.0062099	0.023903	0.77( 0.22, 1.32)	0.0059836	0.011813	3.95( 1.48, 6.49)	0.0016311	0.003709	8.34( -0.14, 17.54)	0.053967	0.11995	2hPG&HOMA-IR	16.2694
319	PC(20:0_20:4)	4.10( -1.82, 10.38)	0.17837	0.32173	2.14( 0.57, 3.74)	0.0075622	0.021095	9.74( 2.13,17.93)	0.011343	0.038691	0.91( 0.35, 1.47)	0.0014458	0.0034469	4.06( 1.54, 6.64)	0.0014757	0.0033893	8.30( -0.32, 17.66)	0.059536	0.13064	2hPG&HOMA-IR	13.8525
320	PC(18:0_22:5) (n3)/PC(20:1_20:4)	13.23( 5.81, 21.17)	0.00033767	0.0021949	3.32( 1.47, 5.19)	0.00040065	0.0015167	12.11( 3.11,21.90)	0.0074786	0.027555	1.03( 0.38, 1.68)	0.0020034	0.0046477	5.19( 2.24, 8.23)	0.00051219	0.0012833	9.10( -0.94, 20.16)	0.077106	0.15954	FPG&2hPG&HOMA-IR	22.5444
321	PC(18:0_22:6)	3.91( -2.06, 10.24)	0.20409	0.35254	0.05(-1.51, 1.64)	0.95064	0.96322	-1.24( -8.19, 6.23)	0.7365	0.85647	-0.61(-1.17,-0.05)	0.033611	0.058159	-2.31( -4.71, 0.15)	0.065338	0.10445	-1.07( -9.03, 7.60)	0.80234	0.88306	Not significant	3.98528
322	PC(40:7)	2.15( -3.24, 7.84)	0.44116	0.59695	-0.06(-1.49, 1.40)	0.93992	0.95658	-1.47( -7.83, 5.34)	0.66441	0.81626	-0.52(-1.03,-0.00)	0.04855	0.080411	-2.08( -4.29, 0.17)	0.069698	0.11039	-0.97( -8.30, 6.94)	0.80345	0.88306	Not significant	3.26827
323	PC(40:8)	4.76( -0.55, 10.35)	0.079983	0.17777	-1.14(-2.50, 0.23)	0.10299	0.18872	-3.75( -9.73, 2.62)	0.24212	0.42294	0.13(-0.37, 0.63)	0.6197	0.68207	1.03( -1.16, 3.27)	0.35766	0.43938	-0.19( -7.30, 7.47)	0.95992	0.97787	Not significant	5.097
324	PC(44:12)	12.92( 1.20, 25.99)	0.029759	0.085791	-3.12(-5.90,-0.26)	0.032782	0.07286	-12.50(-23.55, 0.14)	0.052401	0.12713	0.30(-0.74, 1.36)	0.57337	0.64551	2.50( -2.12, 7.34)	0.29294	0.3732	-9.37(-22.42, 5.89)	0.21503	0.35529	Not significant	8.42294
325	PC(O-16:0/16:0)	-4.61( -8.70, -0.33)	0.034992	0.095295	-1.61(-2.75,-0.46)	0.0062325	0.018043	-3.19( -8.29, 2.19)	0.2396	0.42114	-0.45(-0.87,-0.04)	0.033155	0.057567	-2.05( -3.84,-0.22)	0.027945	0.048135	-11.30(-16.62, -5.64)	0.000151	0.0011813	2hPG&HOMA-IR&HbA1c	18.0722
326	PC(O-32:1)	-3.83( -9.06, 1.70)	0.17051	0.31497	-1.76(-3.20,-0.29)	0.019095	0.046462	-4.60(-10.94, 2.20)	0.17975	0.34403	-0.61(-1.14,-0.08)	0.023393	0.041529	-2.59( -4.85,-0.28)	0.028213	0.048292	-12.59(-19.22, -5.42)	0.00084099	0.0040239	2hPG&HOMA-IR&HbA1c	14.2242
327	PC(O-32:2)	5.57( -7.78, 20.85)	0.43142	0.59082	-3.86(-7.25,-0.35)	0.031565	0.071074	-3.81(-18.56,13.61)	0.64689	0.8089	0.02(-1.26, 1.32)	0.97532	0.97816	0.91( -4.67, 6.81)	0.7544	0.79721	-1.81(-18.94, 18.94)	0.85156	0.90965	Not significant	4.11615
328	PC(O-34:1)	-5.68( -9.68, -1.51)	0.0081258	0.029623	-1.88(-3.00,-0.74)	0.0012501	0.0044627	-3.50( -8.52, 1.80)	0.1917	0.36186	-0.60(-1.01,-0.19)	0.0042636	0.0089018	-2.71( -4.46,-0.92)	0.0031638	0.0066662	-10.15(-15.49, -4.48)	0.0006305	0.0033161	FPG&2hPG&HOMA-IR&HbA1c	21.3866
329	PC(O-34:2)	-5.52(-11.02, 0.32)	0.063388	0.14938	-3.04(-4.57,-1.50)	0.00013781	0.00060866	-4.62(-11.41, 2.70)	0.2098	0.38548	-0.46(-1.03, 0.11)	0.11525	0.17337	-2.09( -4.53, 0.41)	0.10044	0.15109	-5.07(-12.82, 3.36)	0.23059	0.37152	2hPG only	13.3879
330	PC(O-34:4)	8.40( -5.84, 24.79)	0.2612	0.42445	-1.62(-5.24, 2.13)	0.39145	0.52575	0.41(-15.59,19.43)	0.96352	0.97627	0.99(-0.36, 2.36)	0.15024	0.21838	5.48( -0.58,11.90)	0.076941	0.11994	0.43(-17.75, 22.64)	0.96634	0.98057	Not significant	4.23813
331	PC(O-35:4)	6.72( -3.48, 17.99)	0.2045	0.35254	-0.86(-3.48, 1.82)	0.52506	0.65537	2.38( -9.54,15.87)	0.70969	0.83461	0.56(-0.40, 1.53)	0.25612	0.34533	3.48( -0.80, 7.94)	0.1123	0.16605	5.38( -8.61, 21.52)	0.47046	0.62751	Not significant	4.49239
332	PC(O-36:0)	3.94( -4.27, 12.85)	0.35721	0.52588	-0.31(-2.47, 1.90)	0.78194	0.84844	3.92( -6.10,15.00)	0.45676	0.64489	1.11( 0.32, 1.91)	0.0056638	0.011278	5.07( 1.51, 8.75)	0.0049874	0.010019	1.10(-10.04, 13.62)	0.85418	0.91104	HOMA-IR only	5.84896
333	PC(O-18:0/18:1)	0.18( -4.83, 5.47)	0.94418	0.96519	0.39(-0.97, 1.77)	0.57714	0.70128	2.05( -4.21, 8.71)	0.5299	0.70617	0.00(-0.49, 0.49)	0.99598	0.99598	0.02( -2.11, 2.21)	0.98372	0.98802	11.88( 4.06, 20.29)	0.0024376	0.0091776	HbA1c only	5.76766
334	PC(O-18:1/18:1)	-7.19(-11.16, -3.05)	0.00082421	0.0046547	-2.59(-3.70,-1.45)	9.6478e-06	5.7305e-05	-4.50( -9.52, 0.80)	0.094727	0.20919	-1.11(-1.52,-0.70)	1.3569e-07	6.4475e-07	-4.82( -6.53,-3.07)	1.2359e-07	5.9546e-07	-10.34(-15.72, -4.62)	0.00055765	0.003183	FPG&2hPG&HOMA-IR&HbA1c	36.5224
335	PC(O-18:0/18:2)	-5.62(-10.66, -0.29)	0.038926	0.10198	-3.12(-4.51,-1.70)	1.9912e-05	0.00010888	-6.67(-12.77,-0.14)	0.045533	0.11345	-0.76(-1.28,-0.24)	0.0040939	0.0085998	-3.40( -5.60,-1.15)	0.003245	0.0067957	-10.80(-17.46, -3.59)	0.0039862	0.013819	2hPG&HOMA-IR&HbA1c	21.9977
336	PC(O-18:1/18:2)	-6.00(-10.78, -0.97)	0.020132	0.061924	-2.12(-3.47,-0.76)	0.0024094	0.0077937	-1.53( -7.67, 5.02)	0.63821	0.80251	-0.66(-1.15,-0.16)	0.0093511	0.017798	-2.93( -5.04,-0.78)	0.0078072	0.014984	-6.89(-13.53, 0.26)	0.058657	0.12912	2hPG&HOMA-IR	15.3068
337	PC(O-16:0/20:3)	-1.48( -6.33, 3.62)	0.56159	0.69452	-0.60(-1.93, 0.74)	0.37734	0.51179	2.94( -3.26, 9.53)	0.36045	0.547	0.52( 0.04, 1.00)	0.034418	0.059285	2.28( 0.13, 4.46)	0.037156	0.061688	-1.16( -7.98, 6.17)	0.74958	0.83938	Not significant	4.458
338	PC(O-16:0/20:4)	-0.98( -5.99, 4.29)	0.70916	0.80763	-0.70(-2.06, 0.68)	0.31746	0.45098	2.39( -3.94, 9.15)	0.46779	0.65509	0.16(-0.33, 0.66)	0.51867	0.5956	0.93( -1.25, 3.16)	0.40445	0.4838	-0.67( -7.71, 6.92)	0.85871	0.91332	Not significant	2.21371
339	PC(O-36:5)	7.24( -3.37, 19.02)	0.18837	0.33193	-2.00(-4.68, 0.75)	0.15242	0.25771	0.77(-11.37,14.58)	0.90648	0.94775	0.39(-0.60, 1.40)	0.44117	0.52408	2.40( -1.99, 6.99)	0.28811	0.36966	-4.25(-17.41, 11.01)	0.56457	0.70599	Not significant	4.66134
340	PC(O-18:0/20:4)	-1.70( -6.31, 3.14)	0.48496	0.62926	-0.91(-2.17, 0.36)	0.15937	0.26586	-0.30( -6.03, 5.78)	0.92143	0.95756	-0.07(-0.52, 0.39)	0.77535	0.81311	-0.13( -2.13, 1.91)	0.90093	0.91825	-5.79(-11.99, 0.84)	0.085744	0.17325	Not significant	4.44799
341	PC(O-38:5)	-2.85( -7.09, 1.58)	0.20309	0.35247	-0.67(-1.84, 0.51)	0.26513	0.39369	1.82( -3.62, 7.57)	0.51889	0.69964	-0.28(-0.70, 0.15)	0.19698	0.27586	-1.03( -2.87, 0.84)	0.27941	0.36051	-5.69(-11.46, 0.45)	0.068724	0.14614	Not significant	5.971
342	PC(O-16:0/22:6)	7.65( 0.46, 15.36)	0.036749	0.098522	0.33(-1.50, 2.20)	0.72465	0.80921	5.53( -3.10,14.92)	0.21595	0.39154	0.43(-0.23, 1.10)	0.20262	0.2826	2.56( -0.38, 5.59)	0.088039	0.1342	0.37( -9.02, 10.74)	0.94095	0.97211	Not significant	5.31277
343	PC(O-40:5)	-1.22( -5.79, 3.56)	0.61014	0.73331	-1.34(-2.57,-0.09)	0.035599	0.078364	-2.68( -8.18, 3.16)	0.36082	0.547	-0.48(-0.93,-0.03)	0.036457	0.062175	-1.84( -3.77, 0.13)	0.06643	0.10595	-8.67(-14.57, -2.35)	0.0079042	0.024643	HbA1c only	9.88582
344	PC(O-18:0/22:6)	0.70( -2.56, 4.07)	0.67872	0.7821	-0.08(-0.95, 0.80)	0.85975	0.90286	2.06( -2.00, 6.28)	0.32433	0.51489	0.01(-0.30, 0.33)	0.9368	0.9478	0.26( -1.12, 1.66)	0.71472	0.7623	0.16( -4.41, 4.94)	0.94731	0.97317	Not significant	0.806618
345	PC(O-40:7) (a)	2.95( -3.24, 9.53)	0.35818	0.52588	-0.38(-2.01, 1.28)	0.65256	0.75186	3.25( -4.34,11.44)	0.41157	0.60207	-0.29(-0.88, 0.30)	0.3313	0.42507	-0.67( -3.22, 1.96)	0.61443	0.68062	-5.94(-13.86, 2.70)	0.17164	0.30091	Not significant	3.21637
346	PC(O-40:7) (b)	0.31( -2.44, 3.14)	0.82791	0.89341	-0.28(-1.01, 0.46)	0.46064	0.59103	0.93( -2.47, 4.45)	0.59464	0.76438	0.10(-0.16, 0.37)	0.44847	0.53184	0.57( -0.60, 1.75)	0.34182	0.42512	2.28( -1.68, 6.39)	0.26255	0.40927	Not significant	2.93129
347	PC(P-16:0/14:0)	-5.54(-11.56, 0.88)	0.089465	0.18967	-4.28(-5.92,-2.61)	8.2238e-07	7.3525e-06	-15.05(-21.62,-7.93)	7.5435e-05	0.00056639	-1.02(-1.63,-0.39)	0.0014207	0.0033988	-4.39( -6.99,-1.71)	0.0014489	0.0033499	-12.07(-19.89, -3.49)	0.0068033	0.021701	2hPG&HOMA-IR&HbA1c	24.279
348	PC(P-16:0/16:0)	-4.57( -9.26, 0.36)	0.068807	0.15698	-2.29(-3.59,-0.98)	0.00066284	0.0024686	-5.97(-11.62, 0.05)	0.051803	0.12612	-0.60(-1.08,-0.12)	0.014129	0.025959	-2.66( -4.70,-0.58)	0.012406	0.022794	-10.49(-16.64, -3.88)	0.0023237	0.0088455	2hPG&HOMA-IR&HbA1c	17.7623
349	PC(P-16:0/16:1)	-2.90( -8.40, 2.92)	0.32144	0.49768	-2.56(-4.05,-1.04)	0.0010145	0.0036788	-8.65(-14.96,-1.87)	0.01333	0.043637	-1.04(-1.59,-0.49)	0.00021518	0.00060761	-4.31( -6.61,-1.95)	0.0004048	0.0010254	-10.00(-17.12, -2.27)	0.012299	0.035756	2hPG&HOMA-IR&HbA1c	17.5791
350	PC(P-16:0/18:2)	-7.70(-12.84, -2.25)	0.0062538	0.023942	-3.15(-4.61,-1.67)	3.7741e-05	0.00019552	-6.61(-12.99, 0.24)	0.058087	0.13896	-1.00(-1.53,-0.45)	0.00033995	0.00091854	-4.44( -6.71,-2.11)	0.00022153	0.00060091	-3.39(-10.96, 4.83)	0.40759	0.56166	FPG&2hPG&HOMA-IR	21.3428
351	PC(P-16:0/18:3)	-8.77(-14.28, -2.91)	0.0039146	0.016649	-3.35(-4.93,-1.74)	5.5007e-05	0.00027266	-7.82(-14.64,-0.45)	0.037906	0.097452	-1.46(-2.04,-0.88)	1.0734e-06	4.4023e-06	-6.26( -8.66,-3.79)	1.2307e-06	4.9299e-06	-4.77(-12.85, 4.05)	0.27917	0.42584	FPG&2hPG&HOMA-IR	26.2617
352	PC(P-35:2)(a)	-2.27(-11.08, 7.42)	0.63413	0.74686	-3.76(-6.13,-1.32)	0.0027247	0.0086914	-11.25(-20.97,-0.32)	0.044007	0.11066	-1.03(-1.92,-0.14)	0.023447	0.041529	-4.00( -7.73,-0.11)	0.043789	0.072352	-5.50(-17.35, 8.04)	0.40713	0.56166	2hPG only	9.02281
353	PC(P-35:2)(b)	-6.23(-12.55, 0.56)	0.071091	0.1606	-3.25(-5.02,-1.45)	0.00047163	0.001766	-6.73(-14.41, 1.66)	0.11262	0.24098	-1.02(-1.68,-0.36)	0.0025449	0.0057303	-4.30( -7.06,-1.45)	0.0033294	0.0069095	-4.34(-13.37, 5.63)	0.38015	0.53039	2hPG&HOMA-IR	14.7445
354	PC(P-15:0/20:4)	4.14( -4.59, 13.66)	0.36378	0.5299	-2.69(-4.92,-0.40)	0.021565	0.05106	-5.72(-15.35, 5.01)	0.28375	0.46996	0.18(-0.66, 1.02)	0.68016	0.73917	1.60( -2.07, 5.41)	0.39744	0.47873	2.76( -9.24, 16.34)	0.66722	0.7868	Not significant	5.36374
355	PC(P-36:3)	-3.41( -8.71, 2.20)	0.22808	0.37776	-1.48(-2.95, 0.00)	0.050759	0.10409	0.61( -6.15, 7.86)	0.86334	0.9309	-0.04(-0.58, 0.50)	0.86996	0.8933	-0.18( -2.52, 2.22)	0.88372	0.90473	0.70( -7.05, 9.10)	0.86366	0.91548	Not significant	4.10748
356	PC(P-16:0/20:4)	-0.40( -5.85, 5.35)	0.88732	0.92913	-0.98(-2.45, 0.50)	0.19343	0.30707	1.16( -5.60, 8.41)	0.74361	0.85965	-0.19(-0.72, 0.35)	0.48814	0.56431	-0.55( -2.87, 1.83)	0.64886	0.7085	2.35( -5.49, 10.83)	0.56791	0.70658	Not significant	2.39793
357	PC(P-16:0/20:5)	7.93( -2.68, 19.71)	0.14829	0.28431	-1.86(-4.53, 0.88)	0.18048	0.29327	-1.87(-13.63,11.50)	0.77217	0.88518	-0.28(-1.26, 0.71)	0.58254	0.65357	-0.00( -4.27, 4.45)	0.99955	0.99955	-0.34(-13.96, 15.44)	0.96355	0.97918	Not significant	3.17756
358	PC(P-17:0/20:4) (a)	3.31( -5.14, 12.51)	0.45423	0.60653	-1.84(-4.04, 0.41)	0.10766	0.19624	-6.22(-15.57, 4.16)	0.23023	0.4099	-0.31(-1.12, 0.51)	0.45636	0.53665	-0.51( -4.02, 3.12)	0.77902	0.81572	-0.39(-11.74, 12.42)	0.94916	0.97317	Not significant	2.88356
359	PC(P-17:0/20:4) (b)	-0.48( -7.70, 7.31)	0.90008	0.93538	-0.85(-2.82, 1.15)	0.40148	0.5337	1.34( -7.63,11.19)	0.77773	0.88753	-0.31(-1.02, 0.41)	0.40388	0.48992	-0.68( -3.77, 2.52)	0.67403	0.72677	3.43( -7.04, 15.09)	0.53545	0.68519	Not significant	1.76931
360	PC(P-18:0/20:4)	-1.77( -7.04, 3.80)	0.52565	0.66822	-1.50(-2.93,-0.05)	0.042732	0.091154	-0.46( -7.00, 6.53)	0.894	0.94775	-0.25(-0.78, 0.27)	0.34623	0.43816	-0.93( -3.20, 1.39)	0.42771	0.50634	-7.62(-14.55, -0.12)	0.046486	0.10571	Not significant	6.70016
361	PC(P-38:5) (a)	0.25( -5.12, 5.92)	0.92955	0.96021	-0.62(-2.07, 0.84)	0.40202	0.5337	2.47( -4.25, 9.65)	0.48051	0.66347	-0.28(-0.80, 0.25)	0.29702	0.38759	-0.83( -3.10, 1.49)	0.47718	0.54888	1.80( -5.84, 10.07)	0.65322	0.7802	Not significant	1.86748
362	PC(P-38:5) (b)	-1.99( -8.21, 4.65)	0.54762	0.68247	-1.84(-3.53,-0.12)	0.036482	0.080051	-2.06( -9.66, 6.17)	0.61271	0.78177	-0.27(-0.89, 0.35)	0.39418	0.48154	-0.97( -3.67, 1.79)	0.48575	0.55502	-2.64(-11.28, 6.84)	0.57222	0.70954	Not significant	4.51093
363	PC(P-16:0/22:6)	3.56( -2.93, 10.49)	0.28857	0.45603	-1.58(-3.26, 0.12)	0.068761	0.13459	-1.89( -9.41, 6.25)	0.63828	0.80251	-0.37(-0.99, 0.24)	0.23445	0.3188	-1.05( -3.70, 1.68)	0.44817	0.52337	-0.98( -9.66, 8.55)	0.83394	0.9006	Not significant	4.25966
364	PC(P-20:0/20:4)	-1.92( -7.93, 4.48)	0.54813	0.68247	-1.60(-3.24, 0.06)	0.059283	0.11839	-2.51( -9.81, 5.38)	0.52148	0.70026	-0.68(-1.27,-0.08)	0.027	0.047578	-2.94( -5.48,-0.33)	0.027475	0.047444	-9.21(-16.97, -0.71)	0.034366	0.083082	HOMA-IR only	9.02624
365	PC(P-18:0/22:5)	-2.31( -7.60, 3.28)	0.41002	0.57538	-0.28(-1.75, 1.20)	0.70706	0.79733	0.87( -5.82, 8.03)	0.80505	0.89754	-0.40(-0.93, 0.13)	0.13756	0.20209	-1.53( -3.80, 0.80)	0.1973	0.2694	-8.37(-15.31, -0.86)	0.029698	0.074138	Not significant	5.53977
366	PC(P-18:1/22:6)	1.12( -5.25, 7.91)	0.73734	0.82606	-1.35(-3.04, 0.37)	0.12317	0.21873	-1.77( -9.33, 6.42)	0.66164	0.81551	-0.48(-1.10, 0.14)	0.12665	0.18807	-1.63( -4.28, 1.10)	0.23925	0.31399	1.22( -7.70, 10.99)	0.79707	0.88175	Not significant	3.52296
367	PE(16:0_16:0)	20.11( 11.35, 29.56)	2.376e-06	2.4434e-05	2.65( 0.59, 4.76)	0.011537	0.029794	8.63( -1.14,19.36)	0.08513	0.19044	1.80( 1.07, 2.54)	1.4569e-06	5.7689e-06	8.82( 5.42,12.33)	2.1693e-07	1.0031e-06	10.70( -0.68, 23.39)	0.066136	0.1424	FPG&2hPG&HOMA-IR	30.8106
368	PE(16:0_16:1)	21.15( 8.23, 35.60)	0.00087415	0.0048572	4.93( 1.83, 8.13)	0.0016814	0.0057634	14.90( -0.05,32.08)	0.050832	0.1242	2.78( 1.69, 3.88)	5.7811e-07	2.5052e-06	13.38( 8.18,18.84)	1.9344e-07	9.0666e-07	24.74( 6.28, 46.41)	0.0068738	0.021825	FPG&2hPG&HOMA-IR&HbA1c	29.418
369	PE(16:0_18:1)	17.03( 6.90, 28.11)	0.00067717	0.0039208	2.92( 0.47, 5.43)	0.019507	0.046667	11.90( 0.05,25.15)	0.048936	0.12085	2.49( 1.62, 3.37)	2.1953e-08	1.2004e-07	11.69( 7.57,15.97)	1.0864e-08	6.1353e-08	16.56( 2.48, 32.58)	0.019678	0.052963	FPG&2hPG&HOMA-IR	29.0983
370	PE(16:0_18:2)	13.63( 3.10, 25.23)	0.010043	0.034877	3.32( 0.68, 6.03)	0.013316	0.033607	15.31( 2.30,29.99)	0.019765	0.059467	2.19( 1.25, 3.14)	4.3846e-06	1.633e-05	10.08( 5.71,14.64)	3.7873e-06	1.3954e-05	16.40( 1.40, 33.63)	0.030963	0.07614	FPG&2hPG&HOMA-IR	21.6092
371	PE(16:1_18:2)	16.56( 4.61, 29.88)	0.0055455	0.021709	3.43( 0.49, 6.45)	0.02183	0.051509	8.50( -5.07,24.02)	0.23114	0.41045	1.78( 0.73, 2.83)	0.00082795	0.002052	8.65( 3.83,13.69)	0.00034818	0.00089848	11.75( -4.19, 30.33)	0.15693	0.28378	FPG&HOMA-IR	16.359
372	PE(16:0_18:3) (a)	16.46( 4.02, 30.39)	0.0082726	0.029999	4.21( 1.12, 7.38)	0.0072367	0.020269	15.43( 0.41,32.69)	0.043598	0.11003	1.60( 0.51, 2.70)	0.0038536	0.0082458	7.66( 2.67,12.89)	0.0023337	0.0051045	17.58( 0.15, 38.05)	0.047892	0.10819	FPG&2hPG&HOMA-IR	16.349
373	PE(16:0_18:3) (b)	7.62( -3.43, 19.93)	0.18354	0.32677	1.87(-1.03, 4.84)	0.20822	0.32503	2.95( -9.92,17.64)	0.66957	0.81987	2.14( 1.10, 3.20)	5.3122e-05	0.00016487	9.74( 4.90,14.81)	5.8071e-05	0.00017704	9.32( -6.24, 27.47)	0.25506	0.40032	HOMA-IR only	12.4943
374	PE(15-MHDA_18:1)	11.69( 0.16, 24.54)	0.046711	0.11889	-0.77(-3.61, 2.15)	0.60134	0.71807	-6.25(-18.04, 7.23)	0.34614	0.53462	0.86(-0.19, 1.91)	0.10829	0.16327	4.57( -0.11, 9.47)	0.055609	0.090578	7.44( -7.96, 25.42)	0.36285	0.51653	Not significant	6.49318
375	PE(17:0_18:1)	14.89( 5.19, 25.47)	0.00207	0.010115	1.02(-1.34, 3.42)	0.40015	0.53328	4.29( -6.49,16.31)	0.45	0.63928	2.06( 1.21, 2.91)	2.0445e-06	7.8695e-06	9.96( 5.99,14.07)	4.8491e-07	2.0752e-06	9.49( -3.42, 24.13)	0.15664	0.28378	FPG&HOMA-IR	20.4025
376	PE(15-MHDA_18:2)	12.95( 2.06, 25.00)	0.01863	0.057819	1.05(-1.65, 3.82)	0.44917	0.57859	-0.39(-12.11,12.90)	0.95169	0.96963	1.53( 0.55, 2.52)	0.0020807	0.0047947	7.54( 3.07,12.21)	0.00081931	0.0019738	14.09( -1.20, 31.75)	0.072569	0.15244	HOMA-IR only	12.6064
377	PE(17:0_18:2)	8.55( -0.23, 18.11)	0.056558	0.13819	1.52(-0.73, 3.83)	0.18653	0.29888	7.63( -3.00,19.42)	0.16577	0.32174	1.57( 0.76, 2.39)	0.00013773	0.0004004	7.17( 3.46,11.02)	0.00012258	0.00035637	9.15( -3.16, 23.03)	0.15139	0.27669	HOMA-IR only	13.4165
378	PE(36:0)	6.36( 2.68, 10.17)	0.00062431	0.0036765	0.46(-0.48, 1.41)	0.336	0.47149	1.63( -2.71, 6.16)	0.46773	0.65509	0.52( 0.18, 0.86)	0.0025737	0.0057762	2.61( 1.10, 4.14)	0.00066119	0.0016212	4.44( -0.67, 9.82)	0.089641	0.17954	FPG&HOMA-IR	15.8109
379	PE(18:0_18:1)	19.62( 9.82, 30.30)	4.282e-05	0.0003315	2.68( 0.35, 5.05)	0.023767	0.055323	11.42( 0.21,23.88)	0.045611	0.11345	2.98( 2.16, 3.81)	1.3091e-12	1.2027e-11	14.16( 10.21,18.26)	3.7233e-13	3.6132e-12	15.66( 2.38, 30.67)	0.01942	0.052679	FPG&HOMA-IR	40.2664
380	PE(18:1_18:1)	13.74( 3.59, 24.89)	0.0069997	0.026069	0.26(-2.21, 2.80)	0.83637	0.888	2.94( -8.30,15.54)	0.62325	0.79229	2.38( 1.48, 3.29)	2.1409e-07	9.7686e-07	11.04( 6.81,15.44)	1.535e-07	7.2939e-07	10.50( -3.25, 26.20)	0.14076	0.26212	FPG&HOMA-IR	19.7959
381	PE(18:0_18:2)	12.30( 3.35, 22.02)	0.0062547	0.023942	3.61( 1.35, 5.92)	0.0016636	0.0057311	19.10( 7.55,31.90)	0.00080695	0.00431	2.49( 1.69, 3.29)	8.9984e-10	5.7407e-09	11.39( 7.63,15.28)	1.0767e-09	6.6834e-09	15.30( 2.48, 29.72)	0.01796	0.04891	FPG&2hPG&HOMA-IR&HbA1c	31.3927
382	PE(18:1_18:2)	10.40( 0.74, 20.99)	0.03419	0.094699	0.81(-1.62, 3.30)	0.51507	0.64408	7.18( -4.27,20.00)	0.22844	0.40775	1.66( 0.78, 2.54)	0.00022228	0.0006251	7.61( 3.56,11.81)	0.00018344	0.00050963	9.09( -4.22, 24.23)	0.18967	0.32347	HOMA-IR only	12.4255
383	PE(16:0_20:3)	14.16( 3.78, 25.58)	0.0065168	0.024671	2.85( 0.27, 5.49)	0.030015	0.068705	13.35( 0.78,27.49)	0.036725	0.096212	2.08( 1.16, 3.01)	8.9149e-06	3.1826e-05	9.83( 5.54,14.28)	4.2775e-06	1.5512e-05	15.09( 0.52, 31.78)	0.041858	0.09678	FPG&HOMA-IR	20.9113
384	PE(16:0_20:4)	10.10( 1.33, 19.64)	0.023207	0.068626	2.83( 0.59, 5.13)	0.013143	0.033293	12.04( 1.15,24.12)	0.029422	0.081414	1.46( 0.66, 2.26)	0.00033433	0.0009069	6.91( 3.26,10.69)	0.00017204	0.00048042	12.27( -0.22, 26.31)	0.054354	0.12042	2hPG&HOMA-IR	17.0897
385	PE(16:1_20:4)	14.10( 3.28, 26.05)	0.0095164	0.033798	2.92( 0.23, 5.68)	0.033481	0.074175	9.93( -2.79,24.31)	0.13112	0.26967	1.30( 0.34, 2.27)	0.0077594	0.01506	6.61( 2.24,11.16)	0.0027482	0.0058989	17.64( 2.13, 35.50)	0.024324	0.063004	FPG&HOMA-IR	15.3433
386	PE(16:0_20:5)	18.72( 5.60, 33.48)	0.0041342	0.017369	2.10(-1.04, 5.34)	0.19194	0.30542	9.08( -5.62,26.08)	0.23886	0.4209	1.69( 0.56, 2.84)	0.0032931	0.0071802	8.51( 3.30,13.98)	0.0011659	0.00277	12.64( -4.65, 33.07)	0.16119	0.28698	FPG&HOMA-IR	13.6529
387	PE(15-MHDA_20:4)	5.40( -5.77, 17.90)	0.35737	0.52588	-0.39(-3.32, 2.62)	0.79486	0.85572	-4.85(-17.11, 9.23)	0.47997	0.66347	1.03(-0.05, 2.11)	0.061197	0.098516	4.91( 0.09, 9.96)	0.045822	0.075529	0.16(-14.56, 17.42)	0.98422	0.98996	Not significant	3.78485
388	PE(17:0_20:4)	7.29( -1.13, 16.42)	0.091447	0.19327	2.00(-0.19, 4.24)	0.073527	0.14151	7.68( -2.63,19.08)	0.14925	0.29897	1.41( 0.63, 2.20)	0.00041946	0.0011116	6.79( 3.21,10.50)	0.00016748	0.000471	13.15( 0.78, 27.02)	0.036464	0.086633	HOMA-IR only	14.7731
389	PE(18:0_20:3) (a)	12.08( 2.48, 22.58)	0.012605	0.041955	5.48( 3.01, 8.00)	1.0752e-05	6.3318e-05	22.94( 10.15,37.21)	0.00023779	0.0014629	2.96( 2.10, 3.82)	1.4747e-11	1.1166e-10	13.57( 9.46,17.84)	2.2103e-11	1.7111e-10	22.87( 8.25, 39.46)	0.001472	0.0061842	FPG&2hPG&HOMA-IR&HbA1c	40.7112
390	PE(18:0_20:3) (b)	5.95( -1.19, 13.60)	0.10425	0.21526	0.90(-0.95, 2.79)	0.343	0.47821	5.16( -3.50,14.60)	0.25065	0.43174	1.46( 0.79, 2.13)	1.8575e-05	6.1528e-05	6.82( 3.77, 9.97)	9.2264e-06	3.1945e-05	7.01( -3.07, 18.14)	0.17909	0.31003	HOMA-IR only	14.4571
391	PE(18:0_20:4)	8.57( 0.10, 17.75)	0.047152	0.11944	2.40( 0.22, 4.64)	0.030943	0.070131	12.08( 1.42,23.85)	0.025295	0.070846	1.77( 0.99, 2.56)	8.1203e-06	2.9293e-05	8.30( 4.70,12.02)	4.2015e-06	1.5317e-05	11.08( -1.00, 24.63)	0.073485	0.15318	HOMA-IR only	18.6927
392	PE(38:5) (a)	6.17( -2.64, 15.78)	0.17521	0.31999	1.71(-0.61, 4.08)	0.14918	0.25441	8.13( -2.81,20.30)	0.15059	0.29987	1.28( 0.45, 2.12)	0.0025275	0.0057097	6.03( 2.26, 9.94)	0.0015741	0.0035912	11.43( -1.44, 25.97)	0.083898	0.17052	HOMA-IR only	10.9239
393	PE(16:0_22:6)	11.47( 1.19, 22.79)	0.02791	0.08114	4.45( 1.81, 7.16)	0.00089255	0.0032538	16.60( 3.52,31.34)	0.011498	0.039027	1.01( 0.08, 1.95)	0.03317	0.057567	5.03( 0.85, 9.39)	0.017926	0.032081	10.37( -3.80, 26.62)	0.15903	0.28609	2hPG&HOMA-IR	14.2973
394	PE(15-MHDA_22:6)	10.54( -1.07, 23.52)	0.076734	0.1711	0.31(-2.61, 3.32)	0.83644	0.888	0.54(-12.33,15.29)	0.9389	0.96552	0.43(-0.63, 1.50)	0.42701	0.51256	2.73( -1.96, 7.64)	0.25885	0.33778	0.66(-14.02, 17.84)	0.93512	0.97033	Not significant	3.61732
395	PE(17:0_22:6)	13.30( 2.60, 25.13)	0.01372	0.045015	4.25( 1.54, 7.04)	0.0019728	0.0066629	15.52( 2.23,30.55)	0.02078	0.061712	1.34( 0.39, 2.31)	0.0058114	0.011506	6.78( 2.43,11.33)	0.0020422	0.0045407	13.46( -1.45, 30.64)	0.078986	0.16149	FPG&2hPG&HOMA-IR	16.7198
396	PE(18:0_22:4)	9.10( -2.10, 21.58)	0.11494	0.23431	1.87(-1.03, 4.84)	0.20819	0.32503	12.40( -1.63,28.42)	0.085708	0.19111	2.73( 1.68, 3.78)	2.791e-07	1.2569e-06	12.33( 7.39,17.49)	4.7073e-07	2.0271e-06	10.45( -5.28, 28.79)	0.20446	0.34109	HOMA-IR only	17.2754
397	PE(18:0_22:5) (n3)	11.31( 1.88, 21.61)	0.017698	0.055935	3.05( 0.66, 5.51)	0.01229	0.031479	15.35( 3.44,28.62)	0.010251	0.035493	2.34( 1.49, 3.20)	6.5378e-08	3.3122e-07	11.04( 7.04,15.19)	2.8477e-08	1.4977e-07	13.16( -0.19, 28.31)	0.053647	0.11962	2hPG&HOMA-IR	24.957
398	PE(18:0_22:5) (n6)	9.48( -0.35, 20.29)	0.059223	0.14218	5.69( 3.10, 8.35)	1.3493e-05	7.8123e-05	27.52( 13.65,43.07)	3.7106e-05	0.00034548	2.90( 2.00, 3.82)	2.8628e-10	1.915e-09	13.11( 8.80,17.59)	7.3728e-10	4.6604e-09	25.77( 10.12, 43.65)	0.00073938	0.0036388	2hPG&HOMA-IR&HbA1c	36.7218
399	PE(18:0_22:6)	17.72( 7.31, 29.15)	0.00056866	0.0034673	6.73( 4.15, 9.36)	2.0929e-07	2.1848e-06	30.43( 16.44,46.10)	4.9387e-06	7.5853e-05	2.44( 1.55, 3.34)	8.0515e-08	4.0493e-07	11.76( 7.54,16.15)	1.9405e-08	1.0611e-07	20.27( 5.44, 37.19)	0.0060284	0.019592	FPG&2hPG&HOMA-IR&HbA1c	39.7126
400	PE(18:1_22:6)	9.19( -1.16, 20.62)	0.083651	0.18414	3.73( 1.02, 6.50)	0.006704	0.019087	16.39( 2.97,31.54)	0.01519	0.048453	1.27( 0.31, 2.23)	0.0092825	0.017716	6.00( 1.67,10.52)	0.0062811	0.012273	15.31( 0.14, 32.79)	0.047841	0.10819	2hPG&HOMA-IR	13.5467
401	PE(O-34:1)	-3.44( -8.84, 2.28)	0.23284	0.3838	-1.78(-3.26,-0.26)	0.021496	0.05106	-0.53( -7.34, 6.78)	0.88338	0.94435	-0.07(-0.62, 0.48)	0.79937	0.83267	-0.39( -2.77, 2.05)	0.75299	0.79721	4.29( -3.89, 13.15)	0.31308	0.4669	Not significant	5.85628
402	PE(O-16:0/18:2)	-1.38( -8.76, 6.60)	0.72672	0.81815	-2.17(-4.16,-0.13)	0.037571	0.081498	-2.61(-11.50, 7.18)	0.58855	0.75938	0.11(-0.63, 0.86)	0.76697	0.80678	0.48( -2.75, 3.82)	0.77368	0.8126	3.49( -7.32, 15.55)	0.54187	0.69011	Not significant	3.88265
403	PE(O-18:1/18:2)	-4.99(-11.39, 1.88)	0.15029	0.28449	-1.38(-3.19, 0.47)	0.14301	0.24634	0.60( -7.68, 9.63)	0.89089	0.94775	-0.02(-0.68, 0.65)	0.96284	0.96705	-0.28( -3.17, 2.69)	0.84938	0.87478	4.19( -5.63, 15.02)	0.41603	0.57201	Not significant	4.23895
404	PE(O-16:0/20:3)	4.01( -4.15, 12.87)	0.34548	0.522	0.19(-1.96, 2.39)	0.86224	0.90286	2.11( -7.68,12.92)	0.6848	0.82599	1.03( 0.24, 1.82)	0.010064	0.01902	4.99( 1.45, 8.64)	0.0053816	0.010686	7.79( -4.00, 21.03)	0.20427	0.34109	HOMA-IR only	6.96967
405	PE(O-16:0/20:4)	2.94( -5.34, 11.95)	0.49779	0.64196	-0.16(-2.37, 2.09)	0.88603	0.92078	2.07( -7.95,13.18)	0.69714	0.83102	1.00( 0.20, 1.81)	0.014279	0.026166	4.63( 1.02, 8.38)	0.011665	0.021663	7.40( -4.64, 20.96)	0.23921	0.38193	HOMA-IR only	5.81968
406	PE(O-36:5)	13.35( 0.20, 28.23)	0.046352	0.11889	-1.70(-4.87, 1.58)	0.30637	0.43885	-1.44(-15.35,14.76)	0.85198	0.92589	1.15(-0.03, 2.35)	0.056753	0.092752	6.10( 0.74,11.74)	0.025136	0.043735	9.02( -8.49, 29.89)	0.33328	0.48445	HOMA-IR only	7.84916
407	PE(O-16:0/22:4)	0.26( -6.14, 7.09)	0.93865	0.96097	-0.18(-1.91, 1.59)	0.84106	0.88902	4.33( -3.80,13.15)	0.3051	0.49115	0.66( 0.03, 1.29)	0.0414	0.069306	3.01( 0.20, 5.90)	0.035469	0.059172	3.36( -5.86, 13.49)	0.48734	0.64449	Not significant	3.72998
408	PE(O-18:0/20:4)	1.98( -6.30, 10.99)	0.65005	0.76042	-0.30(-2.52, 1.97)	0.79139	0.85465	-0.45(-10.31,10.48)	0.93188	0.96262	0.53(-0.28, 1.35)	0.1965	0.27573	2.46( -1.12, 6.17)	0.17944	0.25078	-0.47(-11.73, 12.23)	0.93894	0.97211	Not significant	2.12421
409	PE(O-38:5) (a)	-0.58( -7.53, 6.90)	0.87567	0.92536	-0.02(-1.93, 1.93)	0.98522	0.99208	4.42( -4.50,14.17)	0.34201	0.53193	0.63(-0.07, 1.32)	0.07706	0.12094	2.86( -0.22, 6.04)	0.068988	0.10952	6.65( -3.76, 18.20)	0.21908	0.35855	Not significant	3.7695
410	PE(O-38:5) (b)	4.01( -4.21, 12.95)	0.34896	0.52382	-1.82(-3.95, 0.35)	0.099559	0.18341	-2.94(-12.31, 7.43)	0.56416	0.73619	0.48(-0.31, 1.27)	0.23165	0.31668	2.34( -1.15, 5.94)	0.19095	0.26261	1.00(-10.15, 13.52)	0.8679	0.91856	Not significant	4.47951
411	PE(O-16:0/22:6)	4.91( -2.32, 12.68)	0.18815	0.33193	0.30(-1.58, 2.23)	0.75349	0.83198	4.21( -4.57,13.79)	0.3586	0.547	0.68( 0.00, 1.37)	0.049819	0.082314	3.39( 0.34, 6.54)	0.029246	0.049632	9.04( -1.46, 20.66)	0.093623	0.1843	HOMA-IR only	6.82194
412	PE(O-18:0/22:5)	-1.13( -7.70, 5.91)	0.74661	0.83508	-1.01(-2.80, 0.82)	0.27744	0.40435	0.91( -7.28, 9.83)	0.83354	0.91451	0.25(-0.41, 0.91)	0.46443	0.54236	1.31( -1.58, 4.28)	0.37771	0.45737	2.03( -7.45, 12.48)	0.68602	0.80113	Not significant	2.54048
413	PE(O-18:0/22:6)	2.13( -5.12, 9.94)	0.57473	0.7046	-0.90(-2.82, 1.06)	0.36415	0.49727	-0.58( -9.20, 8.86)	0.90056	0.94775	0.14(-0.56, 0.85)	0.69826	0.75397	0.87( -2.21, 4.04)	0.58468	0.65504	-2.84(-12.47, 7.86)	0.58861	0.72162	Not significant	2.28502
414	PE(O-18:1/22:6)	1.19( -5.42, 8.26)	0.73122	0.82188	0.26(-1.53, 2.08)	0.77805	0.84779	4.76( -3.60,13.84)	0.27286	0.45522	0.06(-0.59, 0.70)	0.86389	0.88839	0.58( -2.23, 3.48)	0.68739	0.74002	4.17( -5.34, 14.64)	0.40232	0.55663	Not significant	1.60634
415	PE(P-15:0/20:4) (b)	8.42( -2.16, 20.15)	0.12269	0.24498	-1.34(-4.00, 1.40)	0.33481	0.47099	2.68( -9.53,16.54)	0.68202	0.82585	1.66( 0.67, 2.65)	0.00098984	0.0024099	8.66( 4.09,13.42)	0.0001555	0.0004391	17.95( 1.98, 36.41)	0.026153	0.066738	HOMA-IR only	13.5543
416	PE(P-15:0/22:6) (a)	8.54( -2.73, 21.11)	0.14286	0.27591	-2.79(-5.58, 0.08)	0.056564	0.11329	-10.14(-21.48, 2.85)	0.1204	0.25166	0.40(-0.65, 1.46)	0.45489	0.53665	2.82( -1.81, 7.67)	0.23714	0.31241	10.17( -5.69, 28.70)	0.22158	0.36178	Not significant	6.74403
417	PE(P-15:0/22:6) (b)	6.59( -2.12, 16.07)	0.14228	0.27591	0.90(-1.36, 3.22)	0.43692	0.56907	10.35( -0.64,22.55)	0.065783	0.15261	0.58(-0.24, 1.40)	0.16517	0.23759	3.36( -0.28, 7.13)	0.07044	0.11106	11.82( -0.90, 26.18)	0.069731	0.14783	Not significant	7.03042
418	PE(P-16:0/18:1)	0.65( -5.11, 6.77)	0.82858	0.89341	-1.49(-3.02, 0.06)	0.060073	0.11928	0.06( -6.95, 7.59)	0.98768	0.99336	0.63( 0.06, 1.19)	0.029597	0.051757	3.01( 0.50, 5.59)	0.018632	0.033258	11.17( 2.28, 20.82)	0.012829	0.036938	HOMA-iR&HbA1c	9.84907
419	PE(P-16:0/18:2)	-0.98( -7.44, 5.92)	0.7737	0.85156	-1.99(-3.73,-0.22)	0.027381	0.063094	-0.51( -8.43, 8.10)	0.9046	0.94775	0.26(-0.38, 0.91)	0.42637	0.51256	1.30( -1.53, 4.21)	0.37122	0.45109	14.82( 4.40, 26.28)	0.0044647	0.015189	HbA1c only	8.90911
420	PE(P-16:0/18:3)	-3.19(-11.15, 5.49)	0.45924	0.61203	-1.28(-3.51, 1.00)	0.26885	0.3975	2.48( -7.80,13.91)	0.64965	0.80942	0.19(-0.62, 1.02)	0.64391	0.70645	1.02( -2.56, 4.74)	0.57979	0.65061	13.62( 0.63, 28.30)	0.039366	0.092256	Not significant	5.10012
421	PE(P-16:0/20:3)	2.92( -3.77, 10.08)	0.40077	0.56817	0.17(-1.60, 1.98)	0.85175	0.89596	6.16( -2.27,15.31)	0.15661	0.30908	1.43( 0.79, 2.07)	1.3181e-05	4.4739e-05	6.61( 3.67, 9.63)	7.9545e-06	2.7963e-05	18.42( 7.72, 30.18)	0.00048147	0.0029099	HOMA-iR&HbA1c	17.7672
422	PE(P-16:0/20:4)	6.42( -1.14, 14.55)	0.097717	0.20427	0.10(-1.85, 2.08)	0.92372	0.9464	4.87( -4.23,14.84)	0.30382	0.49023	1.32( 0.61, 2.03)	0.00025213	0.00070049	6.48( 3.25, 9.80)	6.6421e-05	0.00020072	15.49( 4.07, 28.17)	0.0067778	0.021701	HOMA-iR&HbA1c	14.7822
423	PE(P-16:0/20:5)	17.01( 3.82, 31.86)	0.010073	0.034877	-1.53(-4.62, 1.66)	0.3423	0.47821	1.54(-12.40,17.70)	0.83889	0.9189	0.79(-0.36, 1.95)	0.17951	0.25555	5.13( -0.03,10.56)	0.051292	0.083943	17.99( -0.43, 39.82)	0.056067	0.12382	FPG only	10.0074
424	PE(P-16:0/22:4)	4.16( -5.30, 14.57)	0.40076	0.56817	0.39(-2.12, 2.96)	0.76419	0.83639	7.18( -4.67,20.51)	0.24585	0.42668	1.59( 0.68, 2.51)	0.00063303	0.0016236	7.16( 2.98,11.51)	0.00067865	0.0016523	9.90( -3.98, 25.77)	0.17022	0.29919	HOMA-IR only	8.90252
425	PE(P-16:0/22:5) (a)	0.14( -5.95, 6.63)	0.9652	0.98086	0.47(-1.20, 2.16)	0.58467	0.70427	8.20( 0.17,16.88)	0.045191	0.11322	1.01( 0.41, 1.62)	0.00093943	0.0023034	4.72( 2.01, 7.51)	0.00057921	0.0014407	15.87( 6.06, 26.60)	0.0011287	0.0051351	HOMA-iR&HbA1c	12.8661
426	PE(P-16:0/22:5) (b)	-4.18(-10.05, 2.08)	0.18622	0.32983	-0.81(-2.46, 0.88)	0.34544	0.47889	3.19( -4.55,11.56)	0.42905	0.61974	0.54(-0.07, 1.15)	0.080538	0.12526	2.01( -0.67, 4.76)	0.14258	0.20552	10.71( 1.23, 21.09)	0.026032	0.066676	Not significant	7.24407
427	PE(P-16:0/22:6)	4.26( -1.50, 10.36)	0.15005	0.28449	1.31(-0.21, 2.85)	0.092306	0.17373	10.02( 2.61,17.98)	0.0073602	0.027264	0.47(-0.08, 1.01)	0.091723	0.14075	2.61( 0.19, 5.08)	0.0347	0.058312	12.37( 3.70, 21.77)	0.0044807	0.015189	HbA1c only	11.3337
428	PE(P-17:0/20:4) (a)	5.11( -4.00, 15.09)	0.2806	0.44961	-1.74(-4.08, 0.66)	0.15313	0.25796	-7.11(-16.92, 3.86)	0.19495	0.36568	0.16(-0.71, 1.03)	0.72388	0.77206	1.84( -1.97, 5.80)	0.34777	0.43096	8.07( -4.96, 22.89)	0.23622	0.37939	Not significant	4.90449
429	PE(P-17:0/20:4) (b)	5.57( -2.47, 14.27)	0.17984	0.32185	-0.30(-2.38, 1.83)	0.7814	0.84844	0.76( -8.62,11.09)	0.87939	0.9423	0.73(-0.03, 1.50)	0.058588	0.095206	4.24( 0.83, 7.76)	0.014349	0.026017	13.14( 1.13, 26.56)	0.031053	0.07614	HOMA-IR only	8.40663
430	PE(P-17:0/22:6) (a)	8.53( -1.58, 19.69)	0.1007	0.20898	-1.01(-3.56, 1.60)	0.44285	0.57354	-3.52(-14.48, 8.85)	0.56022	0.73243	-0.35(-1.27, 0.59)	0.46786	0.54544	0.01( -4.02, 4.22)	0.99532	0.99677	4.91( -8.69, 20.54)	0.49789	0.65328	Not significant	3.31124
431	PE(P-17:0/22:6) (b)	5.90( -2.25, 14.72)	0.16034	0.29858	-0.21(-2.32, 1.93)	0.84323	0.88972	1.34( -8.18,11.85)	0.79103	0.88861	-0.05(-0.81, 0.72)	0.89403	0.91529	0.78( -2.56, 4.23)	0.65273	0.70935	7.74( -3.82, 20.69)	0.19767	0.33219	Not significant	3.51668
432	PE(P-18:0/18:1)	0.50( -5.29, 6.65)	0.86837	0.9219	-1.08(-2.63, 0.49)	0.17481	0.2873	-0.03( -7.08, 7.54)	0.99279	0.99423	0.28(-0.29, 0.85)	0.33271	0.4253	1.67( -0.84, 4.23)	0.19361	0.2652	6.30( -2.27, 15.61)	0.15419	0.28105	Not significant	4.68749
433	PE(P-18:0/18:2)	-2.90( -8.83, 3.42)	0.36026	0.52588	-2.27(-3.89,-0.63)	0.0070338	0.019781	-3.57(-10.77, 4.22)	0.35887	0.547	-0.16(-0.76, 0.44)	0.60637	0.67067	-0.57( -3.17, 2.10)	0.6731	0.72677	5.14( -3.85, 14.97)	0.27111	0.41696	2hPG only	6.66994
434	PE(P-18:0/18:3)	-6.49(-12.92, 0.42)	0.06489	0.15072	-1.12(-2.98, 0.77)	0.24332	0.36569	0.55( -7.91, 9.79)	0.90288	0.94775	-0.19(-0.87, 0.49)	0.58338	0.65357	-0.90( -3.83, 2.11)	0.55233	0.62301	5.13( -4.98, 16.33)	0.33173	0.48322	Not significant	5.07732
435	PE(P-18:0/20:3) (a)	3.96( -3.95, 12.53)	0.33535	0.51118	0.12(-1.97, 2.25)	0.91118	0.93864	4.30( -5.39,14.97)	0.39723	0.58481	1.06( 0.30, 1.82)	0.0062987	0.012364	5.12( 1.69, 8.66)	0.0032	0.006722	17.83( 5.37, 31.76)	0.0040652	0.014005	HOMA-iR&HbA1c	10.8013
436	PE(P-18:0/20:3) (b)	2.88( -5.80, 12.35)	0.52781	0.66972	0.94(-1.40, 3.33)	0.43299	0.56502	3.41( -7.22,15.25)	0.54446	0.72003	0.33(-0.51, 1.18)	0.43636	0.51926	2.10( -1.61, 5.95)	0.27126	0.35331	7.34( -5.26, 21.61)	0.2657	0.41078	Not significant	3.56653
437	PE(P-18:0/20:4)	3.71( -3.41, 11.36)	0.3151	0.49008	-0.24(-2.11, 1.67)	0.80568	0.86466	2.31( -6.27,11.69)	0.60861	0.77798	0.81( 0.13, 1.50)	0.019137	0.034247	4.22( 1.16, 7.38)	0.006588	0.012822	7.83( -2.51, 19.27)	0.14245	0.26456	HOMA-IR only	7.24595
438	PE(P-18:0/20:5)	11.52( -1.46, 26.20)	0.084011	0.18434	-1.69(-4.87, 1.60)	0.31071	0.44324	-2.91(-16.65,13.08)	0.70383	0.83461	-0.05(-1.22, 1.14)	0.93955	0.94861	1.36( -3.78, 6.78)	0.60984	0.67881	4.76(-12.11, 24.87)	0.60327	0.73567	Not significant	4.03516
439	PE(P-18:0/22:4)	5.81( -5.57, 18.56)	0.33001	0.50529	0.20(-2.79, 3.28)	0.89871	0.92835	4.99( -8.74,20.78)	0.49559	0.6802	2.08( 0.98, 3.19)	0.00019236	0.00054995	9.49( 4.41,14.81)	0.00019173	0.00053054	3.67(-11.78, 21.82)	0.66168	0.784	HOMA-IR only	8.84903
440	PE(P-18:0/22:5) (a)	0.99( -6.07, 8.57)	0.79052	0.86558	-0.20(-2.10, 1.74)	0.84128	0.88902	3.61( -5.22,13.27)	0.43483	0.62547	0.97( 0.28, 1.67)	0.0058031	0.011506	4.61( 1.49, 7.83)	0.0036141	0.0074111	8.58( -2.00, 20.31)	0.11538	0.22205	HOMA-IR only	7.11403
441	PE(P-18:0/22:5) (b)	-3.28( -9.54, 3.42)	0.32839	0.50392	-1.21(-2.95, 0.56)	0.17896	0.29218	1.90( -6.16,10.66)	0.65372	0.81155	0.39(-0.25, 1.04)	0.22776	0.3126	1.66( -1.16, 4.56)	0.25021	0.32712	5.63( -3.93, 16.14)	0.25784	0.40376	Not significant	4.8424
442	PE(P-18:0/22:6)	5.16( -1.54, 12.32)	0.13421	0.26271	-0.35(-2.08, 1.42)	0.69781	0.79077	0.10( -7.71, 8.56)	0.9816	0.99023	0.04(-0.59, 0.67)	0.89691	0.91687	1.02( -1.74, 3.86)	0.47324	0.54526	6.95( -2.59, 17.42)	0.15821	0.28535	Not significant	4.30833
443	PE(P-18:1/18:1)	-3.43( -8.71, 2.15)	0.22264	0.37323	-1.67(-3.13,-0.19)	0.026775	0.061906	0.01( -6.68, 7.18)	0.99707	0.99707	-0.09(-0.62, 0.45)	0.7491	0.79283	-0.23( -2.57, 2.15)	0.84533	0.8719	11.14( 2.65, 20.32)	0.0092369	0.027792	HbA1c only	8.66423
444	PE(P-18:1/18:2) (a)	-5.75(-12.45, 1.47)	0.11591	0.23559	-1.11(-3.03, 0.86)	0.26685	0.3954	2.63( -6.29,12.40)	0.57558	0.74684	-0.31(-1.01, 0.39)	0.38237	0.47046	-1.45( -4.47, 1.65)	0.35468	0.43794	11.71( 0.62, 24.01)	0.037882	0.089693	Not significant	6.76268
445	PE(P-18:1/18:2) (b)	-2.96(-11.28, 6.14)	0.51057	0.65266	-1.78(-4.09, 0.58)	0.13836	0.23892	-1.13(-11.46,10.41)	0.84021	0.9189	0.17(-0.68, 1.03)	0.69328	0.75223	1.07( -2.67, 4.95)	0.57968	0.65061	10.14( -2.99, 25.05)	0.13574	0.25345	Not significant	4.51008
446	PE(P-18:1/18:3)	-8.64(-16.67, 0.15)	0.053949	0.13228	-0.74(-3.14, 1.72)	0.55258	0.68599	0.33(-10.43,12.38)	0.95448	0.96996	0.13(-0.75, 1.01)	0.77134	0.81015	0.21( -3.60, 4.17)	0.9149	0.92837	11.90( -1.78, 27.48)	0.091003	0.18122	Not significant	5.21038
447	PE(P-18:1/20:3) (a)	0.30( -6.07, 7.09)	0.92929	0.96021	0.41(-1.32, 2.18)	0.64371	0.745	5.92( -2.28,14.81)	0.16162	0.31725	1.08( 0.45, 1.71)	0.0007345	0.001847	4.90( 2.06, 7.81)	0.00063711	0.0015678	17.75( 7.37, 29.14)	0.00053577	0.0031283	HOMA-iR&HbA1c	13.3799
448	PE(P-18:1/20:3) (b)	-2.76(-10.02, 5.08)	0.47878	0.62285	-0.10(-2.14, 1.98)	0.92443	0.9464	4.11( -5.37,14.55)	0.40762	0.59755	0.58(-0.17, 1.32)	0.12856	0.19049	2.71( -0.58, 6.11)	0.10785	0.16049	13.96( 2.12, 27.17)	0.0196	0.052958	Not significant	6.05783
449	PE(P-18:1/20:4)	1.13( -5.75, 8.51)	0.75416	0.83882	-0.27(-2.12, 1.62)	0.77889	0.84779	5.53( -3.24,15.08)	0.22363	0.40021	0.65(-0.02, 1.33)	0.056809	0.092752	3.37( 0.36, 6.47)	0.028042	0.048182	15.28( 4.36, 27.33)	0.0051325	0.017001	HOMA-iR&HbA1c	8.14584
450	PE(P-18:1/20:5)	12.80( -0.15, 27.42)	0.052918	0.13068	-0.85(-4.02, 2.42)	0.60562	0.71981	2.92(-11.45,19.63)	0.70713	0.83461	0.52(-0.64, 1.70)	0.38104	0.46966	3.80( -1.39, 9.26)	0.1543	0.2192	13.21( -4.78, 34.59)	0.15977	0.28613	Not significant	6.20467
451	PE(P-18:1/22:4)	2.87( -4.70, 11.05)	0.46767	0.61729	0.20(-1.81, 2.26)	0.84512	0.89035	3.30( -5.98,13.50)	0.49825	0.68113	1.11( 0.38, 1.85)	0.0029666	0.0065723	5.11( 1.80, 8.53)	0.0023049	0.0050575	5.04( -5.75, 17.06)	0.3739	0.52506	HOMA-IR only	6.93547
452	PE(P-18:1/22:5) (a)	-2.24( -8.06, 3.95)	0.46874	0.61752	-0.07(-1.69, 1.58)	0.93639	0.95547	5.77( -1.93,14.07)	0.1454	0.29433	0.21(-0.38, 0.79)	0.49138	0.5671	1.28( -1.30, 3.93)	0.33378	0.41738	13.41( 3.99, 23.68)	0.0044971	0.015189	HbA1c only	6.36244
453	PE(P-18:1/22:5) (b)	-4.50(-10.44, 1.83)	0.15908	0.29703	-1.41(-3.08, 0.28)	0.10211	0.1876	1.84( -5.91,10.22)	0.65128	0.80998	0.16(-0.45, 0.78)	0.60957	0.67307	0.53( -2.15, 3.28)	0.70353	0.75234	6.92( -2.38, 17.11)	0.14922	0.27417	Not significant	5.53641
454	PE(P-18:1/22:6)	2.99( -3.38, 9.77)	0.36596	0.53195	0.19(-1.50, 1.91)	0.82643	0.88007	4.24( -3.64,12.76)	0.30027	0.48953	0.08(-0.53, 0.69)	0.80004	0.83267	0.96( -1.71, 3.71)	0.48315	0.55297	9.61( 0.14, 19.97)	0.046485	0.10571	Not significant	4.33593
455	PE(P-19:0/20:4) (a)	9.55( -2.62, 23.24)	0.12864	0.25287	-0.74(-3.80, 2.42)	0.6417	0.745	-6.86(-19.44, 7.69)	0.33678	0.52679	-0.33(-1.45, 0.79)	0.5597	0.63322	0.18( -4.66, 5.27)	0.94221	0.95049	4.05(-11.96, 22.98)	0.64079	0.77187	Not significant	2.60486
456	PE(P-19:0/20:4) (b)	5.82( -3.04, 15.48)	0.20467	0.35254	-1.16(-3.43, 1.17)	0.32497	0.45976	-4.63(-14.37, 6.21)	0.38731	0.57512	0.27(-0.56, 1.11)	0.52412	0.60086	2.36( -1.33, 6.19)	0.21326	0.28532	10.13( -2.71, 24.65)	0.12687	0.23884	Not significant	5.48967
457	PE(P-20:0/18:1)	1.69( -4.04, 7.77)	0.57088	0.70239	-1.17(-2.68, 0.37)	0.13472	0.23381	0.96( -6.00, 8.44)	0.79268	0.88861	0.59( 0.04, 1.15)	0.036721	0.062472	2.90( 0.43, 5.44)	0.021197	0.037162	9.91( 1.25, 19.31)	0.024039	0.062722	HOMA-IR only	8.81366
458	PE(P-20:0/18:2)	-7.45(-12.73, -1.86)	0.0097288	0.0342	-1.66(-3.19,-0.11)	0.035577	0.078364	-2.16( -9.01, 5.19)	0.55365	0.72819	-0.15(-0.71, 0.41)	0.5949	0.66245	-0.98( -3.40, 1.50)	0.43305	0.50958	3.72( -4.59, 12.74)	0.39082	0.5418	FPG only	8.46451
459	PE(P-20:0/20:4)	3.83( -4.49, 12.87)	0.37776	0.5468	0.15(-2.05, 2.40)	0.89511	0.92835	2.80( -7.24,13.93)	0.59816	0.76605	1.37( 0.57, 2.18)	0.00075455	0.0018905	6.42( 2.77,10.19)	0.00048892	0.0012339	7.03( -4.91, 20.47)	0.26015	0.40645	HOMA-IR only	8.73289
460	PE(P-20:0/22:6)	2.51( -3.38, 8.76)	0.4108	0.57538	-0.34(-1.89, 1.24)	0.67515	0.77144	-0.20( -7.21, 7.34)	0.95691	0.971	-0.06(-0.63, 0.50)	0.82772	0.85853	0.32( -2.14, 2.85)	0.80109	0.83376	6.07( -2.46, 15.34)	0.16807	0.29616	Not significant	2.8556
461	PE(P-20:1/20:4)	0.73( -8.65, 11.07)	0.88426	0.92733	-0.30(-2.86, 2.32)	0.8177	0.87348	4.07( -7.73,17.39)	0.51514	0.69595	0.34(-0.59, 1.28)	0.47425	0.55009	1.97( -2.13, 6.25)	0.35096	0.43414	10.09( -4.14, 26.44)	0.17329	0.30304	Not significant	2.71359
462	PE(P-20:1/22:6) (a)	2.63( -6.72, 12.92)	0.59384	0.7229	-0.90(-3.39, 1.65)	0.48404	0.61646	-0.17(-11.25,12.30)	0.97799	0.98803	-0.41(-1.31, 0.51)	0.38018	0.46966	-0.96( -4.86, 3.10)	0.63751	0.70055	4.74( -8.52, 19.93)	0.50226	0.65665	Not significant	2.07207
463	PG(34:1)	14.54( 4.93, 25.03)	0.0024235	0.011437	3.96( 1.56, 6.40)	0.0011138	0.003997	13.84( 2.17,26.83)	0.018851	0.057219	2.29( 1.44, 3.14)	1.059e-07	5.146e-07	10.37( 6.42,14.47)	1.3781e-07	6.5939e-07	11.63( -1.46, 26.44)	0.083674	0.17052	FPG&2hPG&HOMA-IR	27.0138
464	PG(34:2)	18.26( 7.81, 29.73)	0.00039225	0.0024794	4.67( 2.12, 7.27)	0.00028812	0.0011739	15.71( 3.21,29.72)	0.012409	0.041158	2.98( 2.09, 3.88)	5.4305e-11	4.0233e-10	13.68( 9.41,18.11)	8.1855e-11	5.8142e-10	9.33( -4.18, 24.75)	0.18467	0.31651	FPG&2hPG&HOMA-IR	35.5348
465	PG(36:1)	16.20( 5.99, 27.39)	0.0014019	0.007208	7.31( 4.75, 9.94)	1.3353e-08	2.3001e-07	32.38( 18.30,48.13)	1.1537e-06	2.7411e-05	3.72( 2.84, 4.60)	1.4352e-16	2.1497e-15	16.94( 12.63,21.41)	9.3419e-16	1.3136e-14	21.19( 6.36, 38.09)	0.0039421	0.013787	FPG&2hPG&HOMA-IR&HbA1c	56.3231
466	PG(36:2)	3.40( -4.73, 12.21)	0.42349	0.58357	3.23( 1.02, 5.49)	0.0040996	0.012281	11.80( 1.10,23.62)	0.029805	0.081817	2.18( 1.40, 2.97)	4.8258e-08	2.4813e-07	9.19( 5.54,12.96)	4.5441e-07	1.9691e-06	3.58( -7.77, 16.32)	0.55255	0.69599	2hPG&HOMA-IR	18.7212
467	PI(16:0/16:0)	15.38( 3.55, 28.56)	0.0095916	0.03389	3.40( 0.47, 6.42)	0.022806	0.053447	12.32( -1.71,28.36)	0.087788	0.19512	2.60( 1.55, 3.65)	1.0081e-06	4.1591e-06	11.95( 7.02,17.11)	1.0276e-06	4.2145e-06	23.95( 6.34, 44.48)	0.0060886	0.019695	FPG&HOMA-IR&HbA1c	23.7274
468	PI(16:0_16:1)	17.24( 5.78, 29.93)	0.0024723	0.011585	3.87( 1.06, 6.75)	0.0066073	0.01889	10.79( -2.43,25.80)	0.11382	0.2428	2.65( 1.65, 3.65)	1.6798e-07	7.9271e-07	12.40( 7.70,17.32)	1.031e-07	5.038e-07	26.44( 9.29, 46.27)	0.0016335	0.0067395	FPG&2hPG&HOMA-IR&HbA1c	29.121
469	PI(34:0)	16.69( 5.60, 28.95)	0.0024885	0.011585	2.29(-0.40, 5.05)	0.095914	0.17861	9.50( -3.22,23.89)	0.14939	0.29897	1.44( 0.48, 2.41)	0.0033264	0.0072299	7.08( 2.68,11.67)	0.0014348	0.0033286	16.73( 1.27, 34.53)	0.032808	0.079604	FPG&HOMA-IR	15.8988
470	PI(34:1)	6.45( -1.03, 14.50)	0.09244	0.19477	-0.25(-2.16, 1.71)	0.80363	0.86381	-0.55( -9.09, 8.80)	0.90432	0.94775	1.37( 0.67, 2.07)	0.00012016	0.0003523	6.07( 2.89, 9.35)	0.00015303	0.00043389	9.96( -0.83, 21.92)	0.071629	0.15092	HOMA-IR only	12.1784
471	PI(15-MHDA_18:1)/PI(17:0_18:1)	3.79( -3.38, 11.49)	0.3078	0.48309	-1.39(-3.25, 0.50)	0.14903	0.25441	-3.91(-12.01, 4.94)	0.37508	0.56303	1.02( 0.34, 1.71)	0.0034349	0.0073957	4.59( 1.51, 7.77)	0.0033209	0.0069095	6.49( -3.78, 17.85)	0.2239	0.3647	HOMA-IR only	8.9343
472	PI(15-MHDA_18:2)/PI(17:0_18:2)	5.61( -1.43, 13.14)	0.12081	0.24267	0.79(-1.04, 2.66)	0.39938	0.53328	2.71( -5.66,11.82)	0.53712	0.71306	0.83( 0.17, 1.49)	0.013885	0.025579	3.69( 0.74, 6.74)	0.014039	0.025523	9.53( -0.67, 20.77)	0.067827	0.14468	HOMA-IR only	8.67554
473	PI(18:0_18:1)	7.78( 0.08, 16.06)	0.047612	0.12016	-1.08(-3.02, 0.89)	0.27895	0.40548	-2.04(-10.60, 7.33)	0.65782	0.81371	0.80( 0.09, 1.51)	0.027911	0.049059	3.80( 0.62, 7.08)	0.018815	0.033465	6.49( -4.15, 18.30)	0.24138	0.3832	HOMA-IR only	8.4391
474	PI(36:2)	3.51( -2.82, 10.26)	0.28337	0.45091	0.96(-0.72, 2.67)	0.2623	0.39033	5.87( -2.04,14.43)	0.1497	0.29897	0.55(-0.05, 1.16)	0.074596	0.11788	2.40( -0.28, 5.15)	0.079921	0.12402	7.78( -1.44, 17.87)	0.10036	0.19644	Not significant	6.44925
475	PI(18:1_18:2)	-0.30( -7.71, 7.70)	0.93819	0.96097	-2.01(-4.00, 0.02)	0.052039	0.10546	-3.11(-11.90, 6.55)	0.51376	0.69544	0.14(-0.60, 0.88)	0.71444	0.76555	0.46( -2.75, 3.77)	0.78107	0.81662	0.47( -9.94, 12.10)	0.93262	0.96962	Not significant	2.89797
476	PI(16:0_20:3) (a)	5.23( -2.48, 13.56)	0.18888	0.33199	1.37(-0.66, 3.44)	0.18702	0.29897	4.71( -4.66,15.00)	0.33596	0.52679	1.36( 0.63, 2.10)	0.00024445	0.00068467	5.96( 2.64, 9.38)	0.00037366	0.00095707	10.33( -0.94, 22.90)	0.073811	0.15318	HOMA-IR only	12.0227
477	PI(16:0_20:3) (b)	5.15( -2.84, 13.79)	0.21279	0.36379	1.34(-0.76, 3.49)	0.21284	0.32823	2.69( -6.84,13.19)	0.59262	0.76321	0.99( 0.23, 1.75)	0.010672	0.020036	4.46( 1.06, 7.98)	0.0098463	0.018638	9.59( -2.02, 22.57)	0.10879	0.21055	HOMA-IR only	8.62827
478	PI(16:0_20:4)	9.81( 3.17, 16.87)	0.0033247	0.014317	2.07( 0.39, 3.78)	0.01585	0.039567	6.44( -1.45,14.97)	0.11213	0.24069	1.45( 0.85, 2.05)	1.9973e-06	7.7706e-06	6.62( 3.88, 9.43)	1.5491e-06	5.9962e-06	13.64( 4.02, 24.15)	0.00466	0.015662	FPG&2hPG&HOMA-IR&HbA1c	24.8395
479	PI(15-MHDA_20:4)/PI(17:0_20:4)	5.10( -1.11, 11.70)	0.10951	0.22455	0.55(-1.07, 2.19)	0.50846	0.63696	1.58( -5.77, 9.50)	0.68165	0.82585	0.46(-0.12, 1.05)	0.11865	0.17695	2.35( -0.23, 5.01)	0.074768	0.11735	7.75( -1.16, 17.47)	0.089947	0.17963	Not significant	6.85317
480	PI(37:6)	-3.61(-10.25, 3.53)	0.31264	0.48735	-2.45(-4.28,-0.59)	0.010163	0.027247	-3.57(-11.69, 5.29)	0.41681	0.60843	-0.59(-1.27, 0.08)	0.085765	0.13249	-2.55( -5.43, 0.41)	0.090678	0.13792	0.53( -9.16, 11.24)	0.91891	0.96075	2hPG only	7.15432
481	PI(18:0_20:2)	3.22( -3.73, 10.68)	0.37224	0.53995	0.97(-0.88, 2.86)	0.3052	0.43885	6.00( -2.72,15.49)	0.18337	0.34997	0.72( 0.06, 1.39)	0.03368	0.058159	3.16( 0.19, 6.23)	0.037066	0.061688	6.98( -3.09, 18.09)	0.18078	0.3114	Not significant	6.23693
482	PI(18:0_20:3) (a)	2.98( -3.83, 10.28)	0.39967	0.56817	3.81( 1.96, 5.70)	5.0866e-05	0.00025396	10.65( 1.73,20.35)	0.01836	0.056222	0.89( 0.23, 1.55)	0.0077525	0.01506	3.77( 0.84, 6.79)	0.011429	0.021283	9.32( -0.78, 20.44)	0.07154	0.15092	2hPG&HOMA-IR	15.5586
483	PI(18:0_20:3) (b)	2.15( -4.96, 9.80)	0.56247	0.69452	0.81(-1.11, 2.76)	0.41194	0.5457	4.21( -4.65,13.89)	0.36257	0.54783	0.25(-0.44, 0.94)	0.47943	0.55518	1.22( -1.81, 4.34)	0.43409	0.50958	8.79( -1.78, 20.50)	0.1061	0.20593	Not significant	3.94354
484	PI(18:0_20:4)	6.12( 0.60, 11.94)	0.029449	0.085253	2.20( 0.76, 3.66)	0.0026507	0.0084946	9.97( 2.98,17.43)	0.0045955	0.018847	0.73( 0.22, 1.24)	0.005191	0.010569	3.53( 1.23, 5.87)	0.0024568	0.0053398	9.61( 1.62, 18.23)	0.017519	0.047899	2hPG&HOMA-IR&HbA1c	16.9474
485	PI(38:5) (a)	5.19( -1.34, 12.15)	0.12174	0.24383	0.28(-1.42, 2.00)	0.74916	0.82985	1.26( -6.44, 9.58)	0.75682	0.87053	0.90( 0.29, 1.52)	0.0039783	0.0084341	4.20( 1.44, 7.03)	0.002719	0.0058543	11.14( 1.50, 21.70)	0.022529	0.059474	HOMA-IR only	10.5057
486	PI(38:5) (b)	3.80( -3.57, 11.74)	0.32054	0.49741	-1.02(-2.94, 0.94)	0.30587	0.43885	-3.07(-11.48, 6.14)	0.50052	0.68289	0.47(-0.23, 1.18)	0.19164	0.27002	2.22( -0.90, 5.44)	0.16411	0.2317	1.37( -8.70, 12.54)	0.79864	0.88183	Not significant	3.78219
487	PI(38:6)	9.84( 2.11, 18.14)	0.011706	0.039926	0.07(-1.86, 2.04)	0.94293	0.95682	-1.69(-10.16, 7.57)	0.70984	0.83461	0.85( 0.15, 1.56)	0.016777	0.030418	4.05( 0.91, 7.28)	0.011235	0.021093	2.68( -7.44, 13.89)	0.6173	0.75012	FPG&HOMA-IR	8.23209
488	PI(39:6)	8.23( -0.37, 17.59)	0.061269	0.14554	-1.07(-3.23, 1.14)	0.33944	0.47536	-6.96(-16.00, 3.04)	0.16568	0.32174	0.44(-0.36, 1.23)	0.28227	0.37401	2.27( -1.24, 5.90)	0.20744	0.28024	-1.46(-12.40, 10.85)	0.80617	0.88307	Not significant	4.91735
489	PI(18:0_22:4)	5.93( -0.43, 12.71)	0.06825	0.15675	2.04( 0.37, 3.73)	0.01643	0.040634	10.81( 2.68,19.57)	0.0083243	0.029872	1.46( 0.87, 2.06)	1.3622e-06	5.4566e-06	6.55( 3.84, 9.33)	1.5829e-06	6.093e-06	15.67( 5.98, 26.25)	0.0011329	0.0051351	2hPG&HOMA-IR&HbA1c	23.3932
490	PI(20:0_20:4)	0.37( -8.31, 9.87)	0.93585	0.96096	-0.82(-3.18, 1.59)	0.50153	0.63058	2.64( -8.18,14.73)	0.64646	0.8089	0.48(-0.38, 1.36)	0.27182	0.36296	2.09( -1.71, 6.05)	0.28524	0.36666	1.54(-10.68, 15.43)	0.81566	0.88782	Not significant	1.92355
491	PI(18:0_22:5) (n3)	5.82( -0.86, 12.95)	0.08915	0.18958	2.66( 0.90, 4.45)	0.0029518	0.0092318	12.26( 3.62,21.63)	0.0046964	0.019147	1.36( 0.73, 1.99)	2.012e-05	6.6014e-05	6.37( 3.51, 9.30)	9.3382e-06	3.217e-05	12.71( 2.77, 23.61)	0.011118	0.032737	2hPG&HOMA-IR&HbA1c	21.127
492	PI(18:0_22:5) (n6)	2.52( -5.40, 11.10)	0.54393	0.68247	0.61(-1.52, 2.78)	0.57616	0.70128	1.87( -7.73,12.48)	0.71292	0.8368	0.39(-0.38, 1.16)	0.32472	0.41741	1.64( -1.74, 5.13)	0.34627	0.42988	3.56( -7.60, 16.06)	0.54764	0.69401	Not significant	2.45201
493	PI(18:0_22:6)	9.29( 1.71, 17.44)	0.015534	0.050062	1.00(-0.92, 2.95)	0.31013	0.44324	5.05( -3.87,14.80)	0.27595	0.45815	0.59(-0.10, 1.29)	0.092093	0.14101	3.05( -0.02, 6.21)	0.051902	0.084741	6.32( -4.01, 17.76)	0.23947	0.38193	Not significant	8.44548
494	PS(36:1)	8.93( -8.12, 29.14)	0.32427	0.49936	-1.76(-6.11, 2.79)	0.44175	0.57319	-1.39(-20.04,21.62)	0.89606	0.94775	2.55( 0.91, 4.23)	0.0022807	0.0051862	11.54( 3.87,19.77)	0.0026986	0.0058287	-2.47(-23.39, 24.17)	0.83916	0.90482	HOMA-IR only	6.97787
495	PS(36:2)	7.02( -7.33, 23.58)	0.35552	0.52588	-2.72(-6.37, 1.08)	0.15772	0.26441	-6.54(-21.72,11.59)	0.45416	0.64254	1.99( 0.61, 3.40)	0.0047677	0.0097767	9.07( 2.69,15.85)	0.0048004	0.0096711	-5.85(-23.24, 15.47)	0.56204	0.70599	HOMA-IR only	7.64041
496	PS(38:3)	3.69(-11.25, 21.15)	0.64743	0.75864	-2.61(-6.55, 1.50)	0.20971	0.32616	-4.34(-21.02,15.86)	0.64961	0.80942	2.12( 0.62, 3.64)	0.0054719	0.011024	9.31( 2.41,16.67)	0.0074853	0.014446	-7.89(-26.12, 14.85)	0.46507	0.62585	HOMA-IR only	6.65092
497	PS(38:4)	5.95( -9.73, 24.35)	0.47912	0.62285	-2.85(-6.90, 1.37)	0.18277	0.29561	-4.12(-21.28,16.79)	0.67561	0.82099	2.37( 0.82, 3.94)	0.0025957	0.0058065	10.74( 3.56,18.42)	0.0028833	0.0061504	-6.28(-25.32, 17.62)	0.57537	0.71045	HOMA-IR only	7.67563
498	PS(38:5)	5.62( -7.14, 20.14)	0.40472	0.57142	-2.91(-6.18, 0.47)	0.090259	0.17038	-9.92(-23.12, 5.56)	0.19638	0.36568	1.29( 0.06, 2.55)	0.039929	0.067429	5.98( 0.40,11.86)	0.035219	0.058898	-5.42(-21.21, 13.53)	0.54947	0.69465	Not significant	6.30127
499	PS(40:5)	7.74( -5.75, 23.16)	0.27431	0.44158	-2.58(-5.98, 0.95)	0.15013	0.25541	-7.05(-21.17, 9.60)	0.38408	0.573	1.82( 0.54, 3.13)	0.0054126	0.010936	8.33( 2.42,14.57)	0.0051999	0.010355	-2.02(-18.96, 18.45)	0.83272	0.9006	HOMA-IR only	7.49759
500	PS(40:6)	13.87( 0.97, 28.42)	0.03422	0.094699	-1.39(-4.50, 1.82)	0.38986	0.52463	-4.11(-17.33,11.23)	0.57895	0.74839	1.84( 0.68, 3.01)	0.0018409	0.0042995	9.05( 3.69,14.68)	0.00076495	0.0018558	-0.09(-15.78, 18.52)	0.99151	0.99296	HOMA-IR only	9.98976
501	S1P(d16:1)	2.65( -2.86, 8.48)	0.35163	0.52588	-0.22(-1.68, 1.25)	0.76389	0.83639	0.44( -6.16, 7.51)	0.89912	0.94775	0.76( 0.23, 1.29)	0.0047487	0.0097667	3.34( 0.97, 5.75)	0.0054432	0.010777	10.75( 2.44, 19.73)	0.010357	0.030758	HOMA-iR&HbA1c	9.63959
502	S1P(d18:0)	0.44( -5.17, 6.39)	0.88014	0.92725	0.92(-0.61, 2.47)	0.23996	0.36257	0.26( -6.60, 7.61)	0.94359	0.96602	0.71( 0.16, 1.26)	0.010993	0.020583	3.16( 0.71, 5.68)	0.011346	0.021243	1.39( -6.54, 10.00)	0.73961	0.83267	HOMA-IR only	5.50293
503	S1P(d18:1)	1.83( -2.80, 6.68)	0.44508	0.60012	0.81(-0.43, 2.07)	0.19916	0.31401	0.77( -4.84, 6.72)	0.7917	0.88861	0.85( 0.41, 1.30)	0.00016833	0.00048528	3.74( 1.75, 5.78)	0.00021923	0.00059703	2.39( -4.15, 9.38)	0.48232	0.63908	HOMA-IR only	10.0562
504	S1P(d18:2)	-0.79( -4.90, 3.49)	0.71171	0.80786	0.27(-0.85, 1.40)	0.64339	0.745	-0.83( -5.86, 4.47)	0.75429	0.86907	0.49( 0.09, 0.89)	0.017482	0.031449	2.00( 0.21, 3.83)	0.028246	0.048292	1.16( -4.72, 7.41)	0.70479	0.81301	HOMA-IR only	4.08041
505	SM(d17:1/14:0)	0.49( -5.28, 6.62)	0.87071	0.92295	-1.86(-3.39,-0.31)	0.018818	0.046142	-7.43(-13.92,-0.45)	0.037437	0.096969	-0.33(-0.89, 0.24)	0.2552	0.34477	-1.25( -3.67, 1.24)	0.32247	0.40619	1.96( -6.24, 10.88)	0.64964	0.77987	2hPG only	4.92878
506	SM(d18:0/14:0)	-0.46( -6.44, 5.89)	0.88296	0.92733	-0.46(-2.09, 1.19)	0.58127	0.70262	-0.86( -8.13, 6.99)	0.82417	0.91002	0.08(-0.51, 0.67)	0.79483	0.83102	0.52( -2.06, 3.17)	0.69508	0.74597	3.08( -5.58, 12.53)	0.49745	0.65328	Not significant	1.50179
507	SM(d18:1/14:0)/SM(d16:1/16:0)	2.10( -2.85, 7.31)	0.4113	0.57538	-0.68(-1.98, 0.64)	0.31372	0.4466	-1.34( -7.20, 4.88)	0.66462	0.81626	0.01(-0.46, 0.49)	0.96255	0.96705	0.26( -1.81, 2.38)	0.8079	0.83705	3.38( -3.65, 10.93)	0.35477	0.50713	Not significant	2.86399
508	SM(d18:2/14:0)	1.07( -3.90, 6.29)	0.67881	0.7821	-0.96(-2.27, 0.38)	0.15975	0.26586	-3.98( -9.75, 2.17)	0.19935	0.36923	-0.13(-0.61, 0.35)	0.59581	0.66245	-0.51( -2.60, 1.62)	0.63488	0.69983	0.64( -6.30, 8.10)	0.86029	0.91332	Not significant	2.45495
509	SM(d17:1/16:0)	-1.11( -5.41, 3.38)	0.62194	0.74137	-0.80(-1.96, 0.38)	0.18248	0.29561	-2.62( -7.80, 2.86)	0.34118	0.53184	-0.31(-0.73, 0.12)	0.15741	0.2269	-1.25( -3.08, 0.61)	0.18493	0.25641	-1.20( -7.23, 5.23)	0.70749	0.81301	Not significant	3.65662
510	SM(d18:0/16:0)	-1.91( -5.88, 2.23)	0.35954	0.52588	-0.53(-1.62, 0.57)	0.34424	0.47821	2.71( -2.38, 8.07)	0.30238	0.48953	-0.19(-0.58, 0.20)	0.33964	0.43255	-0.69( -2.40, 1.05)	0.43414	0.50958	-1.26( -6.88, 4.70)	0.67221	0.78978	Not significant	2.88451
511	SM(d18:1/16:0)	-1.97( -6.59, 2.88)	0.41987	0.57974	-0.84(-2.10, 0.45)	0.19986	0.31439	2.17( -3.73, 8.43)	0.47918	0.66347	-0.23(-0.69, 0.23)	0.33218	0.4253	-0.92( -2.91, 1.12)	0.37389	0.45354	-1.28( -7.81, 5.72)	0.71277	0.81645	Not significant	3.30093
512	SM(d18:2/16:0)	-0.28( -4.11, 3.72)	0.89023	0.92961	0.36(-0.68, 1.42)	0.49454	0.626	3.96( -0.93, 9.10)	0.11428	0.24302	-0.15(-0.52, 0.22)	0.4313	0.51502	-0.61( -2.23, 1.04)	0.46811	0.54122	-0.10( -5.50, 5.62)	0.97284	0.98427	Not significant	1.39581
513	SM(34:3)	1.17( -3.73, 6.32)	0.64493	0.75699	-0.00(-1.31, 1.33)	0.9991	0.9991	0.56( -5.40, 6.91)	0.85703	0.92811	0.11(-0.36, 0.59)	0.64913	0.71105	0.54( -1.53, 2.67)	0.60978	0.67881	0.71( -6.14, 8.05)	0.8445	0.90666	Not significant	0.958211
514	SM(d16:1/19:0)	-3.69(-10.00, 3.05)	0.27552	0.4425	-1.77(-3.53, 0.01)	0.050951	0.10417	-7.24(-14.65, 0.82)	0.076909	0.17546	-0.49(-1.13, 0.15)	0.13585	0.20029	-1.98( -4.73, 0.85)	0.16852	0.23696	-4.72(-13.45, 4.88)	0.32297	0.4765	Not significant	6.23376
515	SM(d18:1/17:0)/SM(d17:1/18:0)	-2.20( -6.10, 1.86)	0.28305	0.45091	-0.26(-1.34, 0.82)	0.63077	0.73624	1.04( -3.90, 6.22)	0.68622	0.82599	-0.16(-0.55, 0.23)	0.41556	0.50232	-0.67( -2.35, 1.04)	0.43972	0.51438	-1.00( -6.54, 4.88)	0.73364	0.83216	Not significant	2.47921
516	SM(d18:2/17:0)	-1.14( -5.41, 3.32)	0.60997	0.73331	-0.19(-1.35, 0.99)	0.75517	0.83205	0.76( -4.57, 6.39)	0.78376	0.88753	-0.31(-0.73, 0.11)	0.15277	0.22114	-1.26( -3.07, 0.59)	0.18128	0.25283	-0.74( -6.77, 5.67)	0.81495	0.88782	Not significant	2.33433
517	SM(35:2) (b)	-0.54( -4.96, 4.07)	0.81347	0.88297	-0.52(-1.71, 0.69)	0.39988	0.53328	1.62( -3.91, 7.46)	0.57355	0.74561	-0.39(-0.82, 0.04)	0.078942	0.12316	-1.46( -3.32, 0.43)	0.12949	0.18822	0.12( -6.12, 6.77)	0.97176	0.98427	Not significant	2.77587
518	SM(d18:1/18:0)/SM(d16:1/20:0)	2.94( -2.23, 8.39)	0.26955	0.43597	1.43( 0.05, 2.83)	0.042202	0.090302	8.94( 2.26,16.05)	0.008026	0.028952	0.75( 0.26, 1.25)	0.0027531	0.006119	3.44( 1.23, 5.69)	0.0021573	0.0047641	5.94( -1.52, 13.96)	0.12151	0.23128	HOMA-IR only	11.051
519	SM(d18:2/18:0)	5.47( 0.33, 10.87)	0.036714	0.098522	1.79( 0.45, 3.15)	0.0087443	0.023908	8.33( 1.88,15.20)	0.010742	0.036823	0.61( 0.13, 1.09)	0.012579	0.023298	2.98( 0.85, 5.17)	0.0060285	0.011834	8.16( 0.77, 16.10)	0.029902	0.074376	2hPG&HOMA-IR	14.4751
520	SM(d18:2/18:1)	-0.48( -4.58, 3.80)	0.82364	0.89088	0.22(-0.90, 1.35)	0.70386	0.79632	1.07( -4.04, 6.45)	0.68833	0.82623	-0.09(-0.49, 0.31)	0.6552	0.71656	-0.41( -2.15, 1.37)	0.65236	0.70935	1.89( -4.02, 8.16)	0.53904	0.68777	Not significant	1.38134
521	SM(37:1)	2.42( -3.70, 8.92)	0.44639	0.60071	0.91(-0.72, 2.58)	0.27488	0.40382	2.40( -5.07,10.46)	0.53934	0.71463	0.13(-0.46, 0.72)	0.67093	0.73029	0.71( -1.86, 3.35)	0.59153	0.66163	8.67( -0.39, 18.56)	0.061236	0.13304	Not significant	4.70432
522	SM(37:2)	-8.20(-13.20, -2.91)	0.0028053	0.01239	-3.54(-4.95,-2.10)	2.0039e-06	1.4688e-05	-6.58(-12.82, 0.11)	0.05373	0.12989	-1.05(-1.58,-0.52)	0.00010662	0.00031528	-4.63( -6.84,-2.37)	7.7618e-05	0.00023252	-4.30(-11.64, 3.64)	0.27926	0.42584	FPG&2hPG&HOMA-IR	25.8283
523	SM(d18:1/20:0)/SM(d16:1/22:0)	3.10( -1.38, 7.78)	0.17789	0.3217	0.91(-0.28, 2.11)	0.1329	0.23181	5.32( -0.28,11.24)	0.062757	0.14707	0.45( 0.03, 0.88)	0.037153	0.063049	2.10( 0.22, 4.03)	0.028581	0.048624	7.35( 0.81, 14.32)	0.02699	0.068619	HOMA-IR only	9.47809
524	SM(d18:2/20:0)	-0.19( -4.58, 4.40)	0.93374	0.9608	0.50(-0.69, 1.71)	0.41264	0.5457	3.53( -2.04, 9.42)	0.219	0.395	0.23(-0.20, 0.66)	0.29909	0.38955	0.99( -0.90, 2.91)	0.30724	0.38985	4.34( -2.10, 11.20)	0.19096	0.32407	Not significant	3.29157
525	SM(38:3) (a)	-0.38( -4.47, 3.88)	0.85887	0.91746	0.52(-0.60, 1.64)	0.36447	0.49727	2.91( -2.26, 8.36)	0.27528	0.45814	-0.02(-0.42, 0.38)	0.90438	0.92178	-0.16( -1.90, 1.62)	0.86054	0.88363	-1.36( -7.05, 4.68)	0.65084	0.77987	Not significant	1.51233
526	SM(38:3) (b)	2.78( -3.80, 9.82)	0.41622	0.57701	-0.43(-2.17, 1.34)	0.6321	0.73624	1.77( -6.20,10.41)	0.67377	0.82099	0.10(-0.53, 0.74)	0.75062	0.79322	1.04( -1.74, 3.89)	0.46677	0.54122	0.32( -8.67, 10.20)	0.94676	0.97317	Not significant	1.8691
527	SM(d16:1/23:0)/SM(d17:1/22:0)	-0.58( -5.28, 4.35)	0.81311	0.88297	-0.07(-1.35, 1.22)	0.91419	0.93871	1.01( -4.84, 7.22)	0.74027	0.85867	-0.01(-0.47, 0.45)	0.9549	0.96188	-0.09( -2.11, 1.96)	0.92922	0.94152	7.34( 0.23, 14.96)	0.04276	0.098534	Not significant	3.05932
528	SM(d18:0/22:0)	6.76( -0.52, 14.56)	0.069411	0.15784	3.58( 1.66, 5.53)	0.0002339	0.00099481	19.42( 9.54,30.18)	5.9041e-05	0.00047858	1.66( 0.98, 2.34)	1.5097e-06	5.9437e-06	7.53( 4.42,10.74)	1.4022e-06	5.4895e-06	9.78( -0.67, 21.34)	0.067545	0.14453	2hPG&HOMA-IR	23.6263
529	SM(d18:1/22:0)/SM(d16:1/24:0)	2.75( -2.65, 8.45)	0.32469	0.49936	1.45( 0.01, 2.92)	0.04845	0.10025	9.43( 2.41,16.93)	0.0077378	0.028208	0.63( 0.12, 1.15)	0.015924	0.029102	2.94( 0.63, 5.29)	0.012211	0.022496	5.86( -1.94, 14.28)	0.14437	0.2674	HOMA-IR only	9.11402
530	SM(d16:1/24:1)	1.29( -3.81, 6.65)	0.62666	0.74572	-0.28(-1.64, 1.10)	0.69224	0.78576	-0.89( -6.99, 5.62)	0.78326	0.88753	-0.16(-0.65, 0.34)	0.53124	0.60801	-0.50( -2.64, 1.68)	0.65045	0.70911	1.26( -5.88, 8.95)	0.73664	0.83216	Not significant	1.36448
531	SM(d18:2/22:0)	-1.91( -6.34, 2.72)	0.4117	0.57538	-0.44(-1.66, 0.79)	0.47826	0.61022	2.71( -2.97, 8.72)	0.35632	0.54678	-0.22(-0.66, 0.22)	0.32082	0.41385	-0.97( -2.87, 0.97)	0.32522	0.40815	2.46( -4.03, 9.39)	0.46636	0.62635	Not significant	3.04971
532	SM(40:3) (a)	0.40( -4.17, 5.18)	0.86712	0.9219	0.21(-1.03, 1.45)	0.74327	0.82466	1.67( -3.99, 7.66)	0.57118	0.74394	-0.11(-0.55, 0.34)	0.63747	0.7005	-0.31( -2.24, 1.66)	0.75416	0.79721	-1.10( -7.41, 5.65)	0.74261	0.83468	Not significant	0.8851
533	SM(40:3) (b)	1.49( -3.95, 7.24)	0.59762	0.72621	-0.87(-2.31, 0.59)	0.24276	0.36569	-3.96(-10.25, 2.78)	0.24308	0.42294	-0.02(-0.54, 0.51)	0.94035	0.94861	0.18( -2.12, 2.53)	0.8801	0.90236	1.35( -6.26, 9.59)	0.73543	0.83216	Not significant	2.05465
534	SM(40:3) (c)	2.07( -3.06, 7.48)	0.43575	0.59218	-0.35(-1.71, 1.03)	0.61966	0.7283	0.25( -5.93, 6.83)	0.93869	0.96552	-0.08(-0.57, 0.42)	0.75782	0.79838	0.08( -2.07, 2.28)	0.93926	0.9489	0.07( -7.00, 7.67)	0.986	0.99031	Not significant	1.20389
535	SM(41:0)	1.44( -4.35, 7.59)	0.63291	0.74686	2.24( 0.66, 3.85)	0.005288	0.01557	11.84( 4.06,20.21)	0.0023873	0.010822	0.87( 0.31, 1.44)	0.0024269	0.0055005	3.79( 1.26, 6.38)	0.0031125	0.0065782	8.64( -0.04, 18.08)	0.051111	0.11471	2hPG&HOMA-IR	12.5475
536	SM(d18:1/23:0)/SM(d17:1/24:0)	-1.21( -5.51, 3.29)	0.59231	0.7223	0.81(-0.37, 2.01)	0.18015	0.29327	5.37( -0.24,11.29)	0.060894	0.14467	0.16(-0.26, 0.59)	0.45698	0.53665	0.57( -1.30, 2.47)	0.55248	0.62301	6.66( 0.15, 13.59)	0.044877	0.10279	Not significant	5.15495
537	SM(d17:1/24:1)	-1.09( -5.44, 3.47)	0.63348	0.74686	-0.50(-1.68, 0.70)	0.4141	0.54658	-2.77( -8.00, 2.77)	0.32073	0.51035	-0.34(-0.77, 0.09)	0.11773	0.17633	-1.43( -3.27, 0.45)	0.13607	0.19737	-1.03( -7.15, 5.49)	0.75073	0.83938	Not significant	3.14383
538	SM(d18:2/23:0)	-4.41( -8.32, -0.33)	0.034361	0.094699	-1.02(-2.11, 0.09)	0.071487	0.13938	-1.63( -6.58, 3.57)	0.53091	0.70617	-0.69(-1.09,-0.30)	0.00063387	0.0016236	-3.14( -4.82,-1.43)	0.00036586	0.00094059	2.32( -3.58, 8.57)	0.44935	0.60707	HOMA-IR only	12.7876
539	SM(d18:1/24:0)	-0.85( -5.39, 3.90)	0.71944	0.81261	0.33(-0.91, 1.59)	0.60258	0.7183	7.37( 1.37,13.73)	0.015365	0.048786	0.17(-0.28, 0.62)	0.45499	0.53665	0.68( -1.28, 2.69)	0.49644	0.56537	3.35( -3.28, 10.45)	0.32978	0.48242	Not significant	2.2978
540	SM(d18:1/24:1)	-0.11( -5.26, 5.32)	0.96756	0.98181	0.25(-1.15, 1.67)	0.73123	0.81261	3.37( -3.15,10.33)	0.31775	0.50678	-0.09(-0.59, 0.42)	0.734	0.78044	-0.24( -2.44, 2.00)	0.82971	0.85837	0.03( -7.21, 7.82)	0.99438	0.99438	Not significant	0.467579
541	SM(d18:2/24:0)	-4.28( -8.05, -0.36)	0.03281	0.093161	-1.17(-2.22,-0.10)	0.031529	0.071074	-0.25( -5.08, 4.82)	0.92048	0.95756	-0.76(-1.14,-0.38)	9.7185e-05	0.00028987	-3.31( -4.92,-1.67)	9.1054e-05	0.00027159	-0.45( -5.98, 5.40)	0.87659	0.92565	HOMA-IR only	14.1664
542	SM(43:1)	-3.09( -7.86, 1.93)	0.22247	0.37323	-0.73(-2.06, 0.61)	0.28215	0.4084	-1.27( -7.23, 5.07)	0.68679	0.82599	-0.43(-0.91, 0.05)	0.077239	0.12095	-1.98( -4.04, 0.12)	0.06423	0.1034	-2.08( -8.85, 5.19)	0.56459	0.70599	Not significant	5.28555
543	SM(d19:1/24:1)	-0.99( -8.13, 6.71)	0.79503	0.86811	-1.07(-3.02, 0.92)	0.28748	0.41524	-7.08(-15.25, 1.89)	0.1181	0.24959	-0.39(-1.10, 0.32)	0.27931	0.37079	-1.68( -4.73, 1.46)	0.28997	0.3712	-6.80(-16.18, 3.63)	0.19282	0.32642	Not significant	3.78701
544	SM(43:2) (b)	-2.56( -7.15, 2.26)	0.29173	0.45996	-0.33(-1.60, 0.95)	0.60967	0.72176	-1.05( -6.76, 5.01)	0.72654	0.84989	-0.38(-0.84, 0.08)	0.10386	0.15727	-1.64( -3.62, 0.37)	0.10926	0.16224	-2.15( -8.62, 4.78)	0.53343	0.68442	Not significant	3.96877
545	SM(43:2) (c)	-6.99(-11.02, -2.77)	0.0013893	0.007208	-1.87(-3.02,-0.71)	0.0017257	0.005886	-4.49( -9.58, 0.89)	0.10018	0.21913	-1.10(-1.52,-0.69)	2.5858e-07	1.1721e-06	-4.96( -6.70,-3.19)	7.9361e-08	3.9338e-07	-2.58( -8.54, 3.77)	0.41676	0.57201	FPG&2hPG&HOMA-IR	26.2015
546	SM(44:1)	0.00( -4.46, 4.68)	0.99938	0.99938	-0.15(-1.35, 1.07)	0.81318	0.87001	3.10( -2.53, 9.07)	0.28612	0.47274	-0.07(-0.51, 0.36)	0.73741	0.78286	-0.26( -2.16, 1.67)	0.78797	0.82135	-0.34( -6.59, 6.32)	0.91674	0.96075	Not significant	0.462654
547	SM(44:2)	-1.02( -5.48, 3.65)	0.66136	0.76973	-0.31(-1.52, 0.92)	0.6226	0.7283	1.42( -4.18, 7.34)	0.62668	0.79518	-0.47(-0.91,-0.03)	0.035382	0.060642	-1.80( -3.69, 0.11)	0.065023	0.10419	-5.25(-11.24, 1.15)	0.10556	0.20546	Not significant	5.09757
548	SM(44:3)	-5.01( -9.07, -0.78)	0.020772	0.063047	-1.83(-2.96,-0.69)	0.0017833	0.0060526	-4.38( -9.39, 0.90)	0.10202	0.22245	-1.12(-1.52,-0.71)	1.049e-07	5.146e-07	-4.69( -6.41,-2.95)	2.3495e-07	1.072e-06	-10.67(-16.01, -5.00)	0.00033631	0.0021656	2hPG&HOMA-IR&HbA1c	29.0672
549	Sph(d18:1)	11.46( -3.10, 28.20)	0.12855	0.25287	1.48(-2.23, 5.33)	0.43778	0.56912	4.77(-11.83,24.49)	0.59622	0.76498	3.23( 1.87, 4.60)	2.7983e-06	1.0536e-05	14.93( 8.43,21.82)	3.1064e-06	1.1632e-05	6.02(-13.07, 29.32)	0.56345	0.70599	HOMA-IR only	14.0131
550	Sph(d18:2)	11.78( -0.67, 25.79)	0.064592	0.15072	0.93(-2.19, 4.16)	0.56164	0.69225	5.91( -8.44,22.52)	0.43891	0.62871	2.82( 1.68, 3.98)	1.1198e-06	4.5653e-06	13.16( 7.74,18.85)	9.2247e-07	3.8059e-06	8.47( -8.28, 28.27)	0.3417	0.49253	HOMA-IR only	15.8835
551	Sulfatide (d18:1/16:0(OH)) [264]	-3.06( -8.12, 2.27)	0.25474	0.41591	-2.13(-3.51,-0.73)	0.0029828	0.0092573	-5.06(-11.12, 1.41)	0.12261	0.25523	-0.73(-1.23,-0.22)	0.0050966	0.01042	-3.16( -5.31,-0.96)	0.0051713	0.010328	-0.40( -7.69, 7.47)	0.91807	0.96075	2hPG&HOMA-IR	10.8856
552	Sulfatide (d18:1/16:0) [264]	-2.25( -7.46, 3.26)	0.41563	0.57701	-1.59(-3.01,-0.15)	0.030916	0.070131	-1.53( -7.95, 5.35)	0.65502	0.81171	-0.49(-1.01, 0.03)	0.064893	0.10374	-2.07( -4.29, 0.21)	0.075419	0.11783	7.34( -0.67, 16.01)	0.073452	0.15318	Not significant	8.29525
553	Sulfatide (d18:1/24:0(OH)) [264]	-0.04( -6.30, 6.63)	0.98915	0.99589	-0.58(-2.27, 1.14)	0.50689	0.63616	2.70( -5.16,11.20)	0.51188	0.69427	-0.23(-0.84, 0.39)	0.46224	0.54109	-1.00( -3.66, 1.72)	0.46683	0.54122	7.56( -1.85, 17.86)	0.1186	0.22699	Not significant	3.11316
554	Sulfatide (d18:1/24:0) [264]	-2.89( -9.24, 3.91)	0.39556	0.56426	-0.45(-2.23, 1.36)	0.62246	0.7283	4.95( -3.44,14.06)	0.25516	0.43514	-0.43(-1.07, 0.22)	0.19343	0.27199	-1.77( -4.52, 1.06)	0.21816	0.29018	12.91( 2.61, 24.24)	0.012867	0.036938	HbA1c only	6.32085
555	Sulfatide (d18:1/24:1(OH)) [264]	-1.02( -7.34, 5.74)	0.76074	0.84404	-0.97(-2.70, 0.78)	0.27346	0.4026	-0.68( -8.44, 7.73)	0.86888	0.9354	-0.57(-1.19, 0.06)	0.074978	0.11822	-2.14( -4.81, 0.61)	0.12663	0.18484	2.07( -7.05, 12.08)	0.66804	0.7868	Not significant	3.50906
556	Sulfatide (d18:1/24:1) [264]	-3.62( -9.20, 2.31)	0.22576	0.37481	-1.56(-3.11, 0.01)	0.051893	0.10546	-3.36(-10.21, 4.01)	0.36123	0.547	-1.19(-1.74,-0.63)	3.6516e-05	0.00011594	-4.82( -7.16,-2.42)	0.00010605	0.00031184	3.35( -5.03, 12.48)	0.44442	0.60159	HOMA-IR only	12.5159
557	TG(48:0) [NL-16:0]	43.68( 26.78, 62.84)	1.766e-08	6.404e-07	9.73( 6.13,13.44)	5.8746e-08	7.2278e-07	36.34( 16.71,59.28)	9.7912e-05	0.00071012	6.84( 5.63, 8.06)	2.777e-28	4.2455e-26	33.78( 27.24,40.66)	3.0296e-28	4.1748e-26	53.96( 28.82, 84.02)	2.369e-06	0.00010029	FPG&2hPG&HOMA-IR&HbA1c	96.2562
558	TG(48:0) [NL-18:0]	52.14( 31.10, 76.55)	4.0928e-08	9.3997e-07	6.68( 2.49,11.03)	0.001568	0.0054563	19.70( -0.61,44.15)	0.057988	0.13896	6.47( 5.01, 7.96)	3.3517e-18	5.9214e-17	32.42( 24.59,40.74)	8.9105e-19	1.701e-17	44.74( 16.96, 79.13)	0.00068994	0.0034698	FPG&2hPG&HOMA-IR&HbA1c	62.8078
559	TG(48:1) [NL-16:1]	48.20( 29.70, 69.33)	9.5249e-09	5.0482e-07	11.26( 7.39,15.27)	4.692e-09	1.0776e-07	44.77( 22.70,70.80)	1.2588e-05	0.00014218	6.18( 4.87, 7.50)	1.479e-20	5.0953e-19	30.83( 23.91,38.13)	2.8578e-21	9.8452e-20	63.06( 34.88, 97.13)	5.1397e-07	3.7784e-05	FPG&2hPG&HOMA-IR&HbA1c	86.3656
560	TG(48:1) [NL-18:1]	52.07( 31.50, 75.86)	2.0162e-08	6.9457e-07	7.80( 3.68,12.09)	0.00016652	0.00072158	21.45( 1.28,45.63)	0.03598	0.095715	6.19( 4.75, 7.64)	1.7595e-17	2.7552e-16	30.18( 22.62,38.20)	2.0881e-17	3.2697e-16	47.77( 20.01, 81.95)	0.00024361	0.0016618	FPG&2hPG&HOMA-IR&HbA1c	63.5351
561	TG(48:2) [NL-14:0]	56.52( 34.83, 81.70)	5.2388e-09	3.5428e-07	9.52( 5.23,13.99)	8.9306e-06	5.4453e-05	33.14( 10.52,60.38)	0.0026198	0.011721	6.47( 5.00, 7.96)	4.8742e-18	8.191e-17	31.85( 24.01,40.19)	4.4454e-18	7.2926e-17	57.67( 27.37, 95.17)	3.0851e-05	0.00044284	FPG&2hPG&HOMA-IR&HbA1c	70.3854
562	TG(48:2) [NL-14:1]	53.17( 32.46, 77.13)	1.1497e-08	5.281e-07	8.28( 4.14,12.58)	6.7211e-05	0.00033077	21.33( 1.18,45.50)	0.036974	0.096496	5.64( 4.20, 7.09)	9.656e-15	1.2794e-13	27.81( 20.36,35.73)	3.4099e-15	4.5181e-14	46.74( 19.16, 80.71)	0.00031626	0.0020575	FPG&2hPG&HOMA-IR&HbA1c	60.1584
563	TG(48:2) [NL-16:1]	50.47( 29.88, 74.34)	6.5362e-08	1.251e-06	10.12( 5.88,14.53)	1.7045e-06	1.2628e-05	33.60( 11.24,60.46)	0.001971	0.0091759	5.36( 3.91, 6.83)	3.2942e-13	3.2894e-12	26.52( 19.03,34.47)	9.2723e-14	9.8286e-13	60.17( 29.85, 97.56)	1.1776e-05	0.0002884	FPG&2hPG&HOMA-IR&HbA1c	61.8298
564	TG(48:2) [NL-18:2]	53.73( 32.31, 78.61)	2.4657e-08	7.3865e-07	9.84( 5.53,14.34)	4.9575e-06	3.3163e-05	35.98( 12.80,63.91)	0.0012899	0.0064871	6.81( 5.33, 8.31)	1.1923e-19	3.1595e-18	33.43( 25.48,41.87)	1.9632e-19	4.5088e-18	51.02( 21.85, 87.19)	0.00017443	0.0013063	FPG&2hPG&HOMA-IR&HbA1c	70.7564
565	TG(48:3) [NL-14:0]	54.24( 32.42, 79.64)	3.2247e-08	8.1419e-07	8.97( 4.61,13.51)	4.0104e-05	0.00020468	28.56( 6.29,55.49)	0.0096996	0.033924	5.69( 4.18, 7.22)	9.8995e-14	1.1182e-12	27.91( 20.07,36.26)	5.3284e-14	5.8275e-13	51.48( 21.79, 88.42)	0.00019848	0.0014245	FPG&2hPG&HOMA-IR&HbA1c	57.728
566	TG(48:3) [NL-16:1]	48.13( 28.79, 70.38)	4.6358e-08	9.9815e-07	8.20( 4.22,12.33)	3.9758e-05	0.00020442	25.75( 5.62,49.72)	0.01012	0.035215	4.54( 3.16, 5.94)	8.6673e-11	6.1565e-10	22.23( 15.30,29.57)	2.6257e-11	1.9881e-10	49.69( 22.56, 82.82)	8.0817e-05	0.00075248	FPG&2hPG&HOMA-IR&HbA1c	52.8154
567	TG(48:3) [NL-18:3]	64.94( 38.30, 96.71)	3.2419e-08	8.1419e-07	10.97( 5.86,16.32)	1.6419e-05	9.1233e-05	33.84( 7.44,66.72)	0.0093808	0.032976	7.10( 5.34, 8.88)	1.1919e-15	1.676e-14	35.54( 26.04,45.76)	7.3288e-16	1.052e-14	59.15( 23.68,104.78)	0.00031421	0.0020575	FPG&2hPG&HOMA-IR&HbA1c	61.8232
568	TG(49:1) [NL-16:1]	24.17( 13.11, 36.32)	6.0208e-06	5.3874e-05	4.76( 2.18, 7.41)	0.00026162	0.0010859	14.55( 2.02,28.63)	0.021613	0.063369	3.29( 2.39, 4.20)	9.2963e-13	8.8961e-12	15.80( 11.43,20.35)	1.81e-13	1.834e-12	34.89( 18.17, 53.99)	1.0242e-05	0.00028226	FPG&2hPG&HOMA-IR&HbA1c	53.0692
569	TG(49:1) [NL-17:1]	39.41( 23.86, 56.91)	4.5244e-08	9.9815e-07	8.30( 4.94,11.77)	8.3235e-07	7.3525e-06	27.19( 9.79,47.35)	0.0013837	0.0068586	5.41( 4.26, 6.57)	2.9419e-20	9.6522e-19	26.58( 20.62,32.82)	7.1035e-21	2.3306e-19	44.10( 21.73, 70.59)	2.3541e-05	0.0004055	FPG&2hPG&HOMA-IR&HbA1c	76.4017
570	TG(50:0) [NL-18:0]	50.14( 31.86, 70.96)	1.1957e-09	2.0596e-07	9.66( 5.92,13.54)	2.2555e-07	2.2522e-06	37.60( 17.04,61.76)	0.0001157	0.00081345	7.30( 6.04, 8.58)	1.0501e-29	2.4117e-27	36.65( 29.74,43.93)	4.6195e-30	1.061e-27	51.45( 25.76, 82.38)	1.3036e-05	0.00028882	FPG&2hPG&HOMA-IR&HbA1c	99.5788
571	TG(50:1) [NL-14:0]	49.15( 30.41, 70.58)	7.0568e-09	4.0518e-07	5.77( 2.01, 9.67)	0.0023945	0.0077822	16.14( -1.83,37.39)	0.080978	0.18293	5.83( 4.52, 7.17)	3.3218e-18	5.9214e-17	28.87( 21.96,36.17)	9.3812e-19	1.701e-17	45.38( 19.94, 76.20)	0.00014323	0.0011475	FPG&2hPG&HOMA-IR&HbA1c	65.2878
572	TG(50:1) [NL-16:0]	30.41( 17.80, 44.36)	3.6081e-07	5.1792e-06	8.34( 5.46,11.30)	7.2018e-09	1.5036e-07	31.97( 16.38,49.64)	1.6368e-05	0.00017901	4.47( 3.49, 5.46)	5.5014e-19	1.2227e-17	21.17( 16.24,26.30)	6.7642e-19	1.4004e-17	37.30( 18.80, 58.68)	1.8956e-05	0.0003628	FPG&2hPG&HOMA-IR&HbA1c	74.9546
573	TG(50:1) [NL-18:1]	26.94( 14.78, 40.40)	3.8401e-06	3.7265e-05	8.23( 5.38,11.14)	7.6691e-09	1.5097e-07	32.07( 16.65,49.53)	1.2301e-05	0.00014126	4.38( 3.41, 5.36)	1.1025e-18	2.3403e-17	20.55( 15.70,25.61)	2.3763e-18	4.0932e-17	35.90( 17.78, 56.81)	2.8449e-05	0.00043036	FPG&2hPG&HOMA-IR&HbA1c	71.4019
574	TG(50:2) [NL-14:0]	31.47( 17.64, 46.93)	1.5989e-06	1.7486e-05	4.11( 1.05, 7.26)	0.0082273	0.022857	9.83( -4.37,26.14)	0.1842	0.35058	3.83( 2.75, 4.92)	3.6743e-12	3.1153e-11	17.82( 12.50,23.38)	5.7741e-12	4.7361e-11	28.98( 10.05, 51.17)	0.0017057	0.0069539	FPG&2hPG&HOMA-IR&HbA1c	43.7751
575	TG(50:2) [NL-16:1]	29.84( 17.22, 43.81)	6.4049e-07	8.0235e-06	6.58( 3.71, 9.52)	5.0625e-06	3.3539e-05	21.66( 7.16,38.12)	0.0024995	0.011256	3.11( 2.12, 4.12)	8.0335e-10	5.173e-09	14.84( 10.05,19.84)	2.9699e-10	1.9867e-09	34.23( 16.04, 55.27)	7.8473e-05	0.00074302	FPG&2hPG&HOMA-IR&HbA1c	50.2433
576	TG(50:2) [NL-18:1]	29.71( 17.05, 43.74)	7.8959e-07	9.5838e-06	5.53( 2.67, 8.46)	0.00012781	0.00057276	16.85( 2.84,32.77)	0.016941	0.05258	3.10( 2.10, 4.11)	1.1195e-09	7.0124e-09	14.45( 9.65,19.46)	9.6662e-10	6.0545e-09	34.08( 15.83, 55.20)	8.9875e-05	0.0007939	FPG&2hPG&HOMA-IR&HbA1c	46.1143
577	TG(50:2) [NL-18:2]	24.83( 13.70, 37.05)	3.6126e-06	3.5558e-05	8.82( 6.18,11.52)	2.3832e-11	1.7324e-09	37.12( 22.28,53.76)	8.058e-08	3.47e-06	4.05( 3.16, 4.96)	1.1209e-18	2.3403e-17	18.87( 14.42,23.49)	2.9432e-18	4.946e-17	32.88( 16.37, 51.73)	2.8732e-05	0.00043036	FPG&2hPG&HOMA-IR&HbA1c	76.2757
578	TG(50:3) [NL-14:0]	34.00( 18.15, 51.97)	5.6995e-06	5.236e-05	7.01( 3.47,10.66)	8.0669e-05	0.00038069	26.31( 8.07,47.63)	0.0033722	0.014613	4.38( 3.15, 5.62)	2.2488e-12	1.9865e-11	20.19( 14.08,26.62)	8.5568e-12	6.8554e-11	37.11( 14.61, 64.04)	0.00057441	0.0031917	FPG&2hPG&HOMA-IR&HbA1c	47.2918
579	TG(50:3) [NL-14:1]	31.32( 17.93, 46.24)	7.9286e-07	9.5838e-06	5.09( 2.11, 8.16)	0.00074486	0.0027592	15.35( 0.89,31.87)	0.036673	0.096212	3.24( 2.19, 4.29)	1.3202e-09	8.1215e-09	15.38( 10.31,20.67)	6.083e-10	3.8807e-09	32.67( 13.79, 54.67)	0.00031654	0.0020575	FPG&2hPG&HOMA-IR&HbA1c	43.8884
580	TG(50:3) [NL-16:1]	32.21( 17.38, 48.91)	4.6621e-06	4.4613e-05	9.27( 5.89,12.77)	4.145e-08	5.4922e-07	35.51( 17.01,56.94)	5.2777e-05	0.00044893	3.66( 2.50, 4.83)	5.6875e-10	3.7321e-09	17.34( 11.67,23.29)	3.6534e-10	2.3973e-09	41.78( 19.73, 67.89)	5.4903e-05	0.00061013	FPG&2hPG&HOMA-IR&HbA1c	52.8232
581	TG(50:3) [NL-18:2]	32.59( 18.11, 48.84)	1.9772e-06	2.1286e-05	8.77( 5.48,12.15)	9.4124e-08	1.0809e-06	34.35( 16.46,54.98)	5.4406e-05	0.00045714	3.97( 2.84, 5.11)	4.5067e-12	3.636e-11	18.50( 12.95,24.33)	7.2481e-12	5.8752e-11	40.53( 19.21, 65.66)	5.359e-05	0.0006062	FPG&2hPG&HOMA-IR&HbA1c	56.2819
582	TG(50:3) [NL-18:3]	37.72( 21.15, 56.55)	1.1263e-06	1.3152e-05	11.56( 7.86,15.39)	3.2652e-10	1.4061e-08	44.62( 23.47,69.38)	5.2661e-06	7.6995e-05	5.60( 4.35, 6.86)	1.2735e-18	2.5069e-17	26.91( 20.44,33.74)	2.1928e-18	3.8739e-17	48.09( 23.41, 77.70)	2.6e-05	0.0004166	FPG&2hPG&HOMA-IR&HbA1c	75.3569
583	TG(50:4) [NL-14:0]	39.93( 21.50, 61.15)	3.4889e-06	3.4839e-05	8.47( 4.46,12.63)	2.4692e-05	0.00013087	34.14( 12.62,59.79)	0.0010192	0.0052798	4.77( 3.39, 6.17)	1.1279e-11	8.7317e-11	22.42( 15.45,29.82)	2.2576e-11	1.7283e-10	39.23( 13.83, 70.30)	0.0013076	0.0056661	FPG&2hPG&HOMA-IR&HbA1c	47.1893
584	TG(50:4) [NL-18:3]	43.91( 25.00, 65.68)	4.7727e-07	6.2919e-06	9.81( 5.77,14.00)	1.142e-06	9.4797e-06	31.84( 10.68,57.04)	0.0019891	0.0091977	4.75( 3.36, 6.15)	1.4241e-11	1.0903e-10	22.91( 15.92,30.32)	8.7635e-12	6.9403e-11	48.25( 21.27, 81.23)	0.00012777	0.00106	FPG&2hPG&HOMA-IR&HbA1c	54.4289
585	TG(50:4) [NL-20:4]	69.15( 42.15,101.28)	4.2465e-09	3.251e-07	11.73( 6.65,17.06)	3.3547e-06	2.3114e-05	39.20( 12.03,72.95)	0.002872	0.012604	7.67( 5.93, 9.43)	2.1901e-18	4.0783e-17	39.09( 29.51,49.38)	6.921e-19	1.4004e-17	70.22( 32.72,118.32)	2.9936e-05	0.00043886	FPG&2hPG&HOMA-IR&HbA1c	73.0599
586	TG(51:1) [NL-17:0]	38.93( 23.28, 56.58)	8.5948e-08	1.5184e-06	7.52( 4.14,11.01)	9.4703e-06	5.6994e-05	24.70( 7.45,44.71)	0.003694	0.015425	5.38( 4.21, 6.55)	1.3027e-19	3.3242e-18	26.21( 20.20,32.52)	5.6672e-20	1.5018e-18	38.67( 16.89, 64.51)	0.00018388	0.0013478	FPG&2hPG&HOMA-IR&HbA1c	70.143
587	TG(51:2) [NL-15:0]	27.07( 14.32, 41.24)	9.7738e-06	8.5242e-05	4.97( 2.05, 7.98)	0.00077693	0.0028626	12.50( -1.35,28.29)	0.078839	0.17927	3.03( 2.01, 4.07)	6.4852e-09	3.8855e-08	14.32( 9.39,19.47)	3.6236e-09	2.1339e-08	26.87( 9.12, 47.51)	0.0019968	0.0078615	FPG&2hPG&HOMA-IR&HbA1c	38.5202
588	TG(51:2) [NL-17:0]	33.78( 19.87, 49.31)	2.4106e-07	3.6107e-06	7.56( 4.46,10.75)	1.1654e-06	9.5588e-06	24.53( 8.65,42.73)	0.0016464	0.0079887	4.20( 3.14, 5.28)	1.1606e-14	1.4808e-13	20.28( 14.96,25.85)	3.5859e-15	4.5754e-14	38.06( 18.06, 61.45)	5.6898e-05	0.00061254	FPG&2hPG&HOMA-IR&HbA1c	62.4834
589	TG(51:2) [NL-17:1]	33.81( 19.90, 49.34)	2.3709e-07	3.6107e-06	7.57( 4.47,10.77)	1.129e-06	9.4797e-06	24.54( 8.66,42.75)	0.0016434	0.0079887	4.20( 3.14, 5.28)	1.1304e-14	1.4695e-13	20.29( 14.97,25.87)	3.4856e-15	4.5313e-14	38.08( 18.07, 61.47)	5.6732e-05	0.00061254	FPG&2hPG&HOMA-IR&HbA1c	62.5526
590	TG(52:1) [NL-18:0]	46.70( 29.42, 66.28)	2.8226e-09	2.9529e-07	10.72( 7.09,14.47)	2.9127e-09	7.5293e-08	42.04( 21.57,65.97)	1.0789e-05	0.00013041	6.72( 5.50, 7.95)	3.6212e-27	4.1584e-25	33.41( 26.85,40.30)	1.6367e-27	1.8794e-25	49.59( 25.04, 78.95)	1.1567e-05	0.0002884	FPG&2hPG&HOMA-IR&HbA1c	97.6157
591	TG(52:1) [NL-18:1]	46.72( 29.57, 66.14)	2.0653e-09	2.846e-07	10.58( 6.98,14.30)	3.3966e-09	8.3579e-08	41.96( 21.65,65.66)	9.4676e-06	0.00012574	6.64( 5.43, 7.86)	5.7218e-27	5.6319e-25	32.97( 26.48,39.79)	2.5564e-27	2.5163e-25	51.12( 26.52, 80.50)	5.7916e-06	0.00019002	FPG&2hPG&HOMA-IR&HbA1c	97.9671
592	TG(52:2) [NL-16:0]	18.33( 9.14, 28.29)	4.7769e-05	0.0003539	5.28( 3.05, 7.56)	2.7975e-06	1.9469e-05	19.44( 8.10,31.98)	0.00049673	0.0028053	2.30( 1.52, 3.09)	7.3678e-09	4.3388e-08	10.55( 6.89,14.33)	7.038e-09	4.041e-08	22.07( 8.82, 36.94)	0.00068759	0.0034698	FPG&2hPG&HOMA-IR&HbA1c	42.3786
593	TG(52:2) [NL-18:2]	32.48( 20.00, 46.27)	3.2132e-08	8.1419e-07	8.61( 5.80,11.50)	9.3142e-10	3.5653e-08	36.97( 21.21,54.77)	5.3137e-07	1.5592e-05	4.97( 4.02, 5.92)	2.514e-24	1.3324e-22	23.96( 19.10,29.02)	1.2382e-24	6.0936e-23	36.46( 18.49, 57.17)	1.7346e-05	0.00034147	FPG&2hPG&HOMA-IR&HbA1c	90.3839
594	TG(52:3) [NL-16:1]	14.65( 4.87, 25.34)	0.002689	0.012189	3.17( 0.75, 5.65)	0.010009	0.026939	11.05( -0.53,23.97)	0.062183	0.14673	1.36( 0.50, 2.22)	0.0019093	0.0044443	6.26( 2.35,10.32)	0.0015184	0.0034758	23.87( 9.18, 40.55)	0.00091222	0.0042757	FPG&2hPG&HOMA-IR&HbA1c	20.8571
595	TG(52:3) [NL-18:2]	12.66( 4.22, 21.80)	0.0027529	0.012317	5.69( 3.55, 7.88)	1.4851e-07	1.6242e-06	24.06( 12.77,36.48)	1.0367e-05	0.00012987	1.92( 1.17, 2.68)	4.9419e-07	2.1688e-06	8.48( 5.01,12.06)	1.0512e-06	4.2856e-06	19.41( 6.92, 33.35)	0.0016781	0.0068821	FPG&2hPG&HOMA-IR&HbA1c	36.2839
596	TG(52:4) [NL-16:1]	16.44( 4.42, 29.84)	0.006238	0.023942	5.99( 2.97, 9.09)	8.1659e-05	0.00038274	25.41( 9.69,43.38)	0.00094003	0.0049441	1.94( 0.89, 3.00)	0.00029462	0.00080554	8.62( 3.77,13.70)	0.00039854	0.0010133	28.91( 10.48, 50.40)	0.0012757	0.0055631	FPG&2hPG&HOMA-IR&HbA1c	25.1735
597	TG(52:4) [NL-18:2]	15.66( 3.96, 28.68)	0.0075594	0.027853	8.18( 5.19,11.25)	4.705e-08	6.1166e-07	39.68( 22.65,59.09)	5.4983e-07	1.5592e-05	2.74( 1.71, 3.78)	1.6984e-07	7.9605e-07	12.02( 7.16,17.11)	6.252e-07	2.6427e-06	25.46( 7.87, 45.92)	0.0032953	0.011825	FPG&2hPG&HOMA-IR&HbA1c	36.2701
598	TG(52:4) [NL-18:3]	24.72( 11.97, 38.92)	6.2964e-05	0.00045666	8.63( 5.59,11.76)	1.4664e-08	2.4057e-07	31.73( 15.35,50.43)	5.0221e-05	0.00043253	3.47( 2.42, 4.52)	7.1852e-11	5.2111e-10	15.98( 10.90,21.28)	1.2703e-10	8.8407e-10	31.65( 12.95, 53.44)	0.00044814	0.0027325	FPG&2hPG&HOMA-IR&HbA1c	50.5587
599	TG(52:5) [NL-18:3]	27.52( 12.06, 45.13)	0.00023691	0.0016003	10.53( 6.83,14.35)	1.0598e-08	1.963e-07	41.18( 20.44,65.48)	2.2431e-05	0.00023067	3.78( 2.53, 5.06)	3.2531e-09	1.9835e-08	17.42( 11.27,23.90)	6.3857e-09	3.6973e-08	36.02( 13.21, 63.43)	0.0010442	0.0048285	FPG&2hPG&HOMA-IR&HbA1c	45.5524
600	TG(52:5) [NL-20:4]	47.47( 29.12, 68.44)	1.3214e-08	5.6902e-07	11.19( 7.33,15.18)	5.3176e-09	1.1819e-07	39.74( 18.46,64.84)	7.5628e-05	0.00056639	5.18( 3.87, 6.50)	6.3152e-15	8.5317e-14	25.63( 18.91,32.72)	1.1738e-15	1.6175e-14	55.82( 28.90, 88.36)	5.0491e-06	0.0001831	FPG&2hPG&HOMA-IR&HbA1c	72.7609
601	TG(52:5) [NL-20:5]	49.38( 28.43, 73.76)	2.3136e-07	3.6107e-06	11.56( 7.17,16.13)	1.1428e-07	1.27e-06	49.53( 24.02,80.28)	2.6656e-05	0.00026237	6.01( 4.52, 7.52)	1.7033e-15	2.3472e-14	30.16( 22.32,38.51)	3.12e-16	4.5738e-15	52.53( 22.93, 89.24)	0.00013077	0.00106	FPG&2hPG&HOMA-IR&HbA1c	65.9342
602	TG(53:2) [NL-17:1]	37.81( 23.09, 54.29)	3.3087e-08	8.1419e-07	6.82( 3.64,10.10)	2.0584e-05	0.00011167	23.39( 7.19,42.05)	0.0034632	0.014894	4.85( 3.75, 5.96)	5.4389e-18	8.9224e-17	23.97( 18.37,29.84)	4.5988e-19	9.9019e-18	39.41( 18.63, 63.83)	5.7874e-05	0.00061317	FPG&2hPG&HOMA-IR&HbA1c	69.4834
603	TG(53:2) [NL-18:1]	25.03( 12.73, 38.66)	2.5124e-05	0.00020129	5.15( 2.28, 8.09)	0.00037806	0.0014611	15.96( 1.99,31.83)	0.023807	0.067799	3.31( 2.31, 4.32)	9.1192e-11	6.4113e-10	15.69( 10.83,20.77)	4.484e-11	3.2182e-10	26.11( 8.82, 46.14)	0.0020722	0.0080666	FPG&2hPG&HOMA-IR&HbA1c	42.1085
604	TG(54:0) [NL-18:0]	26.57( 15.03, 39.27)	1.55e-06	1.7225e-05	4.10( 1.46, 6.80)	0.0021585	0.0071159	15.61( 2.66,30.20)	0.016792	0.052351	3.51( 2.58, 4.44)	1.1042e-13	1.2271e-12	17.25( 12.72,21.96)	6.2998e-15	7.8919e-14	24.89( 8.95, 43.16)	0.0014444	0.0061054	FPG&2hPG&HOMA-IR&HbA1c	51.033
605	TG(54:1) [NL-18:1]	51.45( 32.18, 73.52)	3.0507e-09	2.9529e-07	9.90( 5.98,13.97)	4.1763e-07	4.1107e-06	38.96( 17.31,64.61)	0.00014719	0.0009478	7.05( 5.72, 8.39)	2.7776e-25	1.5948e-23	35.51( 28.27,43.16)	5.8763e-26	3.6807e-24	50.10( 23.53, 82.39)	4.6623e-05	0.00056817	FPG&2hPG&HOMA-IR&HbA1c	88.9142
606	TG(54:2) [NL-18:0]	33.58( 20.21, 48.43)	9.0875e-08	1.5595e-06	7.43( 4.46,10.50)	6.5862e-07	6.0719e-06	30.38( 14.40,48.59)	7.3896e-05	0.00056571	4.71( 3.70, 5.74)	1.6071e-19	3.9545e-18	22.73( 17.56,28.13)	7.0481e-20	1.7343e-18	37.11( 17.96, 59.38)	4.1941e-05	0.00054524	FPG&2hPG&HOMA-IR&HbA1c	73.5044
607	TG(54:2) [NL-20:1]	25.11( 12.21, 39.50)	5.7969e-05	0.0004249	7.41( 4.35,10.55)	1.3498e-06	1.045e-05	29.97( 13.66,48.63)	0.00013383	0.00087816	3.93( 2.87, 4.99)	2.5929e-13	2.7038e-12	18.36( 13.17,23.79)	3.6821e-13	3.6132e-12	36.81( 17.25, 59.65)	7.2591e-05	0.0007145	FPG&2hPG&HOMA-IR&HbA1c	53.3591
608	TG(54:3) [NL-18:1]	10.14( 1.45, 19.58)	0.021285	0.064042	3.17( 0.94, 5.44)	0.0051819	0.015323	11.55( 0.80,23.43)	0.034451	0.09236	1.78( 0.99, 2.57)	9.9956e-06	3.5138e-05	7.89( 4.26,11.66)	1.5353e-05	5.0856e-05	16.76( 3.93, 31.18)	0.0091568	0.027671	2hPG&HOMA-IR&HbA1c	21.619
609	TG(54:3) [NL-18:2]	14.96( 5.59, 25.17)	0.0013421	0.0070587	5.49( 3.15, 7.89)	3.5114e-06	2.3954e-05	25.12( 12.72,38.88)	2.7489e-05	0.00026676	2.78( 1.97, 3.61)	2.4741e-11	1.8529e-10	12.70( 8.81,16.73)	4.1813e-11	3.0326e-10	23.68( 9.63, 39.52)	0.00056398	0.0031851	FPG&2hPG&HOMA-IR&HbA1c	43.9083
610	TG(54:4) [NL-18:2]	7.05( -1.62, 16.48)	0.11383	0.23272	3.57( 1.28, 5.91)	0.0021511	0.0071159	18.82( 7.14,31.78)	0.0011177	0.0057042	1.42( 0.61, 2.23)	0.00059391	0.0015442	6.06( 2.38, 9.88)	0.0011172	0.0026635	16.23( 3.14, 30.97)	0.013695	0.038673	2hPG&HOMA-IR&HbA1c	16.8528
611	TG(54:4) [NL-20:3]	19.75( 8.11, 32.64)	0.00056476	0.0034673	8.14( 5.27,11.08)	1.5239e-08	2.4418e-07	29.50( 14.22,46.83)	5.7854e-05	0.00047454	3.24( 2.25, 4.24)	1.176e-10	8.1024e-10	14.94( 10.17,19.90)	1.7172e-10	1.1831e-09	35.26( 17.06, 56.30)	4.476e-05	0.00056817	FPG&2hPG&HOMA-IR&HbA1c	50.3589
612	TG(54:5) [NL-18:3]	17.94( 5.07, 32.38)	0.0051829	0.020883	6.98( 3.77,10.30)	1.5993e-05	9.0322e-05	26.46( 9.72,45.77)	0.0012235	0.0061985	2.51( 1.39, 3.64)	1.015e-05	3.5498e-05	11.24( 6.00,16.74)	1.6637e-05	5.4326e-05	28.26( 8.89, 51.07)	0.0029271	0.010741	FPG&2hPG&HOMA-IR&HbA1c	28.788
613	TG(54:5) [NL-20:4]	22.76( 11.93, 34.65)	1.477e-05	0.00012564	7.76( 5.17,10.42)	2.4209e-09	7.252e-08	27.51( 13.78,42.89)	3.084e-05	0.00029512	3.23( 2.34, 4.13)	1.3659e-12	1.2383e-11	15.17( 10.85,19.65)	8.2265e-13	7.5574e-12	30.49( 14.44, 48.79)	7.4504e-05	0.000723	FPG&2hPG&HOMA-IR&HbA1c	59.3185
614	TG(54:6) [NL-18:3]	20.09( 4.49, 38.02)	0.0099903	0.034877	8.90( 4.97,12.97)	5.931e-06	3.8191e-05	39.25( 17.40,65.16)	0.00014963	0.00095456	2.77( 1.43, 4.14)	5.212e-05	0.00016249	12.32( 5.96,19.05)	9.7534e-05	0.00028966	29.11( 5.99, 57.27)	0.011221	0.032899	FPG&2hPG&HOMA-IR&HbA1c	26.3762
615	TG(54:6) [NL-20:4]	23.31( 11.03, 36.95)	9.5284e-05	0.0006699	9.36( 6.39,12.41)	2.7766e-10	1.3665e-08	38.46( 21.76,57.45)	8.037e-07	2.1298e-05	3.59( 2.57, 4.61)	4.0378e-12	3.3519e-11	16.77( 11.82,21.94)	4.1834e-12	3.5151e-11	34.51( 15.92, 56.08)	9.8319e-05	0.00083632	FPG&2hPG&HOMA-IR&HbA1c	57.9266
616	TG(54:6) [NL-20:5]	36.48( 19.42, 55.97)	5.4845e-06	5.1764e-05	8.51( 4.73,12.44)	7.1056e-06	4.4507e-05	33.25( 12.96,57.19)	0.00067565	0.0036656	3.82( 2.51, 5.14)	8.5874e-09	4.972e-08	18.77( 12.34,25.57)	1.908e-09	1.1431e-08	39.54( 15.38, 68.77)	0.00061068	0.0032918	FPG&2hPG&HOMA-IR&HbA1c	44.6857
617	TG(54:6) [NL-22:6]	40.76( 20.88, 63.90)	1.1725e-05	0.00010098	12.37( 7.94,16.98)	1.6726e-08	2.6192e-07	56.02( 29.37,88.14)	3.5921e-06	6.0364e-05	5.71( 4.21, 7.23)	4.9893e-14	5.8265e-13	27.80( 20.03,36.07)	4.1138e-14	4.5717e-13	50.70( 21.36, 87.13)	0.00021304	0.0014978	FPG&2hPG&HOMA-IR&HbA1c	59.5296
618	TG(54:7) [NL-20:5]	36.84( 18.46, 58.06)	2.1734e-05	0.00017827	9.96( 5.83,14.24)	1.2895e-06	1.0331e-05	43.67( 20.28,71.62)	6.8206e-05	0.00054016	3.81( 2.40, 5.24)	1.0633e-07	5.146e-07	18.60( 11.67,25.97)	3.5093e-08	1.7911e-07	38.73( 12.98, 70.36)	0.0018115	0.0072565	FPG&2hPG&HOMA-IR&HbA1c	41.4984
619	TG(54:7) [NL-22:6]	46.39( 25.11, 71.29)	2.2333e-06	2.3673e-05	11.81( 7.24,16.56)	1.8222e-07	1.9315e-06	46.48( 20.62,77.88)	0.00012295	0.00084609	4.86( 3.31, 6.43)	5.9271e-10	3.8526e-09	23.73( 15.89,32.09)	2.6787e-10	1.8094e-09	49.65( 19.62, 87.20)	0.00043146	0.0026782	FPG&2hPG&HOMA-IR&HbA1c	50.6552
620	TG(56:6) [NL-20:4]	4.11( -3.36, 12.16)	0.28813	0.45603	3.93( 1.90, 5.99)	0.00012885	0.00057276	14.57( 4.57,25.53)	0.0035413	0.015061	0.69(-0.02, 1.41)	0.057312	0.093352	2.93( -0.23, 6.20)	0.069852	0.11039	17.31( 5.61, 30.32)	0.0029465	0.010741	2hPG&HbA1c	16.2337
621	TG(56:6) [NL-22:5]	15.79( 5.72, 26.83)	0.0016229	0.0081431	6.14( 3.62, 8.72)	1.3354e-06	1.045e-05	25.00( 11.78,39.78)	9.5923e-05	0.00070309	2.12( 1.24, 3.00)	2.1423e-06	8.2003e-06	9.67( 5.58,13.92)	2.1743e-06	8.2769e-06	25.20( 10.05, 42.43)	0.00065217	0.0033987	FPG&2hPG&HOMA-IR&HbA1c	35.0248
622	TG(56:7) [NL-20:4]	10.66( 1.28, 20.91)	0.024983	0.073561	6.63( 4.18, 9.14)	7.5736e-08	9.1547e-07	26.67( 13.67,41.15)	2.015e-05	0.00021359	1.61( 0.76, 2.47)	0.00019841	0.00056489	7.19( 3.29,11.24)	0.00024775	0.0006668	24.49( 9.85, 41.08)	0.0006153	0.0032918	2hPG&HOMA-IR&HbA1c	31.0799
623	TG(56:7) [NL-20:5]	19.47( 5.46, 35.35)	0.0052523	0.02104	5.34( 1.90, 8.89)	0.0021411	0.0071159	22.69( 5.20,43.08)	0.0091971	0.032754	1.99( 0.78, 3.21)	0.0012245	0.00295	9.64( 4.05,15.54)	0.00058322	0.0014455	24.37( 4.18, 48.47)	0.015861	0.043539	FPG&2hPG&HOMA-IR&HbA1c	19.9657
624	TG(56:7) [NL-22:5]	16.71( 4.97, 29.76)	0.0043298	0.01808	8.49( 5.51,11.55)	1.2507e-08	2.2095e-07	38.18( 21.40,57.28)	1.1171e-06	2.7411e-05	2.77( 1.75, 3.80)	1.0755e-07	5.146e-07	12.42( 7.57,17.50)	2.3451e-07	1.072e-06	27.60( 9.80, 48.27)	0.0014966	0.0062117	FPG&2hPG&HOMA-IR&HbA1c	39.4422
625	TG(56:7) [NL-22:6]	29.69( 13.17, 48.62)	0.00019223	0.0013245	10.42( 6.52,14.46)	8.0235e-08	9.5313e-07	47.63( 24.91,74.50)	5.4557e-06	7.6995e-05	3.78( 2.45, 5.12)	2.1381e-08	1.1785e-07	17.89( 11.39,24.77)	1.6787e-08	9.2528e-08	37.88( 13.62, 67.33)	0.001165	0.0051787	FPG&2hPG&HOMA-IR&HbA1c	43.041
626	TG(56:8) [NL-20:4]	16.47( 4.37, 29.98)	0.006497	0.024671	8.46( 5.38,11.63)	4.118e-08	5.4922e-07	35.11( 18.14,54.53)	1.2116e-05	0.00014126	2.02( 0.96, 3.09)	0.00018432	0.00052916	9.32( 4.41,14.46)	0.00015019	0.0004276	27.61( 9.25, 49.07)	0.0021341	0.0082145	FPG&2hPG&HOMA-IR&HbA1c	32.1335
627	TG(56:8) [NL-20:5]	21.93( 6.39, 39.74)	0.0044085	0.018298	6.84( 3.05,10.77)	0.00034541	0.0013757	32.73( 12.25,56.95)	0.00095	0.0049587	2.02( 0.70, 3.36)	0.0026126	0.0058256	9.78( 3.67,16.25)	0.0014225	0.0033113	23.70( 1.92, 50.12)	0.031381	0.076672	FPG&2hPG&HOMA-IR	20.3353
628	TG(56:8) [NL-22:6]	28.88( 11.15, 49.44)	0.00079993	0.004555	12.01( 7.74,16.46)	1.4271e-08	2.3982e-07	56.54( 30.62,87.62)	1.3928e-06	2.9988e-05	3.97( 2.53, 5.44)	5.9228e-08	3.0228e-07	18.62( 11.53,26.16)	6.8723e-08	3.4562e-07	40.63( 13.99, 73.48)	0.0014873	0.0062106	FPG&2hPG&HOMA-IR&HbA1c	41.866
629	TG(56:9) [NL-22:6]	28.15( 10.96, 48.01)	0.00075498	0.0043349	10.19( 6.08,14.46)	6.6095e-07	6.0719e-06	47.30( 23.44,75.76)	1.8747e-05	0.00020182	3.06( 1.66, 4.48)	1.7225e-05	5.7891e-05	14.54( 7.84,21.66)	1.1105e-05	3.8066e-05	35.63( 10.54, 66.40)	0.0035365	0.012496	FPG&2hPG&HOMA-IR&HbA1c	33.4156
630	TG(58:10) [NL-22:6]	21.31( 5.25, 39.82)	0.0077177	0.028285	9.89( 5.85,14.07)	9.0252e-07	7.677e-06	47.94( 24.35,76.00)	1.0775e-05	0.00013041	2.19( 0.82, 3.58)	0.001725	0.0040565	10.31( 3.93,17.08)	0.0012726	0.0029824	26.11( 3.09, 54.26)	0.024124	0.062722	FPG&2hPG&HOMA-IR	25.3398
631	TG(58:8) [NL-22:6]	20.68( 5.57, 37.94)	0.0059143	0.023022	7.97( 4.22,11.85)	2.3063e-05	0.00012318	37.17( 16.42,61.62)	0.00016612	0.0010453	2.69( 1.40, 4.00)	4.421e-05	0.00013909	12.44( 6.32,18.90)	4.2438e-05	0.00013112	28.97( 6.69, 55.89)	0.0086064	0.026472	FPG&2hPG&HOMA-IR&HbA1c	26.6052
632	TG(58:9) [NL-22:6]	21.35( 5.42, 39.69)	0.0071042	0.026316	9.17( 5.19,13.30)	4.0627e-06	2.7443e-05	42.72( 20.11,69.59)	5.6124e-05	0.00046589	2.26( 0.89, 3.64)	0.0011332	0.0027396	10.43( 4.09,17.15)	0.0010197	0.0024394	26.77( 3.82, 54.81)	0.019996	0.053609	FPG&2hPG&HOMA-IR	24.4605
633	TG(O-50:1) [NL-15:0]	16.33( 5.46, 28.32)	0.0025503	0.011714	1.95(-0.69, 4.65)	0.1482	0.254	13.47( 0.53,28.08)	0.040887	0.10357	2.66( 1.71, 3.61)	3.4914e-08	1.8224e-07	12.33( 7.84,17.00)	2.8796e-08	1.5031e-07	24.78( 8.58, 43.40)	0.0018381	0.0073205	FPG&HOMA-IR&HbA1c	27.3977
634	TG(O-50:1) [NL-16:0]	16.76( 6.28, 28.27)	0.001266	0.0067099	1.96(-0.57, 4.55)	0.13042	0.22866	13.13( 0.73,27.07)	0.03736	0.096969	2.46( 1.55, 3.37)	1.0739e-07	5.146e-07	11.38( 7.11,15.83)	8.1956e-08	4.0334e-07	22.33( 7.05, 39.79)	0.0031092	0.011216	FPG&HOMA-IR&HbA1c	26.752
635	TG(O-50:1) [NL-18:1]	17.59( 5.77, 30.72)	0.0027509	0.012317	1.73(-1.11, 4.65)	0.23389	0.35564	13.02( -0.84,28.81)	0.06662	0.15403	2.66( 1.64, 3.69)	3.2711e-07	1.4447e-06	12.48( 7.63,17.55)	2.0326e-07	9.4625e-07	24.72( 7.32, 44.93)	0.0039913	0.013819	FPG&HOMA-IR&HbA1c	24.5647
636	TG(O-50:2) [NL-16:1]	8.74( 0.45, 17.72)	0.038508	0.10166	2.87( 0.73, 5.06)	0.0085279	0.023597	17.25( 6.37,29.25)	0.0013834	0.0068586	1.64( 0.88, 2.40)	2.4663e-05	7.9407e-05	7.48( 3.98,11.10)	2.0824e-05	6.736e-05	26.43( 13.06, 41.38)	4.1391e-05	0.00054524	2hPG&HOMA-IR&HbA1c	25.0963
637	TG(O-50:2) [NL-18:1]	14.10( 2.80, 26.63)	0.013203	0.043735	1.47(-1.31, 4.33)	0.30309	0.43689	12.16( -1.37,27.55)	0.08013	0.18161	2.00( 0.99, 3.01)	9.5054e-05	0.00028475	9.58( 4.90,14.45)	4.1417e-05	0.00012854	18.39( 2.12, 37.26)	0.0253	0.065043	FPG&HOMA-IR	16.7549
638	TG(O-50:2) [NL-18:2]	11.33( 1.63, 21.97)	0.021116	0.063812	2.68( 0.22, 5.20)	0.032629	0.072754	15.45( 3.19,29.17)	0.012175	0.04072	2.22( 1.34, 3.10)	7.079e-07	2.974e-06	9.85( 5.76,14.11)	1.399e-06	5.4895e-06	20.17( 5.61, 36.73)	0.0053525	0.017561	HOMA-iR&HbA1c	22.5748
639	TG(O-52:0) [NL-16:0]	40.40( 25.08, 57.60)	1.1242e-08	5.281e-07	5.99( 2.75, 9.34)	0.00024656	0.0010359	20.23( 4.07,38.89)	0.012425	0.041158	5.66( 4.54, 6.79)	5.6582e-23	2.4366e-21	28.41( 22.55,34.56)	1.9028e-24	8.7401e-23	39.41( 18.17, 64.48)	8.6312e-05	0.00079292	FPG&2hPG&HOMA-IR&HbA1c	78.6835
640	TG(O-52:1) [NL-16:0]	18.25( 7.88, 29.61)	0.00035476	0.0022844	2.61( 0.13, 5.16)	0.039329	0.084681	13.98( 1.76,27.68)	0.023813	0.067799	2.85( 1.97, 3.74)	2.5622e-10	1.7307e-09	13.49( 9.26,17.88)	1.03e-10	7.2414e-10	23.82( 8.70, 41.05)	0.0013312	0.0056968	FPG&HOMA-IR&HbA1c	35.4365
641	TG(O-52:1) [NL-18:1]	21.59( 9.39, 35.14)	0.00029989	0.0019868	2.23(-0.62, 5.16)	0.12667	0.22378	11.83( -1.89,27.46)	0.094014	0.20828	2.88( 1.86, 3.91)	3.2439e-08	1.7061e-07	13.95( 9.05,19.07)	7.5994e-09	4.3272e-08	24.44( 7.08, 44.61)	0.0043861	0.015035	FPG&HOMA-IR&HbA1c	29.795
642	TG(O-52:2) [NL-16:0]	11.12( 2.03, 21.02)	0.015549	0.050062	3.01( 0.70, 5.38)	0.010382	0.02762	18.62( 6.82,31.74)	0.0014368	0.007071	2.02( 1.20, 2.84)	1.4036e-06	5.5901e-06	9.27( 5.46,13.23)	1.1412e-06	4.598e-06	23.50( 9.47, 39.33)	0.0006211	0.0032918	2hPG&HOMA-IR&HbA1c	25.883
643	TG(O-52:2) [NL-18:1]	10.62( 0.90, 21.27)	0.031483	0.090169	2.44(-0.04, 4.97)	0.053585	0.10827	17.55( 4.99,31.61)	0.0050808	0.020353	1.96( 1.08, 2.86)	1.2995e-05	4.4544e-05	9.00( 4.90,13.26)	1.1393e-05	3.8668e-05	25.91( 10.58, 43.36)	0.0005197	0.0030605	HOMA-iR&HbA1c	22.001
644	TG(O-54:2) [NL-17:1]	37.33( 22.63, 53.80)	4.9441e-08	1.0323e-06	6.75( 3.57,10.04)	2.5465e-05	0.00013394	23.01( 6.83,41.64)	0.004048	0.016802	4.88( 3.78, 6.00)	3.4775e-18	5.9899e-17	24.13( 18.51,30.02)	3.2508e-19	7.2252e-18	39.22( 18.43, 63.66)	6.4202e-05	0.00065052	FPG&2hPG&HOMA-IR&HbA1c	69.1609
645	TG(O-54:2) [NL-18:1]	25.18( 12.83, 38.88)	2.4248e-05	0.00019656	5.17( 2.30, 8.13)	0.00037139	0.0014457	15.96( 1.95,31.90)	0.024288	0.068866	3.33( 2.33, 4.35)	7.9531e-11	5.708e-10	15.80( 10.92,20.89)	3.9838e-11	2.92e-10	26.22( 8.86, 46.34)	0.0020684	0.0080666	FPG&2hPG&HOMA-IR&HbA1c	42.2591
646	TG(O-54:3) [NL-18:1]	7.91( -1.00, 17.63)	0.083312	0.18398	3.43( 1.10, 5.82)	0.0038447	0.011669	20.39( 8.32,33.80)	0.00059345	0.0033166	1.45( 0.62, 2.28)	0.00061254	0.0015866	6.59( 2.82,10.51)	0.00053477	0.001335	22.58( 8.54, 38.45)	0.0010651	0.0048926	2hPG&HOMA-IR&HbA1c	19.4777
647	TG(O-54:4) [NL-17:1]	19.16( 6.80, 32.95)	0.0017323	0.0085256	5.93( 2.89, 9.05)	0.0001068	0.00049387	21.42( 6.09,38.97)	0.0048692	0.019619	2.42( 1.36, 3.49)	7.3019e-06	2.6619e-05	11.07( 6.10,16.27)	7.6303e-06	2.724e-05	23.90( 6.07, 44.75)	0.0069375	0.02191	FPG&2hPG&HOMA-IR&HbA1c	28.0181
648	TG(O-54:4) [NL-18:2]	17.45( 5.14, 31.20)	0.0044628	0.018412	5.92( 2.86, 9.07)	0.00012841	0.00057276	26.97( 10.81,45.47)	0.0005998	0.0033166	2.45( 1.38, 3.53)	6.925e-06	2.5379e-05	10.98( 5.96,16.23)	1.1175e-05	3.8115e-05	22.10( 4.34, 42.88)	0.012823	0.036938	FPG&2hPG&HOMA-IR&HbA1c	26.1711
649	TG(48:0) [SIM]	41.21( 25.23, 59.23)	2.2558e-08	7.0647e-07	8.88( 5.45,12.42)	2.255e-07	2.2522e-06	36.41( 17.52,58.33)	4.7087e-05	0.00042688	6.27( 5.11, 7.44)	5.5219e-26	3.8046e-24	30.70( 24.53,37.17)	5.6061e-26	3.6807e-24	46.55( 23.47, 73.94)	1.3414e-05	0.00028882	FPG&2hPG&HOMA-IR&HbA1c	88.8347
650	TG(48:1) [SIM]	50.57( 31.35, 72.60)	5.6561e-09	3.5428e-07	8.76( 4.85,12.81)	7.4842e-06	4.6041e-05	29.75( 9.42,53.86)	0.0027783	0.012271	6.26( 4.92, 7.61)	4.5849e-20	1.3162e-18	30.80( 23.69,38.31)	3.0432e-20	8.387e-19	50.16( 23.51, 82.57)	4.8326e-05	0.00057409	FPG&2hPG&HOMA-IR&HbA1c	74.4117
651	TG(48:2) [SIM]	52.47( 31.82, 76.35)	1.7231e-08	6.404e-07	8.22( 4.08,12.53)	7.7105e-05	0.00036893	27.30( 6.16,52.66)	0.0092386	0.032754	6.16( 4.73, 7.61)	2.6391e-17	4.0408e-16	30.10( 22.54,38.13)	2.7762e-17	4.2507e-16	51.59( 23.10, 86.67)	9.4268e-05	0.00082216	FPG&2hPG&HOMA-IR&HbA1c	64.9176
652	TG(48:3) [SIM]	49.27( 29.87, 71.58)	2.1876e-08	7.0647e-07	7.18( 3.24,11.26)	0.00028964	0.0011739	23.66( 3.93,47.15)	0.016706	0.052321	5.10( 3.73, 6.49)	2.3326e-13	2.4726e-12	24.82( 17.81,32.25)	1.226e-13	1.2798e-12	42.59( 16.80, 74.08)	0.00050489	0.0030086	FPG&2hPG&HOMA-IR&HbA1c	54.813
653	TG(49:1) [SIM]	34.72( 20.44, 50.69)	2.2033e-07	3.5304e-06	5.82( 2.69, 9.04)	0.00022848	0.00097779	16.07( 0.95,33.46)	0.03645	0.096212	4.55( 3.46, 5.64)	2.7519e-16	4.0342e-15	21.88( 16.39,27.62)	1.2933e-16	1.9372e-15	33.31( 13.59, 56.45)	0.00044453	0.0027325	FPG&2hPG&HOMA-IR&HbA1c	59.077
654	TG(50:0) [SIM]	47.57( 30.56, 66.81)	6.8671e-10	2.0596e-07	9.79( 6.26,13.44)	2.7072e-08	4.0549e-07	40.09( 20.28,63.15)	1.5793e-05	0.00017551	7.11( 5.92, 8.30)	1.2205e-31	8.4095e-29	35.55( 29.10,42.32)	4.8781e-32	3.361e-29	46.61( 23.01, 74.75)	2.0858e-05	0.0003782	FPG&2hPG&HOMA-IR&HbA1c	105.446
655	TG(50:1) [SIM]	30.33( 18.03, 43.91)	1.9303e-07	3.1667e-06	8.42( 5.61,11.30)	2.1092e-09	7.1251e-08	35.42( 19.83,53.03)	1.3353e-06	2.9678e-05	4.70( 3.75, 5.66)	6.657e-22	2.5481e-20	22.26( 17.44,27.28)	1.1795e-21	4.2773e-20	36.80( 18.79, 57.54)	1.4637e-05	0.0003056	FPG&2hPG&HOMA-IR&HbA1c	82.3062
656	TG(50:2) [SIM]	25.70( 14.38, 38.15)	2.3057e-06	2.407e-05	6.44( 3.81, 9.15)	1.2211e-06	9.8984e-06	25.94( 12.06,41.53)	0.00011309	0.00081166	3.74( 2.83, 4.65)	9.9832e-16	1.433e-14	17.47( 13.00,22.12)	1.2533e-15	1.6932e-14	33.06( 16.35, 52.18)	3.2489e-05	0.00045684	FPG&2hPG&HOMA-IR&HbA1c	61.8813
657	TG(50:3) [SIM]	32.32( 18.14, 48.20)	1.4633e-06	1.6804e-05	8.62( 5.40,11.93)	8.5356e-08	9.9678e-07	35.32( 17.64,55.65)	2.4563e-05	0.00024528	4.09( 2.98, 5.20)	3.5144e-13	3.4592e-12	19.19( 13.72,24.91)	4.5715e-13	4.3746e-12	39.95( 19.10, 64.44)	4.7004e-05	0.00056817	FPG&2hPG&HOMA-IR&HbA1c	59.1425
658	TG(50:4) [SIM]	39.73( 22.84, 58.95)	4.1994e-07	5.7868e-06	9.16( 5.49,12.97)	6.1605e-07	5.8145e-06	36.80( 16.62,60.47)	0.00012436	0.00084609	4.46( 3.20, 5.74)	3.37e-12	2.9024e-11	21.23( 14.92,27.90)	3.1666e-12	2.6935e-11	42.77( 18.80, 71.57)	0.0001526	0.0011813	FPG&2hPG&HOMA-IR&HbA1c	55.8061
659	TG(51:1) [SIM]	38.05( 22.88, 55.09)	6.9496e-08	1.2941e-06	7.46( 4.17,10.85)	6.3714e-06	4.0647e-05	25.91( 8.94,45.54)	0.00185	0.0088516	5.32( 4.19, 6.46)	3.1749e-20	9.9433e-19	25.99( 20.16,32.11)	1.0098e-20	3.1626e-19	34.09( 13.51, 58.39)	0.00057324	0.0031917	FPG&2hPG&HOMA-IR&HbA1c	71.1825
660	TG(51:2) [SIM]	30.62( 17.78, 44.85)	4.8399e-07	6.2919e-06	6.33( 3.44, 9.30)	1.4176e-05	8.1393e-05	22.58( 7.80,39.38)	0.0019224	0.0090719	3.91( 2.90, 4.92)	2.298e-14	2.7777e-13	18.65( 13.69,23.82)	1.0385e-14	1.2777e-13	32.64( 14.44, 53.72)	0.00018255	0.0013478	FPG&2hPG&HOMA-IR&HbA1c	57.7716
661	TG(52:1) [SIM]	47.59( 30.44, 66.99)	9.2871e-10	2.0596e-07	10.56( 6.99,14.26)	2.9505e-09	7.5293e-08	43.12( 22.76,66.86)	5.1629e-06	7.6995e-05	6.76( 5.56, 7.97)	3.0809e-28	4.2455e-26	33.68( 27.21,40.47)	1.1285e-28	1.9438e-26	48.85( 24.73, 77.65)	1.1301e-05	0.0002884	FPG&2hPG&HOMA-IR&HbA1c	100.913
662	TG(52:2) [SIM]	14.99( 6.51, 24.15)	0.00036302	0.002316	5.02( 2.91, 7.17)	2.4779e-06	1.76e-05	20.09( 9.29,31.96)	0.0001467	0.0009478	2.30( 1.56, 3.04)	9.7912e-10	6.1891e-09	10.37( 6.92,13.94)	1.6471e-09	9.9546e-09	20.20( 7.82, 34.00)	0.00093184	0.0043381	FPG&2hPG&HOMA-IR&HbA1c	41.7198
663	TG(52:3) [SIM]	10.74( 2.84, 19.25)	0.0069759	0.026069	4.95( 2.92, 7.02)	1.3838e-06	1.0593e-05	22.77( 12.15,34.41)	9.7771e-06	0.00012574	1.88( 1.17, 2.60)	1.9818e-07	9.1642e-07	8.24( 4.95,11.62)	5.6321e-07	2.3954e-06	15.23( 3.75, 27.99)	0.0081694	0.025241	FPG&2hPG&HOMA-IR&HbA1c	32.7049
664	TG(52:4) [SIM]	18.44( 6.78, 31.36)	0.0013929	0.007208	8.43( 5.52,11.42)	7.1492e-09	1.5036e-07	39.53( 22.96,58.33)	2.8629e-07	8.9661e-06	2.95( 1.95, 3.96)	7.1052e-09	4.2202e-08	13.17( 8.40,18.14)	2.2802e-08	1.2274e-07	25.78( 8.59, 45.69)	0.0022486	0.0086073	FPG&2hPG&HOMA-IR&HbA1c	42.5839
665	TG(52:5) [SIM]	29.18( 14.30, 45.98)	4.3566e-05	0.00033352	10.05( 6.56,13.66)	7.5937e-09	1.5097e-07	43.43( 23.43,66.68)	2.8124e-06	5.0993e-05	3.78( 2.59, 4.99)	4.2196e-10	2.7955e-09	17.61( 11.78,23.74)	5.7374e-10	3.6945e-09	34.74( 13.23, 60.34)	0.00079757	0.0038699	FPG&2hPG&HOMA-IR&HbA1c	49.6398
666	TG(53:2) [SIM]	25.91( 14.01, 39.05)	5.9447e-06	5.3874e-05	5.49( 2.73, 8.32)	8.0006e-05	0.00038017	20.06( 6.16,35.78)	0.0036248	0.015322	3.48( 2.52, 4.45)	1.2214e-12	1.1373e-11	16.46( 11.77,21.34)	6.8502e-13	6.3781e-12	25.42( 8.87, 44.50)	0.0017413	0.0070572	FPG&2hPG&HOMA-IR&HbA1c	48.4923
667	TG(54:0) [SIM]	26.32( 16.18, 37.33)	5.4148e-08	1.0973e-06	3.47( 1.17, 5.83)	0.0029611	0.0092318	14.57( 3.22,27.16)	0.010628	0.036613	3.63( 2.83, 4.44)	1.1561e-18	2.3428e-17	17.68( 13.73,21.76)	6.1048e-20	1.5579e-18	21.72( 7.98, 37.21)	0.001326	0.0056968	FPG&2hPG&HOMA-IR&HbA1c	63.7735
668	TG(54:1) [SIM]	53.74( 34.26, 76.05)	7.0979e-10	2.0596e-07	9.42( 5.52,13.47)	1.3478e-06	1.045e-05	39.32( 17.66,64.97)	0.00012526	0.00084609	6.84( 5.51, 8.18)	5.5461e-24	2.5888e-22	34.72( 27.53,42.32)	4.1878e-25	2.2196e-23	56.97( 29.30, 90.56)	5.729e-06	0.00019002	FPG&2hPG&HOMA-IR&HbA1c	89.2784
669	TG(54:2) [SIM]	29.10( 16.61, 42.93)	9.8939e-07	1.1753e-05	7.24( 4.38,10.18)	4.6571e-07	4.5193e-06	29.86( 14.51,47.27)	4.9537e-05	0.00043204	4.51( 3.53, 5.50)	2.2918e-19	5.2636e-18	21.60( 16.66,26.75)	1.3976e-19	3.3206e-18	34.71( 16.54, 55.71)	5.8736e-05	0.00061317	FPG&2hPG&HOMA-IR&HbA1c	70.8445
670	TG(54:3) [SIM]	10.84( 2.29, 20.11)	0.012065	0.04055	3.92( 1.73, 6.15)	0.00041259	0.0015534	19.37( 8.17,31.73)	0.00044366	0.0025263	2.04( 1.27, 2.82)	2.1244e-07	9.7579e-07	9.11( 5.53,12.82)	3.6619e-07	1.6278e-06	16.20( 3.70, 30.21)	0.009782	0.029304	FPG&2hPG&HOMA-IR&HbA1c	27.4976
671	TG(54:4) [SIM]	9.02( 0.52, 18.25)	0.037181	0.09894	4.45( 2.23, 6.72)	7.5033e-05	0.00036656	22.98( 11.34,35.83)	4.8081e-05	0.00042787	1.75( 0.97, 2.53)	1.1375e-05	3.9382e-05	7.62( 4.03,11.33)	2.3577e-05	7.591e-05	15.66( 3.09, 29.77)	0.013282	0.037753	2hPG&HOMA-IR&HbA1c	24.1173
672	TG(54:5) [SIM]	15.98( 5.08, 28.01)	0.0032869	0.014243	6.94( 4.19, 9.76)	5.0429e-07	4.8258e-06	33.71( 18.51,50.85)	2.665e-06	5.0993e-05	2.74( 1.79, 3.71)	1.5011e-08	8.4083e-08	12.35( 7.83,17.05)	3.3144e-08	1.7042e-07	24.23( 8.02, 42.89)	0.0023994	0.0090835	FPG&2hPG&HOMA-IR&HbA1c	37.7601
673	TG(54:6) [SIM]	23.72( 10.63, 38.35)	0.00019863	0.001355	9.56( 6.39,12.82)	1.5534e-09	5.6332e-08	45.29( 26.74,66.55)	1.0111e-07	4.0979e-06	3.75( 2.67, 4.85)	9.7118e-12	7.6039e-11	17.37( 12.07,22.92)	1.8472e-11	1.4463e-10	30.89( 11.68, 53.41)	0.00091001	0.0042757	FPG&2hPG&HOMA-IR&HbA1c	52.5702
674	TG(54:7) [SIM]	30.27( 15.03, 47.53)	3.314e-05	0.00026245	9.78( 6.24,13.45)	3.2181e-08	4.6194e-07	44.81( 24.30,68.72)	2.2853e-06	4.4988e-05	3.93( 2.72, 5.16)	1.731e-10	1.1809e-09	18.50( 12.53,24.78)	1.8166e-10	1.2392e-09	35.75( 13.73, 62.02)	0.00072965	0.0036168	FPG&2hPG&HOMA-IR&HbA1c	49.6993
675	TG(56:6) [SIM]	13.89( 4.68, 23.92)	0.0025454	0.011714	6.40( 4.07, 8.79)	5.1488e-08	6.45e-07	29.75( 17.04,43.83)	8.3699e-07	2.1359e-05	2.12( 1.31, 2.94)	2.8776e-07	1.2875e-06	9.58( 5.80,13.50)	3.9425e-07	1.7302e-06	21.87( 8.14, 37.34)	0.0012075	0.0052992	FPG&2hPG&HOMA-IR&HbA1c	38.4098
676	TG(56:7) [SIM]	20.28( 8.20, 33.71)	0.00064179	0.0037474	8.87( 5.89,11.93)	2.7831e-09	7.5293e-08	41.44( 24.29,60.94)	1.7319e-07	6.2806e-06	2.98( 1.96, 4.01)	1.083e-08	6.1671e-08	13.68( 8.78,18.79)	1.4515e-08	8.0653e-08	29.13( 11.14, 50.04)	0.00086042	0.0040885	FPG&2hPG&HOMA-IR&HbA1c	45.3031
677	TG(56:8) [SIM]	25.10( 10.44, 41.72)	0.00044393	0.0027555	10.12( 6.57,13.79)	1.0826e-08	1.963e-07	49.57( 28.43,74.19)	2.6418e-07	8.9661e-06	3.43( 2.22, 4.66)	2.5229e-08	1.3687e-07	15.92( 10.06,22.09)	3.0527e-08	1.5815e-07	33.45( 11.81, 59.29)	0.0014207	0.0060425	FPG&2hPG&HOMA-IR&HbA1c	43.3621
678	TG(56:9) [SIM]	15.90( 6.02, 26.70)	0.0011929	0.0063715	5.82( 3.36, 8.34)	2.7259e-06	1.9165e-05	27.80( 14.58,42.54)	1.1575e-05	0.0001375	1.80( 0.94, 2.67)	3.9012e-05	0.0001233	8.31( 4.34,12.42)	2.9473e-05	9.3579e-05	18.06( 4.03, 33.99)	0.010173	0.030344	FPG&2hPG&HOMA-IR&HbA1c	30.022
679	TG(58:10) [SIM]	11.92( 3.39, 21.16)	0.0054107	0.021549	5.44( 3.26, 7.67)	7.788e-07	7.0604e-06	24.58( 13.06,37.27)	9.8548e-06	0.00012574	2.07( 1.31, 2.84)	9.6856e-08	4.8358e-07	8.97( 5.43,12.63)	3.9697e-07	1.7311e-06	16.52( 4.12, 30.39)	0.0077679	0.024328	FPG&2hPG&HOMA-IR&HbA1c	33.7725
680	TG(58:8) [SIM]	40.83( 25.84, 57.62)	3.4286e-09	2.9529e-07	9.27( 6.04,12.59)	8.8801e-09	1.6995e-07	39.20( 21.05,60.06)	3.8662e-06	6.1949e-05	5.95( 4.86, 7.04)	1.5065e-26	1.2975e-24	29.13( 23.40,35.12)	8.1627e-27	7.0301e-25	41.67( 20.59, 66.44)	2.4321e-05	0.00040645	FPG&2hPG&HOMA-IR&HbA1c	94.4373
681	TG(58:9) [SIM]	14.12( 5.59, 23.35)	0.00088344	0.0048695	4.78( 2.64, 6.96)	9.5128e-06	5.6994e-05	19.50( 8.61,31.48)	0.00026919	0.001627	2.11( 1.36, 2.86)	3.1004e-08	1.656e-07	9.37( 5.89,12.97)	7.0142e-08	3.502e-07	18.93( 6.51, 32.79)	0.0021006	0.0081312	FPG&2hPG&HOMA-IR&HbA1c	35.8144
682	TG(O-50:2) [SIM]	11.76( 3.33, 20.87)	0.0054787	0.021571	2.23( 0.12, 4.39)	0.038349	0.082829	14.76( 4.20,26.38)	0.0052244	0.020688	1.84( 1.09, 2.60)	1.6575e-06	6.4886e-06	8.43( 4.94,12.03)	1.3713e-06	5.43e-06	18.38( 5.94, 32.29)	0.0029337	0.010741	FPG&HOMA-IR&HbA1c	24.146
683	TG(O-50:3) [SIM]	30.85( 17.34, 45.92)	1.5004e-06	1.6947e-05	6.07( 3.03, 9.20)	7.5546e-05	0.00036656	20.75( 5.47,38.25)	0.0063674	0.024263	3.98( 2.92, 5.05)	1.588e-13	1.7096e-12	18.73( 13.50,24.20)	1.7216e-13	1.7704e-12	29.42( 10.77, 51.20)	0.001182	0.0052205	FPG&2hPG&HOMA-IR&HbA1c	51.2741
684	TG(O-52:1) [SIM]	37.94( 22.80, 54.95)	7.2888e-08	1.3216e-06	7.41( 4.12,10.80)	7.1954e-06	4.4664e-05	25.78( 8.84,45.37)	0.0019226	0.0090719	5.30( 4.18, 6.44)	3.6422e-20	1.0911e-18	25.93( 20.10,32.04)	1.1363e-20	3.4039e-19	34.00( 13.46, 58.27)	0.00058229	0.0032096	FPG&2hPG&HOMA-IR&HbA1c	70.9193
685	TG(O-52:2) [SIM]	30.33( 17.56, 44.49)	5.546e-07	7.0763e-06	6.27( 3.38, 9.23)	1.62e-05	9.0745e-05	22.49( 7.77,39.22)	0.0019355	0.0090719	3.89( 2.89, 4.90)	2.5365e-14	3.0132e-13	18.56( 13.62,23.71)	1.1334e-14	1.3464e-13	32.70( 14.55, 53.73)	0.00016965	0.0012845	FPG&2hPG&HOMA-IR&HbA1c	57.5251
686	TG(O-54:2) [SIM]	25.97( 14.07, 39.11)	5.626e-06	5.236e-05	5.50( 2.75, 8.33)	7.6208e-05	0.00036718	20.15( 6.25,35.87)	0.0034804	0.014894	3.49( 2.53, 4.46)	9.9415e-13	9.3831e-12	16.51( 11.83,21.39)	5.6735e-13	5.3549e-12	25.39( 8.85, 44.45)	0.0017539	0.007067	FPG&2hPG&HOMA-IR&HbA1c	48.7399
687	TG(O-54:3) [SIM]	0.91( -3.28, 5.28)	0.6764	0.7821	1.25( 0.12, 2.40)	0.030344	0.069229	6.46( 1.06,12.15)	0.018489	0.056366	0.40(-0.00, 0.81)	0.051554	0.084978	1.60( -0.19, 3.42)	0.080736	0.12472	6.90( 0.68, 13.50)	0.029214	0.073195	Not significant	8.63013
688	TG(O-54:4) [SIM]	19.41( 10.61, 28.90)	6.1193e-06	5.4053e-05	5.25( 3.14, 7.41)	8.9808e-07	7.677e-06	24.67( 13.46,36.99)	4.9541e-06	7.5853e-05	3.28( 2.55, 4.02)	1.9635e-18	3.7578e-17	15.44( 11.89,19.09)	9.3419e-19	1.701e-17	24.82( 11.96, 39.16)	6.8201e-05	0.00068102	FPG&2hPG&HOMA-IR&HbA1c	66.9115
689	Ubiquinone	-0.08( -5.98, 6.20)	0.97963	0.99114	3.22( 1.57, 4.89)	0.00011857	0.00053746	16.31( 7.97,25.28)	7.2381e-05	0.00056034	1.08( 0.50, 1.66)	0.00028197	0.00077712	4.63( 2.00, 7.33)	0.00050089	0.0012595	15.32( 5.83, 25.66)	0.0011641	0.0051787	2hPG&HOMA-IR&HbA1c	20.3385
