# Supplementary material for: Plasma lipidomic profiling reveals metabolic adaptations to pregnancy and signatures of cardiometabolic risk: a preconception and longitudinal cohort study
Source: BMC Med. 2023 Feb 13;21:53. doi: 10.1186/s12916-023-02740-x (PMC9926745; doi:10.1186/s12916-023-02740-x)
Supplement: Supplementary file 7 — Additional file 7: Table S6. The 87 lipid signatures of pre-pregnant vs. non-pregnant analysis and their corresponding results for ppBMI and glycaemic traits at preconception. [file 12916_2023_2740_MOESM7_ESM.xlsx]

## Sheet: TableS6
Table S6 The 87 lipid signatures of pre-pregnant vs. non-pregnant analysis and their corresponding results for ppBMI (Table S3) and glycaemic traits (Table S5) at preconception
Studies		Pre-pregnant vs. non-pregnant			ppBMI			fasting glucose			2-h post load glucose			IGT vs. Normal			Fasting Insulin			HOMA-IR			HbA1c
No.	Lipid	%change in lipid concentration between two groups (95%CI)	p-value	p-value (BH)	%change in lipid concentration per unit BMI (95%CI)	p-value	p-value (BH)	%change in lipid concentration per mmol/L (95%CI)	p-value	p-value (BH)	%change in lipid concentration per mmol/L (95%CI)	p-value	p-value (BH)	%change in lipid concentration (IGT vs. Normal) (95%CI)	p-value	p-value (BH)	%change in lipid concentration per mU/mL (95%CI)	p-value	p-value (BH)	%change in lipid concentration per unit HOMA-IR (95%CI)	p-value	p-value (BH)	%change in lipid concentration per unit HbA1c (95%CI)	p-value	p-value (BH)
1	CE(16:1)	-6.20(-11.55,-0.53)	0.032528	0.36384	1.72( 0.33, 3.13)	0.015515	0.043811	11.55( 3.65, 20.06)	0.0035774	0.015309	3.02( 1.03, 5.05)	0.0028489	0.0090042	11.46( 1.81,22.03)	0.018953	0.057274	1.19( 0.49, 1.91)	0.0009092	0.0022373	6.01( 2.80, 9.33)	0.00020996	0.00057406	13.75( 2.48, 26.25)	0.015573	0.04292
2	CE(18:1)	-4.47( -8.27,-0.52)	0.027187	0.36384	0.47(-0.46, 1.41)	0.32341	0.45475	4.56( -0.66, 10.05)	0.087631	0.18771	1.25(-0.11, 2.64)	0.072538	0.14	7.07( 0.54,14.03)	0.033401	0.090602	0.51( 0.02, 1.00)	0.042039	0.070132	2.43( 0.26, 4.66)	0.028393	0.048423	9.37( 1.73, 17.59)	0.015426	0.042846
3	CE(18:2)	-3.70( -7.04,-0.24)	0.036223	0.36812	0.11(-0.70, 0.92)	0.79616	0.84784	-1.09( -5.40, 3.42)	0.62915	0.7465	0.79(-0.39, 1.99)	0.19116	0.30488	4.24( -1.32,10.12)	0.13749	0.28111	0.20(-0.22, 0.63)	0.34959	0.44035	0.79( -1.08, 2.69)	0.41247	0.49254	6.88( 0.35, 13.84)	0.03869	0.090981
4	CE(20:3)	-5.76(-10.50,-0.77)	0.024313	0.34973	2.70( 1.49, 3.92)	1.4438e-05	0.00025507	3.13( -3.39, 10.10)	0.35458	0.52588	3.33( 1.57, 5.13)	0.00020358	0.00087668	13.05( 4.34,22.48)	0.0027347	0.012156	1.01( 0.39, 1.64)	0.0014708	0.0034943	4.44( 1.62, 7.33)	0.0018828	0.0042119	14.21( 4.14, 25.25)	0.0048366	0.016099
5	DE(18:1)	-4.65( -8.41,-0.74)	0.020191	0.34576	1.48( 0.53, 2.44)	0.0023945	0.0098791	3.21( -1.87, 8.55)	0.21919	0.37127	2.51( 1.15, 3.88)	0.00028295	0.0011604	10.87( 4.23,17.94)	0.0010845	0.0055765	0.71( 0.22, 1.19)	0.0041123	0.0086121	3.22( 1.07, 5.43)	0.0032625	0.0068117	13.89( 6.07, 22.27)	0.00034656	0.0022109
6	DG(18:0_18:1)	-6.93(-13.35,-0.02)	0.049306	0.37261	4.35( 2.77, 5.96)	9.7742e-08	8.5071e-06	27.69( 16.95, 39.42)	6.1534e-08	1.2113e-06	8.29( 5.80,10.82)	2.7735e-11	1.7372e-09	35.95( 22.01,51.47)	3.271e-08	1.7336e-06	4.56( 3.73, 5.40)	3.6768e-26	2.8148e-24	21.80( 17.57,26.17)	2.312e-26	1.77e-24	32.30( 16.72, 49.96)	1.2943e-05	0.00028882
7	GM3(d18:1/22:0)	-4.01( -7.83,-0.04)	0.047679	0.37261	-0.11(-0.99, 0.77)	0.79778	0.84825	2.02( -3.01, 7.32)	0.43727	0.59307	1.22(-0.13, 2.59)	0.077492	0.1479	9.49( 2.91,16.51)	0.0042225	0.017421	0.67( 0.19, 1.16)	0.0062713	0.012346	3.29( 1.12, 5.50)	0.0027861	0.0059615	8.40( 0.91, 16.44)	0.02732	0.069204
8	Hex2Cer(d18:1/20:0)	-7.18(-12.44,-1.61)	0.01228	0.32908	-0.24(-1.48, 1.02)	0.71043	0.78569	-1.89( -9.05, 5.83)	0.62129	0.74137	-2.11(-4.06,-0.13)	0.037356	0.081451	-1.55(-10.32, 8.07)	0.74187	0.85907	1.06( 0.33, 1.79)	0.004318	0.0089881	4.75( 1.48, 8.13)	0.0041419	0.0084682	5.38( -5.35, 17.33)	0.33818	0.48849
9	Hex2Cer(d18:1/22:0)	-7.81(-13.35,-1.91)	0.010218	0.32908	-0.22(-1.50, 1.09)	0.74405	0.81373	-1.08( -8.65, 7.11)	0.7885	0.86509	-1.68(-3.73, 0.42)	0.117	0.20993	0.72( -8.68,11.09)	0.88541	0.94435	1.01( 0.25, 1.78)	0.0090936	0.017404	4.59( 1.16, 8.13)	0.0083893	0.016012	4.60( -6.56, 17.09)	0.43459	0.59176
10	Hex2Cer(d18:1/24:0)	-6.85(-11.90,-1.52)	0.012569	0.32908	-0.57(-1.72, 0.59)	0.32993	0.46017	-1.63( -8.43, 5.66)	0.65152	0.76083	-2.00(-3.84,-0.12)	0.03732	0.081451	-0.27( -8.68, 8.92)	0.95274	0.96963	0.56(-0.12, 1.25)	0.10762	0.16261	2.72( -0.32, 5.85)	0.080113	0.12404	4.87( -5.24, 16.07)	0.35747	0.50993
11	LPC(15-MHDA) [sn2]	7.31( 0.39,14.71)	0.0382	0.37261	-2.04(-3.36,-0.70)	0.0030584	0.011973	-5.45(-13.25, 3.05)	0.20167	0.35089	-4.06(-6.22,-1.85)	0.00036593	0.0014407	-18.63(-26.76,-9.60)	0.00012926	0.00086464	-0.56(-1.37, 0.26)	0.17898	0.25532	-2.29( -5.76, 1.31)	0.209	0.28126	-6.71(-17.43, 5.40)	0.26425	0.41007
12	LPC(15-MHDA) [sn1] / LPC(17:0) [sn2]	5.50( 0.02,11.28)	0.049241	0.37261	-1.52(-2.62,-0.40)	0.0079572	0.026358	-2.81( -9.25, 4.09)	0.41487	0.57701	-2.10(-3.87,-0.31)	0.022044	0.051836	-11.05(-18.23,-3.25)	0.006409	0.024263	-0.29(-0.94, 0.37)	0.38573	0.4737	-1.06( -3.87, 1.83)	0.46878	0.54122	-2.94(-11.93, 6.97)	0.54713	0.69401
13	LPS(18:0)	-13.42(-24.17,-1.14)	0.033308	0.36428	1.26(-1.55, 4.16)	0.38129	0.5111	4.80(-11.51, 24.12)	0.58672	0.71676	-3.41(-7.66, 1.03)	0.12979	0.22812	-7.44(-24.84,14.00)	0.46685	0.65509	2.74( 1.11, 4.41)	0.0009758	0.0023841	12.26( 4.60,20.49)	0.001376	0.0032138	-7.01(-26.84, 18.19)	0.55202	0.69599
14	PC(32:1)	-7.22(-12.67,-1.43)	0.015346	0.32908	1.53( 0.09, 2.98)	0.036867	0.084672	13.58( 5.21, 22.62)	0.0011398	0.0061837	2.59( 0.52, 4.71)	0.01411	0.035482	7.28( -2.41,17.94)	0.14567	0.29433	1.60( 0.86, 2.34)	2.0446e-05	6.6766e-05	7.72( 4.32,11.22)	5.8978e-06	2.1165e-05	13.45( 1.75, 26.50)	0.023168	0.060926
15	PC(16:0_18:1)	-5.60( -9.68,-1.34)	0.010606	0.32908	0.75(-0.29, 1.80)	0.1571	0.26303	5.44( -0.30, 11.50)	0.063526	0.14938	0.91(-0.58, 2.43)	0.23107	0.35223	4.73( -2.25,12.20)	0.18889	0.35753	0.91( 0.38, 1.45)	0.0008232	0.0020476	4.33( 1.92, 6.80)	0.00039396	0.0010053	8.15( -0.09, 17.07)	0.052753	0.11801
16	PC(16:0_20:3)	-6.08(-11.44,-0.39)	0.036481	0.36812	3.08( 1.74, 4.43)	7.2931e-06	0.00015703	7.19( -0.45, 15.42)	0.065613	0.1512	3.62( 1.61, 5.67)	0.00037959	0.0014611	13.24( 3.41,24.01)	0.0073462	0.027264	1.78( 1.07, 2.49)	8.8988e-07	3.6935e-06	7.90( 4.63,11.27)	1.4348e-06	5.5852e-06	13.81( 2.50, 26.37)	0.015484	0.042846
17	PC(20:0_20:4)	-4.45( -8.63,-0.07)	0.04637	0.37261	1.13(-0.01, 2.28)	0.052055	0.11243	4.10( -1.82, 10.38)	0.17837	0.32173	2.14( 0.57, 3.74)	0.0075622	0.021095	9.74( 2.13,17.93)	0.011343	0.038691	0.91( 0.35, 1.47)	0.0014458	0.0034469	4.06( 1.54, 6.64)	0.0014757	0.0033893	8.30( -0.32, 17.66)	0.059536	0.13064
18	PE(16:0_16:1)	-9.84(-17.53,-1.43)	0.022873	0.34973	2.15( 0.07, 4.27)	0.043163	0.096556	21.15( 8.23, 35.60)	0.00087415	0.0048572	4.93( 1.83, 8.13)	0.0016814	0.0057634	14.90( -0.05,32.08)	0.050832	0.1242	2.78( 1.69, 3.88)	5.7811e-07	2.5052e-06	13.38( 8.18,18.84)	1.9344e-07	9.0666e-07	24.74( 6.28, 46.41)	0.0068738	0.021825
19	PE(16:0_18:1)	-8.16(-14.54,-1.30)	0.020575	0.34576	1.42(-0.12, 2.98)	0.071172	0.14255	17.03( 6.90, 28.11)	0.00067717	0.0039208	2.92( 0.47, 5.43)	0.019507	0.046667	11.90( 0.05,25.15)	0.048936	0.12085	2.49( 1.62, 3.37)	2.1953e-08	1.2004e-07	11.69( 7.57,15.97)	1.0864e-08	6.1353e-08	16.56( 2.48, 32.58)	0.019678	0.052963
20	PE(16:0_18:2)	-8.99(-15.69,-1.75)	0.015904	0.32908	1.01(-0.67, 2.72)	0.23953	0.36675	13.63( 3.10, 25.23)	0.010043	0.034877	3.32( 0.68, 6.03)	0.013316	0.033607	15.31( 2.30,29.99)	0.019765	0.059467	2.19( 1.25, 3.14)	4.3846e-06	1.633e-05	10.08( 5.71,14.64)	3.7873e-06	1.3954e-05	16.40( 1.40, 33.63)	0.030963	0.07614
21	PE(16:1_18:2)	-8.86(-16.26,-0.81)	0.031791	0.36384	0.75(-1.19, 2.73)	0.45056	0.57065	16.56( 4.61, 29.88)	0.0055455	0.021709	3.43( 0.49, 6.45)	0.02183	0.051509	8.50( -5.07,24.02)	0.23114	0.41045	1.78( 0.73, 2.83)	0.00082795	0.002052	8.65( 3.83,13.69)	0.00034818	0.00089848	11.75( -4.19, 30.33)	0.15693	0.28378
22	PE(18:0_18:1)	-8.69(-14.77,-2.19)	0.0096664	0.32908	2.05( 0.53, 3.59)	0.0083181	0.027319	19.62( 9.82, 30.30)	4.282e-05	0.0003315	2.68( 0.35, 5.05)	0.023767	0.055323	11.42( 0.21,23.88)	0.045611	0.11345	2.98( 2.16, 3.81)	1.3091e-12	1.2027e-11	14.16( 10.21,18.26)	3.7233e-13	3.6132e-12	15.66( 2.38, 30.67)	0.01942	0.052679
23	PE(18:1_18:1)	-8.18(-14.76,-1.10)	0.024364	0.34973	1.17(-0.38, 2.75)	0.1399	0.23742	13.74( 3.59, 24.89)	0.0069997	0.026069	0.26(-2.21, 2.80)	0.83637	0.888	2.94( -8.30,15.54)	0.62325	0.79229	2.38( 1.48, 3.29)	2.1409e-07	9.7686e-07	11.04( 6.81,15.44)	1.535e-07	7.2939e-07	10.50( -3.25, 26.20)	0.14076	0.26212
24	PE(18:0_18:2)	-7.78(-13.69,-1.46)	0.016754	0.32908	1.70( 0.28, 3.15)	0.019196	0.05087	12.30( 3.35, 22.02)	0.0062547	0.023942	3.61( 1.35, 5.92)	0.0016636	0.0057311	19.10( 7.55,31.90)	0.00080695	0.00431	2.49( 1.69, 3.29)	8.9984e-10	5.7407e-09	11.39( 7.63,15.28)	1.0767e-09	6.6834e-09	15.30( 2.48, 29.72)	0.01796	0.04891
25	PE(18:1_18:2)	-8.72(-15.10,-1.86)	0.013701	0.32908	0.18(-1.36, 1.74)	0.82154	0.86418	10.40( 0.74, 20.99)	0.03419	0.094699	0.81(-1.62, 3.30)	0.51507	0.64408	7.18( -4.27,20.00)	0.22844	0.40775	1.66( 0.78, 2.54)	0.00022228	0.0006251	7.61( 3.56,11.81)	0.00018344	0.00050963	9.09( -4.22, 24.23)	0.18967	0.32347
26	PE(16:0_20:3)	-7.72(-14.42,-0.50)	0.036666	0.36812	1.18(-0.52, 2.91)	0.17484	0.28411	14.16( 3.78, 25.58)	0.0065168	0.024671	2.85( 0.27, 5.49)	0.030015	0.068705	13.35( 0.78,27.49)	0.036725	0.096212	2.08( 1.16, 3.01)	8.9149e-06	3.1826e-05	9.83( 5.54,14.28)	4.2775e-06	1.5512e-05	15.09( 0.52, 31.78)	0.041858	0.09678
27	PE(16:0_20:4)	-7.81(-13.66,-1.57)	0.015032	0.32908	0.12(-1.30, 1.56)	0.86728	0.90011	10.10( 1.33, 19.64)	0.023207	0.068626	2.83( 0.59, 5.13)	0.013143	0.033293	12.04( 1.15,24.12)	0.029422	0.081414	1.46( 0.66, 2.26)	0.00033433	0.0009069	6.91( 3.26,10.69)	0.00017204	0.00048042	12.27( -0.22, 26.31)	0.054354	0.12042
28	PE(18:0_20:3) (a)	-7.48(-13.81,-0.68)	0.031701	0.36384	2.92( 1.35, 4.52)	0.00028124	0.002153	12.08( 2.48, 22.58)	0.012605	0.041955	5.48( 3.01, 8.00)	1.0752e-05	6.3318e-05	22.94( 10.15,37.21)	0.00023779	0.0014629	2.96( 2.10, 3.82)	1.4747e-11	1.1166e-10	13.57( 9.46,17.84)	2.2103e-11	1.7111e-10	22.87( 8.25, 39.46)	0.001472	0.0061842
29	PE(18:0_20:3) (b)	-5.63(-10.73,-0.23)	0.04127	0.37261	1.09(-0.21, 2.40)	0.10011	0.18693	5.95( -1.19, 13.60)	0.10425	0.21526	0.90(-0.95, 2.79)	0.343	0.47821	5.16( -3.50,14.60)	0.25065	0.43174	1.46( 0.79, 2.13)	1.8575e-05	6.1528e-05	6.82( 3.77, 9.97)	9.2264e-06	3.1945e-05	7.01( -3.07, 18.14)	0.17909	0.31003
30	PE(18:0_22:4)	-10.08(-17.47,-2.01)	0.015416	0.32908	2.25( 0.42, 4.12)	0.016085	0.04516	9.10( -2.10, 21.58)	0.11494	0.23431	1.87(-1.03, 4.84)	0.20819	0.32503	12.40( -1.63,28.42)	0.085708	0.19111	2.73( 1.68, 3.78)	2.791e-07	1.2569e-06	12.33( 7.39,17.49)	4.7073e-07	2.0271e-06	10.45( -5.28, 28.79)	0.20446	0.34109
31	PE(18:0_22:5) (n3)	-7.22(-13.50,-0.49)	0.035881	0.36812	1.02(-0.50, 2.55)	0.18766	0.30113	11.31( 1.88, 21.61)	0.017698	0.055935	3.05( 0.66, 5.51)	0.01229	0.031479	15.35( 3.44,28.62)	0.010251	0.035493	2.34( 1.49, 3.20)	6.5378e-08	3.3122e-07	11.04( 7.04,15.19)	2.8477e-08	1.4977e-07	13.16( -0.19, 28.31)	0.053647	0.11962
32	PE(18:0_22:5) (n6)	-9.48(-15.99,-2.46)	0.00905	0.32908	2.07( 0.32, 3.85)	0.020191	0.052694	9.48( -0.35, 20.29)	0.059223	0.14218	5.69( 3.10, 8.35)	1.3493e-05	7.8123e-05	27.52( 13.65,43.07)	3.7106e-05	0.00034548	2.90( 2.00, 3.82)	2.8628e-10	1.915e-09	13.11( 8.80,17.59)	7.3728e-10	4.6604e-09	25.77( 10.12, 43.65)	0.00073938	0.0036388
33	PE(P-16:0/22:4)	-7.37(-14.10,-0.12)	0.04647	0.37261	1.26(-0.33, 2.87)	0.12087	0.2152	4.16( -5.30, 14.57)	0.40076	0.56817	0.39(-2.12, 2.96)	0.76419	0.83639	7.18( -4.67,20.51)	0.24585	0.42668	1.59( 0.68, 2.51)	0.00063303	0.0016236	7.16( 2.98,11.51)	0.00067865	0.0016523	9.90( -3.98, 25.77)	0.17022	0.29919
34	PG(34:1)	-8.42(-14.52,-1.88)	0.012542	0.32908	0.59(-1.00, 2.21)	0.47023	0.58694	14.54( 4.93, 25.03)	0.0024235	0.011437	3.96( 1.56, 6.40)	0.0011138	0.003997	13.84( 2.17,26.83)	0.018851	0.057219	2.29( 1.44, 3.14)	1.059e-07	5.146e-07	10.37( 6.42,14.47)	1.3781e-07	6.5939e-07	11.63( -1.46, 26.44)	0.083674	0.17052
35	PI(16:0_16:1)	-9.13(-16.31,-1.35)	0.022475	0.34973	4.07( 2.09, 6.08)	5.7952e-05	0.00078293	17.24( 5.78, 29.93)	0.0024723	0.011585	3.87( 1.06, 6.75)	0.0066073	0.01889	10.79( -2.43,25.80)	0.11382	0.2428	2.65( 1.65, 3.65)	1.6798e-07	7.9271e-07	12.40( 7.70,17.32)	1.031e-07	5.038e-07	26.44( 9.29, 46.27)	0.0016335	0.0067395
36	PI(34:1)	-6.79(-12.07,-1.20)	0.018057	0.32908	1.09(-0.21, 2.41)	0.1007	0.18752	6.45( -1.03, 14.50)	0.09244	0.19477	-0.25(-2.16, 1.71)	0.80363	0.86381	-0.55( -9.09, 8.80)	0.90432	0.94775	1.37( 0.67, 2.07)	0.00012016	0.0003523	6.07( 2.89, 9.35)	0.00015303	0.00043389	9.96( -0.83, 21.92)	0.071629	0.15092
37	PI(16:0_20:3) (a)	-6.37(-11.87,-0.54)	0.03274	0.36384	2.11( 0.70, 3.54)	0.0033343	0.012772	5.23( -2.48, 13.56)	0.18888	0.33199	1.37(-0.66, 3.44)	0.18702	0.29897	4.71( -4.66,15.00)	0.33596	0.52679	1.36( 0.63, 2.10)	0.00024445	0.00068467	5.96( 2.64, 9.38)	0.00037366	0.00095707	10.33( -0.94, 22.90)	0.073811	0.15318
38	PI(16:0_20:4)	-6.27(-10.80,-1.50)	0.010556	0.32908	1.83( 0.67, 3.01)	0.0020582	0.0089752	9.81( 3.17, 16.87)	0.0033247	0.014317	2.07( 0.39, 3.78)	0.01585	0.039567	6.44( -1.45,14.97)	0.11213	0.24069	1.45( 0.85, 2.05)	1.9973e-06	7.7706e-06	6.62( 3.88, 9.43)	1.5491e-06	5.9962e-06	13.64( 4.02, 24.15)	0.00466	0.015662
39	PI(18:0_20:4)	-4.24( -8.21,-0.09)	0.045203	0.37261	0.86(-0.11, 1.83)	0.080715	0.1571	6.12( 0.60, 11.94)	0.029449	0.085253	2.20( 0.76, 3.66)	0.0026507	0.0084946	9.97( 2.98,17.43)	0.0045955	0.018847	0.73( 0.22, 1.24)	0.005191	0.010569	3.53( 1.23, 5.87)	0.0024568	0.0053398	9.61( 1.62, 18.23)	0.017519	0.047899
40	PI(38:5) (a)	-5.11( -9.76,-0.21)	0.041354	0.37261	0.56(-0.68, 1.81)	0.37937	0.50952	5.19( -1.34, 12.15)	0.12174	0.24383	0.28(-1.42, 2.00)	0.74916	0.82985	1.26( -6.44, 9.58)	0.75682	0.87053	0.90( 0.29, 1.52)	0.0039783	0.0084341	4.20( 1.44, 7.03)	0.002719	0.0058543	11.14( 1.50, 21.70)	0.022529	0.059474
41	PS(38:3)	-12.27(-22.31,-0.94)	0.034735	0.36812	0.78(-1.74, 3.36)	0.54728	0.65186	3.69(-11.25, 21.15)	0.64743	0.75864	-2.61(-6.55, 1.50)	0.20971	0.32616	-4.34(-21.02,15.86)	0.64961	0.80942	2.12( 0.62, 3.64)	0.0054719	0.011024	9.31( 2.41,16.67)	0.0074853	0.014446	-7.89(-26.12, 14.85)	0.46507	0.62585
42	S1P(d18:1)	-3.60( -7.07,-0.00)	0.04993	0.37261	0.23(-0.59, 1.06)	0.58139	0.68946	1.83( -2.80, 6.68)	0.44508	0.60012	0.81(-0.43, 2.07)	0.19916	0.31401	0.77( -4.84, 6.72)	0.7917	0.88861	0.85( 0.41, 1.30)	0.00016833	0.00048528	3.74( 1.75, 5.78)	0.00021923	0.00059703	2.39( -4.15, 9.38)	0.48232	0.63908
43	Sph(d18:1)	-11.70(-20.97,-1.35)	0.027855	0.36384	2.06(-0.28, 4.45)	0.084537	0.16361	11.46( -3.10, 28.20)	0.12855	0.25287	1.48(-2.23, 5.33)	0.43778	0.56912	4.77(-11.83,24.49)	0.59622	0.76498	3.23( 1.87, 4.60)	2.7983e-06	1.0536e-05	14.93( 8.43,21.82)	3.1064e-06	1.1632e-05	6.02(-13.07, 29.32)	0.56345	0.70599
44	TG(48:0) [NL-16:0]	-12.51(-20.95,-3.16)	0.0099623	0.32908	5.46( 3.25, 7.71)	1.3437e-06	4.8728e-05	43.68( 26.78, 62.84)	1.766e-08	6.404e-07	9.73( 6.13,13.44)	5.8746e-08	7.2278e-07	36.34( 16.71,59.28)	9.7912e-05	0.00071012	6.84( 5.63, 8.06)	2.777e-28	4.2455e-26	33.78( 27.24,40.66)	3.0296e-28	4.1748e-26	53.96( 28.82, 84.02)	2.369e-06	0.00010029
45	TG(48:1) [NL-16:1]	-14.52(-23.25,-4.80)	0.0043562	0.32908	5.65( 3.11, 8.25)	1.3094e-05	0.00024383	48.20( 29.70, 69.33)	9.5249e-09	5.0482e-07	11.26( 7.39,15.27)	4.692e-09	1.0776e-07	44.77( 22.70,70.80)	1.2588e-05	0.00014218	6.18( 4.87, 7.50)	1.479e-20	5.0953e-19	30.83( 23.91,38.13)	2.8578e-21	9.8452e-20	63.06( 34.88, 97.13)	5.1397e-07	3.7784e-05
46	TG(48:1) [NL-18:1]	-11.08(-20.92,-0.02)	0.049668	0.37261	4.23( 1.58, 6.95)	0.0017537	0.0082519	52.07( 31.50, 75.86)	2.0162e-08	6.9457e-07	7.80( 3.68,12.09)	0.00016652	0.00072158	21.45( 1.28,45.63)	0.03598	0.095715	6.19( 4.75, 7.64)	1.7595e-17	2.7552e-16	30.18( 22.62,38.20)	2.0881e-17	3.2697e-16	47.77( 20.01, 81.95)	0.00024361	0.0016618
47	TG(48:2) [NL-16:1]	-13.41(-23.08,-2.52)	0.017259	0.32908	4.58( 1.78, 7.45)	0.0012857	0.0065515	50.47( 29.88, 74.34)	6.5362e-08	1.251e-06	10.12( 5.88,14.53)	1.7045e-06	1.2628e-05	33.60( 11.24,60.46)	0.001971	0.0091759	5.36( 3.91, 6.83)	3.2942e-13	3.2894e-12	26.52( 19.03,34.47)	9.2723e-14	9.8286e-13	60.17( 29.85, 97.56)	1.1776e-05	0.0002884
48	TG(49:1) [NL-17:1]	-9.09(-17.32,-0.05)	0.048806	0.37261	4.25( 2.00, 6.54)	0.0002097	0.001762	39.41( 23.86, 56.91)	4.5244e-08	9.9815e-07	8.30( 4.94,11.77)	8.3235e-07	7.3525e-06	27.19( 9.79,47.35)	0.0013837	0.0068586	5.41( 4.26, 6.57)	2.9419e-20	9.6522e-19	26.58( 20.62,32.82)	7.1035e-21	2.3306e-19	44.10( 21.73, 70.59)	2.3541e-05	0.0004055
49	TG(50:0) [NL-18:0]	-10.34(-19.41,-0.26)	0.044754	0.37261	6.69( 4.33, 9.10)	3.2546e-08	4.4849e-06	50.14( 31.86, 70.96)	1.1957e-09	2.0596e-07	9.66( 5.92,13.54)	2.2555e-07	2.2522e-06	37.60( 17.04,61.76)	0.0001157	0.00081345	7.30( 6.04, 8.58)	1.0501e-29	2.4117e-27	36.65( 29.74,43.93)	4.6195e-30	1.061e-27	51.45( 25.76, 82.38)	1.3036e-05	0.00028882
50	TG(50:1) [NL-14:0]	-10.56(-19.77,-0.28)	0.044474	0.37261	4.14( 1.65, 6.69)	0.0010888	0.0060497	49.15( 30.41, 70.58)	7.0568e-09	4.0518e-07	5.77( 2.01, 9.67)	0.0023945	0.0077822	16.14( -1.83,37.39)	0.080978	0.18293	5.83( 4.52, 7.17)	3.3218e-18	5.9214e-17	28.87( 21.96,36.17)	9.3812e-19	1.701e-17	45.38( 19.94, 76.20)	0.00014323	0.0011475
51	TG(50:1) [NL-16:0]	-11.03(-18.03,-3.42)	0.0053043	0.32908	3.96( 2.01, 5.94)	6.9835e-05	0.0009062	30.41( 17.80, 44.36)	3.6081e-07	5.1792e-06	8.34( 5.46,11.30)	7.2018e-09	1.5036e-07	31.97( 16.38,49.64)	1.6368e-05	0.00017901	4.47( 3.49, 5.46)	5.5014e-19	1.2227e-17	21.17( 16.24,26.30)	6.7642e-19	1.4004e-17	37.30( 18.80, 58.68)	1.8956e-05	0.0003628
52	TG(50:1) [NL-18:1]	-11.01(-17.95,-3.48)	0.0049205	0.32908	3.43( 1.50, 5.40)	0.00051327	0.0032745	26.94( 14.78, 40.40)	3.8401e-06	3.7265e-05	8.23( 5.38,11.14)	7.6691e-09	1.5097e-07	32.07( 16.65,49.53)	1.2301e-05	0.00014126	4.38( 3.41, 5.36)	1.1025e-18	2.3403e-17	20.55( 15.70,25.61)	2.3763e-18	4.0932e-17	35.90( 17.78, 56.81)	2.8449e-05	0.00043036
53	TG(50:2) [NL-14:0]	-9.50(-17.25,-1.04)	0.028688	0.36384	2.25( 0.18, 4.37)	0.033488	0.079562	31.47( 17.64, 46.93)	1.5989e-06	1.7486e-05	4.11( 1.05, 7.26)	0.0082273	0.022857	9.83( -4.37,26.14)	0.1842	0.35058	3.83( 2.75, 4.92)	3.6743e-12	3.1153e-11	17.82( 12.50,23.38)	5.7741e-12	4.7361e-11	28.98( 10.05, 51.17)	0.0017057	0.0069539
54	TG(50:2) [NL-16:1]	-9.44(-16.61,-1.66)	0.018482	0.32908	3.19( 1.12, 5.30)	0.0025512	0.01034	29.84( 17.22, 43.81)	6.4049e-07	8.0235e-06	6.58( 3.71, 9.52)	5.0625e-06	3.3539e-05	21.66( 7.16,38.12)	0.0024995	0.011256	3.11( 2.12, 4.12)	8.0335e-10	5.173e-09	14.84( 10.05,19.84)	2.9699e-10	1.9867e-09	34.23( 16.04, 55.27)	7.8473e-05	0.00074302
55	TG(50:2) [NL-18:1]	-9.24(-16.44,-1.42)	0.021613	0.34973	2.58( 0.54, 4.67)	0.013361	0.040553	29.71( 17.05, 43.74)	7.8959e-07	9.5838e-06	5.53( 2.67, 8.46)	0.00012781	0.00057276	16.85( 2.84,32.77)	0.016941	0.05258	3.10( 2.10, 4.11)	1.1195e-09	7.0124e-09	14.45( 9.65,19.46)	9.6662e-10	6.0545e-09	34.08( 15.83, 55.20)	8.9875e-05	0.0007939
56	TG(50:2) [NL-18:2]	-9.73(-16.24,-2.71)	0.0074442	0.32908	3.15( 1.41, 4.92)	0.00038749	0.0027509	24.83( 13.70, 37.05)	3.6126e-06	3.5558e-05	8.82( 6.18,11.52)	2.3832e-11	1.7324e-09	37.12( 22.28,53.76)	8.058e-08	3.47e-06	4.05( 3.16, 4.96)	1.1209e-18	2.3403e-17	18.87( 14.42,23.49)	2.9432e-18	4.946e-17	32.88( 16.37, 51.73)	2.8732e-05	0.00043036
57	TG(50:3) [NL-14:1]	-11.47(-18.85,-3.42)	0.0061434	0.32908	2.25( 0.19, 4.36)	0.032679	0.078256	31.32( 17.93, 46.24)	7.9286e-07	9.5838e-06	5.09( 2.11, 8.16)	0.00074486	0.0027592	15.35( 0.89,31.87)	0.036673	0.096212	3.24( 2.19, 4.29)	1.3202e-09	8.1215e-09	15.38( 10.31,20.67)	6.083e-10	3.8807e-09	32.67( 13.79, 54.67)	0.00031654	0.0020575
58	TG(50:3) [NL-16:1]	-10.08(-18.17,-1.19)	0.027246	0.36384	3.61( 1.33, 5.94)	0.001902	0.0085529	32.21( 17.38, 48.91)	4.6621e-06	4.4613e-05	9.27( 5.89,12.77)	4.145e-08	5.4922e-07	35.51( 17.01,56.94)	5.2777e-05	0.00044893	3.66( 2.50, 4.83)	5.6875e-10	3.7321e-09	17.34( 11.67,23.29)	3.6534e-10	2.3973e-09	41.78( 19.73, 67.89)	5.4903e-05	0.00061013
59	TG(50:3) [NL-18:2]	-9.35(-17.33,-0.60)	0.036865	0.36812	3.58( 1.41, 5.79)	0.0012152	0.0065411	32.59( 18.11, 48.84)	1.9772e-06	2.1286e-05	8.77( 5.48,12.15)	9.4124e-08	1.0809e-06	34.35( 16.46,54.98)	5.4406e-05	0.00045714	3.97( 2.84, 5.11)	4.5067e-12	3.636e-11	18.50( 12.95,24.33)	7.2481e-12	5.8752e-11	40.53( 19.21, 65.66)	5.359e-05	0.0006062
60	TG(52:1) [NL-18:0]	-11.86(-20.37,-2.43)	0.014945	0.32908	5.77( 3.43, 8.16)	1.4421e-06	4.968e-05	46.70( 29.42, 66.28)	2.8226e-09	2.9529e-07	10.72( 7.09,14.47)	2.9127e-09	7.5293e-08	42.04( 21.57,65.97)	1.0789e-05	0.00013041	6.72( 5.50, 7.95)	3.6212e-27	4.1584e-25	33.41( 26.85,40.30)	1.6367e-27	1.8794e-25	49.59( 25.04, 78.95)	1.1567e-05	0.0002884
61	TG(52:1) [NL-18:1]	-12.28(-20.69,-2.97)	0.010923	0.32908	6.11( 3.81, 8.46)	2.2446e-07	1.4059e-05	46.72( 29.57, 66.14)	2.0653e-09	2.846e-07	10.58( 6.98,14.30)	3.3966e-09	8.3579e-08	41.96( 21.65,65.66)	9.4676e-06	0.00012574	6.64( 5.43, 7.86)	5.7218e-27	5.6319e-25	32.97( 26.48,39.79)	2.5564e-27	2.5163e-25	51.12( 26.52, 80.50)	5.7916e-06	0.00019002
62	TG(52:2) [NL-16:0]	-6.44(-12.34,-0.14)	0.045383	0.37261	1.86( 0.26, 3.49)	0.022502	0.057636	18.33( 9.14, 28.29)	4.7769e-05	0.0003539	5.28( 3.05, 7.56)	2.7975e-06	1.9469e-05	19.44( 8.10,31.98)	0.00049673	0.0028053	2.30( 1.52, 3.09)	7.3678e-09	4.3388e-08	10.55( 6.89,14.33)	7.038e-09	4.041e-08	22.07( 8.82, 36.94)	0.00068759	0.0034698
63	TG(52:2) [NL-18:2]	-8.59(-15.59,-1.00)	0.02727	0.36384	4.18( 2.33, 6.08)	1.1181e-05	0.00022011	32.48( 20.00, 46.27)	3.2132e-08	8.1419e-07	8.61( 5.80,11.50)	9.3142e-10	3.5653e-08	36.97( 21.21,54.77)	5.3137e-07	1.5592e-05	4.97( 4.02, 5.92)	2.514e-24	1.3324e-22	23.96( 19.10,29.02)	1.2382e-24	6.0936e-23	36.46( 18.49, 57.17)	1.7346e-05	0.00034147
64	TG(52:3) [NL-16:1]	-7.51(-13.85,-0.70)	0.031315	0.36384	0.95(-0.79, 2.72)	0.28553	0.41495	14.65( 4.87, 25.34)	0.002689	0.012189	3.17( 0.75, 5.65)	0.010009	0.026939	11.05( -0.53,23.97)	0.062183	0.14673	1.36( 0.50, 2.22)	0.0019093	0.0044443	6.26( 2.35,10.32)	0.0015184	0.0034758	23.87( 9.18, 40.55)	0.00091222	0.0042757
65	TG(52:3) [NL-18:2]	-6.31(-11.96,-0.29)	0.040115	0.37261	1.93( 0.38, 3.49)	0.014583	0.042652	12.66( 4.22, 21.80)	0.0027529	0.012317	5.69( 3.55, 7.88)	1.4851e-07	1.6242e-06	24.06( 12.77,36.48)	1.0367e-05	0.00012987	1.92( 1.17, 2.68)	4.9419e-07	2.1688e-06	8.48( 5.01,12.06)	1.0512e-06	4.2856e-06	19.41( 6.92, 33.35)	0.0016781	0.0068821
66	TG(54:1) [NL-18:1]	-12.50(-21.58,-2.37)	0.016915	0.32908	6.50( 4.00, 9.07)	3.8329e-07	2.1101e-05	51.45( 32.18, 73.52)	3.0507e-09	2.9529e-07	9.90( 5.98,13.97)	4.1763e-07	4.1107e-06	38.96( 17.31,64.61)	0.00014719	0.0009478	7.05( 5.72, 8.39)	2.7776e-25	1.5948e-23	35.51( 28.27,43.16)	5.8763e-26	3.6807e-24	50.10( 23.53, 82.39)	4.6623e-05	0.00056817
67	TG(54:2) [NL-18:0]	-11.83(-19.03,-3.98)	0.0038474	0.32908	4.37( 2.43, 6.34)	1.0827e-05	0.00021941	33.58( 20.21, 48.43)	9.0875e-08	1.5595e-06	7.43( 4.46,10.50)	6.5862e-07	6.0719e-06	30.38( 14.40,48.59)	7.3896e-05	0.00056571	4.71( 3.70, 5.74)	1.6071e-19	3.9545e-18	22.73( 17.56,28.13)	7.0481e-20	1.7343e-18	37.11( 17.96, 59.38)	4.1941e-05	0.00054524
68	TG(54:2) [NL-20:1]	-10.83(-18.30,-2.69)	0.01022	0.32908	2.35( 0.30, 4.45)	0.024878	0.062331	25.11( 12.21, 39.50)	5.7969e-05	0.0004249	7.41( 4.35,10.55)	1.3498e-06	1.045e-05	29.97( 13.66,48.63)	0.00013383	0.00087816	3.93( 2.87, 4.99)	2.5929e-13	2.7038e-12	18.36( 13.17,23.79)	3.6821e-13	3.6132e-12	36.81( 17.25, 59.65)	7.2591e-05	0.0007145
69	TG(54:3) [NL-18:1]	-8.53(-14.28,-2.39)	0.00717	0.32908	0.92(-0.62, 2.48)	0.24165	0.36754	10.14( 1.45, 19.58)	0.021285	0.064042	3.17( 0.94, 5.44)	0.0051819	0.015323	11.55( 0.80,23.43)	0.034451	0.09236	1.78( 0.99, 2.57)	9.9956e-06	3.5138e-05	7.89( 4.26,11.66)	1.5353e-05	5.0856e-05	16.76( 3.93, 31.18)	0.0091568	0.027671
70	TG(54:3) [NL-18:2]	-6.82(-12.90,-0.32)	0.040131	0.37261	2.53( 0.98, 4.10)	0.001391	0.0068458	14.96( 5.59, 25.17)	0.0013421	0.0070587	5.49( 3.15, 7.89)	3.5114e-06	2.3954e-05	25.12( 12.72,38.88)	2.7489e-05	0.00026676	2.78( 1.97, 3.61)	2.4741e-11	1.8529e-10	12.70( 8.81,16.73)	4.1813e-11	3.0326e-10	23.68( 9.63, 39.52)	0.00056398	0.0031851
71	TG(54:4) [NL-18:2]	-8.88(-14.73,-2.62)	0.0060997	0.32908	1.25(-0.34, 2.86)	0.12443	0.21655	7.05( -1.62, 16.48)	0.11383	0.23272	3.57( 1.28, 5.91)	0.0021511	0.0071159	18.82( 7.14,31.78)	0.0011177	0.0057042	1.42( 0.61, 2.23)	0.00059391	0.0015442	6.06( 2.38, 9.88)	0.0011172	0.0026635	16.23( 3.14, 30.97)	0.013695	0.038673
72	TG(54:4) [NL-20:3]	-8.56(-15.66,-0.87)	0.029824	0.36384	3.87( 1.96, 5.82)	7.2853e-05	0.00091266	19.75( 8.11, 32.64)	0.00056476	0.0034673	8.14( 5.27,11.08)	1.5239e-08	2.4418e-07	29.50( 14.22,46.83)	5.7854e-05	0.00047454	3.24( 2.25, 4.24)	1.176e-10	8.1024e-10	14.94( 10.17,19.90)	1.7172e-10	1.1831e-09	35.26( 17.06, 56.30)	4.476e-05	0.00056817
73	TG(54:5) [NL-20:4]	-7.14(-13.71,-0.07)	0.047915	0.37261	3.73( 1.98, 5.51)	3.3146e-05	0.00051904	22.76( 11.93, 34.65)	1.477e-05	0.00012564	7.76( 5.17,10.42)	2.4209e-09	7.252e-08	27.51( 13.78,42.89)	3.084e-05	0.00029512	3.23( 2.34, 4.13)	1.3659e-12	1.2383e-11	15.17( 10.85,19.65)	8.2265e-13	7.5574e-12	30.49( 14.44, 48.79)	7.4504e-05	0.000723
74	TG(O-50:1) [NL-15:0]	-8.40(-15.37,-0.86)	0.029819	0.36384	1.50(-0.43, 3.47)	0.12751	0.22019	16.33( 5.46, 28.32)	0.0025503	0.011714	1.95(-0.69, 4.65)	0.1482	0.254	13.47( 0.53,28.08)	0.040887	0.10357	2.66( 1.71, 3.61)	3.4914e-08	1.8224e-07	12.33( 7.84,17.00)	2.8796e-08	1.5031e-07	24.78( 8.58, 43.40)	0.0018381	0.0073205
75	TG(O-54:3) [NL-18:1]	-7.22(-13.37,-0.63)	0.032389	0.36384	1.33(-0.38, 3.07)	0.12707	0.21998	7.91( -1.00, 17.63)	0.083312	0.18398	3.43( 1.10, 5.82)	0.0038447	0.011669	20.39( 8.32,33.80)	0.00059345	0.0033166	1.45( 0.62, 2.28)	0.00061254	0.0015866	6.59( 2.82,10.51)	0.00053477	0.001335	22.58( 8.54, 38.45)	0.0010651	0.0048926
76	TG(48:0) [SIM]	-11.07(-19.34,-1.94)	0.018627	0.32908	5.10( 2.97, 7.28)	3.1344e-06	8.6029e-05	41.21( 25.23, 59.23)	2.2558e-08	7.0647e-07	8.88( 5.45,12.42)	2.255e-07	2.2522e-06	36.41( 17.52,58.33)	4.7087e-05	0.00042688	6.27( 5.11, 7.44)	5.5219e-26	3.8046e-24	30.70( 24.53,37.17)	5.6061e-26	3.6807e-24	46.55( 23.47, 73.94)	1.3414e-05	0.00028882
77	TG(48:1) [SIM]	-11.52(-20.78,-1.17)	0.030133	0.36384	4.74( 2.17, 7.38)	0.00029806	0.0022568	50.57( 31.35, 72.60)	5.6561e-09	3.5428e-07	8.76( 4.85,12.81)	7.4842e-06	4.6041e-05	29.75( 9.42,53.86)	0.0027783	0.012271	6.26( 4.92, 7.61)	4.5849e-20	1.3162e-18	30.80( 23.69,38.31)	3.0432e-20	8.387e-19	50.16( 23.51, 82.57)	4.8326e-05	0.00057409
78	TG(50:1) [SIM]	-9.93(-16.85,-2.43)	0.010406	0.32908	3.70( 1.79, 5.65)	0.00014914	0.0014837	30.33( 18.03, 43.91)	1.9303e-07	3.1667e-06	8.42( 5.61,11.30)	2.1092e-09	7.1251e-08	35.42( 19.83,53.03)	1.3353e-06	2.9678e-05	4.70( 3.75, 5.66)	6.657e-22	2.5481e-20	22.26( 17.44,27.28)	1.1795e-21	4.2773e-20	36.80( 18.79, 57.54)	1.4637e-05	0.0003056
79	TG(50:2) [SIM]	-10.11(-16.67,-3.04)	0.0058527	0.32908	3.09( 1.21, 5.01)	0.0012932	0.0065515	25.70( 14.38, 38.15)	2.3057e-06	2.407e-05	6.44( 3.81, 9.15)	1.2211e-06	9.8984e-06	25.94( 12.06,41.53)	0.00011309	0.00081166	3.74( 2.83, 4.65)	9.9832e-16	1.433e-14	17.47( 13.00,22.12)	1.2533e-15	1.6932e-14	33.06( 16.35, 52.18)	3.2489e-05	0.00045684
80	TG(52:1) [SIM]	-12.30(-20.68,-3.03)	0.010505	0.32908	6.00( 3.69, 8.36)	3.9814e-07	2.1101e-05	47.59( 30.44, 66.99)	9.2871e-10	2.0596e-07	10.56( 6.99,14.26)	2.9505e-09	7.5293e-08	43.12( 22.76,66.86)	5.1629e-06	7.6995e-05	6.76( 5.56, 7.97)	3.0809e-28	4.2455e-26	33.68( 27.21,40.47)	1.1285e-28	1.9438e-26	48.85( 24.73, 77.65)	1.1301e-05	0.0002884
81	TG(52:2) [SIM]	-7.48(-12.98,-1.62)	0.013136	0.32908	2.05( 0.49, 3.63)	0.0098392	0.031097	14.99( 6.51, 24.15)	0.00036302	0.002316	5.02( 2.91, 7.17)	2.4779e-06	1.76e-05	20.09( 9.29,31.96)	0.0001467	0.0009478	2.30( 1.56, 3.04)	9.7912e-10	6.1891e-09	10.37( 6.92,13.94)	1.6471e-09	9.9546e-09	20.20( 7.82, 34.00)	0.00093184	0.0043381
82	TG(54:1) [SIM]	-14.81(-23.47,-5.17)	0.0034141	0.32908	5.89( 3.27, 8.58)	1.0468e-05	0.00021855	53.74( 34.26, 76.05)	7.0979e-10	2.0596e-07	9.42( 5.52,13.47)	1.3478e-06	1.045e-05	39.32( 17.66,64.97)	0.00012526	0.00084609	6.84( 5.51, 8.18)	5.5461e-24	2.5888e-22	34.72( 27.53,42.32)	4.1878e-25	2.2196e-23	56.97( 29.30, 90.56)	5.729e-06	0.00019002
83	TG(54:2) [SIM]	-11.23(-18.20,-3.66)	0.0043789	0.32908	3.86( 1.96, 5.80)	7.1023e-05	0.0009062	29.10( 16.61, 42.93)	9.8939e-07	1.1753e-05	7.24( 4.38,10.18)	4.6571e-07	4.5193e-06	29.86( 14.51,47.27)	4.9537e-05	0.00043204	4.51( 3.53, 5.50)	2.2918e-19	5.2636e-18	21.60( 16.66,26.75)	1.3976e-19	3.3206e-18	34.71( 16.54, 55.71)	5.8736e-05	0.00061317
84	TG(54:3) [SIM]	-8.54(-14.20,-2.51)	0.0061689	0.32908	1.57( 0.06, 3.11)	0.042111	0.094509	10.84( 2.29, 20.11)	0.012065	0.04055	3.92( 1.73, 6.15)	0.00041259	0.0015534	19.37( 8.17,31.73)	0.00044366	0.0025263	2.04( 1.27, 2.82)	2.1244e-07	9.7579e-07	9.11( 5.53,12.82)	3.6619e-07	1.6278e-06	16.20( 3.70, 30.21)	0.009782	0.029304
85	TG(54:4) [SIM]	-7.08(-12.78,-1.00)	0.023127	0.34973	1.44(-0.06, 2.97)	0.05948	0.12485	9.02( 0.52, 18.25)	0.037181	0.09894	4.45( 2.23, 6.72)	7.5033e-05	0.00036656	22.98( 11.34,35.83)	4.8081e-05	0.00042787	1.75( 0.97, 2.53)	1.1375e-05	3.9382e-05	7.62( 4.03,11.33)	2.3577e-05	7.591e-05	15.66( 3.09, 29.77)	0.013282	0.037753
86	TG(58:8) [SIM]	-10.68(-18.47,-2.14)	0.015382	0.32908	5.21( 3.09, 7.38)	1.7401e-06	5.4498e-05	40.83( 25.84, 57.62)	3.4286e-09	2.9529e-07	9.27( 6.04,12.59)	8.8801e-09	1.6995e-07	39.20( 21.05,60.06)	3.8662e-06	6.1949e-05	5.95( 4.86, 7.04)	1.5065e-26	1.2975e-24	29.13( 23.40,35.12)	8.1627e-27	7.0301e-25	41.67( 20.59, 66.44)	2.4321e-05	0.00040645
87	TG(O-50:2) [SIM]	-7.02(-12.71,-0.95)	0.024055	0.34973	1.50(-0.10, 3.12)	0.066827	0.13599	11.76( 3.33, 20.87)	0.0054787	0.021571	2.23( 0.12, 4.39)	0.038349	0.082829	14.76( 4.20,26.38)	0.0052244	0.020688	1.84( 1.09, 2.60)	1.6575e-06	6.4886e-06	8.43( 4.94,12.03)	1.3713e-06	5.43e-06	18.38( 5.94, 32.29)	0.0029337	0.010741
